# Supplementary material for: A pan-cancer transcriptome analysis identifies replication fork and innate immunity genes as modifiers of response to the CHK1 inhibitor prexasertib
Source: Oncotarget. 2020 Jan 21;11(3):216–36. doi: 10.18632/oncotarget.27400 (PMC6980627; doi:10.18632/oncotarget.27400)
Supplement: Supplementary file 2 [file oncotarget-11-216-s002.xlsx]

## Sheet: Supplementary Table 1
Supplementary Table 1: Activity of prexasertib across a pan-cancer tumor cell line panel
Compound activity was established using the procedure
described by Gong et al.[1]. Number of independent experiments is shown in
column D.
CELL_LINE_NAME	CANCER_TYPE	CANCER_TYPE (Abbr)	study_num	ABS_IC50_mean (mM)	Log Mean IC50_mean (mM)
NCI-H295	adrenal gland	ACC	5	0.029039	-1.53702
SW13	adrenal gland	ACC	5	0.0504284	-1.29732
MDA-MB-453	breast	BC_her2	7	0.00359833	-2.4439
SK-BR-3	breast	BC_her2	5	0.0051468	-2.28846
HCC1569	breast	BC_her2	5	0.0110792	-1.95549
UACC-893	breast	BC_her2	5	0.0117984	-1.92818
HCC1954	breast	BC_her2	4	0.0188	-1.72584
AU565	breast	BC_her2	5	0.0258221	-1.58801
HCC38	breast	BC_tnbc	5	0.000750016	-3.12493
Hs-578-T	breast	BC_tnbc	4	0.001175	-2.92996
HCC1395	breast	BC_tnbc	7	0.00194289	-2.71155
HCC1143	breast	BC_tnbc	4	0.00264132	-2.57818
HCC1806	breast	BC_tnbc	4	0.0029582	-2.52897
HCC1599	breast	BC_tnbc	11	0.00354716	-2.45012
MDA-MB-157	breast	BC_tnbc	5	0.00401638	-2.39617
MX-1	breast	BC_tnbc	4	0.0062	-2.20761
MDA-MB-436	breast	BC_tnbc	11	0.00682158	-2.16612
HCC70	breast	BC_tnbc	12	0.00700806	-2.1544
HCC1187	breast	BC_tnbc	4	0.00826461	-2.08278
BT-549	breast	BC_tnbc	6	0.0125073	-1.90284
BT-20	breast	BC_tnbc	6	0.0227158	-1.64367
HCC1937	breast	BC_tnbc	15	0.0595636	-1.22502
MDA-MB-468	breast	BC_tnbc	8	0.0757647	-1.12053
DU-4475	breast	BC_tnbc	5	0.122769	-0.910911
MDA-MB-231	breast	BC_tnbc	7	0.467467	-0.330249
HCC202	breast	BR_er+	4	0.00339129	-2.46964
MDA-MB-361	breast	BR_er+	5	0.00420522	-2.37621
BT-483	breast	BR_er+	4	0.0129817	-1.88667
HCC1428	breast	BR_er+	4	0.0251613	-1.59927
HCC1419	breast	BR_er+	5	0.0277103	-1.55736
CAMA-1	breast	BR_er+	6	0.0412976	-1.38408
MDA-MB-175-VII	breast	BR_er+	11	0.0444909	-1.35173
UACC-812	breast	BR_er+	5	0.0692043	-1.15987
ZR-75-30	breast	BR_er+	6	0.0859765	-1.06562
MDA-MB-415	breast	BR_er+	6	0.120473	-0.91911
HCC1500	breast	BR_er+	4	0.140946	-0.850948
ZR-75-1	breast	BR_er+	4	0.150492	-0.822486
HCC2218	breast	BR_er+	10	0.157885	-0.801659
MCF7	breast	BR_er+	6	0.2	-0.69897
T47D	breast	BR_er+	5	0.2	-0.69897
BT-474	breast	BR_er+	11	0.56	-0.251812
DoTc2-4510	cervix	CESC	5	0.00805741	-2.0938
TC-YIK	cervix	CESC	4	0.009675	-2.01435
C-33-A	cervix	CESC	5	0.0136138	-1.86602
HeLaSF	cervix	CESC	5	0.0268148	-1.57163
OMC-1	cervix	CESC	4	0.1771	-0.751781
Ca-Ski	cervix	CESC	5	0.2	-0.69897
SiHa	cervix	CESC	9	0.2	-0.69897
SKG-IIIa	cervix	CESC	5	0.2	-0.69897
HuCCT1	biliary tract	CHOL	4	0.0366154	-1.43634
HuH-28	biliary tract	CHOL	5	0.116125	-0.935074
TGBC1TKB	biliary tract	CHOL	4	0.154025	-0.812409
Gp2D	large intestine	COAD	9	0.00232472	-2.63363
LS-123	large intestine	COAD	6	0.0058018	-2.23644
RKO	large intestine	COAD	12	0.00589817	-2.22928
LOVO	large intestine	COAD	8	0.00706514	-2.15088
SW948	large intestine	COAD	2	0.00975325	-2.01085
LS-513	large intestine	COAD	2	0.010156	-1.99328
SNU-C2A	large intestine	COAD	4	0.0103	-1.98716
SW837	large intestine	COAD	5	0.0150308	-1.82302
SNU-C1	large intestine	COAD	15	0.0193763	-1.71273
NCI-H716	large intestine	COAD	5	0.0219764	-1.65804
SW620	large intestine	COAD	13	0.0271467	-1.56628
LS-411N	large intestine	COAD	8	0.0332465	-1.47825
NCI-H747	large intestine	COAD	2	0.0584298	-1.23337
HT-29	large intestine	COAD	13	0.0660608	-1.18006
COLO-741	large intestine	COAD	5	0.0665534	-1.17683
C2BBe1	large intestine	COAD	5	0.115482	-0.937484
SW1417	large intestine	COAD	5	0.118155	-0.927547
COLO-205	large intestine	COAD	12	0.118168	-0.927498
HCT-15	large intestine	COAD	7	0.121006	-0.917193
SW48	large intestine	COAD	14	0.142241	-0.846976
SK-CO-1	large intestine	COAD	6	0.143125	-0.844284
T84	large intestine	COAD	4	0.158775	-0.799218
SW1463	large intestine	COAD	6	0.177953	-0.749695
LS-174T	large intestine	COAD	4	0.196925	-0.705699
COLO-320-HSR	large intestine	COAD	15	0.2	-0.69897
CT26.WT	large intestine	COAD	1	0.2	-0.69897
HT55	large intestine	COAD	5	0.2	-0.69897
KM12	large intestine	COAD	5	0.2	-0.69897
NCI-H508	large intestine	COAD	5	0.2	-0.69897
SW480	large intestine	COAD	5	0.2	-0.69897
HCT-116	large intestine	COAD	7	0.213212	-0.671189
CW-2	large intestine	COAD	11	0.529195	-0.276384
SW1116	large intestine	COAD	2	1	0
TE-1	oesophagus	ESCA	5	0.00353195	-2.45199
TE-10	oesophagus	ESCA	4	0.004025	-2.39523
OE21	oesophagus	ESCA	1	0.0041433	-2.38265
TE-8	oesophagus	ESCA	4	0.00893585	-2.04886
KYSE-270	oesophagus	ESCA	5	0.00974863	-2.01106
OE33	oesophagus	ESCA	10	0.0115519	-1.93735
TE-4	oesophagus	ESCA	4	0.0261373	-1.58274
TE-9	oesophagus	ESCA	4	0.028675	-1.5425
KYSE-30	oesophagus	ESCA	5	0.035521	-1.44952
TE-11	oesophagus	ESCA	4	0.03685	-1.43356
KYSE-70	oesophagus	ESCA	5	0.0513689	-1.2893
OE19	oesophagus	ESCA	11	0.0611372	-1.21369
TE-5	oesophagus	ESCA	4	0.122775	-0.91089
EC-GI-10	oesophagus	ESCA	5	0.1298	-0.886725
KYSE-410	oesophagus	ESCA	5	0.147228	-0.832008
Eca-109	oesophagus	ESCA	5	0.173992	-0.759471
T.T	oesophagus	ESCA	4	0.1776	-0.750557
TE-14	oesophagus	ESCA	4	0.1787	-0.747875
TE-15	oesophagus	ESCA	4	0.178975	-0.747208
COLO-680N	oesophagus	ESCA	5	0.2	-0.69897
TE-6	oesophagus	ESCA	4	0.2	-0.69897
LN-229	CNS	GBM	1	0.0009334	-3.02993
D-283MED	CNS	GBM	4	0.00453924	-2.34302
KALS-1	CNS	GBM	5	0.00509054	-2.29324
U-118-MG	CNS	GBM	9	0.00525607	-2.27934
T98G	CNS	GBM	5	0.00629536	-2.20098
LN 18	CNS	GBM	1	0.0071542	-2.14544
U251	CNS	GBM	5	0.00729392	-2.13704
Daoy	CNS	GBM	5	0.00795657	-2.09927
GI-1	CNS	GBM	4	0.00875	-2.05799
M059K	CNS	GBM	1	0.0168037	-1.7746
D341 Med	CNS	GBM	4	0.0197123	-1.70526
U-138 MG	CNS	GBM	4	0.0200831	-1.69717
ONS-76	CNS	GBM	5	0.0306812	-1.51313
M059J	CNS	GBM	8	0.0358997	-1.44491
SNB19	CNS	GBM	5	0.112637	-0.948318
U-87-MG	CNS	GBM	10	0.122812	-0.910759
KNS-42	CNS	GBM	4	0.1842	-0.73471
CCF-STTG1	CNS	GBM	5	0.2	-0.69897
KNS-81	CNS	GBM	5	0.2	-0.69897
NMC-G1	CNS	GBM	5	0.2	-0.69897
no-11	CNS	GBM	5	0.2	-0.69897
ATN-1	haematopoietic and lymphoid tissue	HAEM	5	0.00103888	-2.98344
GRANTA-519	haematopoietic and lymphoid tissue	HAEM	4	0.001725	-2.76321
Nb2-11	haematopoietic and lymphoid tissue	HAEM	1	0.0019	-2.72125
P31-FUJ	haematopoietic and lymphoid tissue	HAEM	5	0.00194042	-2.7121
THP-1	haematopoietic and lymphoid tissue	HAEM	10	0.00261799	-2.58203
MLMA	haematopoietic and lymphoid tissue	HAEM	5	0.002875	-2.54136
CCRF-CEM	haematopoietic and lymphoid tissue	HAEM	5	0.00288323	-2.54012
MV-4-11	haematopoietic and lymphoid tissue	HAEM	1	0.0030959	-2.50921
JeKo-1	haematopoietic and lymphoid tissue	HAEM	4	0.003775	-2.42308
MEG-01	haematopoietic and lymphoid tissue	HAEM	4	0.00394176	-2.40431
H9	haematopoietic and lymphoid tissue	HAEM	5	0.00445	-2.35164
MM1-S	haematopoietic and lymphoid tissue	HAEM	5	0.00455	-2.34199
ARH-77	haematopoietic and lymphoid tissue	HAEM	9	0.00500627	-2.30049
MOLT-4	haematopoietic and lymphoid tissue	HAEM	5	0.005025	-2.29886
LOUCY	haematopoietic and lymphoid tissue	HAEM	5	0.005225	-2.28191
KASUMI-1	haematopoietic and lymphoid tissue	HAEM	6	0.0055061	-2.25916
NOMO-1	haematopoietic and lymphoid tissue	HAEM	5	0.0055635	-2.25465
HEL-92-1-7	haematopoietic and lymphoid tissue	HAEM	4	0.00606698	-2.21703
Kasumi-6	haematopoietic and lymphoid tissue	HAEM	5	0.00642961	-2.19182
Ramos-2G6-4C10	haematopoietic and lymphoid tissue	HAEM	5	0.00664273	-2.17765
EB1	haematopoietic and lymphoid tissue	HAEM	4	0.00688516	-2.16209
K-562	haematopoietic and lymphoid tissue	HAEM	9	0.00738261	-2.13179
P116	haematopoietic and lymphoid tissue	HAEM	4	0.007425	-2.1293
C8166	haematopoietic and lymphoid tissue	HAEM	9	0.00767496	-2.11492
BCP-1	haematopoietic and lymphoid tissue	HAEM	4	0.00767576	-2.11488
REC-1	haematopoietic and lymphoid tissue	HAEM	4	0.00776712	-2.10974
KU812	haematopoietic and lymphoid tissue	HAEM	4	0.00792369	-2.10107
Pfeiffer	haematopoietic and lymphoid tissue	HAEM	9	0.00799709	-2.09707
F-36P	haematopoietic and lymphoid tissue	HAEM	4	0.0085084	-2.07015
HEL	haematopoietic and lymphoid tissue	HAEM	5	0.008525	-2.06931
RPMI-6666	haematopoietic and lymphoid tissue	HAEM	4	0.00859891	-2.06556
IM-9	haematopoietic and lymphoid tissue	HAEM	5	0.0086924	-2.06086
U-266	haematopoietic and lymphoid tissue	HAEM	5	0.0089	-2.05061
RS4-11	haematopoietic and lymphoid tissue	HAEM	4	0.00891006	-2.05012
EB2	haematopoietic and lymphoid tissue	HAEM	5	0.00909292	-2.0413
Z-138	haematopoietic and lymphoid tissue	HAEM	4	0.009725	-2.01211
NAMALWA	haematopoietic and lymphoid tissue	HAEM	4	0.00975	-2.011
REH	haematopoietic and lymphoid tissue	HAEM	5	0.00980742	-2.00845
JURKAT	haematopoietic and lymphoid tissue	HAEM	5	0.0100507	-1.9978
PF-382	haematopoietic and lymphoid tissue	HAEM	5	0.0104792	-1.97967
Toledo	haematopoietic and lymphoid tissue	HAEM	4	0.0110839	-1.95531
P30-OHK	haematopoietic and lymphoid tissue	HAEM	5	0.011625	-1.93461
Raji	haematopoietic and lymphoid tissue	HAEM	9	0.0118934	-1.92469
GA-10-Clone-4	haematopoietic and lymphoid tissue	HAEM	5	0.0135333	-1.8686
Daudi	haematopoietic and lymphoid tissue	HAEM	5	0.01474	-1.8315
CA46	haematopoietic and lymphoid tissue	HAEM	4	0.0162227	-1.78988
TALL-1	haematopoietic and lymphoid tissue	HAEM	5	0.0188506	-1.72467
RL	haematopoietic and lymphoid tissue	HAEM	6	0.0213707	-1.67018
RPMI-8226	haematopoietic and lymphoid tissue	HAEM	13	0.0224103	-1.64955
HL-60	haematopoietic and lymphoid tissue	HAEM	8	0.023707	-1.62512
CTB-1	haematopoietic and lymphoid tissue	HAEM	5	0.0435195	-1.36132
KG-1	haematopoietic and lymphoid tissue	HAEM	4	0.058275	-1.23452
GR-ST	haematopoietic and lymphoid tissue	HAEM	4	0.065125	-1.18625
SUP-T1	haematopoietic and lymphoid tissue	HAEM	5	0.070775	-1.15012
MT-2	haematopoietic and lymphoid tissue	HAEM	4	0.121	-0.917215
NCI-H929	haematopoietic and lymphoid tissue	HAEM	4	0.149875	-0.824271
DB	haematopoietic and lymphoid tissue	HAEM	9	0.174903	-0.757203
BICR 16	upper aerodigestive tract	HNSCC	1	0.0024381	-2.61295
BICR 31	upper aerodigestive tract	HNSCC	1	0.0040307	-2.39462
YD-10B	upper aerodigestive tract	HNSCC	1	0.0046293	-2.33448
BICR 22	upper aerodigestive tract	HNSCC	1	0.0049357	-2.30665
Detroit562	upper aerodigestive tract	HNSCC	1	0.0069003	-2.16113
SNU-1214	upper aerodigestive tract	HNSCC	1	0.0079841	-2.09777
HSC-4	upper aerodigestive tract	HNSCC	8	0.00905153	-2.04328
YD-8	upper aerodigestive tract	HNSCC	1	0.0095938	-2.01801
SNU-1066	upper aerodigestive tract	HNSCC	1	0.0113383	-1.94545
SAS	upper aerodigestive tract	HNSCC	4	0.012775	-1.89364
HSC-2	upper aerodigestive tract	HNSCC	5	0.0130441	-1.88459
SNU-1076	upper aerodigestive tract	HNSCC	1	0.0156271	-1.80612
YD-38	upper aerodigestive tract	HNSCC	1	0.0179529	-1.74587
SNU-46	upper aerodigestive tract	HNSCC	1	0.0361281	-1.44215
FADU	upper aerodigestive tract	HNSCC	13	0.044213	-1.35445
Ca9-22	upper aerodigestive tract	HNSCC	4	0.046025	-1.33701
SCC-4	upper aerodigestive tract	HNSCC	6	0.0521594	-1.28267
BICR 18	upper aerodigestive tract	HNSCC	1	0.0751682	-1.12397
SCC-9	upper aerodigestive tract	HNSCC	8	0.102423	-0.989601
KOSC-2	upper aerodigestive tract	HNSCC	4	0.121075	-0.916946
HSC-3	upper aerodigestive tract	HNSCC	8	0.122075	-0.913372
CAL-27	upper aerodigestive tract	HNSCC	6	0.126416	-0.898196
CNE	upper aerodigestive tract	HNSCC	1	0.2	-0.69897
SCC-15	upper aerodigestive tract	HNSCC	6	0.2	-0.69897
SCC-25	upper aerodigestive tract	HNSCC	6	0.2	-0.69897
SNU-899	upper aerodigestive tract	HNSCC	1	0.2	-0.69897
SNU-878	liver	LIHC	1	0.0035852	-2.44549
SNU-182	liver	LIHC	4	0.00538572	-2.26876
LIXC-004	liver	LIHC	5	0.00616462	-2.21009
SNU-387	liver	LIHC	4	0.00630807	-2.2001
HepG2	liver	LIHC	1	0.0065739	-2.18218
SNU-886	liver	LIHC	5	0.00809888	-2.09158
LIXC-012	liver	LIHC	5	0.0128791	-1.89011
SNU-398	liver	LIHC	5	0.0131158	-1.88221
HuH-7	liver	LIHC	5	0.0140055	-1.8537
LIXC-002	liver	LIHC	5	0.0141898	-1.84802
HLE	liver	LIHC	9	0.0176056	-1.75435
LIXC-011	liver	LIHC	5	0.0202274	-1.69406
Li-7	liver	LIHC	1	0.022	-1.65758
MHCC97-L	liver	LIHC	5	0.026275	-1.58046
SNU-423	liver	LIHC	4	0.0287946	-1.54069
PLC-PRF-5	liver	LIHC	10	0.030818	-1.5112
LIC-0903	liver	LIHC	5	0.0385245	-1.41426
JHH-7	liver	LIHC	5	0.0446788	-1.3499
SNU-475	liver	LIHC	4	0.0448431	-1.3483
QGY-7703	liver	LIHC	1	0.0528441	-1.277
BEL7402	liver	LIHC	1	0.062	-1.20761
HLF	liver	LIHC	5	0.0689198	-1.16166
SNU-739	liver	LIHC	5	0.0775532	-1.1104
huH-1	liver	LIHC	5	0.0818	-1.08725
BEL-7404	liver	LIHC	1	0.0825093	-1.0835
LIXC-003	liver	LIHC	5	0.0867081	-1.06194
Hep3B2.1-7	liver	LIHC	6	0.0897203	-1.04711
HCCC-9810	liver	LIHC	5	0.108875	-0.963072
SNU-449	liver	LIHC	5	0.15055	-0.822319
SNU-368	liver	LIHC	5	0.154964	-0.80977
BEL7405	liver	LIHC	5	0.2	-0.69897
C3A	liver	LIHC	9	0.2	-0.69897
Huh7.5	liver	LIHC	5	0.2	-0.69897
SK-HEP-1	liver	LIHC	5	0.2	-0.69897
SNU-354	liver	LIHC	5	0.2	-0.69897
SNU-761	liver	LIHC	5	0.2	-0.69897
SMMC7721	liver	LIHC	1	1	0
A549	lung	LUAD	14	0.2	-0.69897
Calu-1	lung	LUAD	5	0.2	-0.69897
Calu-3	lung	LUAD	5	0.114075	-0.94281
Calu-6	lung	LUAD	14	0.00446694	-2.34999
ChaGo-K-1	lung	LUAD	7	0.021645	-1.66464
COR-L23	lung	LUAD	8	0.015863	-1.79961
COR-L279	lung	SCLC	7	0.0116953	-1.93199
DMS-273	lung	SCLC	4	0.026025	-1.58461
DMS-53	lung	LUAD	15	0.0172434	-1.76338
DMS-79	lung	SCLC	7	0.0395737	-1.40259
EBC-1	lung	LUAD	2	0.0209538	-1.67874
HCC-15	lung	LUAD	1	0.2	-0.69897
HCC827	lung	LUAD	12	0.00989703	-2.00449
HOP-92	lung	LUAD	5	0.1013	-0.994391
IA-LM	lung	LUAD	5	0.107739	-0.967626
KNS-62	lung	LUAD	12	0.2	-0.69897
LK-2	lung	LUAD	1	0.0317766	-1.49789
LU-65	lung	LUAD	5	0.190854	-0.719299
LU-99A	lung	LUAD	5	0.0151449	-1.81973
LUDLU-1	lung	LUAD	6	0.00563039	-2.24946
NCI-H1048	lung	SCLC	6	0.00488921	-2.31076
NCI-H1092	lung	SCLC	6	0.0230402	-1.63751
NCI-H1105	lung	LUAD	5	0.0462492	-1.3349
NCI-H1155	lung	SCLC	10	0.00867183	-2.06189
NCI-H1299	lung	LUAD	12	0.0311593	-1.50641
NCI-H1341	lung	SCLC	5	0.0181964	-1.74001
NCI-H1355	lung	LUAD	6	0.068672	-1.16322
NCI-H1395	lung	LUAD	6	0.0262743	-1.58047
NCI-H1435	lung	LUAD	5	0.0364077	-1.43881
NCI-H1436	lung	SCLC	11	0.00751062	-2.12432
NCI-H1437	lung	LUAD	6	0.123911	-0.90689
NCI-H1573	lung	LUAD	11	0.0548699	-1.26067
NCI-H1581	lung	LUAD	6	0.136136	-0.866028
NCI-H1618	lung	SCLC	5	0.0132102	-1.87909
NCI-H1623	lung	LUAD	8	0.00743886	-2.12849
NCI-H1648	lung	LUAD	6	0.0118619	-1.92584
NCI-H1650	lung	LUAD	8	0.0197172	-1.70516
NCI-H1651	lung	LUAD	6	0.0139598	-1.85512
NCI-H1666	lung	LUAD	8	0.394316	-0.404155
NCI-H1694	lung	SCLC	11	0.00842321	-2.07452
NCI-H1703	lung	LUAD	12	0.00286115	-2.54346
NCI-H1734	lung	LUAD	7	0.00228942	-2.64027
NCI-H1770	lung	LUAD	6	0.122074	-0.913378
NCI-H1781	lung	LUAD	5	0.0148642	-1.82786
NCI-H1792	lung	LUAD	8	0.0312612	-1.50499
NCI-H1793	lung	LUAD	13	0.0361041	-1.44244
NCI-H1836	lung	SCLC	4	0.0236	-1.62709
NCI-H1838	lung	LUAD	5	0.0303749	-1.51749
NCI-H1869	lung	LUAD	5	0.065634	-1.18287
NCI-H1876	lung	SCLC	6	0.00783046	-2.10621
NCI-H1930	lung	SCLC	6	0.029979	-1.52318
NCI-H1944	lung	LUAD	6	0.0100282	-1.99878
NCI-H1975	lung	LUAD	12	0.101478	-0.993627
NCI-H1993	lung	LUAD	12	0.0318348	-1.4971
NCI-H2009	lung	LUAD	11	0.0314344	-1.5026
NCI-H2023	lung	LUAD	5	0.0204077	-1.69021
NCI-H2029	lung	SCLC	5	0.126705	-0.897207
NCI-H2030	lung	LUAD	12	0.0218145	-1.66125
NCI-H2066	lung	SCLC	5	0.0862053	-1.06447
NCI-H2073	lung	LUAD	5	0.0493875	-1.30638
NCI-H2081	lung	SCLC	11	0.126477	-0.897988
NCI-H2085	lung	LUAD	5	0.00843029	-2.07416
NCI-H2087	lung	LUAD	5	0.0156674	-1.805
NCI-H209	lung	SCLC	6	0.00420096	-2.37665
NCI-H2107	lung	SCLC	5	0.00757249	-2.12076
NCI-H2122	lung	LUAD	9	0.00784412	-2.10546
NCI-H2126	lung	LUAD	13	0.103604	-0.984622
NCI-H2170	lung	LUAD	11	0.0451727	-1.34512
NCI-H2171	lung	SCLC	6	0.00517285	-2.28627
NCI-H2227	lung	SCLC	5	0.0286856	-1.54234
NCI-H2228	lung	SCLC	13	0.0157739	-1.80206
NCI-H226	lung	LUAD	7	0.2	-0.69897
NCI-H2286	lung	LUAD	5	0.0178419	-1.74856
NCI-H23	lung	LUAD	12	0.00832744	-2.07949
NCI-H2347	lung	LUAD	6	0.2	-0.69897
NCI-H2405	lung	LUAD	7	0.0054201	-2.26599
NCI-H292	lung	LUAD	6	0.2	-0.69897
NCI-H358	lung	LUAD	8	0.0143743	-1.84241
NCI-H441	lung	LUAD	6	0.125131	-0.902635
NCI-H446	lung	SCLC	7	0.00540192	-2.26745
NCI-H460	lung	LUAD	11	0.0760645	-1.11882
NCI-H510	lung	SCLC	5	0.2	-0.69897
NCI-H520	lung	LUAD	10	0.10128	-0.994475
NCI-H522	lung	LUAD	13	0.0131935	-1.87964
NCI-H524	lung	LUAD	6	0.00600722	-2.22133
NCI-H596	lung	LUAD	7	0.150317	-0.822993
NCI-H647	lung	LUAD	4	0.0101253	-1.99459
NCI-H650	lung	LUAD	5	0.00860157	-2.06542
NCI-H661	lung	LUAD	13	0.0123647	-1.90782
NCI-H69	lung	SCLC	9	0.182565	-0.738581
NCI-H720	lung	LUAD	1	0.00365509	-2.4371
NCI-H774	lung	SCLC	6	0.117821	-0.928779
NCI-H82	lung	SCLC	6	0.010592	-1.97502
NCI-H838	lung	LUAD	13	0.0130079	-1.88579
PC-9	lung	LUAD	3	0.0126965	-1.89632
RERF-LC-MS	lung	LUAD	5	0.00773245	-2.11168
SK-LU-1	lung	LUAD	6	0.00141693	-2.84865
SK-MES-1	lung	LUAD	11	0.00421217	-2.37549
SPC-A-1	lung	LUAD	5	0.0231612	-1.63524
SW 1271	lung	SCLC	4	0.006175	-2.20936
SW1573	lung	LUAD	1	0.00727023	-2.13845
SW900	lung	LUAD	12	0.0103274	-1.98601
MSTO-211H	pleura	MESO	6	0.00710684	-2.14832
NCI-H28	pleura	MESO	7	0.0182874	-1.73785
NCI-H2452	pleura	MESO	5	0.0293227	-1.5328
NCI-H2052	pleura	MESO	10	0.147586	-0.830954
SK-N-AS	neuroblastoma	NB	4	0.00123917	-2.90687
IMR-32	neuroblastoma	NB	4	0.0017648	-2.7533
SK-N-DZ	neuroblastoma	NB	3	0.00206874	-2.68429
SK-N-MC	neuroblastoma	NB	3	0.00369861	-2.43196
NH-6	neuroblastoma	NB	4	0.00386791	-2.41252
CHP-212	neuroblastoma	NB	9	0.00404945	-2.3926
GOTO	neuroblastoma	NB	5	0.00506713	-2.29524
SK-N-FI	neuroblastoma	NB	3	0.00564063	-2.24867
TGW	neuroblastoma	NB	5	0.0238419	-1.62266
NB16	neuroblastoma	NB	4	0.039925	-1.39876
SH-SY5Y	neuroblastoma	NB	4	0.0422	-1.37469
SK-N-SH	neuroblastoma	NB	3	0.0449748	-1.34703
HL-7702	normal (liver)	NORM	8	0.0466679	-1.33098
MCF-10A	normal (pre-mailgnant breast)	NORM	12	0.0842148	-1.07461
QSG-7701	normal (liver)	NORM	5	0.14734	-0.831679
HuVEC	normal (umbilical vein endothelial cell)	NORM	12	0.2	-0.69897
NHDF	normal (fibroblast)	NORM	8	0.457143	-0.339948
SJSA-1	bone	OS	6	0.004989	-2.30199
143B	bone	OS	4	0.00626771	-2.20289
U-2-OS	bone	OS	5	0.00633864	-2.198
Hs 706.T	bone	OS	5	0.00692182	-2.15978
SK-ES-1	bone	OS	5	0.00794801	-2.09974
MHH-ES-1	bone	OS	4	0.0148788	-1.82743
RD-ES	bone	OS	5	0.0190365	-1.72041
G-292 clone A141B1	bone	OS	5	0.0209972	-1.67784
HOS	bone	OS	4	0.0214689	-1.66819
H-EMC-SS	bone	OS	1	0.0261371	-1.58274
CADO-ES1	bone	OS	4	0.034278	-1.46498
A673	bone	OS	4	0.0484483	-1.31472
MG-63	bone	OS	5	0.0521676	-1.2826
Hs 888.T	bone	OS	4	0.0581951	-1.23511
Saos-2	bone	OS	5	0.0756124	-1.12141
VA-ES-BJ	bone	OS	5	0.0824479	-1.08382
SW 1353	bone	OS	9	0.0855733	-1.06766
K7M2 wt	bone	OS	1	0.116853	-0.932361
HuO9	bone	OS	6	0.13832	-0.859115
Hs 870.T	bone	OS	4	0.2	-0.69897
RMG-I	ovary	OV	5	0.0132525	-1.8777
TOV-21G	ovary	OV	6	0.0183044	-1.73744
RKN	ovary	OV	4	0.0257464	-1.58928
KGN	ovary	OV	2	0.0282474	-1.54902
OVMANA	ovary	OV	5	0.0391875	-1.40685
PA-1	ovary	OV	6	0.0394147	-1.40434
SK-OV-3	ovary	OV	12	0.0571516	-1.24297
A2780	ovary	OV	9	0.0959001	-1.01818
OV7	ovary	OV	4	0.163263	-0.787113
HO-8910	ovary	OV	4	0.2	-0.69897
SNU-840	ovary	OV	4	0.2	-0.69897
TOV_112D	ovary	OV	5	0.2	-0.69897
CaOV-3	ovary	OV_hg	10	0.00208005	-2.68193
COV504	ovary	OV_hg	4	0.00283322	-2.54772
OAW-42	ovary	OV_hg	4	0.00341453	-2.46667
COV362	ovary	OV_hg	4	0.0055877	-2.25277
ES-2	ovary	OV_hg	5	0.00781406	-2.10712
COV644	ovary	OV_hg	4	0.010122	-1.99473
KURAMOCHI	ovary	OV_hg	4	0.0159629	-1.79689
OVCAR-3	ovary	OV_hg	16	0.0256738	-1.59051
TYK-nu	ovary	OV_hg	4	0.0281166	-1.55104
COV434	ovary	OV_hg	4	0.106047	-0.974502
RMUG-S	ovary	OV_hg	4	0.2	-0.69897
PAXC-008	pancreas	PAAD	1	0.00109189	-2.96182
PAXC-003	pancreas	PAAD	1	0.00305113	-2.51554
PANC-03-27	pancreas	PAAD	9	0.00368215	-2.4339
BxPC-3	pancreas	PAAD	13	0.00407874	-2.38947
PAXC-002	pancreas	PAAD	1	0.00510091	-2.29235
HuP-T3	pancreas	PAAD	8	0.00659529	-2.18077
Panc 04.03	pancreas	PAAD	7	0.00787254	-2.10389
MIA-PaCa-2	pancreas	PAAD	12	0.0103122	-1.98665
SW1990	pancreas	PAAD	6	0.0106246	-1.97369
AsPC-1	pancreas	PAAD	14	0.0164368	-1.78418
HPAF-II	pancreas	PAAD	9	0.0198147	-1.70301
PAXC-011	pancreas	PAAD	1	0.0366263	-1.43621
PMLXC001	pancreas	PAAD	1	0.0407292	-1.39009
PAXC-012	pancreas	PAAD	1	0.0503017	-1.29842
CAPAN-1	pancreas	PAAD	18	0.0596612	-1.22431
QGP-1	pancreas	PAAD	7	0.0671521	-1.17294
PAXC-010	pancreas	PAAD	1	0.067323	-1.17184
HPAC	pancreas	PAAD	6	0.128571	-0.890858
Capan-2	pancreas	PAAD	14	0.160555	-0.794376
KP-4	pancreas	PAAD	7	0.186763	-0.72871
ARIP	pancreas	PAAD	2	0.2	-0.69897
CFPAC-1	pancreas	PAAD	7	0.2	-0.69897
PAXC032	pancreas	PAAD	1	0.2	-0.69897
NCI-H660	prostate	PRAD	7	0.0118341	-1.92687
DU-145	prostate	PRAD	10	0.0131497	-1.88108
VCaP	prostate	PRAD	7	0.0206908	-1.68422
22RV1	prostate	PRAD	10	0.0317805	-1.49784
LNCaP-Clone-FGC	prostate	PRAD	10	0.0356362	-1.44811
MDA PCa 2b	prostate	PRAD	1	0.2	-0.69897
PC-3	prostate	PRAD	10	0.2	-0.69897
ACHN	kidney	REAC	5	0.00336667	-2.4728
HEK293	kidney	REAC	4	0.00416406	-2.38048
A498	kidney	REAC	5	0.00518713	-2.28507
293T/17	kidney	REAC	4	0.00606763	-2.21698
VMRC-RCZ	kidney	REAC	4	0.00645753	-2.18993
Caki-2	kidney	REAC	4	0.00723924	-2.14031
769-P	kidney	REAC	4	0.0102127	-1.99086
786-0	kidney	REAC	14	0.0102872	-1.9877
A704	kidney	REAC	5	0.0154471	-1.81115
TK10	kidney	REAC	5	0.0154582	-1.81084
Caki-1	kidney	REAC	9	0.0166895	-1.77756
U031	kidney	REAC	5	0.0181015	-1.74229
SK-NEP-1	kidney	REAC	4	0.0313929	-1.50317
Renca	kidney	REAC	1	0.100643	-0.997215
COS-7	kidney	REAC	2	0.11845	-0.926465
Vero	kidney	REAC	1	0.1801	-0.744486
G-401	kidney	REAC	4	0.18595	-0.730605
CV-1	kidney	REAC	1	0.2	-0.69897
MDCK	kidney	REAC	1	0.2	-0.69897
OS-RC-2	kidney	REAC	5	0.2	-0.69897
RCC10RGB	kidney	REAC	4	0.2	-0.69897
SN12C	kidney	REAC	5	0.2	-0.69897
SJRH30	soft tissue	SARC	5	0.00162728	-2.78854
Hs 729	soft tissue	SARC	4	0.00258227	-2.588
93T449	soft tissue	SARC	1	0.00302644	-2.51907
HT-1080	soft tissue	SARC	11	0.00875431	-2.05778
SW872	soft tissue	SARC	1	0.0100625	-1.99729
RD	soft tissue	SARC	5	0.010181	-1.99221
94T778	soft tissue	SARC	1	0.0315451	-1.50107
A204	soft tissue	SARC	6	0.0394095	-1.4044
GCT	soft tissue	SARC	5	0.0909056	-1.04141
SK-LMS-1	soft tissue	SARC	6	0.13231	-0.878407
G-402	soft tissue	SARC	4	0.164811	-0.783014
MFH-ino	soft tissue	SARC	4	0.2	-0.69897
A253	salivary gland	SG	9	0.0362537	-1.44065
HO-1-N-1	salivary gland	SG	4	0.147725	-0.830546
Mewo	skin	SKCM	4	0.00367274	-2.43501
SK-MEL-2	skin	SKCM	10	0.00395854	-2.40246
A431	skin	SKCM	4	0.00399618	-2.39836
COLO-679	skin	SKCM	3	0.004083	-2.38902
Hs 695T	skin	SKCM	4	0.00411415	-2.38572
M14	skin	SKCM	5	0.004225	-2.37417
C32	skin	SKCM	4	0.00434045	-2.36247
HMCB	skin	SKCM	4	0.0055913	-2.25249
Hs 294T	skin	SKCM	4	0.00728607	-2.13751
SH-4	skin	SKCM	4	0.00728963	-2.13729
RPMI-7951	skin	SKCM	4	0.00736352	-2.13291
HFF-1	skin	SKCM	4	0.00831309	-2.08024
SK-MEL-31	skin	SKCM	4	0.00978408	-2.00948
A101D	skin	SKCM	6	0.0102075	-1.99108
Malme-3M	skin	SKCM	5	0.0104	-1.98297
SK-MEL-5	skin	SKCM	5	0.0108796	-1.96339
A2058	skin	SKCM	5	0.0109172	-1.96189
COLO-829	skin	SKCM	10	0.0120356	-1.91953
WM-266-4	skin	SKCM	4	0.0125709	-1.90064
CHL-1	skin	SKCM	5	0.013973	-1.85471
HT-144	skin	SKCM	4	0.0152504	-1.81672
SK-MEL-3	skin	SKCM	4	0.0170012	-1.76952
IGR-1	skin	SKCM	3	0.0227832	-1.64238
G-361	skin	SKCM	4	0.0284066	-1.54658
A375	skin	SKCM	11	0.029429	-1.53122
WM-115	skin	SKCM	4	0.0439766	-1.35678
Hs 852.T	skin	SKCM	5	0.063153	-1.19961
GAK	skin	SKCM	7	0.11968	-0.921978
SK-MEL-24	skin	SKCM	4	0.176369	-0.753577
B16-F10	skin	SKCM	2	0.2	-0.69897
HMV-II	skin	SKCM	4	0.2	-0.69897
Hs 688(A).T	skin	SKCM	4	0.2	-0.69897
Hs 839.T	skin	SKCM	4	0.2	-0.69897
Hs 934.T	skin	SKCM	3	0.2	-0.69897
Hs 940.T	skin	SKCM	4	0.2	-0.69897
MMAC-SF	skin	SKCM	4	0.2	-0.69897
SK-MEL-28	skin	SKCM	5	0.2	-0.69897
YCC_6	stomach	STAD	5	0.00245647	-2.60969
HuG1-N	stomach	STAD	4	0.00371869	-2.42961
KE-97	stomach	STAD	5	0.00416964	-2.3799
YCC-11	stomach	STAD	5	0.00514257	-2.28882
Hs746T	stomach	STAD	5	0.00616657	-2.20996
YCC-10	stomach	STAD	5	0.00653986	-2.18443
MKN45	stomach	STAD	10	0.00721868	-2.14154
KATOIII	stomach	STAD	10	0.00939081	-2.0273
OCUM-1	stomach	STAD	5	0.0102981	-1.98724
YCC_1	stomach	STAD	5	0.0119256	-1.92352
NCI-SNU-16	stomach	STAD	5	0.0125667	-1.90078
NCI-SNU-5	stomach	STAD	6	0.0171812	-1.76495
MKN1	stomach	STAD	5	0.0196614	-1.70639
YCC-16-vivo	stomach	STAD	1	0.02	-1.69897
SNU-638	stomach	STAD	5	0.0219869	-1.65784
HGC-27	stomach	STAD	5	0.0232123	-1.63428
SNU-216	stomach	STAD	5	0.0303396	-1.51799
MGC80-3	stomach	STAD	5	0.0383436	-1.41631
SH-10-TC	stomach	STAD	5	0.0384105	-1.41555
YCC_2	stomach	STAD	5	0.0475415	-1.32293
YCC-7	stomach	STAD	5	0.0597888	-1.22338
NCI-SNU-1	stomach	STAD	6	0.0680282	-1.16731
NCI-N87	stomach	STAD	5	0.123975	-0.906666
SGC-7901	stomach	STAD	5	0.146482	-0.834216
SNU-484	stomach	STAD	5	0.180767	-0.742882
AGS	stomach	STAD	9	0.2	-0.69897
BGC-823	stomach	STAD	5	0.2	-0.69897
MKN74	stomach	STAD	5	0.2	-0.69897
NUGC-3	stomach	STAD	9	0.2	-0.69897
NUGC-4	stomach	STAD	5	0.2	-0.69897
SNU-719	stomach	STAD	5	0.2	-0.69897
AZ-521	stomach	STAD	1	1	0
SW579	thyroid	THCA	1	0.0017321	-2.76143
8305C	thyroid	THCA	1	0.0070533	-2.15161
FTC-133	thyroid	THCA	6	0.0101344	-1.9942
TT	thyroid	THCA	5	0.0172183	-1.76401
8505C	thyroid	THCA	6	0.148359	-0.828687
KLE	endometrium	UCEC	9	0.00190349	-2.72045
COLO-684	endometrium	UCEC	5	0.00838877	-2.0763
MFE-296	endometrium	UCEC	1	0.00912637	-2.0397
RL95-2	endometrium	UCEC	5	0.0100996	-1.99569
AN3-CA	endometrium	UCEC	9	0.0157358	-1.80311
HEC-1-A	endometrium	UCEC	6	0.0174022	-1.7594
SNG-M	endometrium	UCEC	5	0.0651048	-1.18639
MFE-280	endometrium	UCEC	1	0.2	-0.69897
TCCSUP	urinary tract	UT	5	0.0106952	-1.97081
HT-1197	urinary tract	UT	5	0.0120026	-1.92072
T-24	urinary tract	UT	9	0.0122004	-1.91363
5637	urinary tract	UT	4	0.0186771	-1.72869
J82	urinary tract	UT	5	0.0479746	-1.31899
RT112/84	urinary tract	UT	4	0.0600785	-1.22128
HT-1376	urinary tract	UT	4	0.078975	-1.10251
UM-UC-3	urinary tract	UT	4	0.0917783	-1.03726
RT4	urinary tract	UT	5	0.2	-0.69897
SW954	vulva	VU	8	0.00169693	-2.77034
SW962	vulva	VU	8	0.326789	-0.485732
