# Supplementary material for: A pan-cancer transcriptome analysis identifies replication fork and innate immunity genes as modifiers of response to the CHK1 inhibitor prexasertib
Source: Oncotarget. 2020 Jan 21;11(3):216–36. doi: 10.18632/oncotarget.27400 (PMC6980627; doi:10.18632/oncotarget.27400)
Supplement: Supplementary file 3 [file oncotarget-11-216-s003.xlsx]

## Sheet: Supplementary Table 2
Supplementary Table 2: Association between gene expression and prexasertib sensitivity across pan-cancer tumor cell line panel
GENE_NAME	CORRELATION_VALUE	FDR
MAD2L1	-0.336	2.684e-11
TOPBP1	-0.292	5.921e-08
GTPBP1	-0.288	7.667e-08
TICRR	-0.286	7.667e-08
RAD54L	-0.28	1.139e-07
C4orf21	-0.28	1.149e-07
CCNA2	-0.275	1.559e-07
PLK4	-0.275	1.559e-07
MCM10	-0.274	1.786e-07
BLM	-0.272	1.99e-07
LMNB1	-0.271	2.279e-07
ARHGAP19	-0.27	2.279e-07
POLQ	-0.269	2.499e-07
MYBL2	-0.267	2.678e-07
FBXO5	-0.267	2.678e-07
DTL	-0.267	2.678e-07
ORC6	-0.266	2.863e-07
TM6SF1	-0.264	3.334e-07
DSCC1	-0.264	3.334e-07
ITGA4	-0.263	3.633e-07
MCM7	-0.262	4.349e-07
ORC1	-0.261	4.822e-07
RFC3	-0.26	4.939e-07
CDC45	-0.26	4.939e-07
RAD51	-0.258	6.177e-07
NASP	-0.257	6.998e-07
FEN1P1	-0.257	7.13e-07
FANCD2	-0.256	8.05e-07
PARP1	-0.255	8.157e-07
LOC729683	-0.255	8.247e-07
CHD4	-0.254	8.324e-07
CTDSPL2	-0.254	8.659e-07
DOCK2	-0.253	9.61e-07
BUB1B	-0.253	1.011e-06
GINS3	-0.252	1.023e-06
NUP153	-0.252	1.087e-06
EYA3	-0.251	1.202e-06
E2F2	-0.251	1.232e-06
MCM4	-0.25	1.257e-06
NUSAP1	-0.25	1.286e-06
LIMD2	-0.25	1.318e-06
CCNF	-0.249	1.375e-06
MCM2	-0.249	1.383e-06
ARHGAP15	-0.249	1.43e-06
HMGB2	-0.249	1.43e-06
VANGL2	-0.247	1.722e-06
GSG2	-0.247	1.722e-06
ARHGAP19-SLIT1	-0.246	1.722e-06
NCAPD2	-0.245	1.93e-06
CD37	-0.245	1.97e-06
C21orf91-OT1	-0.245	1.97e-06
SHPRH	-0.245	1.97e-06
NFYA	-0.245	1.974e-06
ASB3	-0.245	1.979e-06
LOC728688	-0.244	2.044e-06
FANCI	-0.244	2.098e-06
CD83	-0.243	2.3e-06
COL25A1	-0.243	2.311e-06
KIF2C	-0.242	2.435e-06
PIK3CG	-0.242	2.435e-06
CAMK4	-0.241	2.638e-06
MCM5	-0.241	2.788e-06
PDE7A	-0.241	2.871e-06
KIAA0922	-0.24	3.047e-06
SCARNA10	-0.24	3.047e-06
PPP1R16B	-0.238	3.751e-06
YBX1P10	-0.238	3.759e-06
NCAPH	-0.238	3.807e-06
RFWD3	-0.238	3.975e-06
FMNL3	-0.237	4.106e-06
STMN1	-0.235	5.019e-06
LRRC33	-0.235	5.069e-06
CHAF1A	-0.235	5.118e-06
UHRF1	-0.235	5.515e-06
MCM3	-0.234	5.566e-06
GTSE1	-0.234	5.566e-06
DNMT1	-0.234	5.63e-06
PRPF38A	-0.234	5.63e-06
CDC25A	-0.234	5.765e-06
MTBP	-0.234	5.765e-06
LOC257358	-0.233	5.908e-06
FAM72B	-0.233	6.026e-06
USP1	-0.232	6.909e-06
IQCB2P	-0.232	6.924e-06
SGK196	-0.232	7.027e-06
C3AR1	-0.231	7.177e-06
PIKFYVE	-0.231	7.256e-06
FLT1	-0.231	7.361e-06
MTR	-0.231	7.394e-06
BEND4	-0.231	7.499e-06
GNG2	-0.231	7.51e-06
RNF122	-0.231	7.535e-06
MMS22L	-0.23	7.764e-06
TRRAP	-0.23	7.871e-06
MAD2L1P1	-0.23	7.876e-06
CCDC77	-0.23	7.876e-06
KIAA1524	-0.23	8.452e-06
NUP205	-0.229	8.747e-06
CHST2	-0.229	8.792e-06
SMARCA5	-0.229	9.409e-06
BAZ1B	-0.228	9.441e-06
ESPL1	-0.228	9.441e-06
ZIK1	-0.228	9.441e-06
TUBAP2	-0.228	9.635e-06
BLOC1S5	-0.228	9.763e-06
WDR76	-0.228	1.006e-05
ESCO2	-0.227	1.006e-05
RTTN	-0.227	1.006e-05
FEN1	-0.227	1.008e-05
ARHGAP9	-0.227	1.008e-05
SPATA5	-0.227	1.008e-05
DCP2	-0.227	1.038e-05
FTSJD2	-0.227	1.039e-05
LOC389842	-0.227	1.062e-05
PARP1P1	-0.227	1.062e-05
XPO5	-0.226	1.083e-05
CEP97	-0.226	1.14e-05
TTF2	-0.226	1.144e-05
C18orf54	-0.225	1.175e-05
C21orf91	-0.226	1.175e-05
KLHDC3	-0.225	1.192e-05
SNX32	-0.225	1.192e-05
YBX1P2	-0.225	1.2e-05
KDM2B	-0.225	1.217e-05
AARS2	-0.225	1.262e-05
YEATS2	-0.224	1.292e-05
E2F3P1	-0.224	1.292e-05
MDC1	-0.224	1.356e-05
RNF138	-0.224	1.386e-05
UNC5C	-0.223	1.419e-05
PRKAR2B	-0.223	1.434e-05
HMG20A	-0.223	1.511e-05
KAT6A	-0.222	1.63e-05
LOC728485	-0.222	1.633e-05
TGS1	-0.222	1.655e-05
GAB3	-0.222	1.663e-05
AFF2	-0.222	1.664e-05
KBTBD8	-0.221	1.726e-05
ASPHD2	-0.221	1.737e-05
TMEM194A	-0.221	1.737e-05
MAP4K1	-0.221	1.864e-05
GINS1	-0.22	1.874e-05
ARHGEF6	-0.22	1.918e-05
TYMS	-0.22	1.941e-05
PDE1B	-0.22	1.955e-05
KNTC1	-0.22	1.976e-05
USP49	-0.22	1.976e-05
TCEANC2	-0.22	2.01e-05
AEBP1	-0.22	2.026e-05
LOC100128361	-0.219	2.061e-05
IL12RB1	-0.219	2.065e-05
THEMIS2	-0.219	2.097e-05
WIPF1	-0.219	2.108e-05
KIF24	-0.219	2.108e-05
CEP85	-0.219	2.159e-05
ELMO1	-0.219	2.181e-05
CASP2	-0.218	2.256e-05
CEP192	-0.218	2.285e-05
TIMELESS	-0.218	2.328e-05
ATAD2	-0.218	2.345e-05
XRCC2	-0.218	2.345e-05
KIF11	-0.218	2.374e-05
PPAT	-0.218	2.41e-05
KIF15	-0.217	2.417e-05
ZNF22	-0.217	2.53e-05
PRKDC	-0.217	2.561e-05
SPC24	-0.217	2.636e-05
MSL2	-0.216	2.735e-05
SMAP2	-0.216	2.753e-05
RAD21	-0.216	2.829e-05
BEND5	-0.216	2.829e-05
SENP1	-0.216	2.829e-05
WDR82P2	-0.216	2.883e-05
LDLRAD4	-0.215	2.904e-05
POLA2	-0.215	2.989e-05
LOC100128374	-0.215	3.08e-05
CEP152	-0.215	3.101e-05
FAM72A	-0.215	3.141e-05
BUB1	-0.214	3.336e-05
COL19A1	-0.214	3.421e-05
C10orf25	-0.213	3.532e-05
DCK	-0.213	3.72e-05
PDS5B	-0.213	3.742e-05
SAP30	-0.213	3.829e-05
RTEL1	-0.212	3.876e-05
CCP110	-0.212	3.876e-05
BRCA2	-0.212	3.881e-05
ISY1	-0.212	3.941e-05
LIPI	-0.212	3.954e-05
CDCA5	-0.212	3.968e-05
RPL34-AS1	-0.212	3.968e-05
LAPTM5	-0.212	4.04e-05
TMPO	-0.212	4.072e-05
ATP6V0A2	-0.212	4.149e-05
CORO1A	-0.211	4.185e-05
ANKLE1	-0.211	4.312e-05
POLE	-0.211	4.449e-05
ITPRIPL1	-0.21	4.625e-05
SPN	-0.21	4.625e-05
SPEN	-0.21	4.715e-05
ZWILCH	-0.21	4.773e-05
DBF4	-0.21	4.822e-05
INPP5B	-0.21	4.822e-05
TPI1P2	-0.21	4.835e-05
RBMX	-0.21	4.943e-05
SMG1P1	-0.21	4.943e-05
USP44	-0.209	4.956e-05
MDN1	-0.209	4.984e-05
LUZP6	-0.209	5.003e-05
C2orf44	-0.209	5.04e-05
SMCHD1	-0.209	5.12e-05
ADAMTS3	-0.209	5.143e-05
KCNQ5	-0.209	5.245e-05
FOXJ3	-0.209	5.258e-05
DPY19L2P2	-0.209	5.287e-05
SKA1	-0.208	5.302e-05
MGC16142	-0.208	5.411e-05
CD27	-0.208	5.611e-05
CERKL	-0.208	5.681e-05
RCC2	-0.208	5.78e-05
CDC7	-0.207	5.83e-05
RMND5A	-0.207	5.83e-05
E2F3	-0.207	6.027e-05
TTC4	-0.207	6.027e-05
LIN9	-0.207	6.027e-05
WDR67	-0.207	6.13e-05
F2RL3	-0.207	6.13e-05
ZCCHC18	-0.207	6.171e-05
PDXP	-0.207	6.212e-05
ZBTB40	-0.207	6.26e-05
IL16	-0.206	6.29e-05
TAF4B	-0.206	6.29e-05
FAM117A	-0.206	6.496e-05
PTDSS1	-0.206	6.496e-05
RIMS3	-0.206	6.496e-05
RBBP5	-0.206	6.537e-05
CDK19	-0.206	6.678e-05
DHX9	-0.206	6.804e-05
TRO	-0.205	7.024e-05
TNFAIP8L2	-0.205	7.216e-05
CPXM1	-0.205	7.246e-05
RBBP4	-0.205	7.418e-05
HMGB1	-0.204	7.546e-05
MTF2	-0.204	7.661e-05
ELAVL1	-0.204	7.924e-05
CASC5	-0.204	7.925e-05
MCM8	-0.204	7.938e-05
DBF4B	-0.204	7.992e-05
ASH2L	-0.203	8.143e-05
DOK3	-0.203	8.147e-05
LOC283683	-0.203	8.196e-05
ALOX5AP	-0.203	8.25e-05
WDPCP	-0.203	8.316e-05
WHSC1L1	-0.203	8.337e-05
SV2A	-0.203	8.344e-05
FANCD2OS	-0.203	8.381e-05
STARD9	-0.203	8.381e-05
PAPOLG	-0.203	8.401e-05
ZNF519	-0.203	8.479e-05
GATAD2B	-0.202	8.652e-05
SF3A3P2	-0.202	8.685e-05
ASF1B	-0.202	8.715e-05
NRF1	-0.202	8.995e-05
DHX9P1	-0.202	9.111e-05
HNRNPRP1	-0.202	9.111e-05
SLC25A53	-0.202	9.111e-05
PPP1R8	-0.202	9.303e-05
ZNF726	-0.201	9.461e-05
KDM4D	-0.201	9.872e-05
PRKCB	-0.201	9.907e-05
CCNB2	-0.201	9.979e-05
TMED8	-0.201	9.986e-05
POM121	-0.201	0.0001008
NUP155	-0.2	0.0001018
FAM53C	-0.2	0.0001019
EME1	-0.2	0.0001024
LOC646278	-0.2	0.0001028
USP13	-0.2	0.0001038
ZNF250	-0.2	0.0001059
CCSAP	-0.2	0.0001078
UBR5	-0.2	0.0001096
RACGAP1P	-0.199	0.0001115
SASS6	-0.199	0.0001123
TBX20	-0.199	0.0001123
RRM2P3	-0.199	0.000115
INCENP	-0.199	0.0001184
LOC100507006	-0.198	0.0001192
TAF5	-0.198	0.0001206
UBA2	-0.198	0.0001214
RQCD1	-0.198	0.0001219
CDCA8	-0.198	0.0001221
SCAF4	-0.198	0.0001226
STIL	-0.198	0.0001226
INTS7	-0.198	0.0001231
LRRC8C	-0.198	0.0001235
USP37	-0.198	0.0001236
TOMM22	-0.198	0.0001243
PHACTR1	-0.198	0.0001245
CEP44	-0.198	0.0001245
SNORD62B	-0.198	0.0001258
HSP90AB3P	-0.198	0.0001271
H2AFZP2	-0.197	0.0001276
ZSCAN25	-0.197	0.0001276
PPM1E	-0.197	0.0001278
HCFC1	-0.197	0.0001281
NFATC3	-0.197	0.0001284
RFX5	-0.197	0.0001291
KDM1A	-0.197	0.0001305
RCBTB2	-0.197	0.0001316
CXCR4	-0.197	0.0001316
KIF21B	-0.197	0.0001316
KIRREL2	-0.197	0.0001316
PCNT	-0.197	0.0001324
TIFA	-0.197	0.0001333
HERC1	-0.197	0.0001339
ANKRD7	-0.197	0.0001352
KIF14	-0.197	0.0001352
KDM5A	-0.196	0.0001375
LOC391247	-0.196	0.0001386
VASH2	-0.196	0.0001389
SIN3A	-0.196	0.0001402
PAICS	-0.196	0.0001408
TET3	-0.196	0.0001443
YBX1	-0.196	0.0001456
ZNF273	-0.196	0.0001464
NCAPG	-0.196	0.000147
ZNF107	-0.196	0.0001475
JARID2	-0.195	0.000153
DACT3	-0.195	0.000153
ISLR2	-0.195	0.0001535
LOC283922	-0.195	0.0001543
HMGN2	-0.195	0.0001576
POLD1	-0.194	0.0001622
KLHL8	-0.194	0.0001633
RBM12B-AS1	-0.194	0.0001633
SPECC1L	-0.194	0.0001647
PRIM1	-0.194	0.0001652
SUV39H2	-0.194	0.0001652
CD53	-0.194	0.0001656
DCAF7	-0.194	0.0001656
GIPC3	-0.194	0.0001656
HNRNPA1P10	-0.194	0.0001656
YBX1P1	-0.194	0.0001656
SMARCA5-AS1	-0.194	0.000166
STAG3	-0.194	0.0001662
PLEKHO1	-0.194	0.0001664
WDR82	-0.194	0.0001666
POLDIP3	-0.194	0.0001706
SOX11	-0.194	0.0001706
KIFC1	-0.194	0.0001715
LOC100127983	-0.194	0.0001715
NEU3	-0.194	0.0001715
PPIL1	-0.194	0.0001715
MKI67	-0.194	0.0001721
NUP160	-0.193	0.0001801
CCDC181	-0.193	0.0001801
ZBTB24	-0.193	0.0001801
ST6GAL1	-0.193	0.0001822
CYTH1	-0.193	0.0001823
IKZF1	-0.193	0.0001862
ZNF684	-0.192	0.0001887
SLA	-0.192	0.0001892
PIK3R4	-0.192	0.0001904
DLEU2L	-0.192	0.0001904
XRN1	-0.192	0.0001904
GINS2	-0.192	0.0001907
KCNA3	-0.192	0.0001912
RUNX3	-0.192	0.0001925
MCM6	-0.192	0.0001946
LOC389473	-0.192	0.0001972
DDX12P	-0.192	0.0001977
GFRA3	-0.192	0.0001977
ST6GALNAC3	-0.192	0.0001977
SNRPD1	-0.192	0.0001986
STARD7	-0.192	0.0002
APBA2	-0.192	0.0002007
ARHGAP11B	-0.192	0.0002013
IQCB1	-0.192	0.0002022
PTPRC	-0.191	0.0002035
EYA1	-0.191	0.0002035
GNB3	-0.191	0.0002045
ARMC8	-0.191	0.0002054
ATAD5	-0.191	0.0002063
PDPR	-0.191	0.0002063
ZNF43	-0.191	0.0002087
TRAF3IP3	-0.191	0.0002107
LOC100506776	-0.191	0.0002108
HLA-DPB1	-0.191	0.0002131
P2RY8	-0.191	0.000214
ZNF184	-0.191	0.0002167
RHEBL1	-0.191	0.0002178
LOC285232	-0.191	0.0002181
LZTS1	-0.191	0.0002186
GTF2I	-0.19	0.0002216
PDE6B	-0.19	0.0002267
CENPC1P1	-0.19	0.0002308
PKNOX1	-0.19	0.0002383
NDC80	-0.189	0.000242
CEP128	-0.189	0.000242
FLJ27354	-0.189	0.000242
LNP1	-0.189	0.000242
NUDT3	-0.189	0.0002452
SMARCAD1	-0.189	0.0002478
SLA2	-0.189	0.0002478
MGA	-0.189	0.0002525
SERBP1	-0.189	0.0002541
SHMT1P1	-0.189	0.0002593
USP51	-0.189	0.0002593
BRIP1	-0.189	0.0002594
WBP11P1	-0.189	0.0002607
POLR2B	-0.188	0.0002629
KDM3A	-0.188	0.0002654
C11orf82	-0.188	0.0002675
SH2D3C	-0.188	0.0002708
LOC100289283	-0.188	0.0002728
LUC7L2	-0.188	0.0002728
PPAN-P2RY11	-0.188	0.0002772
PLK1	-0.188	0.0002797
PIK3R5	-0.188	0.0002836
HAUS8	-0.187	0.0002885
LSM6	-0.187	0.0002899
PAX5	-0.187	0.00029
RBMXP2	-0.187	0.0002904
CHST10	-0.187	0.0002909
SRSF10	-0.187	0.0002909
GINS4	-0.187	0.0002913
NECAB1	-0.187	0.0002944
EZH2	-0.187	0.0002959
ARMC1	-0.187	0.0003031
XPO1	-0.187	0.0003035
ANKRD44	-0.187	0.0003035
NREP	-0.187	0.0003053
CERK	-0.186	0.0003079
DBR1	-0.186	0.0003088
RFC4	-0.186	0.0003119
TONSL	-0.186	0.0003139
EBF1	-0.186	0.0003154
NASPP1	-0.186	0.000317
RLF	-0.186	0.0003239
PLEK	-0.186	0.0003282
KIF18B	-0.186	0.0003299
TMEM108	-0.186	0.0003306
RAB33A	-0.186	0.0003317
HMBOX1	-0.185	0.0003343
MLF1IP	-0.185	0.0003365
CLASP1	-0.185	0.0003422
DOCK10	-0.185	0.0003422
PPIHP1	-0.185	0.0003449
NUPL1	-0.185	0.0003456
XPO4	-0.185	0.0003503
SASH3	-0.185	0.0003509
PIK3CA	-0.185	0.0003537
CRKL	-0.185	0.0003561
ACADM	-0.185	0.0003562
GMFG	-0.185	0.000357
DDX17	-0.184	0.0003619
MBNL3	-0.184	0.0003632
NCKAP1L	-0.184	0.0003632
DCLRE1B	-0.184	0.0003672
DDX39A	-0.184	0.0003726
CCDC136	-0.184	0.0003759
TCP1	-0.184	0.0003811
ALMS1	-0.184	0.0003829
GYPC	-0.184	0.0003882
ITPKB	-0.184	0.0003882
PTMAP4	-0.184	0.0003882
ST3GAL6	-0.184	0.0003882
UGT3A2	-0.184	0.0003882
RBM12B	-0.184	0.0003883
S1PR2	-0.183	0.0003893
URB2	-0.183	0.0003897
CD69	-0.183	0.0003913
LOC440354	-0.183	0.0003926
TTK	-0.183	0.0003979
HELZ	-0.183	0.0004009
XKR5	-0.183	0.0004009
NTN3	-0.183	0.0004014
CXXC1	-0.183	0.0004024
PIK3CD	-0.183	0.0004041
ZMYM4	-0.183	0.0004086
LOC731275	-0.183	0.0004152
CLSPN	-0.183	0.0004159
FNTAP1	-0.183	0.0004196
SF3A3	-0.182	0.0004252
EXO1	-0.182	0.0004375
TCEB3CL	-0.182	0.0004385
DNAJA1	-0.182	0.0004417
SNORA15	-0.182	0.0004417
RNF150	-0.182	0.0004423
CPNE5	-0.182	0.0004426
ZBED4	-0.182	0.0004426
CADM3	-0.182	0.0004436
LOC100506844	-0.182	0.0004492
DOT1L	-0.182	0.0004493
ZNF330	-0.182	0.0004493
MPHOSPH9	-0.182	0.0004515
UBTF	-0.182	0.0004565
RPA2	-0.181	0.0004588
ADAMTS4	-0.181	0.0004647
SMCR7L	-0.181	0.0004647
KLHL6	-0.181	0.0004715
IMPDH1P6	-0.181	0.0004727
RAD51AP1	-0.181	0.0004728
PTPN7	-0.181	0.0004755
EMR1	-0.181	0.000477
FCGR2C	-0.181	0.000487
PRMT10	-0.18	0.000494
VRK1	-0.18	0.0004994
LOC677762	-0.18	0.0005001
LOC441454	-0.18	0.0005002
WDR62	-0.18	0.0005004
DDX20	-0.18	0.0005023
BRAF	-0.18	0.0005044
FAM78A	-0.18	0.0005108
FRYL	-0.18	0.0005123
DDX11	-0.18	0.0005124
AGO1	-0.18	0.0005137
TCF4	-0.18	0.0005155
GPANK1	-0.18	0.0005155
LOC100131825	-0.18	0.0005202
LOC642846	-0.18	0.0005219
DNM1P46	-0.18	0.0005268
CEP41	-0.179	0.0005329
MSC	-0.179	0.0005353
ZNF736	-0.179	0.0005353
BLMH	-0.179	0.0005354
PEX5L	-0.179	0.0005373
MEX3A	-0.179	0.000539
CNTRL	-0.179	0.00054
NDST3	-0.179	0.00054
TAB1	-0.179	0.0005415
TTBK2	-0.179	0.0005424
POGLUT1	-0.179	0.0005432
POM121C	-0.179	0.0005432
GPR63	-0.179	0.0005441
TMSB15B	-0.179	0.0005486
ZNF559	-0.179	0.0005547
OSBPL11	-0.179	0.0005628
ZNF318	-0.179	0.0005651
SNORA71B	-0.179	0.0005657
RNF8	-0.179	0.0005672
SYNGAP1	-0.179	0.0005672
ZKSCAN3	-0.179	0.0005673
NR2C2	-0.179	0.0005711
ZNF24	-0.179	0.0005722
MGAT3	-0.179	0.0005725
LBR	-0.178	0.0005734
CENPO	-0.178	0.000577
PPIH	-0.178	0.0005789
RNU5A-1	-0.178	0.0005796
BCL2	-0.178	0.0005822
PSME4	-0.178	0.0005837
UBE2G2	-0.178	0.0005989
LOC606724	-0.178	0.0006033
AGO3	-0.178	0.0006098
CSMD1	-0.178	0.0006111
RBL1	-0.178	0.0006133
RNF175	-0.178	0.0006148
RSBN1L	-0.178	0.0006148
PREX1	-0.177	0.0006238
BZRAP1-AS1	-0.177	0.0006238
C1DP1	-0.177	0.0006369
SCARNA27	-0.177	0.0006369
PASK	-0.177	0.0006373
RELT	-0.177	0.0006419
RNF111	-0.177	0.0006474
PLEKHO2	-0.177	0.0006494
PCNA-AS1	-0.177	0.0006495
ZNF157	-0.177	0.0006526
MED30	-0.177	0.0006539
VASH1	-0.177	0.0006541
RANBP1	-0.177	0.0006574
TFIP11	-0.177	0.000658
ATP6V1G2	-0.177	0.0006597
C17orf80	-0.177	0.0006597
WDR17	-0.177	0.0006597
POT1	-0.177	0.000666
BARD1	-0.177	0.0006664
CASP8AP2	-0.176	0.000668
CHAF1B	-0.176	0.0006735
ZMYM3	-0.176	0.0006749
CENPJ	-0.176	0.0006771
ZNF445	-0.176	0.0006785
AARD	-0.176	0.000679
ASPM	-0.176	0.000679
CEP135	-0.176	0.000679
MAPRE2	-0.176	0.0006806
BIRC5	-0.176	0.0006864
ABCD2	-0.176	0.0006878
AGPAT5	-0.176	0.0006878
RFC2	-0.176	0.0006899
IPO9	-0.176	0.0006906
BAG4	-0.176	0.0006912
FAM72D	-0.176	0.0006957
CYTL1	-0.176	0.0007029
TSNAX	-0.176	0.0007029
RECQL4	-0.176	0.000704
TCEB3C	-0.176	0.0007072
OLIG1	-0.176	0.0007118
MASTL	-0.176	0.0007121
TRA2B	-0.176	0.0007131
FSD1	-0.175	0.0007143
SYN2	-0.175	0.0007199
FIGNL1	-0.175	0.0007263
ZNF521	-0.175	0.0007374
MIR378I	-0.175	0.000743
HERC2P10	-0.175	0.0007453
PLCL2	-0.175	0.0007533
GIMAP2	-0.175	0.0007547
ST8SIA1	-0.175	0.0007547
SPI1	-0.175	0.0007553
ARID2	-0.175	0.00076
TTI2	-0.175	0.0007609
SKA3	-0.175	0.0007634
WDR7	-0.175	0.000764
C1orf112	-0.175	0.0007695
GRAP2	-0.174	0.0007706
HIRA	-0.174	0.0007734
SRF	-0.174	0.0007734
PAQR3	-0.174	0.0007792
HNRNPM	-0.174	0.0007808
ZNF569	-0.174	0.0007829
JRK	-0.174	0.0007841
FLI1	-0.174	0.000786
SRCAP	-0.174	0.0007897
AGAP2	-0.174	0.0007925
ZNF490	-0.174	0.0007933
LOC440386	-0.174	0.0008039
ST8SIA4	-0.174	0.0008039
MAK16	-0.174	0.000811
TAGAP	-0.174	0.000811
ACTN2	-0.174	0.0008155
GPR183	-0.174	0.0008284
HSP90AB1	-0.173	0.0008352
XRCC6	-0.173	0.0008374
PIANP	-0.173	0.0008374
KATNAL1	-0.173	0.0008434
ILF3	-0.173	0.0008446
PTCD1	-0.173	0.000849
SMG1	-0.173	0.0008508
CDC20P1	-0.173	0.0008554
HLA-L	-0.173	0.0008618
EMID1	-0.173	0.0008658
GMPS	-0.173	0.00087
FUZ	-0.173	0.0008763
NUF2	-0.173	0.0008844
RACGAP1	-0.173	0.0008869
TFDP2	-0.173	0.0008881
PIP4K2A	-0.173	0.0008907
PMAIP1	-0.172	0.000895
CHCHD3	-0.172	0.0009032
TOP2B	-0.172	0.0009032
KDM4A	-0.172	0.0009106
PRDM2	-0.172	0.000925
KIF4B	-0.172	0.0009303
CLASP2	-0.172	0.0009412
NUP43	-0.172	0.0009438
VCPIP1	-0.172	0.0009475
UBR7	-0.172	0.0009482
C7orf60	-0.171	0.0009764
BMI1	-0.171	0.0009826
MTOR	-0.171	0.0009848
IL21R-AS1	-0.171	0.0009877
HNRNPUL2	-0.171	0.0009919
ZKSCAN2	-0.171	0.0009927
KIAA1429	-0.171	0.001005
KIF2A	-0.171	0.001011
JAM2	-0.171	0.001013
C22orf34	-0.171	0.001013
LRMP	-0.171	0.001023
NLRC3	-0.171	0.001023
S100PBP	-0.171	0.001023
GVINP1	-0.171	0.001025
KCNN1	-0.171	0.001028
TGIF2	-0.171	0.00103
LOC648691	-0.171	0.001034
NXPE3	-0.171	0.001034
LOC151174	-0.171	0.001037
LOC100422437	-0.17	0.001047
ZNF136	-0.17	0.001055
HIRIP3	-0.17	0.001059
XRCC6P5	-0.17	0.00106
FKBP5	-0.17	0.001065
GPR55	-0.17	0.001077
MAP3K1	-0.17	0.001083
OXCT1	-0.17	0.001086
ZNF829	-0.17	0.001089
LRRC58	-0.17	0.001097
A1BG-AS1	-0.17	0.001099
TNPO2	-0.17	0.001099
FARSA	-0.17	0.001105
TMEM151B	-0.17	0.001108
RASGRP2	-0.17	0.00111
ZNF92	-0.17	0.00111
SMC2	-0.17	0.001111
STARD4-AS1	-0.17	0.001116
NUP93	-0.169	0.00113
ST13P3	-0.169	0.001133
RRP1B	-0.169	0.001137
TMEFF1	-0.169	0.001137
TNKS	-0.169	0.001144
DUSP15	-0.169	0.001152
GNB4	-0.169	0.001152
MTPN	-0.169	0.001152
ARHGAP11A	-0.169	0.00116
TLK2	-0.169	0.00116
UBE2O	-0.169	0.001167
TERF1P1	-0.169	0.001169
SSTR2	-0.169	0.001172
HMGN1P4	-0.169	0.001174
ZNF200	-0.169	0.001181
UBE2T	-0.169	0.001183
E2F1	-0.169	0.001193
GABPA	-0.169	0.001203
CCNE2	-0.168	0.001213
SMARCC1	-0.168	0.001213
ZFP82	-0.168	0.001215
ALG10	-0.168	0.001223
ADSL	-0.168	0.001225
USP33	-0.168	0.001225
GPC2	-0.168	0.001231
CNR1	-0.168	0.001239
HNRNPR	-0.168	0.001241
IL4I1	-0.168	0.001241
KIF5A	-0.168	0.001257
RNGTT	-0.168	0.001257
POLR3D	-0.168	0.00126
SENP5	-0.168	0.001285
NUP133	-0.168	0.001286
DCHS1	-0.168	0.001296
EXOSC9	-0.168	0.001296
TAL1	-0.168	0.001296
SLC9A9	-0.167	0.0013
SSRP1	-0.167	0.0013
CENPF	-0.167	0.001303
DPY19L2P4	-0.167	0.001303
KLRG1	-0.167	0.001303
METTL14	-0.167	0.001308
DCAF15	-0.167	0.001311
EPM2A	-0.167	0.001311
PALM2-AKAP2	-0.167	0.001316
ANXA6	-0.167	0.00132
CKS1BP6	-0.167	0.00132
LOC100128164	-0.167	0.00132
LOC100271836	-0.167	0.00132
TCF12	-0.167	0.00132
NARF	-0.167	0.001322
DNA2	-0.167	0.001323
CNKSR2	-0.167	0.001323
ZNF850	-0.167	0.001323
C17orf53	-0.167	0.001325
ST3GAL3	-0.167	0.00134
TSNAX-DISC1	-0.167	0.00135
SPIB	-0.167	0.001359
SOX5	-0.167	0.00136
XPO7	-0.167	0.001365
MSH6	-0.167	0.001371
FAM229B	-0.167	0.001372
TET1	-0.166	0.001386
CABIN1	-0.166	0.001394
LOC728024	-0.166	0.0014
CCDC28B	-0.166	0.001401
FAM19A2	-0.166	0.001405
HSP90AB2P	-0.166	0.001418
LOC100499405	-0.166	0.001419
TRAIP	-0.166	0.001427
ZNF667	-0.166	0.001432
TAF2	-0.166	0.001435
HAND2	-0.166	0.00144
SP4	-0.166	0.00144
AP4B1-AS1	-0.166	0.001444
HAUS6	-0.166	0.001444
ORAI2	-0.166	0.001444
PBX2P1	-0.166	0.001444
SLC25A40	-0.166	0.001444
BRCA1	-0.166	0.001445
RAPGEF6	-0.166	0.001445
TUBA8	-0.166	0.001445
TNPO3	-0.166	0.00145
CSNK1G2-AS1	-0.166	0.001452
TMSB15A	-0.166	0.001452
CKAP2	-0.166	0.001476
PRAME	-0.166	0.001482
GPR19	-0.165	0.001486
GPSM3	-0.165	0.001486
SNORA71D	-0.165	0.001487
SGOL1	-0.165	0.001499
RNF219	-0.165	0.001504
GTF2B	-0.165	0.00151
LOC595101	-0.165	0.00151
ZNF439	-0.165	0.00151
TARDBP	-0.165	0.001511
SLC35B4	-0.165	0.001533
LOC317727	-0.165	0.001541
FANCA	-0.165	0.001542
TMEM201	-0.165	0.001542
SACS	-0.165	0.001544
ZNF660	-0.165	0.001544
TRAPPC10	-0.165	0.001547
CD247	-0.165	0.001548
EEF1E1-MUTED	-0.165	0.001551
GLIPR2	-0.165	0.001551
MED23	-0.165	0.001551
QRFPR	-0.165	0.001556
CPB2-AS1	-0.165	0.001559
TCEB3CL2	-0.165	0.001562
MBTD1	-0.165	0.001569
ISY1-RAB43	-0.165	0.001572
WDHD1	-0.165	0.001574
NPM1P9	-0.165	0.001578
BCOR	-0.165	0.001584
PELI1	-0.164	0.001592
SLC35F1	-0.164	0.001598
CDT1	-0.164	0.001602
EVI2A	-0.164	0.001603
FXYD6	-0.164	0.001606
CDKN2AIP	-0.164	0.001615
UNC80	-0.164	0.001624
HSF2	-0.164	0.001626
FXYD6-FXYD2	-0.164	0.001639
GAS7	-0.164	0.001639
LOC144486	-0.164	0.001639
RRN3P2	-0.164	0.001639
MTMR4	-0.164	0.001645
POP1	-0.164	0.001666
CD96	-0.164	0.001677
TXLNB	-0.164	0.001677
2017-09-06	-0.164	0.001678
HLTF	-0.164	0.001685
HNRNPH1	-0.164	0.001693
RAB39A	-0.164	0.001696
DPY19L2P1	-0.163	0.00172
FAM57B	-0.163	0.001731
DRAXIN	-0.163	0.001742
RAD54L2	-0.163	0.001749
HSPA7	-0.163	0.001749
CTCF	-0.163	0.001752
SHCBP1	-0.163	0.001752
HIST1H2AB	-0.163	0.001754
ZNF529	-0.163	0.001759
LOC100505812	-0.163	0.001767
PHF17	-0.163	0.001767
ELF2	-0.163	0.001783
HIVEP3	-0.163	0.001785
TCF15	-0.163	0.00179
ZNF691	-0.163	0.00179
PRKACB	-0.163	0.001806
SSH2	-0.163	0.001806
ST13P7	-0.163	0.001818
CD52	-0.163	0.001819
OTUD4	-0.163	0.001819
SCLY	-0.163	0.001819
TMEM48	-0.163	0.001822
CKAP5	-0.163	0.001823
BRD7P3	-0.163	0.001824
WBP11	-0.162	0.001837
ZNF730	-0.162	0.001837
ZKSCAN5	-0.162	0.001841
RCSD1	-0.162	0.001848
GTF2IP1	-0.162	0.001857
LOC100506071	-0.162	0.00186
RC3H1	-0.162	0.001866
GBP4	-0.162	0.001877
POLR2M	-0.162	0.001877
KCNQ5-IT1	-0.162	0.001885
ZFP92	-0.162	0.001888
NEIL3	-0.162	0.001894
ZNF460	-0.162	0.001906
LINC00617	-0.162	0.001908
USF1	-0.162	0.001911
DKFZP434L187	-0.162	0.00193
NFKBIE	-0.162	0.001958
SCLT1	-0.162	0.001958
IVNS1ABP	-0.162	0.001962
SKP2	-0.162	0.001963
RPL21P110	-0.161	0.001973
HIST1H3I	-0.161	0.001976
MLL2	-0.161	0.001993
SYNE3	-0.161	0.002
IGSF6	-0.161	0.002007
TRIB2	-0.161	0.002016
CD79B	-0.161	0.002018
SMC4	-0.161	0.002023
TBL1XR1	-0.161	0.002023
TAF11	-0.161	0.002026
ANKRD45	-0.161	0.00203
H2BFXP	-0.161	0.002031
RFXAP	-0.161	0.002052
C10orf137	-0.161	0.002056
MIR1244-2	-0.161	0.002063
SNX4	-0.161	0.002066
TOP3A	-0.161	0.002072
PIAS1	-0.161	0.002074
DTX1	-0.161	0.002074
TPX2	-0.161	0.002076
GABPAP	-0.161	0.002076
WDR3	-0.161	0.002076
DPH2	-0.161	0.002084
G3BP2	-0.161	0.002084
GEMIN5	-0.161	0.002088
PIAS2	-0.161	0.002093
ITGB3	-0.16	0.002101
TRIM46	-0.16	0.002129
STAC2	-0.16	0.002133
RRP7B	-0.16	0.002142
2017-09-03	-0.16	0.002143
ZC3H7A	-0.16	0.002143
SRSF3	-0.16	0.00215
LOC440563	-0.16	0.002158
SYT11	-0.16	0.002158
CDC5L	-0.16	0.002166
JAK3	-0.16	0.002167
PTBP2	-0.16	0.002168
DCAF12	-0.16	0.002169
GTF2E1	-0.16	0.002169
SEH1L	-0.16	0.002174
FNDC5	-0.16	0.002179
SNRNP200	-0.16	0.002182
CENPH	-0.16	0.002205
CCDC168	-0.16	0.002207
ZNF813	-0.16	0.002212
DISC1	-0.16	0.002215
PNMAL1	-0.16	0.002239
POLR1A	-0.159	0.002245
DR1	-0.159	0.002245
MIR1244-1	-0.159	0.002245
NOL9	-0.159	0.002252
ATG4C	-0.159	0.002266
EBF3	-0.159	0.002267
JAKMIP2	-0.159	0.002267
ZEB2	-0.159	0.002268
TOE1	-0.159	0.002268
BRPF1	-0.159	0.002274
MIB1	-0.159	0.002276
ANP32E	-0.159	0.002285
FGR	-0.159	0.002285
ZNF93	-0.159	0.002304
HECA	-0.159	0.00231
LOC285548	-0.159	0.002315
LOC100289185	-0.159	0.002338
SLC25A32	-0.159	0.002346
PWP2	-0.159	0.002351
TMEM110	-0.159	0.002351
USP6	-0.159	0.002356
CBX5	-0.159	0.002357
TBC1D24	-0.159	0.002365
P2RX7	-0.159	0.002374
SNORD30	-0.159	0.002374
LOC100101478	-0.159	0.002392
C4orf46	-0.158	0.002405
CCDC134	-0.158	0.002405
PTMAP5	-0.158	0.002405
CENPL	-0.158	0.002413
MAZ	-0.158	0.002417
ARID1B	-0.158	0.002424
UBN2	-0.158	0.002424
TMEM74	-0.158	0.002434
KLF1	-0.158	0.002446
LOC100130458	-0.158	0.002446
LOC402096	-0.158	0.002454
KAT7	-0.158	0.002461
ARHGAP30	-0.158	0.002463
NONOP1	-0.158	0.00249
DPY19L2	-0.158	0.002499
GBGT1	-0.158	0.0025
HNRNPU	-0.158	0.002504
SCAF8	-0.158	0.002507
ZKSCAN8	-0.158	0.002526
INPP4A	-0.158	0.002566
RNASEH2A	-0.157	0.002574
TCEA1P2	-0.157	0.00258
SV2B	-0.157	0.002581
APITD1	-0.157	0.002587
CELF2	-0.157	0.002588
INTS9	-0.157	0.002589
BDH2P1	-0.157	0.002605
IL21R	-0.157	0.002613
BMF	-0.157	0.00262
ZNF696	-0.157	0.002667
CEP350	-0.157	0.002676
SNORD116-6	-0.157	0.002676
ZNF256	-0.157	0.002692
APAF1	-0.157	0.002693
PIK3C3	-0.157	0.002693
BOP1	-0.157	0.002697
CECR6	-0.157	0.00273
SPC25	-0.157	0.00273
TIAM2	-0.157	0.00273
CDKN2C	-0.157	0.00274
SELL	-0.157	0.00274
CDC23	-0.157	0.002744
NEK2P1	-0.157	0.002748
JAZF1	-0.157	0.002751
LOC100093631	-0.157	0.002751
LRRC40	-0.157	0.002751
FBXO45	-0.157	0.002752
RRM2	-0.156	0.002789
CENPP	-0.156	0.002792
BRF2	-0.156	0.002799
DHX8	-0.156	0.002799
SF3B3	-0.156	0.002799
FABP5P8	-0.156	0.002809
GPR113	-0.156	0.002809
ZBTB39	-0.156	0.002814
ACTL6A	-0.156	0.002832
LOC388849	-0.156	0.002841
TUBA3FP	-0.156	0.002841
YPEL4	-0.156	0.002841
LOC653653	-0.156	0.002854
RASSF2	-0.156	0.002854
AGO2	-0.156	0.002855
LOC100132824	-0.156	0.002855
PSME2P4	-0.156	0.002863
MKRN2	-0.156	0.002879
TLR9	-0.156	0.002879
PTMAP7	-0.156	0.002885
DISC2	-0.156	0.002893
BZRAP1	-0.156	0.002897
CMPK2	-0.156	0.0029
LOC728026	-0.156	0.002943
FAM186B	-0.155	0.002948
SHISA7	-0.155	0.002959
TAF8	-0.155	0.002963
CHST11	-0.155	0.002966
SMARCD1	-0.155	0.002967
IP6K1	-0.155	0.002971
ST3GAL2	-0.155	0.002975
ITGA9	-0.155	0.002976
ETV6	-0.155	0.002991
BHLHE22	-0.155	0.003
DDX26B	-0.155	0.003004
NCAPG2	-0.155	0.003019
SBF1P1	-0.155	0.003031
UBR4	-0.155	0.003031
CCNT1	-0.155	0.003036
CNOT7	-0.155	0.003037
GGA2	-0.155	0.003044
LIN54	-0.155	0.003046
ZNF382	-0.155	0.003048
RBMXP1	-0.155	0.003061
MIS18A	-0.155	0.003073
RAMP2-AS1	-0.155	0.003085
RSBN1	-0.155	0.003086
ZSWIM3	-0.155	0.003095
GDF11	-0.155	0.003096
CCT8	-0.155	0.0031
CKAP2L	-0.155	0.00311
TXNL4B	-0.155	0.003119
CDKAL1	-0.155	0.00312
POM121B	-0.155	0.003139
GPR124	-0.155	0.003143
ATP8B2	-0.154	0.003152
PTPN22	-0.154	0.003157
ZNF70	-0.154	0.003157
RPS3AP21	-0.154	0.003171
SSBP3	-0.154	0.003177
MUM1	-0.154	0.003181
CENPM	-0.154	0.003183
NFAM1	-0.154	0.003183
FANCM	-0.154	0.003187
CBLL1	-0.154	0.003194
MAB21L1	-0.154	0.003195
FCHO1	-0.154	0.003197
NCAPD3	-0.154	0.003197
SHISA3	-0.154	0.003213
LIX1L	-0.154	0.003231
MED26	-0.154	0.003234
IQCC	-0.154	0.003253
CD38	-0.154	0.003254
MSH2	-0.154	0.003254
KRBA1	-0.154	0.003254
CIITA	-0.154	0.003265
KSR1	-0.154	0.003269
CCNE1	-0.154	0.003269
WNK1	-0.154	0.003279
SNORD41	-0.154	0.003303
RNF138P1	-0.154	0.003334
FOXN2	-0.154	0.003342
PURG	-0.154	0.003343
MYSM1	-0.154	0.003346
CORO7	-0.154	0.003352
ARHGAP31	-0.154	0.003353
RBM15	-0.154	0.003361
HSPA8P1	-0.153	0.003371
LRRC17	-0.153	0.003384
FBXO41	-0.153	0.003387
WAS	-0.153	0.003419
ZC3HC1	-0.153	0.003442
MATR3	-0.153	0.003466
LOC643387	-0.153	0.003476
TPI1P3	-0.153	0.003487
DAAM2	-0.153	0.003504
TUBB	-0.153	0.003528
POLA1	-0.153	0.003531
KIF22	-0.153	0.003545
VDAC1P8	-0.153	0.003546
LOC100507306	-0.153	0.003564
HIST1H2BM	-0.153	0.003572
DHFRP1	-0.153	0.00358
LOC341056	-0.153	0.00358
ENTPD1	-0.153	0.003585
NTRK1	-0.153	0.003585
PPM1K	-0.153	0.003603
ZNF304	-0.152	0.003675
DPF1	-0.152	0.003676
ARHGAP25	-0.152	0.003678
HSD17B6	-0.152	0.003678
TSGA13	-0.152	0.003693
PDCD11	-0.152	0.003698
USP38	-0.152	0.003698
YPEL1	-0.152	0.003698
CIT	-0.152	0.003704
RPL22P11	-0.152	0.003704
SMTNL1	-0.152	0.003704
PAN2	-0.152	0.003737
LOC646719	-0.152	0.003741
LAX1	-0.152	0.00378
TERF1P2	-0.152	0.00378
ACRV1	-0.152	0.003786
ACRBP	-0.152	0.003786
ALK	-0.152	0.003788
C19orf57	-0.152	0.003802
FOXM1	-0.152	0.003804
HIST2H2AC	-0.152	0.003808
MYCBP2	-0.152	0.003816
N4BP2	-0.152	0.003841
CLEC16A	-0.152	0.00386
LOC440514	-0.152	0.00386
PAN3	-0.152	0.00386
RAMP2	-0.152	0.00386
SLC25A36	-0.152	0.00386
MYCBP	-0.152	0.003864
SNRPC	-0.151	0.003872
USP10P1	-0.151	0.003879
COCH	-0.151	0.003888
TP53BP1	-0.151	0.003892
FAM60A	-0.151	0.003916
SNORA71A	-0.151	0.00392
NUP50P1	-0.151	0.003931
RNF165	-0.151	0.003945
SNORA20	-0.151	0.003945
RFC1	-0.151	0.00396
C17orf104	-0.151	0.003966
PCDH10	-0.151	0.003988
AVPR2	-0.151	0.004001
APOBEC3G	-0.151	0.004005
ZNF34	-0.151	0.004006
LDHBP2	-0.151	0.004008
SFPQ	-0.151	0.004018
LPL	-0.151	0.004038
SEPHS1	-0.151	0.004038
LOC100287243	-0.151	0.00404
CCT8P1	-0.151	0.00407
SLC7A5P1	-0.151	0.004073
GAL3ST4	-0.151	0.004099
HMGN1P36	-0.151	0.004101
GPATCH11	-0.151	0.004112
CROCCP1	-0.15	0.004143
CDCA2	-0.15	0.004154
PVRIG	-0.15	0.004177
LAMP5	-0.15	0.004189
SMARCB1	-0.15	0.004199
TRIM9	-0.15	0.004227
LINC00471	-0.15	0.004241
LOC644390	-0.15	0.004245
AKR1B1P1	-0.15	0.004284
CCNA1	-0.15	0.004294
ZNF551	-0.15	0.004294
GNL2	-0.15	0.004327
POM121L1P	-0.15	0.004366
TNRC6B	-0.15	0.004367
PLCG2	-0.15	0.004375
CUL1	-0.15	0.004393
UBXN7	-0.15	0.004409
ADD2	-0.15	0.00442
OVOS2	-0.149	0.004456
RPS2P32	-0.149	0.004458
TIA1	-0.149	0.004463
ZNF570	-0.149	0.004468
USP24	-0.149	0.004483
BAP1	-0.149	0.004497
GCOM2	-0.149	0.004501
GNAO1	-0.149	0.004529
LOC100131261	-0.149	0.004536
CSRP2BP	-0.149	0.004537
SRSF4	-0.149	0.00454
LOC400657	-0.149	0.004541
CCDC144A	-0.149	0.004557
RPL29P23	-0.149	0.004564
ZNF317	-0.149	0.00461
SMAD4	-0.149	0.004613
FEM1A	-0.149	0.00462
CCDC18	-0.149	0.004632
SLC26A10	-0.149	0.004632
ZNF788	-0.149	0.004632
LOC400036	-0.149	0.004641
MYOT	-0.149	0.004641
SPAG5	-0.149	0.004647
TLR1	-0.149	0.004647
RAD54B	-0.149	0.004654
RPSAP54	-0.149	0.004673
MAGEH1	-0.149	0.004674
SNORD116-2	-0.148	0.004737
GPR162	-0.148	0.004743
SMARCA4	-0.148	0.004762
CRAMP1L	-0.148	0.004762
LMO2	-0.148	0.004763
MYB	-0.148	0.004781
KCNA2	-0.148	0.004781
LOC401010	-0.148	0.004783
LOC730234	-0.148	0.004783
PHC1	-0.148	0.004783
LOC285074	-0.148	0.00479
TBC1D1	-0.148	0.004794
HVCN1	-0.148	0.004803
NCAPH2	-0.148	0.004805
RASA4CP	-0.148	0.004807
CDC20	-0.148	0.004829
DLGAP3	-0.148	0.004852
HELQ	-0.148	0.004859
BATF3	-0.148	0.004872
TTYH2	-0.148	0.004878
SNORD62A	-0.148	0.004882
KLHL32	-0.148	0.004889
IL10RA	-0.148	0.00491
LOC100288974	-0.148	0.004929
2017-09-05	-0.148	0.004934
ZC4H2	-0.148	0.004947
SDE2	-0.148	0.004977
CBFB	-0.148	0.00498
HLA-DRB3	-0.148	0.004983
ZC3H7B	-0.148	0.004992
SCMH1	-0.148	0.004994
NCAM1	-0.148	0.005034
CPSF1	-0.148	0.005035
RBM22	-0.147	0.005053
RORB	-0.147	0.005053
TRNAK16	-0.147	0.005055
ZNF775	-0.147	0.005056
BIN2	-0.147	0.005062
DDHD2	-0.147	0.005067
RNF2	-0.147	0.005089
BAI3	-0.147	0.005099
HNRNPA1P7	-0.147	0.005107
HNRNPD	-0.147	0.005108
CEP170	-0.147	0.005109
ZNF473	-0.147	0.005114
WASF4P	-0.147	0.005131
KHSRP	-0.147	0.005136
DLEU2	-0.147	0.005148
LRCH2	-0.147	0.005148
TUBA1B	-0.147	0.005148
YWHAG	-0.147	0.005156
TRIM24	-0.147	0.005157
OTP	-0.147	0.005168
KPNA2	-0.147	0.005179
LOC645001	-0.147	0.005179
ZEB1	-0.147	0.0052
ANP32AP1	-0.147	0.005207
RNF144A	-0.147	0.005236
POPDC2	-0.147	0.005248
MCM3AP-AS1	-0.147	0.005261
CHCHD2P9	-0.147	0.005263
WDR48	-0.147	0.005263
PAXBP1	-0.147	0.005269
MND1	-0.147	0.005299
DPPA3P1	-0.147	0.005345
NUP188	-0.147	0.00535
SLC43A3	-0.147	0.00535
ASTN1	-0.147	0.005356
PKNOX2	-0.147	0.005356
RPL18AP7	-0.147	0.005356
SPARC	-0.146	0.005372
XRCC6P1	-0.146	0.005412
SLC25A52	-0.146	0.005415
HNRNPA1P8	-0.146	0.005455
KCNH2	-0.146	0.005474
EIF4EBP2	-0.146	0.005512
PPFIA3	-0.146	0.00554
ZNF331	-0.146	0.00554
ANKRD46	-0.146	0.005546
SCARNA12	-0.146	0.005546
MYO9B	-0.146	0.005579
CGGBP1	-0.146	0.0056
TP53BP2	-0.146	0.005604
CPSF6	-0.146	0.005604
PARPBP	-0.146	0.005611
ITPR1	-0.146	0.005617
FAM53B	-0.146	0.005622
C18orf25	-0.146	0.005667
CENPC1	-0.146	0.005672
MEF2C	-0.146	0.005683
LINGO3	-0.146	0.00569
THBS4	-0.145	0.005719
ZNF670	-0.145	0.005733
ATRNL1	-0.145	0.005745
WDR91	-0.145	0.005756
RPL21P116	-0.145	0.005777
IGLV5-52	-0.145	0.005804
EVL	-0.145	0.005808
LOC400768	-0.145	0.005808
RPL21P105	-0.145	0.005808
RLTPR	-0.145	0.005829
ZNF582	-0.145	0.005831
PHOX2A	-0.145	0.005832
HPS4	-0.145	0.005835
LOC100128252	-0.145	0.005886
PAPSS1	-0.145	0.005905
STAT5B	-0.145	0.005914
LBH	-0.145	0.005915
USP39	-0.145	0.005921
GEN1	-0.145	0.005924
RNMT	-0.145	0.005939
KDM3B	-0.145	0.005953
RRAGD	-0.145	0.005953
HTT	-0.145	0.00596
TCERG1	-0.145	0.00596
HERC2	-0.145	0.005961
RCOR2	-0.145	0.00597
IQSEC3	-0.145	0.005976
GABRB2	-0.145	0.005979
PRR11	-0.145	0.005979
SACS-AS1	-0.145	0.005983
COL11A2	-0.145	0.005999
SNORD98	-0.145	0.006012
TSSK2	-0.145	0.006012
HMGN1P37	-0.145	0.006018
WHSC1	-0.145	0.006046
C8orf44	-0.145	0.006055
LCP1	-0.144	0.006065
FABP5P10	-0.144	0.006068
TCP1P3	-0.144	0.006077
KCNN2	-0.144	0.006162
C2orf48	-0.144	0.006175
METTL4	-0.144	0.006199
C7orf31	-0.144	0.006204
LOC100506248	-0.144	0.006204
ADAM22	-0.144	0.00622
ZNF266	-0.144	0.00622
SNRPD2	-0.144	0.006235
XRCC6P2	-0.144	0.006242
ZDHHC15	-0.144	0.006243
ZFAT-AS1	-0.144	0.006263
ZNF709	-0.144	0.006263
LOC100288806	-0.144	0.006279
CHKB-CPT1B	-0.144	0.006282
WRN	-0.144	0.006293
GOLGA8T	-0.144	0.006314
ZEB2-AS1	-0.144	0.006314
BCL6B	-0.144	0.006318
HELB	-0.144	0.006326
WDR36	-0.144	0.006349
ACN9	-0.144	0.006369
FAM98B	-0.144	0.006378
MIR146A	-0.144	0.006378
NUP107	-0.144	0.006383
LOC100291628	-0.144	0.006402
ZNF546	-0.144	0.006402
PCDH8	-0.144	0.006422
LOC100128594	-0.144	0.006439
DNAJA1P3	-0.143	0.006444
SUN2	-0.143	0.006446
DENND4B	-0.143	0.006472
FANCB	-0.143	0.006473
ZNF492	-0.143	0.006485
TOP2A	-0.143	0.006497
TSHZ1	-0.143	0.006529
CSTF3-AS1	-0.143	0.006545
LINC00528	-0.143	0.006562
TBC1D5	-0.143	0.006566
STIM2	-0.143	0.006599
ZKSCAN1	-0.143	0.006603
KLHL23	-0.143	0.006605
CUL9	-0.143	0.006609
GPX7	-0.143	0.006618
SGIP1	-0.143	0.006636
SPG20OS	-0.143	0.006652
CD1D	-0.143	0.00667
PLXNA4	-0.143	0.006679
SENP3	-0.143	0.006724
HK2	-0.143	0.006736
SFMBT2	-0.143	0.006747
SNORA14B	-0.143	0.006747
SELPLG	-0.143	0.006805
MTFR2	-0.143	0.006805
DPY19L3	-0.143	0.006815
PELI2	-0.143	0.006822
YBX1P6	-0.143	0.006822
CAMKV	-0.143	0.006823
LOC284648	-0.143	0.006831
RFX7	-0.143	0.006852
ZNF549	-0.143	0.006853
RGS9	-0.142	0.00686
QTRTD1	-0.142	0.006903
CAMTA1	-0.142	0.006913
POLH	-0.142	0.006924
LRIG2	-0.142	0.006946
NAA38	-0.142	0.006955
MIR1281	-0.142	0.006972
MIR155HG	-0.142	0.006972
SLC6A15	-0.142	0.006981
TBP	-0.142	0.006981
INTS2	-0.142	0.006994
RGS14	-0.142	0.007053
LIG1	-0.142	0.00706
CDCA7	-0.142	0.00706
CHRAC1	-0.142	0.007069
MIXL1	-0.142	0.007079
C14orf132	-0.142	0.007084
PABPC4L	-0.142	0.007094
PTAR1	-0.142	0.007101
CDK1	-0.142	0.007116
PPT2	-0.142	0.007147
C9orf91	-0.142	0.007153
GPATCH2L	-0.142	0.007155
CYYR1	-0.142	0.00716
CCNB1IP1P1	-0.142	0.007169
MFAP1	-0.142	0.007173
STON1-GTF2A1L	-0.142	0.007178
USP34	-0.142	0.007179
PHF10	-0.142	0.007213
JPH4	-0.142	0.00723
ANKHD1	-0.142	0.007246
SYT14	-0.142	0.007249
SUFU	-0.142	0.007277
LOC643015	-0.141	0.007294
GNA13	-0.141	0.00733
LYPLA1P3	-0.141	0.007353
ST13P4	-0.141	0.00736
TPI1	-0.141	0.007371
MIR1244-3	-0.141	0.007394
LOC51145	-0.141	0.007419
MYOZ3	-0.141	0.007419
GPR156	-0.141	0.00743
BACH2	-0.141	0.00745
ILF2	-0.141	0.00745
MTMR9	-0.141	0.007469
ITGB3BP	-0.141	0.007476
ZNF292	-0.141	0.007493
RRH	-0.141	0.007494
TMCC2	-0.141	0.007494
ZNF3	-0.141	0.00751
ANKRD36BP1	-0.141	0.007525
DZIP3	-0.141	0.007534
MPP2	-0.141	0.007534
HLA-DPA1	-0.141	0.007561
RNASEH2B	-0.141	0.007605
LOC100132891	-0.141	0.007627
MTA2	-0.141	0.007629
CELF2-AS1	-0.141	0.007673
RBMXP3	-0.141	0.007673
FAM13B	-0.141	0.007691
SYNJ1	-0.141	0.007695
PI4KA	-0.141	0.007698
MLL3	-0.141	0.007702
MYOM2	-0.141	0.007702
PDCL	-0.141	0.007702
ZNF770	-0.141	0.007702
WT1-AS	-0.141	0.007728
PCYT1B	-0.141	0.00773
CD79A	-0.14	0.007755
GTF2A1	-0.14	0.007757
ZNF627	-0.14	0.007757
OPRL1	-0.14	0.007764
SCNM1	-0.14	0.007764
MAP3K3	-0.14	0.007765
SLC16A10	-0.14	0.007773
SMC1A	-0.14	0.007774
LEF1-AS1	-0.14	0.007786
HBS1L	-0.14	0.007792
FAM106CP	-0.14	0.007858
TATDN2	-0.14	0.007867
ARHGAP33	-0.14	0.007873
PGBD1	-0.14	0.007873
CACYBP	-0.14	0.00789
ATP1A3	-0.14	0.007931
ANKDD1A	-0.14	0.007943
NUP214	-0.14	0.007948
LOC100288637	-0.14	0.007955
PRPF4	-0.14	0.007955
DLG4	-0.14	0.00796
NEUROG2	-0.14	0.008001
C21orf58	-0.14	0.008022
HNRNPA1P4	-0.14	0.008049
SNORA29	-0.14	0.008049
RAF1	-0.14	0.008106
TERF1P5	-0.14	0.008145
L3MBTL2	-0.14	0.008151
AP3M2	-0.14	0.008153
EIF2B1	-0.14	0.008164
ZNF773	-0.14	0.008175
GPR18	-0.14	0.008204
NOL11	-0.14	0.008204
OIP5	-0.14	0.008204
LOC100288346	-0.139	0.008236
TOP3B	-0.139	0.008269
HLA-DRA	-0.139	0.008307
LOC100289333	-0.139	0.00834
ATP8A2	-0.139	0.008346
CNOT8	-0.139	0.00835
PECAM1	-0.139	0.00835
SNORA22	-0.139	0.00835
ZNF384	-0.139	0.00835
PNMA3	-0.139	0.008372
HMGN1P21	-0.139	0.008409
HIN1L	-0.139	0.008417
UBR1	-0.139	0.008423
UNG	-0.139	0.008424
CECR7	-0.139	0.008425
TRAC	-0.139	0.008433
NFATC1	-0.139	0.008438
GUCY1B3	-0.139	0.008446
GCDH	-0.139	0.008446
NME1-NME2	-0.139	0.008446
IPO8	-0.139	0.008447
LOC100130357	-0.139	0.008449
KANSL1L	-0.139	0.008473
MIR3665	-0.139	0.008475
ZNF101	-0.139	0.008488
TACC1	-0.139	0.008494
IL2RG	-0.139	0.008497
CCDC167	-0.139	0.008519
LOC442063	-0.139	0.008666
GRASP	-0.139	0.008669
HEATR1	-0.138	0.00874
SLC25A42	-0.138	0.00874
NAA15	-0.138	0.008762
ZNF98	-0.138	0.008785
ABCE1	-0.138	0.008808
ARPC4	-0.138	0.008808
RPL7P56	-0.138	0.008815
GSTCD	-0.138	0.008827
GRM2	-0.138	0.008846
SPSB4	-0.138	0.008849
PRUNE	-0.138	0.008855
CASP3	-0.138	0.008877
MED12L	-0.138	0.008885
MIS18BP1	-0.138	0.008898
PABPN1	-0.138	0.008911
SRRT	-0.138	0.00892
ZNF778	-0.138	0.008976
NRIP2	-0.138	0.009013
MIP	-0.138	0.009084
ZNF689	-0.138	0.009097
FAM65B	-0.138	0.009123
DCTN1	-0.138	0.009152
HEATR8-TTC4	-0.138	0.009162
CECR1	-0.138	0.009203
PLXNC1	-0.138	0.009223
PRDM13	-0.138	0.009223
TNF	-0.138	0.009229
GEMIN8P4	-0.137	0.009316
TMC8	-0.137	0.009316
KIF4A	-0.137	0.009331
RFC5	-0.137	0.009367
CBFA2T3	-0.137	0.009368
ZNF804A	-0.137	0.009368
ZFAT	-0.137	0.009384
CCDC144NL	-0.137	0.009389
CHERP	-0.137	0.009406
GRK6P1	-0.137	0.009429
C1orf185	-0.137	0.009442
TRAF3IP2-AS1	-0.137	0.009474
ZNF609	-0.137	0.009545
HAUS1	-0.137	0.009551
SRPK1	-0.137	0.0096
ZSCAN29	-0.137	0.0096
SHQ1	-0.137	0.009665
LINC00634	-0.137	0.009725
TAF5L	-0.137	0.009741
ZMIZ1	-0.137	0.009741
ZNF17	-0.137	0.009754
TSTD2	-0.137	0.009767
HIPK1	-0.137	0.009769
LOC100422473	-0.137	0.009769
RPL29P17	-0.137	0.009787
GPR158	-0.137	0.009788
DDX39B	-0.137	0.009796
ZNRD1-AS1	-0.137	0.009797
FBXW7	-0.137	0.009827
SNORD17	-0.137	0.009852
CSF1R	-0.137	0.00986
AFF1	-0.137	0.009884
MED12	-0.137	0.009887
PNMAL2	-0.137	0.009896
RUVBL1	-0.136	0.009926
LOC286367	-0.136	0.009971
SLAIN1	-0.136	0.009987
CBX1P1	-0.136	0.01
DCAF17	-0.136	0.01
TYW1B	-0.136	0.01001
BAGE2	-0.136	0.01002
RNF168	-0.136	0.01006
LYPLA1	-0.136	0.01006
RBM8B	-0.136	0.01007
TAS2R3	-0.136	0.01007
PRDM15	-0.136	0.01011
NOP56	-0.136	0.01016
TNFRSF13C	-0.136	0.01016
C1orf191	-0.136	0.01017
C1orf74	-0.136	0.01017
RIF1	-0.136	0.0102
SPDL1	-0.136	0.01022
ZNF2	-0.136	0.01023
H2AFZ	-0.136	0.01024
LOC646127	-0.136	0.01025
EVI2B	-0.136	0.01029
ZNF324	-0.136	0.01031
ARID1A	-0.136	0.01032
ZWINT	-0.136	0.01032
ANAPC1P1	-0.136	0.01034
HMGN1P38	-0.136	0.01034
LOC100132073	-0.136	0.01035
PFAS	-0.136	0.01041
HCST	-0.136	0.01042
PCGF7P	-0.136	0.01042
ZNF625	-0.136	0.01043
FAM212A	-0.136	0.01044
JAKMIP2-AS1	-0.136	0.01044
LOC100507032	-0.136	0.01044
AQR	-0.136	0.01045
ZNF785	-0.136	0.01045
NHSL2	-0.135	0.01052
PCNA	-0.135	0.01055
EPB41	-0.135	0.0106
PPFIA4	-0.135	0.01062
PPIP5K2	-0.135	0.01064
ZNF148	-0.135	0.01064
BIRC6	-0.135	0.01066
IGLV1-51	-0.135	0.01066
KRI1	-0.135	0.01066
RFTN1	-0.135	0.01066
SUSD5	-0.135	0.01066
TROAP	-0.135	0.01066
ITGAL	-0.135	0.01068
ATAD3A	-0.135	0.01071
WNK3	-0.135	0.01071
JAZF1-AS1	-0.135	0.01072
C3orf70	-0.135	0.01073
CRABP1	-0.135	0.01074
EIF2B5	-0.135	0.01074
GOLGA8H	-0.135	0.01074
LOC100129931	-0.135	0.01074
RNF5P1	-0.135	0.01074
SLC4A8	-0.135	0.01074
C16orf54	-0.135	0.0108
LINC00537	-0.135	0.01081
CTPS1	-0.135	0.01082
MGC27345	-0.135	0.01086
FAM49A	-0.135	0.01093
SREBF2	-0.135	0.01094
EMILIN2	-0.135	0.01098
FAM216A	-0.135	0.01099
THEGL	-0.135	0.01105
NPL	-0.135	0.01109
LOC400027	-0.135	0.01111
ZNF146	-0.135	0.01112
ODF2	-0.134	0.01113
LOC100505624	-0.134	0.01115
FBXO43	-0.134	0.01118
POU2F2	-0.134	0.01119
MOB1B	-0.134	0.01121
PCYOX1L	-0.134	0.01128
RPL21P120	-0.134	0.0113
PIK3R3	-0.134	0.01132
TXNDC5	-0.134	0.01132
TRIM28 (KAP1)	-0.134	0.01135
BDH2	-0.134	0.01135
MBL1P	-0.134	0.01135
CNST	-0.134	0.01136
FNTB	-0.134	0.01138
PXK	-0.134	0.01138
STRA6	-0.134	0.01146
PMCH	-0.134	0.01148
NPHP4	-0.134	0.0115
CLDN5	-0.134	0.01153
KIAA1967	-0.134	0.01153
KCNAB2	-0.134	0.01157
NUP50	-0.134	0.01158
LRRCC1	-0.134	0.01164
SRSF2	-0.134	0.01164
TET2	-0.134	0.01171
PTMA	-0.134	0.01171
SLX4	-0.134	0.01175
SNORD54	-0.134	0.01176
BEX1	-0.134	0.01177
SESN3	-0.134	0.01177
LINC00461	-0.134	0.01182
ZNF324B	-0.134	0.01182
BLOC1S6	-0.133	0.01183
MSR1	-0.133	0.01184
NFATC2IP	-0.133	0.01184
ZNF853	-0.133	0.01185
RNF216	-0.133	0.01186
EAF2	-0.133	0.01187
RNPS1	-0.133	0.01189
DNAH6	-0.133	0.0119
PRR3	-0.133	0.01191
TPP2	-0.133	0.01193
LMNB2	-0.133	0.01194
ZC3H4	-0.133	0.01198
TCF3	-0.133	0.012
ANAPC1	-0.133	0.01201
E2F7	-0.133	0.01202
CCDC88A	-0.133	0.01204
AMER1	-0.133	0.01204
FAM117B	-0.133	0.01205
LRFN1	-0.133	0.01205
OSBPL8	-0.133	0.01205
ATP2B4	-0.133	0.01206
MIAT	-0.133	0.01206
USP48	-0.133	0.01207
PUM2	-0.133	0.01211
ZNF738	-0.133	0.01211
DDX50	-0.133	0.01212
LOC100421398	-0.133	0.01212
RPS18P12	-0.133	0.01215
LTN1	-0.133	0.01218
HIST1H4C	-0.133	0.01219
BMP2K	-0.133	0.01224
ZKSCAN4	-0.133	0.01225
LSP1	-0.133	0.0123
MDM4	-0.133	0.01239
STXBP5L	-0.133	0.01243
LOC150051	-0.133	0.01244
ISLR	-0.133	0.01245
LOC100505635	-0.133	0.01245
LOC344653	-0.133	0.01245
FAM95B1	-0.132	0.01251
CASD1	-0.132	0.01251
AUNIP	-0.132	0.01252
RAD18	-0.132	0.01254
LOC100131114	-0.132	0.01254
IMPDH1P7	-0.132	0.01255
PITPNB	-0.132	0.01255
SLC10A4	-0.132	0.01255
CENPE	-0.132	0.01258
CTSG	-0.132	0.01259
INTS4L2	-0.132	0.01259
NKX6-1	-0.132	0.01259
LINC00341	-0.132	0.01269
TSPAN11	-0.132	0.01272
PAN3-AS1	-0.132	0.01274
PCOLCE-AS1	-0.132	0.01276
FAM126B	-0.132	0.0128
LOC100288432	-0.132	0.0128
DDX11L9	-0.132	0.01283
SAFB	-0.132	0.01285
MAP3K4	-0.132	0.01286
LOC390956	-0.132	0.01287
TMEM209	-0.132	0.01287
APOBEC3D	-0.132	0.01288
DDX11L2	-0.132	0.01294
GPR75	-0.132	0.01301
CHD7	-0.132	0.01304
LOC100287063	-0.132	0.01308
MIR17HG	-0.132	0.01308
PAG1	-0.132	0.01308
EIF2B3	-0.132	0.01311
SNORD57	-0.132	0.01312
RPL21P29	-0.132	0.01312
C12orf4	-0.132	0.01313
ZFP69B	-0.132	0.01313
SNORD2	-0.132	0.01314
CDK2	-0.132	0.0132
GUCY1A3	-0.132	0.01321
HDAC2	-0.132	0.01324
C21orf62	-0.131	0.01327
ZFP91	-0.131	0.01327
VAV3	-0.131	0.01331
NOTCH4	-0.131	0.01336
FCHSD2	-0.131	0.01336
N4BP2L1	-0.131	0.01336
ZNF257	-0.131	0.01336
MIR3940	-0.131	0.01337
THAP9	-0.131	0.01337
RPL7AP16	-0.131	0.01338
HLA-DMB	-0.131	0.0134
MGC2889	-0.131	0.0134
MEF2A	-0.131	0.01342
PGBD5	-0.131	0.01342
TRAPPC11	-0.131	0.01342
CSK	-0.131	0.01345
POLD3	-0.131	0.01347
RHCE	-0.131	0.0135
SLC12A5	-0.131	0.01351
MSH5	-0.131	0.01352
CCND3	-0.131	0.01352
RAB8B	-0.131	0.01352
SPG20	-0.131	0.01352
RGS1	-0.131	0.01353
RPS6KA5	-0.131	0.01354
INIP	-0.131	0.01355
RAB3GAP2	-0.131	0.01355
SF3A1	-0.131	0.01355
ZNF124	-0.131	0.01355
ZNF724P	-0.131	0.01355
LOC100132249	-0.131	0.01356
GPR182	-0.131	0.01358
IMPDH1P11	-0.131	0.01358
MMD	-0.131	0.01359
LOC285819	-0.131	0.01363
MIR600HG	-0.131	0.01365
C10orf85	-0.131	0.01367
KCNH4	-0.131	0.01367
TOX	-0.131	0.01367
RASGRP1	-0.131	0.01372
USP10P2	-0.131	0.01373
RPL21P53	-0.131	0.01374
RPL7P13	-0.131	0.01376
CCDC117	-0.131	0.01383
SART3	-0.131	0.01384
RASA4	-0.131	0.01386
TNFRSF8	-0.131	0.01386
OTUD3	-0.131	0.01387
ARID5A	-0.131	0.01388
MC4R	-0.131	0.01388
RPL12P11	-0.131	0.01389
GOLGA8J	-0.131	0.01391
AFG3L2	-0.131	0.01392
GGA3	-0.13	0.01392
LOC100506496	-0.131	0.01392
NRN1	-0.13	0.01392
SPDYE7P	-0.13	0.01392
ANP32D	-0.13	0.01393
SPDYE2	-0.13	0.01397
ZSCAN30	-0.13	0.01397
SUPT16H	-0.13	0.014
RAB9B	-0.13	0.01402
KDM4B	-0.13	0.01411
C5orf34	-0.13	0.01412
CAD	-0.13	0.01412
GPR85	-0.13	0.01412
HDAC3	-0.13	0.0142
LOC100289085	-0.13	0.01432
RTP4	-0.13	0.01432
PRC1	-0.13	0.01435
GPN3	-0.13	0.01436
NRXN2	-0.13	0.01438
SORCS1	-0.13	0.01441
GPM6A	-0.13	0.01444
RPL7P48	-0.13	0.01454
EDEM1	-0.13	0.01467
PMF1	-0.13	0.01472
PPP2R5D	-0.13	0.01473
DGCR8	-0.13	0.01474
KIF20A	-0.13	0.01475
LOC642659	-0.13	0.01475
AKR1B1P2	-0.13	0.01476
FAM26F	-0.13	0.01476
STAR	-0.13	0.01476
LINC00516	-0.13	0.0148
RPS28P4	-0.129	0.01483
FCGR2A	-0.129	0.01484
PROSER1	-0.129	0.01484
CKS1BP4	-0.129	0.01487
NCOA2	-0.129	0.01491
TCEB3	-0.129	0.01494
SRBD1	-0.129	0.01497
ZNF367	-0.129	0.01497
LARS	-0.129	0.01498
NEK1	-0.129	0.01502
RPL7P15	-0.129	0.01503
CNOT10	-0.129	0.01505
HSPA8	-0.129	0.01505
MPO	-0.129	0.01505
CHCHD2P6	-0.129	0.01506
EIF4ENIF1	-0.129	0.0151
ZNF678	-0.129	0.01511
CYTH4	-0.129	0.01514
SNORA81	-0.129	0.01515
ZHX1-C8ORF76	-0.129	0.01515
PALM2	-0.129	0.01516
CYB5RL	-0.129	0.0152
CCL5	-0.129	0.01523
KIAA1009	-0.129	0.01529
GART	-0.129	0.0153
ZNF680	-0.129	0.01533
SLFN11	-0.129	0.01542
ZBTB49	-0.129	0.01544
MAP9	-0.129	0.01545
IL2RB	-0.129	0.0155
MTF1	-0.129	0.01551
TBCCD1	-0.129	0.01557
HSP90AB6P	-0.129	0.01559
EP300	-0.129	0.01566
LOC780780	-0.128	0.01577
LEF1	-0.128	0.01578
LOC100533626	-0.128	0.01581
SNORD66	-0.128	0.01581
FEM1B	-0.128	0.0159
GNRHR2	-0.128	0.0159
C8orf76	-0.128	0.01592
GABPB1	-0.128	0.01594
S100B	-0.128	0.01594
ZNF530	-0.128	0.01594
DNAJB7	-0.128	0.01599
PPARGC1B	-0.128	0.016
A1BG	-0.128	0.01601
RPS3AP20	-0.128	0.01601
CEP85L	-0.128	0.01603
ELK4	-0.128	0.0161
TERF2IP	-0.128	0.0161
ATP1B2	-0.128	0.01613
POLR2D	-0.128	0.01613
SETDB1	-0.128	0.01613
MEX3C	-0.128	0.01614
PKIA	-0.128	0.01614
RPL8P3	-0.128	0.01615
LOC644961	-0.128	0.01616
NBPF6	-0.128	0.01616
ELMO2	-0.128	0.01617
SLFN12L	-0.128	0.01617
CEP68	-0.128	0.01618
GNG7	-0.128	0.01622
HIST1H2AH	-0.128	0.01622
NBPF4	-0.128	0.01622
TLX3	-0.128	0.01622
UCP2	-0.128	0.01624
DZANK1	-0.128	0.01628
MROH8	-0.128	0.01628
KHDRBS1	-0.128	0.0163
ZNF700	-0.128	0.0163
GOLGA8K	-0.128	0.01636
KATNAL2	-0.128	0.01636
LOC100505502	-0.128	0.01644
ZNF878	-0.128	0.01647
MAST3	-0.128	0.01654
TNFAIP8L1	-0.128	0.01654
MIR4741	-0.128	0.01655
SNORA63	-0.127	0.01657
ADNP2	-0.127	0.01659
TMEM39B	-0.127	0.0166
UBE2L6	-0.127	0.0166
ARMC6	-0.127	0.01663
HNRNPA1P6	-0.127	0.01666
LOC100133315	-0.127	0.01669
LOC644249	-0.127	0.01669
RPS3AP26	-0.127	0.0167
REL	-0.127	0.01673
DNAJB5	-0.127	0.01674
LOC401127	-0.127	0.01674
LTA	-0.127	0.01674
SNRK	-0.127	0.01685
RTEL1-TNFRSF6B	-0.127	0.01692
TECTA	-0.127	0.01692
TTI1	-0.127	0.01692
DYM	-0.127	0.01696
REV3L	-0.127	0.01699
HMGN1P30	-0.127	0.017
PRRC2A	-0.127	0.017
MATK	-0.127	0.01706
CEP170P1	-0.127	0.01707
GPR75-ASB3	-0.127	0.01707
LOC100510710	-0.127	0.01707
SERTM1	-0.127	0.01707
UTP23	-0.127	0.01707
AKR1B1P3	-0.127	0.01715
ERVW-1	-0.127	0.01715
KIAA1467	-0.127	0.01715
TXNDC16	-0.127	0.01715
XRCC6P4	-0.127	0.01718
SDK2	-0.127	0.01721
RPS2P12	-0.127	0.01728
DNAJC8	-0.127	0.01733
STAC3	-0.127	0.01735
APOLD1	-0.127	0.01738
PTTG2	-0.127	0.01741
MAGEA11	-0.127	0.01744
KIAA0430	-0.127	0.01749
FILIP1	-0.126	0.01752
S1PR4	-0.126	0.01754
STK33	-0.126	0.01754
FAR2	-0.126	0.01755
PLCG1	-0.126	0.01755
LOC731631	-0.126	0.01764
AARSD1	-0.126	0.01767
SGOL2	-0.126	0.01767
MCF2L2	-0.126	0.01777
TUBA1A	-0.126	0.01778
ZNF583	-0.126	0.01779
GNGT2	-0.126	0.01781
RASA4B	-0.126	0.01782
LOC643513	-0.126	0.01783
RPL21P14	-0.126	0.01784
IMPDH1P8	-0.126	0.01787
SNX22	-0.126	0.01794
MIR1178	-0.126	0.01798
SLC6A16	-0.126	0.01798
USP32P1	-0.126	0.01798
ATP2B2	-0.126	0.01799
RPA1	-0.126	0.01804
CCDC144CP	-0.126	0.01805
RPL21P134	-0.126	0.01807
BEND3	-0.126	0.01808
DCAF13	-0.126	0.01813
HSPA8P7	-0.126	0.01814
PRKRIRP7	-0.126	0.01818
[truncated: 8,911 more rows]
