# Supplementary material for: A pan-cancer transcriptome analysis identifies replication fork and innate immunity genes as modifiers of response to the CHK1 inhibitor prexasertib
Source: Oncotarget. 2020 Jan 21;11(3):216–36. doi: 10.18632/oncotarget.27400 (PMC6980627; doi:10.18632/oncotarget.27400)
Supplement: Supplementary file 4 [file oncotarget-11-216-s004.xlsx]

## Sheet: Supplementary Table 3
Supplementary Table 3: Association between gene expression and prexasertib resistance across pan-cancer tumor cell line panel
GENE_NAME	CORRELATION_VALUE	FDR
FAM177A1	0.283	1.041e-07
NEBL-AS1	0.282	1.1e-07
SLC35D2	0.278	1.221e-07
TSPAN6	0.276	1.559e-07
NOXA1	0.273	1.786e-07
EPS8L2	0.271	2.199e-07
RAB1A	0.268	2.678e-07
RHBDF1	0.267	2.678e-07
TLCD1	0.267	2.678e-07
TMEM41B	0.267	2.678e-07
KRT19	0.266	2.813e-07
TCEAL4	0.265	3.037e-07
ANKRD9	0.263	3.913e-07
CAST	0.262	4.336e-07
NME3	0.261	4.349e-07
SLC22A18	0.259	6.124e-07
AVPI1	0.258	6.635e-07
HSBP1L1	0.257	7.13e-07
GDF15	0.256	7.65e-07
PLCD3	0.255	8.05e-07
MANBAL	0.255	8.157e-07
SSH3	0.255	8.157e-07
TRPM4	0.255	8.247e-07
TMC7	0.255	8.247e-07
LOC728730	0.254	8.659e-07
CORO1B	0.252	1.087e-06
SH2D4A	0.251	1.149e-06
REEP5	0.25	1.318e-06
ZDHHC24	0.25	1.318e-06
AKTIP	0.249	1.383e-06
ALS2CL	0.249	1.383e-06
NEBL	0.248	1.43e-06
WDR13	0.248	1.43e-06
ARFIP2	0.248	1.515e-06
CLTB	0.248	1.547e-06
PLA2G16	0.248	1.567e-06
RHOD	0.247	1.608e-06
PNPLA2	0.247	1.622e-06
CD151	0.246	1.722e-06
CEP170B	0.246	1.725e-06
TLCD2	0.246	1.725e-06
CISD3	0.245	1.909e-06
TMEM134	0.245	1.909e-06
TCEAL1	0.245	1.946e-06
SGMS2	0.245	1.97e-06
IFT43	0.245	1.971e-06
BOK	0.244	2.044e-06
YAP1	0.244	2.044e-06
TMEM9B	0.244	2.098e-06
KRT8P3	0.244	2.104e-06
GOLGA5	0.243	2.208e-06
C19orf33	0.243	2.212e-06
SH3RF2	0.243	2.212e-06
KLF5	0.242	2.424e-06
PTRH1	0.242	2.512e-06
PRSS23	0.241	2.747e-06
TAF10	0.24	3.047e-06
SAT1	0.239	3.265e-06
KRT8	0.239	3.536e-06
YIF1A	0.238	3.807e-06
MED11	0.238	3.859e-06
PARVA	0.238	3.895e-06
TNFRSF12A	0.238	3.898e-06
RASSF7	0.237	4.106e-06
KRT8P33	0.236	4.494e-06
WDR45	0.236	4.829e-06
AKIP1	0.236	4.829e-06
FAM98C	0.236	4.927e-06
KRT18	0.235	5.069e-06
PEX11G	0.235	5.421e-06
HFE	0.234	5.566e-06
LAMB2	0.234	5.566e-06
C19orf21	0.234	5.765e-06
TOM1L1	0.234	5.873e-06
CYSTM1	0.233	5.992e-06
TTC12	0.233	6.026e-06
NOL3	0.233	6.134e-06
TGIF1	0.233	6.199e-06
SH3D19	0.232	6.878e-06
KRT8P13	0.232	6.911e-06
EXD3	0.232	6.924e-06
TACC2	0.232	6.924e-06
FOXA1	0.232	7.027e-06
THSD4	0.231	7.166e-06
SHROOM1	0.231	7.177e-06
SOWAHC	0.23	7.748e-06
SPR	0.23	7.876e-06
KRT8P45	0.229	8.532e-06
KRT8P10	0.229	8.792e-06
CXCL16	0.228	9.568e-06
ARL4A	0.228	9.635e-06
PPP1R13L	0.228	9.635e-06
ATP8B1	0.228	9.867e-06
LPIN3	0.228	9.994e-06
IDUA	0.227	1.006e-05
KRT19P1	0.227	1.006e-05
PHLDA2	0.227	1.006e-05
LURAP1L	0.227	1.038e-05
TMEM191A	0.227	1.061e-05
LGALS3	0.226	1.079e-05
GIPC1	0.226	1.14e-05
SPATA20	0.226	1.152e-05
CLIP1	0.226	1.175e-05
KRT18P17	0.226	1.175e-05
PKP3	0.226	1.175e-05
SLC44A3	0.225	1.192e-05
2018-09-10	0.225	1.192e-05
CST3	0.225	1.21e-05
INF2	0.225	1.273e-05
PCBD1	0.224	1.292e-05
TTC6	0.224	1.299e-05
C6orf132	0.224	1.356e-05
VSIG10	0.224	1.386e-05
FLJ41481	0.223	1.434e-05
KRT8P36	0.223	1.46e-05
NPDC1	0.223	1.508e-05
LOC100506860	0.223	1.528e-05
TP53I3	0.222	1.586e-05
CTTN	0.222	1.633e-05
TJP1 (ZO-1)	0.222	1.633e-05
ARL1	0.222	1.636e-05
MARVELD2	0.222	1.651e-05
ZDHHC9	0.222	1.655e-05
FCHO2	0.222	1.697e-05
RGL3	0.221	1.719e-05
TM9SF1	0.221	1.726e-05
ECHDC2	0.221	1.737e-05
CCS	0.221	1.74e-05
SLC46A1	0.221	1.753e-05
ADIRF	0.221	1.758e-05
FBXO2	0.221	1.869e-05
SPIRE2	0.22	1.874e-05
KRT8P41	0.22	1.88e-05
CAMK2N1	0.22	1.976e-05
PLD2	0.219	2.063e-05
NXNL2	0.219	2.071e-05
SLC35A2	0.219	2.073e-05
MRPL17	0.219	2.086e-05
EPB41L1	0.219	2.097e-05
LRP10	0.219	2.135e-05
C2orf82	0.219	2.144e-05
ARRDC1	0.219	2.2e-05
AGR2	0.218	2.268e-05
CEACAM19	0.218	2.34e-05
ALOXE3	0.218	2.415e-05
COMTD1	0.217	2.417e-05
SRPX2	0.217	2.417e-05
CLIC3	0.217	2.438e-05
ZBTB7B	0.217	2.516e-05
MYO1C	0.217	2.55e-05
PRR15	0.217	2.636e-05
LOC440894	0.216	2.674e-05
WWC1	0.216	2.696e-05
NR2F2	0.216	2.707e-05
CSTB	0.216	2.755e-05
FLJ25917	0.216	2.766e-05
ACBD4	0.216	2.821e-05
KITLG	0.216	2.829e-05
SDC1	0.216	2.844e-05
AIFM3	0.216	2.846e-05
KLF4	0.216	2.851e-05
MYO5C	0.215	2.947e-05
BCL2L1	0.215	3.007e-05
CDC42EP1	0.215	3.109e-05
MIR614	0.215	3.109e-05
PKP2	0.215	3.109e-05
RRAS	0.214	3.339e-05
LRP11	0.214	3.365e-05
KRT8P15	0.214	3.477e-05
SPSB2	0.214	3.532e-05
LINC00857	0.213	3.642e-05
IL18	0.213	3.705e-05
ITPKC	0.213	3.719e-05
ANXA4	0.213	3.72e-05
MIR22	0.213	3.739e-05
MINK1	0.213	3.835e-05
ADM	0.212	3.878e-05
DUSP1	0.212	3.881e-05
EDN1	0.212	3.908e-05
HRAS	0.212	3.975e-05
GALNT4	0.212	3.992e-05
GSTO2	0.212	4.066e-05
FTH1	0.212	4.115e-05
ZFP36	0.212	4.12e-05
PRICKLE3	0.212	4.149e-05
NACC2	0.212	4.149e-05
ORMDL2	0.212	4.149e-05
TMEM141	0.211	4.214e-05
ELOVL1	0.211	4.235e-05
TBC1D2	0.211	4.268e-05
DHRS7	0.211	4.347e-05
LOC728377	0.211	4.347e-05
TNKS1BP1	0.211	4.359e-05
KRT8P42	0.211	4.372e-05
ETHE1	0.211	4.42e-05
NT5C1B-RDH14	0.211	4.42e-05
BOK-AS1	0.211	4.449e-05
MIR22HG	0.211	4.449e-05
RUSC1	0.211	4.449e-05
FKBP2	0.21	4.748e-05
BLVRB	0.21	4.769e-05
HSD3B7	0.21	4.798e-05
NOSTRIN	0.21	4.814e-05
OSGIN1	0.209	4.956e-05
ADAM15	0.209	4.995e-05
ADAMTSL5	0.209	4.995e-05
FAM160A2	0.209	5.095e-05
HS1BP3	0.209	5.12e-05
BCL9L	0.209	5.143e-05
ERBB2	0.209	5.143e-05
EFNA1	0.209	5.195e-05
SFN	0.209	5.195e-05
AREGB	0.209	5.259e-05
MIR4492	0.209	5.287e-05
GRTP1	0.209	5.299e-05
AK1	0.208	5.358e-05
AREG	0.208	5.358e-05
FOXQ1	0.208	5.457e-05
B9D1	0.208	5.498e-05
CTAGE5	0.208	5.533e-05
PTK6	0.208	5.533e-05
LOC283335	0.208	5.556e-05
SCFD1	0.208	5.623e-05
ZNF205	0.208	5.652e-05
DUSP3	0.208	5.704e-05
ABCC3	0.207	5.821e-05
PKD1L2	0.207	5.821e-05
SLC16A5	0.207	5.83e-05
KIAA1671	0.207	5.916e-05
RBCK1	0.207	5.916e-05
MIR1469	0.207	5.946e-05
CT62	0.207	6.027e-05
PAWR	0.207	6.13e-05
TMEM179B	0.207	6.171e-05
ARHGEF5	0.207	6.253e-05
BAG3	0.206	6.367e-05
DOLK	0.206	6.39e-05
CREB3	0.206	6.496e-05
ZNF205-AS1	0.206	6.496e-05
ZNF524	0.206	6.496e-05
PPL	0.206	6.595e-05
PXN	0.206	6.605e-05
PRDX5	0.206	6.661e-05
GOLGA4	0.206	6.804e-05
RPH3AL	0.205	6.862e-05
ACADVL	0.205	6.94e-05
ALDH3A2	0.205	6.968e-05
FOS	0.205	6.968e-05
MPZL2	0.205	6.968e-05
ZNF219	0.205	7.024e-05
CCDC68	0.205	7.043e-05
PVRL2	0.205	7.224e-05
KRT8P14	0.205	7.246e-05
MAFK	0.205	7.246e-05
ESRP2	0.204	7.418e-05
MORC4	0.205	7.418e-05
PERP	0.204	7.418e-05
UBXN4	0.205	7.418e-05
ZFYVE21	0.204	7.445e-05
TVP23B	0.204	7.462e-05
DALRD3	0.204	7.483e-05
EPHA2	0.204	7.495e-05
SCRN2	0.204	7.546e-05
TCF7L2	0.204	7.546e-05
SOX13	0.204	7.617e-05
SERINC2	0.204	7.617e-05
UGGT2	0.204	7.617e-05
OVCA2	0.204	7.661e-05
CRYBB3	0.204	7.753e-05
DSP	0.204	7.753e-05
ANXA3	0.204	7.986e-05
MIR21	0.204	7.986e-05
MIR492	0.203	7.992e-05
HEXIM1	0.203	8.025e-05
MYOF	0.203	8.073e-05
INADL	0.203	8.188e-05
CD9	0.203	8.23e-05
CD63	0.203	8.314e-05
PHPT1	0.203	8.337e-05
RNASE4	0.203	8.337e-05
HSPB2-C11orf52	0.203	8.381e-05
S100P	0.203	8.402e-05
CLDN7	0.203	8.421e-05
LOC442249	0.203	8.562e-05
KRT18P38	0.202	8.652e-05
KIAA1598	0.202	8.705e-05
TOLLIP	0.202	8.775e-05
REEP3	0.202	8.979e-05
VPS9D1	0.202	8.995e-05
IER5L	0.202	9.027e-05
OCLN	0.202	9.111e-05
YIPF6	0.202	9.132e-05
KRT18P10	0.202	9.178e-05
CAPNS1	0.202	9.303e-05
SAT2	0.201	9.497e-05
C11orf80	0.201	9.555e-05
CDC42EP2	0.201	9.591e-05
USP43	0.201	9.648e-05
ITPRIPL2	0.201	9.759e-05
KDELR3	0.201	9.771e-05
KRT8P31	0.201	9.775e-05
PPIC	0.201	9.989e-05
KRT18P11	0.201	0.0001008
LOC388242	0.201	0.0001008
SMAGP	0.201	0.0001012
EPHX1	0.2	0.0001018
SLC22A5	0.2	0.0001018
ANG	0.2	0.0001019
LOC613038	0.2	0.0001019
AIFM2	0.2	0.0001028
SOX9	0.2	0.0001028
GOLM1	0.2	0.0001028
DBNDD2	0.2	0.0001029
ZMYND15	0.2	0.0001029
HID1	0.2	0.000103
FAM3A	0.2	0.0001031
FBXW5	0.2	0.0001031
LOC283278	0.2	0.0001031
SRXN1	0.2	0.0001031
ITGB4	0.2	0.0001037
LOC100418865	0.2	0.0001061
PPAP2C	0.2	0.0001097
LOC553103	0.199	0.0001104
AP1S3	0.199	0.0001129
TMEM45B	0.199	0.0001138
KRT8P9	0.199	0.0001147
SCNN1A	0.199	0.000115
PTGR1	0.199	0.0001152
LMNA	0.199	0.0001157
AIM1L	0.199	0.000116
KRT8P47	0.199	0.0001165
LOC643447	0.199	0.0001165
HIBADH	0.199	0.0001167
SLC2A1-AS1	0.199	0.0001167
IL13RA1	0.199	0.000117
ARHGEF10L	0.199	0.0001171
EMC6	0.199	0.0001171
MPP3	0.199	0.0001171
PLEKHN1	0.199	0.0001171
SPATA2L	0.199	0.0001171
PLLP	0.199	0.0001171
SLC2A8	0.198	0.0001191
TXN	0.198	0.0001224
MIR1229	0.198	0.0001231
KRT18P3	0.198	0.000124
SHANK2	0.198	0.000124
KIAA1522	0.198	0.0001245
AMOTL2	0.198	0.0001245
CAPN8	0.198	0.0001245
HES2	0.198	0.0001245
s	0.198	0.0001261
GNPTG	0.197	0.0001276
GPC1	0.198	0.0001276
HEXB	0.198	0.0001276
PLEK2	0.197	0.0001278
TXNDC17	0.197	0.0001278
TOB1	0.197	0.0001279
WIPF2	0.197	0.0001281
TFE3	0.197	0.0001284
APLP2	0.197	0.0001309
TBC1D3H	0.197	0.0001309
DUSP8	0.197	0.0001313
GPRC5A	0.197	0.0001314
RND3	0.197	0.0001316
VTI1B	0.197	0.0001316
MARVELD3	0.197	0.0001318
PTPMT1	0.197	0.0001318
LAMTOR1	0.197	0.0001328
PCGF2	0.197	0.0001331
RAPH1	0.197	0.0001335
RHOC	0.197	0.0001356
IRS1	0.196	0.0001373
AJUBA	0.196	0.0001375
RILPL1	0.196	0.0001411
C1GALT1C1	0.196	0.0001419
NQO1	0.196	0.000142
TMEM144	0.196	0.0001428
HYAL1	0.196	0.000144
DMKN	0.196	0.0001459
DOCK1	0.196	0.0001459
TMEM30B	0.196	0.0001459
GRB7	0.196	0.0001472
APBB2	0.195	0.000149
SIRT7	0.195	0.000149
CLCF1	0.195	0.0001494
TMEM184A	0.195	0.0001551
EVA1C	0.195	0.0001554
PTGES2	0.195	0.0001576
UEVLD	0.195	0.0001589
CBR3-AS1	0.194	0.0001634
CDK7	0.194	0.0001646
OSR2	0.194	0.0001646
DLG5-AS1	0.194	0.0001652
GSS	0.194	0.0001656
LRRC8E	0.194	0.0001656
VIMP	0.194	0.0001656
IFT20	0.194	0.000166
DLGAP1-AS1	0.194	0.0001662
TPD52L1	0.194	0.0001662
KIAA1217	0.194	0.0001664
NPC2	0.194	0.0001669
TMEM80	0.194	0.0001687
TBC1D3F	0.194	0.0001696
DDRGK1	0.194	0.0001715
LDLRAD2	0.194	0.0001715
LOC503540	0.194	0.0001715
LIPH	0.193	0.0001763
NAGLU	0.193	0.000177
KRT8P1	0.193	0.0001792
MTMR11	0.193	0.0001801
CYFIP1	0.193	0.0001847
SERPINB6	0.193	0.0001862
PTS	0.193	0.0001865
TRADD	0.193	0.0001868
KCTD11	0.193	0.0001884
C17orf82	0.192	0.0001904
NDUFS8	0.192	0.0001925
LDLRAD1	0.192	0.0001926
C17orf61-PLSCR3	0.192	0.0001939
KRT8P5	0.192	0.0001939
IL17RC	0.192	0.0001942
KRT18P29	0.192	0.0001958
PACSIN3	0.192	0.0001958
SLC25A39	0.192	0.0001958
GCNT4	0.192	0.0001961
DKK1	0.192	0.0001972
SLC50A1	0.192	0.0001972
KRT8P20	0.192	0.0001977
KRT8P25	0.192	0.0002008
SLC35F5	0.192	0.0002008
GNG10	0.191	0.0002042
TUFT1	0.191	0.0002051
SERTAD1	0.191	0.000206
DDAH1	0.191	0.0002167
POLR2L	0.191	0.0002167
FKBP9	0.191	0.0002181
GPX2	0.191	0.0002181
PPP1R26	0.191	0.0002181
C14orf79	0.191	0.0002181
TSTD3	0.191	0.0002181
CARD10	0.19	0.0002245
GLTPD2	0.19	0.0002252
LINC00482	0.19	0.0002257
SOWAHB	0.19	0.000227
CUEDC1	0.19	0.0002282
CD46	0.19	0.00023
LOC100288846	0.19	0.0002303
FERMT1	0.19	0.0002334
SH3GLB2	0.19	0.0002371
CTAGE15	0.189	0.0002431
GET4	0.189	0.0002431
2017-03-02	0.189	0.0002452
MVP	0.189	0.0002465
PVR	0.189	0.0002468
UPP1	0.189	0.0002478
DERL2	0.189	0.0002532
ZFPL1	0.189	0.0002532
EIF6	0.189	0.0002541
LOC100130987	0.189	0.0002559
ATP2C2	0.189	0.0002593
UBC	0.189	0.0002598
IGFBP4	0.189	0.000261
NR1D1	0.188	0.0002687
GLTP	0.188	0.0002761
SQRDL	0.188	0.0002774
CTAGE8	0.188	0.0002777
LOC100506599	0.188	0.0002783
FUCA2	0.188	0.0002797
PIGZ	0.188	0.0002801
KRT8P22	0.188	0.0002823
NUDT14	0.188	0.0002832
PSG5	0.188	0.0002843
CTAGE4	0.187	0.0002867
KRT34	0.187	0.0002888
MYO1E	0.187	0.0002888
KRT8P21	0.187	0.0002893
HAS3	0.187	0.0002901
SHH	0.187	0.0002904
TMEM54	0.187	0.0002904
LOC100418829	0.187	0.0002908
S100A10	0.187	0.0002908
SLC35F6	0.187	0.0002919
FLII	0.187	0.0002924
FAM173A	0.187	0.0002946
PTP4A1	0.187	0.0002967
LMF1	0.187	0.0002994
PDZD11	0.187	0.0003012
ARHGEF35	0.187	0.0003049
TSKU	0.186	0.0003084
KRT19P2	0.186	0.0003088
MFSD10	0.186	0.0003113
LOC647859	0.186	0.0003119
NEAT1	0.186	0.000312
EVPL	0.186	0.0003139
SIL1	0.186	0.0003139
PSG1	0.186	0.0003144
KRT8P7	0.186	0.0003183
SRGAP1	0.186	0.0003183
MIR4709	0.186	0.0003203
TCIRG1	0.186	0.0003235
CTAGE6	0.186	0.0003277
SLCO1B3	0.186	0.0003282
MLXIPL	0.186	0.0003286
AGAP1-IT1	0.186	0.0003293
MIR4775	0.186	0.0003306
CHMP4C	0.185	0.0003328
EPB41L4B	0.185	0.0003369
TMC4	0.185	0.0003402
LOC151009	0.185	0.0003449
SMCR7	0.185	0.000347
CEBPD	0.185	0.00035
DECR2	0.185	0.0003503
MICALL2	0.185	0.0003503
CCDC24	0.185	0.0003507
FAM129B	0.185	0.0003507
LAMA5	0.185	0.0003507
MOCOS	0.185	0.0003509
TNS4	0.185	0.0003514
BAIAP2	0.185	0.0003536
ENTPD6	0.185	0.0003561
KRT8P19	0.185	0.0003574
LENG9	0.185	0.0003574
ALDH3A1	0.185	0.0003577
MGAT4B	0.185	0.0003587
WWC2-AS2	0.185	0.0003588
C5orf28	0.184	0.000368
IFITM10	0.184	0.000368
MEGF6	0.184	0.000368
BBS1	0.184	0.0003726
GPRC5D	0.184	0.0003771
KRT18P12	0.184	0.0003828
CMTM4	0.184	0.0003845
DNASE1L1	0.184	0.0003881
IDNK	0.184	0.0003881
SEMA3B	0.184	0.0003882
SEC11A	0.184	0.0003883
GPR39	0.183	0.0003934
LOC100128750	0.183	0.0003988
FLJ23867	0.183	0.0004038
PKP2P1	0.183	0.0004051
MYL12B	0.183	0.0004203
ENTPD8	0.182	0.0004252
ECI1	0.182	0.0004274
FBXL8	0.182	0.0004303
SLC16A13	0.182	0.0004333
CCDC170	0.182	0.0004342
CTAGE9	0.182	0.0004375
CCDC84	0.182	0.000439
KRT18P18	0.182	0.0004404
RILP	0.182	0.0004404
SCP2	0.182	0.0004423
ARHGEF16	0.182	0.0004426
POLD4	0.182	0.0004426
TMEM254	0.182	0.0004436
MFF	0.182	0.000448
TMEM105	0.182	0.0004492
CBLC	0.182	0.0004518
GAS2L1	0.182	0.0004526
BCL7C	0.182	0.000455
ARHGAP5	0.181	0.0004603
BRI3	0.181	0.000461
TM4SF1	0.181	0.0004632
TST	0.181	0.0004632
MIR3936	0.181	0.0004641
HOXB-AS3	0.181	0.0004647
DUSP18	0.181	0.0004655
HOXB5	0.181	0.0004667
NR1H3	0.181	0.0004667
TEAD1	0.181	0.0004667
TBC1D3C	0.181	0.0004733
PQLC3	0.181	0.0004757
C1orf210	0.181	0.0004799
LOC113230	0.181	0.0004848
TNFAIP1	0.181	0.000486
TMEM191C	0.181	0.000487
SH3YL1	0.181	0.0004879
SYT8	0.181	0.0004879
TMED10	0.181	0.0004879
DSTN	0.181	0.0004893
LDHD	0.181	0.0004893
CCL20	0.181	0.0004894
LOC100506119	0.18	0.0004923
RHOB	0.18	0.0004923
CHP1	0.18	0.0005004
ANKRD29	0.18	0.0005023
MGST3	0.18	0.0005032
TSPAN17	0.18	0.000507
APOA1BP	0.18	0.0005096
GAS6	0.18	0.0005096
C11orf35	0.18	0.0005108
RHBDL1	0.18	0.0005108
AGPAT2	0.18	0.0005202
NSRP1	0.18	0.0005234
GCNT3	0.18	0.0005243
NCEH1	0.18	0.0005243
FOSB	0.179	0.0005328
CDK2AP2	0.179	0.0005353
ERRFI1	0.179	0.0005353
PON2	0.179	0.0005353
TSEN34	0.179	0.0005353
HOXB6	0.179	0.0005441
TBC1D3	0.179	0.0005445
PSMD9	0.179	0.0005486
RNF207	0.179	0.0005524
FN3K	0.179	0.0005621
CDA	0.178	0.000573
LOC100288911	0.178	0.0005734
TBC1D3G	0.178	0.0005734
HEBP2	0.178	0.0005738
MAOA	0.178	0.0005767
IL17RE	0.178	0.0005789
STARD10	0.178	0.0005799
NPTN	0.178	0.000584
TMBIM4	0.178	0.0006033
FHL2	0.178	0.0006066
PLEKHG6	0.178	0.0006066
GATA6	0.178	0.0006068
FAM110C	0.178	0.0006133
FAM151B	0.178	0.0006133
SLC9A3R2	0.178	0.0006136
PCYOX1	0.177	0.0006232
NEK8	0.177	0.0006238
SLC35C1	0.177	0.0006238
HDAC11	0.177	0.0006373
STX16-NPEPL1	0.177	0.0006377
CDC14B	0.177	0.0006394
GNPNAT1	0.177	0.0006414
SP6	0.177	0.0006416
CCDC107	0.177	0.000646
UPK2	0.177	0.0006468
DHRS4	0.177	0.0006554
TMX2-CTNND1	0.177	0.0006574
LOC100130373	0.177	0.0006597
RAB22A	0.177	0.0006602
RABGGTA	0.177	0.0006664
RALB	0.177	0.0006664
SEC14L2	0.177	0.0006664
TMEM61	0.177	0.0006664
HES4	0.176	0.0006693
KRT18P20	0.176	0.0006693
MIEN1	0.176	0.0006717
CIB1	0.176	0.0006759
OSR1	0.176	0.000679
PINK1	0.176	0.000679
SDC4	0.176	0.000679
STX4	0.176	0.000679
SH3BP4	0.176	0.0006817
LGALS8-AS1	0.176	0.0006863
NTN4	0.176	0.0006899
RNH1	0.176	0.0006899
ANXA7	0.176	0.0006906
C9orf169	0.176	0.0006906
KRT18P15	0.176	0.0006906
ESRRA	0.176	0.0006928
ANKRA2	0.176	0.0006992
RNF141	0.176	0.0006999
ABHD17C	0.176	0.0007052
NTF4	0.176	0.0007052
ZNF600	0.176	0.0007052
LAMP1	0.176	0.0007072
CTDSPL	0.175	0.0007156
OR2A7	0.175	0.0007331
FTH1P8	0.175	0.0007334
ADAMTSL4	0.175	0.0007366
RAB5A	0.175	0.0007393
SAMD4A	0.175	0.0007411
MST1R	0.175	0.0007453
PPAP2A	0.175	0.0007454
KRT8P32	0.175	0.0007464
RFNG	0.175	0.0007504
TMEM150A	0.175	0.0007508
RAET1G	0.175	0.0007513
FZD5	0.175	0.0007527
BMP4	0.175	0.0007533
SDPR	0.175	0.0007547
SIRT3	0.175	0.0007553
C1QTNF6	0.174	0.0007695
RNPEPL1	0.175	0.0007695
SLCO1B7	0.174	0.0007728
DVL1	0.174	0.0007734
C14orf28	0.174	0.0007749
NAALADL2	0.174	0.0007792
LIF	0.174	0.0007808
CLVS1	0.174	0.0007829
SYTL2	0.174	0.000786
KRT18P35	0.174	0.0007968
CSNK1D	0.174	0.0008039
ABHD12	0.174	0.0008076
PEX10	0.174	0.0008087
FER1L4	0.174	0.0008113
LOC100131496	0.174	0.0008124
NCKAP1	0.174	0.0008142
GPR115	0.174	0.0008144
KRT8P37	0.174	0.0008148
MIR24-2	0.174	0.000819
AIG1	0.173	0.0008317
ALDH1A1	0.173	0.0008317
DIRC2	0.173	0.0008396
TMBIM1	0.173	0.0008405
C1orf116	0.173	0.000844
SLC17A5	0.173	0.000844
TMC5	0.173	0.000844
LOC100130015	0.173	0.0008459
TSPAN1	0.173	0.0008508
RIN2	0.173	0.0008711
TALDO1	0.173	0.0008801
TSG101	0.173	0.000881
WISP2	0.173	0.0008842
SPTLC3	0.173	0.0008881
FAM114A1	0.173	0.0008893
SYAP1	0.173	0.0008893
ANXA9	0.172	0.0008924
MIR4647	0.172	0.0008948
MIR612	0.172	0.0008952
RIN1	0.172	0.0008952
FLJ35946	0.172	0.0009008
ZDHHC1	0.172	0.0009031
PSG3	0.172	0.0009032
AP1M2	0.172	0.000909
BCAR1	0.172	0.000909
COL4A6	0.172	0.0009106
CRB3	0.172	0.0009249
SPPL2A	0.172	0.000925
FAM45A	0.172	0.0009324
RBM47	0.172	0.0009324
LAMA3	0.172	0.0009412
SIM2	0.172	0.0009412
KRTAP5-1	0.172	0.0009432
SDF2	0.172	0.0009432
CCDC175	0.172	0.0009482
GPR157	0.172	0.0009482
TMEM234	0.171	0.0009811
PRSS22	0.171	0.0009927
RNF128	0.171	0.0009927
FOSL2	0.171	0.001001
NGEF	0.171	0.001001
LOC100287166	0.171	0.001003
LLGL2	0.171	0.001013
MLH3	0.171	0.001013
KRT8P17	0.171	0.001023
LAMTOR2	0.171	0.001023
TMEM191B	0.171	0.001023
RBPMS	0.171	0.001024
CAPN1	0.171	0.001028
LRSAM1	0.171	0.00103
MRPS36	0.171	0.00103
REXO2	0.171	0.001035
MIR24-1	0.171	0.001039
ATP1B1	0.17	0.001054
CYB5D2	0.17	0.001055
RPS6KA4	0.17	0.001064
PRKG1-AS1	0.17	0.00107
F3	0.17	0.001072
PTGES	0.17	0.001075
EDEM2	0.17	0.001081
CMYA5	0.17	0.001083
IFITM3	0.17	0.001106
ARSD	0.17	0.00111
P4HTM	0.17	0.00111
SORBS3	0.17	0.001112
LOC100128338	0.17	0.001113
MSLN	0.17	0.001113
TMUB2	0.17	0.001113
SQSTM1	0.17	0.001115
ASAP2	0.17	0.001119
TLDC1	0.169	0.001123
MID1	0.169	0.001127
IYD	0.169	0.001129
MYO6	0.169	0.001132
ELF3	0.169	0.001141
MIR4668	0.169	0.001144
B3GNT3	0.169	0.001147
NSMF	0.169	0.001152
ZBTB38	0.169	0.001152
MALL	0.169	0.001154
CES2	0.169	0.001155
GOLT1A	0.169	0.001155
METRN	0.169	0.001159
SNX21	0.169	0.001161
FBXO6	0.169	0.001166
KRT8P35	0.169	0.001173
CLDN1	0.169	0.001182
CTSD	0.169	0.001203
STBD1	0.168	0.001219
AGPHD1	0.168	0.00122
KRT15	0.168	0.00122
CDC42BPB	0.168	0.001222
FSTL3	0.168	0.001225
RAB9A	0.168	0.001245
CHPF	0.168	0.001257
ITGB5	0.168	0.00126
PTDSS2	0.168	0.00126
RRBP1	0.168	0.001268
LOC100129973	0.168	0.001271
LOC100418770	0.168	0.001271
ANXA11	0.168	0.001273
ACAA1	0.168	0.001281
OR2A4	0.168	0.001286
LGALS8	0.167	0.001302
B4GALT4	0.167	0.001303
FGG	0.167	0.001316
TMEM51	0.167	0.001316
LOC100506368	0.167	0.001319
TRIP10	0.167	0.00132
COX20	0.167	0.001323
KLF3	0.167	0.001323
HPD	0.167	0.001327
IQCE	0.167	0.001333
PLEKHA1	0.167	0.001333
ACTN4	0.167	0.00134
DAD1	0.167	0.00134
MIR3074	0.167	0.00134
PRPF40B	0.167	0.00134
IFNE	0.167	0.00135
SLC39A13	0.167	0.001356
FASTK	0.167	0.001357
PRKAG1	0.167	0.001357
DOCK6	0.167	0.001363
CDCP1	0.167	0.001365
NAT2	0.167	0.001372
DRAM1	0.167	0.001373
HSPG2	0.167	0.001378
SHC1	0.167	0.001378
MAGIX	0.167	0.001379
MAFF	0.166	0.001386
FOSL1	0.166	0.00139
P2RX4	0.166	0.001403
SNCG	0.166	0.001405
PLCB3	0.166	0.001418
RAPGEFL1	0.166	0.001418
IGBP1	0.166	0.001422
TWF1	0.166	0.001424
CDKN1A	0.166	0.001427
NMRK1	0.166	0.001427
ATP6V1D	0.166	0.001432
FA2H	0.166	0.001444
PLS3	0.166	0.001444
H2AFJ	0.166	0.001446
SIGIRR	0.166	0.001446
SULT2B1	0.166	0.001446
TRIM8	0.166	0.001451
RBBP8NL	0.166	0.001452
SNX33	0.166	0.001454
LOC728586	0.166	0.001459
KIAA1161	0.165	0.001487
CCDC148	0.165	0.001504
OPTN	0.165	0.001504
IGFBP6	0.165	0.001505
MIR4701	0.165	0.00151
KDELR2	0.165	0.001513
BTBD10	0.165	0.001514
LINC00628	0.165	0.001544
MID2	0.165	0.001544
SLC52A3	0.165	0.001544
CYP4F12	0.165	0.001546
GJB3	0.165	0.001562
MIR34A	0.165	0.001562
TMEM87B	0.165	0.001569
ARHGAP12	0.165	0.00157
MMP28	0.165	0.001572
MOSPD1	0.165	0.001572
XKRX	0.165	0.001576
LOC440925	0.165	0.00158
MZF1	0.165	0.00158
RETSAT	0.165	0.001582
IDH1	0.164	0.001588
KPNA7	0.164	0.001588
NUDT22	0.164	0.001588
SLC35A3	0.164	0.001598
CDK7PS	0.164	0.001602
PSEN2	0.164	0.001607
CXCL2	0.164	0.001632
FAM183A	0.164	0.001636
PPCS	0.164	0.001636
PEX16	0.164	0.001639
SLC22A18AS	0.164	0.001674
ARHGAP8	0.164	0.001683
PHLDA3	0.164	0.001685
TMEM125	0.164	0.00169
NDFIP2	0.164	0.001698
DCST2	0.163	0.001727
UACA	0.163	0.001727
CHMP2A	0.163	0.001749
GJB4	0.163	0.001749
RGMB	0.163	0.001752
KRT18P43	0.163	0.001753
TMEM27	0.163	0.001753
LOC388282	0.163	0.001754
MATN2	0.163	0.001756
ANO10	0.163	0.001764
TEAD3	0.163	0.001767
DYX1C1-CCPG1	0.163	0.001768
PITPNM3	0.163	0.001771
TSPAN8	0.163	0.00181
RNF43	0.163	0.001811
CYP4F11	0.163	0.001819
TBC1D8B	0.163	0.001819
RNF103-CHMP3	0.163	0.001823
SCYL1	0.163	0.001823
FAM71E1	0.163	0.001824
TMEM187	0.163	0.001831
GALE	0.162	0.001837
EXD2	0.162	0.001841
LOC146880	0.162	0.001844
DYNLRB1	0.162	0.001857
GLTPP1	0.162	0.001864
UXT	0.162	0.001865
EXOC3L4	0.162	0.001866
MRPL41	0.162	0.001866
TJP3 (ZO-3)	0.162	0.001869
PDGFA	0.162	0.00187
NFS1	0.162	0.001877
VTN	0.162	0.00188
EHF	0.162	0.001897
TIRAP	0.162	0.001902
RP9P	0.162	0.001908
TBC1D17	0.162	0.001908
SEC62	0.162	0.001914
TBC1D3B	0.162	0.001949
C9orf152	0.162	0.001961
CXCR5	0.162	0.001961
SHISA5	0.161	0.001973
MLPH	0.161	0.001974
CRK	0.161	0.001976
MGST1	0.161	0.001977
LEPREL4	0.161	0.001977
PPP1R37	0.161	0.001984
C16orf74	0.161	0.001986
A4GALT	0.161	0.001997
GJD3	0.161	0.002007
HSD17B4	0.161	0.002007
CASK	0.161	0.002008
PAQR5	0.161	0.002008
MMP15	0.161	0.002023
FLJ31356	0.161	0.002028
ARHGEF28	0.161	0.00203
APP	0.161	0.002039
CNIH	0.161	0.002039
RAB13	0.161	0.00204
WDR16	0.161	0.002051
FTH1P11	0.161	0.002066
KRTAP2-1	0.161	0.002075
SGMS1	0.161	0.002075
TXNRD3	0.161	0.002076
SUMF1	0.161	0.002084
TRAPPC1	0.161	0.002084
NPAS2	0.161	0.002088
NSA2	0.161	0.002088
AKR1C2	0.161	0.002093
C11orf52	0.16	0.002101
ATP9A	0.16	0.002112
ALCAM	0.16	0.002119
EGR1	0.16	0.002122
TSC22D1	0.16	0.002122
AGRN	0.16	0.00213
LOC100510707	0.16	0.002133
ITGA6	0.16	0.00214
LOC100289061	0.16	0.002141
POC1B-GALNT4	0.16	0.002141
SDSL	0.16	0.002141
CYR61	0.16	0.002142
KRTAP2-2	0.16	0.002142
HES1	0.16	0.002142
RAC1	0.16	0.002143
LAPTM4A	0.16	0.00215
C9orf89	0.16	0.002155
LOC100287082	0.16	0.002155
S100A16	0.16	0.002158
KRTAP2-4	0.16	0.00216
CDC14C	0.16	0.002169
ST20-MTHFS	0.16	0.002174
SURF1	0.16	0.002174
SLC38A6	0.16	0.002175
CYB561	0.16	0.00219
DLG5	0.16	0.002199
JUP	0.16	0.002204
FAHD1	0.16	0.002206
TFPI	0.16	0.002206
ELMO3	0.16	0.002211
JKAMP	0.159	0.002248
CXorf23	0.159	0.002252
CLDN4	0.159	0.002262
PLEKHA7	0.159	0.002267
DPAGT1	0.159	0.002274
GSN	0.159	0.002279
TVP23C-CDRT4	0.159	0.002296
CD59	0.159	0.002304
ZNHIT2	0.159	0.002314
CDH1	0.159	0.002315
CTSA	0.159	0.002322
ANKRD2	0.159	0.002324
MIPOL1	0.159	0.002333
LCAT	0.159	0.002336
DNAJC22	0.159	0.002337
DPH1	0.159	0.002341
EDF1	0.159	0.002343
KRTCAP2	0.159	0.002353
NAA20	0.159	0.00236
LOC729013	0.159	0.002366
METTL15	0.159	0.002372
SBDS	0.158	0.002403
STAP2	0.158	0.002405
LOC100270746	0.158	0.002416
NADSYN1	0.158	0.002424
COQ6	0.158	0.002426
TMEM40	0.158	0.002426
CTAGE11P	0.158	0.002427
CCDC64B	0.158	0.002434
CTAGE1	0.158	0.002438
FUT2	0.158	0.002446
GGNBP2	0.158	0.002455
HOGA1	0.158	0.002455
PARD3	0.158	0.002455
FTH1P10	0.158	0.002456
MIR559	0.158	0.002458
FIBP	0.158	0.00249
RAB18	0.158	0.00249
TMEM223	0.158	0.0025
PIGO	0.158	0.002503
EPN3	0.158	0.002504
APOPT1	0.158	0.002507
FDXR	0.158	0.002517
LAD1	0.158	0.002519
CLDN23	0.158	0.002524
FAM83H	0.158	0.002532
BCL2L2	0.158	0.002546
SLC11A2	0.158	0.002556
COQ10B	0.158	0.002558
GRHL2	0.157	0.002574
CLN3	0.157	0.002579
ARPC3	0.157	0.002581
ATP6V0E1	0.157	0.002581
TSPAN13	0.157	0.002581
GOLGA2	0.157	0.002613
APPL2	0.157	0.002615
MIR429	0.157	0.002661
KRT8P8	0.157	0.002668
RNF223	0.157	0.002668
RARG	0.157	0.002676
MED19	0.157	0.002686
SPTY2D1-AS1	0.157	0.002686
FTH1P7	0.157	0.002697
PHLDB3	0.157	0.002701
EPAS1	0.157	0.002714
S100A11	0.157	0.00273
LOC339988	0.157	0.002737
LTBR	0.157	0.002737
TRNP1	0.157	0.002737
SERPINA1	0.157	0.00274
FLJ33630	0.157	0.002752
AKR1C3	0.156	0.002758
PPDPF	0.156	0.002767
SLC25A43	0.156	0.00277
KRT18P19	0.156	0.002789
NT5C	0.156	0.002794
2017-03-02	0.156	0.002799
COBLL1	0.156	0.002802
ACTN1	0.156	0.002804
FAM219B	0.156	0.002809
HEBP1	0.156	0.002813
CCNO	0.156	0.002824
EML2	0.156	0.002827
MAOB	0.156	0.002837
MFSD5	0.156	0.002839
FIBCD1	0.156	0.00287
FICD	0.156	0.002879
S100A6	0.156	0.002879
PEMT	0.156	0.002883
TMEM253	0.156	0.00292
BAIAP2L1	0.156	0.002921
VWA2	0.156	0.002922
RAB4A	0.156	0.002924
KRT18P22	0.156	0.00294
PHLDA1	0.156	0.002943
PDXK	0.155	0.002975
SHROOM3	0.155	0.002976
SLC41A2	0.155	0.002989
DHRSX	0.155	0.003005
TSPAN15	0.155	0.003016
PRRG2	0.155	0.003029
SIAE	0.155	0.003029
ADPRHL1	0.155	0.003048
HNF4A	0.155	0.003048
KIAA1191	0.155	0.003051
TWF1P1	0.155	0.003072
FLNB	0.155	0.003073
TMEM256	0.155	0.003101
PP14571	0.155	0.003103
USP46-AS1	0.155	0.00312
NUAK2	0.155	0.003141
ADAM9	0.155	0.003143
MMRN2	0.155	0.003145
TAX1BP1	0.154	0.003146
LMO7	0.154	0.003157
S100A14	0.154	0.003183
SERF1A	0.154	0.003201
CLU	0.154	0.003212
ALG14	0.154	0.003228
DPM2	0.154	0.003228
PPAPDC2	0.154	0.003228
VMO1	0.154	0.003236
LOC100128770	0.154	0.003243
GCC2	0.154	0.003253
KRT8P23	0.154	0.003269
LOC100129046	0.154	0.003301
BDNF	0.154	0.003308
ZDHHC12	0.154	0.003317
SWI5	0.154	0.003337
MIR31HG	0.153	0.003378
EAPP	0.153	0.003395
C1orf56	0.153	0.003396
SLCO1B1	0.153	0.003442
HRCT1	0.153	0.003461
MTX1	0.153	0.003461
H1F0	0.153	0.0035
PTPN12	0.153	0.003502
WASL	0.153	0.003502
LOC728769	0.153	0.003528
ALDH3B1	0.153	0.00354
GGCX	0.153	0.003552
LOC100506373	0.153	0.003552
CEBPB	0.153	0.003572
CIRBP-AS1	0.153	0.00358
PROSER2	0.153	0.003581
CFB	0.153	0.003585
PPARG	0.153	0.003585
FAM211B	0.153	0.003586
LOC100506668	0.153	0.003596
PROM2	0.153	0.003596
L3HYPDH	0.152	0.003631
METTL5	0.152	0.003631
MRPL45P2	0.152	0.003631
COQ4	0.152	0.003647
SPATA7	0.152	0.003689
KIAA1199	0.152	0.003693
SLC12A4	0.152	0.003709
GNG12	0.152	0.003729
LDHAL6B	0.152	0.003766
NR2F6	0.152	0.003769
EMP2	0.152	0.003783
LOC283403	0.152	0.003786
ASPH	0.152	0.003799
MYO5B	0.152	0.003802
ZDHHC7	0.152	0.003802
ACCS	0.152	0.003816
TNK1	0.152	0.003832
CAPN2	0.152	0.003841
CETN2	0.152	0.00386
CTBP2	0.152	0.003864
FSCN2	0.152	0.003864
SPINK1	0.152	0.003864
GPR1	0.152	0.003866
IRF6	0.151	0.00388
CCDC162P	0.151	0.003895
METTL15P1	0.151	0.003895
LOC644030	0.151	0.003913
PSMB6	0.151	0.003916
BTC	0.151	0.003919
MAPRE3	0.151	0.003924
TBC1D8	0.151	0.00394
SNX24	0.151	0.003957
ITPK1	0.151	0.003966
ZNF860	0.151	0.003976
HSF4	0.151	0.00398
C5AR1	0.151	0.003984
PLA2G10	0.151	0.00401
NIT1	0.151	0.004019
TSPAN10	0.151	0.004019
NKAP	0.151	0.004039
DHX32	0.151	0.00404
EMILIN3	0.151	0.00404
GAS8	0.151	0.00404
PLP2	0.151	0.00405
SERTAD3	0.151	0.004059
OPLAH	0.151	0.004112
LCN12	0.151	0.004129
ACSS2	0.15	0.004146
PAQR7	0.15	0.004146
SREBF1	0.15	0.004147
LINC00493	0.15	0.004154
ERBB3	0.15	0.004168
ATP6V0D1	0.15	0.004177
SSTR5-AS1	0.15	0.004193
TMEM219	0.15	0.004203
NBR1	0.15	0.004245
USP53	0.15	0.004245
CCDC149	0.15	0.004266
ATP5D	0.15	0.004284
CSF2RA	0.15	0.004287
KRT18P32	0.15	0.004287
LOC646329	0.15	0.004293
MYEOV2	0.15	0.004294
RCAN3	0.15	0.004317
KRT80	0.15	0.00434
MIR1237	0.15	0.004347
TMCO3	0.15	0.004376
UCA1	0.15	0.004376
EPS8L3	0.15	0.004379
RAET1E	0.15	0.004393
TEAD4	0.15	0.004393
BCAR3	0.15	0.004402
CXCL3	0.15	0.00442
HMOX2	0.149	0.004437
TNFRSF10D	0.149	0.004437
LHPP	0.149	0.004437
CDC42BPA	0.149	0.004443
COG7	0.149	0.004443
BBS2	0.149	0.004449
PTRF	0.149	0.004457
ANXA2	0.149	0.004498
GRB14	0.149	0.004498
ACOT9	0.149	0.004501
PGM3	0.149	0.004501
HTR1D	0.149	0.004516
COL17A1	0.149	0.004531
LOC728463	0.149	0.00454
SYNJ2BP-COX16	0.149	0.004564
PLXNB1	0.149	0.00461
ABHD4	0.149	0.00462
PSORS1C1	0.149	0.00462
RTKN	0.149	0.00462
C11orf91	0.149	0.004632
KRT18P16	0.149	0.004632
SLC5A10	0.149	0.004646
CLDN2	0.149	0.004647
UGDH	0.149	0.004647
ABCA2	0.149	0.004656
MIR324	0.149	0.004656
NMRAL1	0.149	0.004701
MIR622	0.149	0.004725
HEATR5A	0.148	0.004726
LINC00319	0.148	0.004726
HSD17B1	0.148	0.004743
ATHL1	0.148	0.004764
C11orf83	0.148	0.004775
AGXT2L2	0.148	0.00478
CHCHD5	0.148	0.004781
ITGA3	0.148	0.004797
HOOK2	0.148	0.004803
SRC	0.148	0.004803
EPGN	0.148	0.004805
CCDC120	0.148	0.004814
KIF1C	0.148	0.004819
SLPI	0.148	0.004821
GPX8	0.148	0.004862
CLDN6	0.148	0.004878
LOC100133182	0.148	0.004886
STEAP1	0.148	0.004891
KRT18P1	0.148	0.004896
EGFR	0.148	0.004906
TNFRSF10C	0.148	0.004908
FKBP9L	0.148	0.00491
ZBTB7A	0.148	0.004912
KRT18P42	0.148	0.004934
COPRS	0.148	0.004942
CFLAR	0.148	0.004983
TACSTD2	0.148	0.005022
BECN1	0.147	0.005046
MYL5	0.147	0.005073
NT5C1B	0.147	0.005075
ENC1	0.147	0.005106
KRTAP2-3	0.147	0.00512
UCHL3	0.147	0.005127
EIF1	0.147	0.005131
SHBG	0.147	0.005131
LOC100130111	0.147	0.005144
TK2	0.147	0.005149
CST6	0.147	0.005179
JOSD2	0.147	0.005179
ASCL2	0.147	0.005194
METRNL	0.147	0.005194
NR2F1	0.147	0.005194
KRTAP5-2	0.147	0.005236
RABIF	0.147	0.005242
WDR72	0.147	0.005242
VWA1	0.147	0.005245
ZBTB4	0.147	0.005245
KRT18P14	0.147	0.005261
CXCL1	0.147	0.005269
EPPK1	0.147	0.005269
PSMC6	0.147	0.005304
PI3	0.147	0.005324
P4HA2	0.146	0.005366
KRT18P25	0.146	0.005378
AOX1	0.146	0.005452
FLJ42709	0.146	0.005454
OPHN1	0.146	0.005474
PNPLA4	0.146	0.005493
SNX7	0.146	0.005493
PITX1	0.146	0.005522
FAM210B	0.146	0.005538
FAM198B	0.146	0.00554
C9orf69	0.146	0.005546
HAGH	0.146	0.005546
C9orf142	0.146	0.005548
ARSA	0.146	0.005554
ARHGAP39	0.146	0.005557
HMOX1	0.146	0.005571
ID1	0.146	0.005579
NINJ1	0.146	0.005579
RBMS2	0.146	0.005579
MICA	0.146	0.005585
IMP3	0.146	0.00559
LOC100287808	0.146	0.00559
CTSZ	0.146	0.0056
CHMP4B	0.146	0.005602
HKDC1	0.146	0.005604
FAM174A	0.146	0.005611
KRT7	0.146	0.005611
EPCAM	0.146	0.005641
CLDN9	0.146	0.005663
KRT10	0.146	0.005671
KLHDC7A	0.146	0.005681
MAL2	0.146	0.005683
TMEM208	0.146	0.005686
CXADR	0.146	0.005694
KRT18P13	0.145	0.00571
SLC22A23	0.145	0.00571
UNC93B1	0.145	0.005721
PICK1	0.145	0.005729
OFD1	0.145	0.005733
ANXA2P1	0.145	0.005734
NDFIP1	0.145	0.005757
LOC139060	0.145	0.005793
C11orf68	0.145	0.005808
BCAM	0.145	0.005829
WFS1	0.145	0.005838
C1orf170	0.145	0.005863
POF1B	0.145	0.005886
CTSL1	0.145	0.005903
RAB17	0.145	0.005914
LOC730102	0.145	0.005915
SPTBN5	0.145	0.005919
C1orf53	0.145	0.005939
LOC100131294	0.145	0.005939
TRIML2	0.145	0.005939
FAT1	0.145	0.00596
LOC284454	0.145	0.005967
SGSH	0.145	0.005985
PCSK9	0.145	0.005997
PIR-FIGF	0.145	0.005997
ENDOV	0.145	0.006004
LATS2	0.145	0.006012
RAB11FIP5	0.145	0.006018
AAED1	0.145	0.006032
RAP2C	0.145	0.006046
ZFAS1	0.145	0.006055
MYH14	0.144	0.006078
ALG2	0.144	0.00609
LSR	0.144	0.006103
LOC729870	0.144	0.006127
DOCK5	0.144	0.006154
IGFBP1	0.144	0.006158
SNX6	0.144	0.006159
D2HGDH	0.144	0.006162
PDCD6	0.144	0.006173
MRPL43	0.144	0.006177
BBC3	0.144	0.006178
UNC13B	0.144	0.006178
KDELR1	0.144	0.006235
DOK7	0.144	0.006243
NDUFB1	0.144	0.006248
SRA1	0.144	0.006257
RGS3	0.144	0.006263
INHBB	0.144	0.006279
CRIM1	0.144	0.006281
MAP7	0.144	0.006282
PDDC1	0.144	0.006282
LOC100129480	0.144	0.006294
CDSN	0.144	0.006296
ABLIM3	0.144	0.006314
ACP6	0.144	0.006314
PLD1	0.144	0.006329
AHNAK2	0.144	0.006402
FBXO36	0.144	0.006416
PEX11A	0.144	0.006422
TMEM139	0.144	0.006422
ZFP36L1	0.144	0.006441
PABPC1L	0.143	0.006444
TMEM55B	0.143	0.006445
PLA2G4F	0.143	0.006456
AKT1S1	0.143	0.006473
GALNT3	0.143	0.006476
CCDC113	0.143	0.006509
ANXA1	0.143	0.006531
SH2D3A	0.143	0.006545
KRT18P41	0.143	0.006599
PRKAG2	0.143	0.00661
SPAG4	0.143	0.006616
PSMA3	0.143	0.006633
PPAP2B	0.143	0.006636
LOC728975	0.143	0.006638
DUSP6	0.143	0.00667
ARL14	0.143	0.006696
C1orf122	0.143	0.006706
HOXB8	0.143	0.00672
ZNF226	0.143	0.006747
PLXNB2	0.143	0.0068
EME2	0.143	0.006805
FRMD6-AS1	0.143	0.006805
TPBG	0.143	0.006815
RAB25	0.143	0.006829
ABCC2	0.143	0.006842
RSPH3	0.142	0.0069
SPDEF	0.142	0.006912
CCNH	0.142	0.006913
FAM83B	0.142	0.006913
LOC100506314	0.142	0.006913
TYSND1	0.142	0.006955
CDK16	0.142	0.006972
PLA2R1	0.142	0.006972
WBSCR27	0.142	0.00701
ENTPD2	0.142	0.007016
CYP4F3	0.142	0.007033
DHRS3	0.142	0.00706
PNKP	0.142	0.00706
NR1H2	0.142	0.007065
STYK1	0.142	0.007077
AADAC	0.142	0.007103
ANKRD42	0.142	0.007155
FANK1	0.142	0.007155
PPAPDC1B	0.142	0.007155
PIP5KL1	0.142	0.007164
TMEM238	0.142	0.007173
LOC645212	0.142	0.007179
IER3	0.142	0.007184
GJB5	0.142	0.007214
TNFSF12-TNFSF13	0.142	0.007218
CYP20A1	0.142	0.007226
PTPN18	0.142	0.007233
PGAP2	0.142	0.007239
RNF10	0.142	0.007246
ATP5H	0.142	0.00728
EMP1	0.141	0.007294
NUDT16P1	0.141	0.007336
SLC16A3	0.141	0.007341
MAPK13	0.141	0.007343
B3GALT4	0.141	0.007353
SYBU	0.141	0.007369
ITGA2	0.141	0.007371
SLX1B-SULT1A4	0.141	0.007371
COA3	0.141	0.0074
LOC100130018	0.141	0.0074
SLC22A3	0.141	0.007403
LINC00239	0.141	0.007404
KLF6	0.141	0.007412
RNF215	0.141	0.007412
KRT23	0.141	0.007419
ARHGAP29	0.141	0.007434
GJB2	0.141	0.00745
CDC42EP5	0.141	0.007469
OVOL1	0.141	0.007478
SERPINB5	0.141	0.007494
ADCY6	0.141	0.007521
CANT1	0.141	0.00754
TPT1	0.141	0.00757
FUK	0.141	0.007571
ACTR10	0.141	0.007605
GNA11	0.141	0.007617
NR2E3	0.141	0.007623
AGAP1	0.141	0.007673
LOC100288748	0.141	0.007702
KRT20	0.141	0.007717
NHS	0.14	0.007755
GMPR2	0.14	0.007762
SMUG1	0.14	0.007764
TSR3	0.14	0.007764
RASAL2-AS1	0.14	0.007786
CTF1	0.14	0.007821
KRT18P2	0.14	0.007823
CATSPER2P1	0.14	0.00783
FOXC1	0.14	0.007836
ZFHX3	0.14	0.007845
EPHB4	0.14	0.007894
MRPL45	0.14	0.007897
FAM110A	0.14	0.007929
OR2A9P	0.14	0.007929
HOXA-AS2	0.14	0.007955
RAB27B	0.14	0.00796
SPRYD3	0.14	0.00796
PRSS8	0.14	0.007997
AUH	0.14	0.008002
GABARAPL1	0.14	0.008012
DCST1	0.14	0.008044
UGT1A8	0.14	0.008049
LINC00116	0.14	0.008058
PTPRH	0.14	0.008077
LINC00035	0.14	0.008095
TSSC4	0.14	0.00811
HPX	0.14	0.008129
FBXO44	0.14	0.008145
GPR56	0.14	0.008204
SLX1A-SULT1A3	0.14	0.008208
LAMC2	0.139	0.008232
HS3ST1	0.139	0.008236
C4BPB	0.139	0.00824
PARD3B	0.139	0.00825
FAM195A	0.139	0.008329
SUCLG2	0.139	0.008359
LOC100506380	0.139	0.008374
PTPRB	0.139	0.008409
LPP	0.139	0.008427
B4GALT1	0.139	0.008431
C11orf93	0.139	0.008431
IQSEC2	0.139	0.008434
SDR16C5	0.139	0.008438
CPNE7	0.139	0.008446
UGT1A10	0.139	0.008446
ITGB1BP1	0.139	0.008447
KRT18P23	0.139	0.008473
CYP24A1	0.139	0.008478
LOC284080	0.139	0.008505
ANKRD22	0.139	0.00854
DAG1	0.139	0.008545
FAM45B	0.139	0.008598
ASAH2	0.139	0.008624
MYO1D	0.139	0.008626
LINC00313	0.139	0.008634
COASY	0.139	0.008637
NANS	0.139	0.008639
NDUFS4	0.139	0.008639
TVP23CP2	0.139	0.008639
WWP1	0.139	0.008669
TRIM29	0.139	0.008688
LAMC1	0.139	0.008698
FAM58A	0.138	0.008744
CCDC53	0.138	0.008804
TRAPPC12	0.138	0.008808
OR2A20P	0.138	0.008815
FAM109A	0.138	0.008841
NEURL3	0.138	0.008858
LOC100288798	0.138	0.008861
FBXW4	0.138	0.008879
ZNF503	0.138	0.008885
C11orf86	0.138	0.008898
FAM25A	0.138	0.008982
GMPPA	0.138	0.009002
BRMS1	0.138	0.009013
PLK2	0.138	0.009013
ECHS1	0.138	0.009071
HIPK4	0.138	0.009093
CFHR3	0.138	0.009107
SSTR5	0.138	0.009166
LOC338651	0.138	0.009188
DGKQ	0.138	0.00921
F2RL1	0.138	0.00921
FDX1	0.138	0.009223
RRAS2	0.138	0.009223
MYOM3	0.138	0.009244
PDLIM1	0.137	0.009315
RBFOX2	0.137	0.00936
CELSR1	0.137	0.009364
EFCAB4A	0.137	0.009364
KNDC1	0.137	0.009364
GPR78	0.137	0.009368
GAL3ST2	0.137	0.009383
TMEM132A	0.137	0.009405
SERPINF2	0.137	0.009406
ARHGAP40	0.137	0.009459
SLC27A2	0.137	0.00958
SP5	0.137	0.009594
KLHDC9	0.137	0.0096
RAB2A	0.137	0.009671
TEX40	0.137	0.009672
MNAT1	0.137	0.009676
C14orf119	0.137	0.009694
WSB2	0.137	0.009696
EPS8L1	0.137	0.009709
KRT18P39	0.137	0.009726
PLEKHG3	0.137	0.009727
MUC20	0.137	0.009738
BTBD16	0.137	0.00976
ASAH2B	0.137	0.009767
EIF3F	0.137	0.009769
ST6GALNAC2	0.137	0.009775
BAD	0.137	0.009779
LOC255512	0.137	0.009792
FBXW10	0.137	0.009796
SLC10A3	0.137	0.009802
SLC30A1	0.137	0.009836
C12orf36	0.137	0.009855
FAM136A	0.136	0.009911
CYP2S1	0.136	0.009939
KAZALD1	0.136	0.009945
PRSS16	0.136	0.009973
LOC100130876	0.136	0.009974
GOLGA1	0.136	0.009986
AKR1C1	0.136	0.00999
CD276	0.136	0.01
TMEM147	0.136	0.01
TBC1D12	0.136	0.01001
C8orf4	0.136	0.01002
FOXN3-AS1	0.136	0.01002
STEAP2	0.136	0.01002
LOC645553	0.136	0.01007
SUOX	0.136	0.01007
LOC100129781	0.136	0.01008
LOC100289121	0.136	0.01011
TMEM120A	0.136	0.01011
TNFRSF10A	0.136	0.01011
UNC50	0.136	0.01011
CTSB	0.136	0.01015
P2RY2	0.136	0.01016
PRSS54	0.136	0.01018
MFSD3	0.136	0.01022
TNFAIP8L3	0.136	0.01027
TNFSF15	0.136	0.01029
ADSSL1	0.136	0.01032
MIR221	0.136	0.01032
HOXB9	0.136	0.01033
LOC399900	0.136	0.01033
CDX2	0.136	0.01034
MATN3	0.136	0.01034
LINC00514	0.136	0.01035
ANKMY2	0.136	0.01036
PAK4	0.136	0.01042
LINC00312	0.135	0.01049
TBRG1	0.135	0.01052
SLC9A1	0.135	0.01063
CSAD	0.135	0.01064
PDLIM2	0.135	0.01066
C15orf38-AP3S2	0.135	0.01071
GSTK1	0.135	0.01071
MAP3K8	0.135	0.01072
ROMO1	0.135	0.01073
DPY19L2P3	0.135	0.01074
FLJ46906	0.135	0.01079
NENF	0.135	0.01081
KRT18P21	0.135	0.01082
EPN1	0.135	0.01086
PTPRF	0.135	0.01086
LOC100129794	0.135	0.01087
SLC27A4	0.135	0.01094
SLC48A1	0.135	0.01094
USP40	0.135	0.01094
VPS37C	0.135	0.01095
FGF19	0.135	0.01099
VMP1	0.135	0.01099
HTATIP2	0.135	0.01104
LOC100506714	0.135	0.01104
PRICKLE4	0.135	0.01105
PQBP1	0.135	0.01106
FAM83G	0.135	0.01108
CHID1	0.135	0.0111
MIR4664	0.134	0.01115
NUPR1	0.134	0.01125
YIPF2	0.134	0.01125
RAB11A	0.134	0.01127
ARHGAP5-AS1	0.134	0.01132
VASP	0.134	0.01132
CCDC153	0.134	0.01139
FGA	0.134	0.01139
ANO9	0.134	0.01144
PIK3C2G	0.134	0.01146
GPR108	0.134	0.01148
HSD11B2	0.134	0.01148
LOC389602	0.134	0.01148
SHB	0.134	0.01148
GGACT	0.134	0.01149
IDH3G	0.134	0.01153
KRT8P11	0.134	0.01158
CST1	0.134	0.01162
FUT3	0.134	0.01162
CREG2	0.134	0.01164
DAW1	0.134	0.01167
COBL	0.134	0.01169
ZNF514	0.134	0.01169
CYP3A5	0.134	0.0117
LRP5	0.134	0.01171
RPS27L	0.134	0.01174
TRAPPC4	0.134	0.01175
CCDC85B	0.134	0.01177
SLC7A11	0.134	0.01178
PLEKHH3	0.134	0.01182
COL4A5	0.133	0.01184
F11R	0.133	0.01184
FAM199X	0.133	0.01184
PSORS1C2	0.133	0.01185
ASL	0.133	0.01191
POLL	0.133	0.01191
MPZL3	0.133	0.01194
TH	0.133	0.01194
F10	0.133	0.01196
G6PC3	0.133	0.01196
ACOX2	0.133	0.01197
FAM149B1	0.133	0.01202
FLJ42393	0.133	0.01204
LOC645249	0.133	0.01204
EGFR-AS1	0.133	0.01205
IL1RL2	0.133	0.01205
NUMB	0.133	0.01206
WDR73	0.133	0.01206
IMPACT	0.133	0.0121
LOC100505666	0.133	0.01211
TNFRSF1A	0.133	0.01211
CNPY2	0.133	0.01215
ADAP1	0.133	0.0122
SEPW1	0.133	0.01226
KIAA1211L	0.133	0.01228
CFD	0.133	0.01231
MAGI1-IT1	0.133	0.01233
ORAI3	0.133	0.01233
AHR	0.133	0.01238
COG1	0.133	0.01241
GALNT11	0.133	0.01241
PPP1R15A	0.133	0.01241
UBE2A	0.133	0.01241
SLC4A11	0.133	0.01243
TMEM159	0.133	0.01244
NR4A2	0.133	0.01248
ATXN2	0.132	0.01254
USH1C	0.132	0.01254
APRT	0.132	0.01255
CRYL1	0.132	0.0126
NPEPPS	0.132	0.01261
SYNGR2	0.132	0.01261
FUCA1	0.132	0.01263
OAZ3	0.132	0.01263
CARS2	0.132	0.01266
ENO4	0.132	0.01266
FAM57A	0.132	0.01266
FRA10AC1	0.132	0.01268
MACROD1	0.132	0.0128
KIAA1377	0.132	0.01284
ABHD5	0.132	0.01285
MIR3614	0.132	0.01288
LOC100506518	0.132	0.01289
MIR4260	0.132	0.01293
TFF1	0.132	0.01295
HNMT	0.132	0.01299
ZFP112	0.132	0.013
ELOVL7	0.132	0.01301
CA12	0.132	0.01303
PLEKHH1	0.132	0.0131
NIT2	0.132	0.01311
IGSF23	0.132	0.01312
HSPA5	0.132	0.01313
NDUFAF2	0.132	0.01313
STAM2	0.132	0.01313
TMOD3	0.132	0.01313
TMPRSS4	0.132	0.01313
NIPAL3	0.132	0.01316
TRIM39-RPP21	0.132	0.01317
RDH5	0.132	0.01321
SCAND1	0.132	0.01321
LOC100268168	0.131	0.01324
KRT18P33	0.131	0.01327
C2orf49	0.131	0.01331
KRTAP3-1	0.131	0.01335
LAMB3	0.131	0.01335
UGT1A4	0.131	0.01335
UGT1A5	0.131	0.01335
UGT1A7	0.131	0.01335
DAK	0.131	0.01336
SPTSSB	0.131	0.01336
STRA13	0.131	0.01336
UGT1A9	0.131	0.01336
RHPN2	0.131	0.01338
SLC2A4RG	0.131	0.01338
SERINC5	0.131	0.0134
CGB7	0.131	0.01341
VPS29	0.131	0.01341
TP53I13	0.131	0.01343
ABCC9	0.131	0.01349
SLC24A6	0.131	0.0135
ZNF503-AS2	0.131	0.01351
CDRT4	0.131	0.01354
NBL1	0.131	0.01355
CAB39L	0.131	0.01356
RRNAD1	0.131	0.01356
SMIM14	0.131	0.01356
LOC731223	0.131	0.01357
DNAH5	0.131	0.01358
GLB1	0.131	0.01358
C10orf35	0.131	0.01361
GRHPR	0.131	0.01363
RAB6A	0.131	0.01365
GFPT1	0.131	0.01367
HABP2	0.131	0.01367
LIMA1	0.131	0.01367
DSC2	0.131	0.01369
AGAP11	0.131	0.01372
ARHGAP27	0.131	0.01372
LSMD1	0.131	0.01372
SYTL4	0.131	0.01374
SSR4	0.131	0.01376
LOC654433	0.131	0.01377
NALCN	0.131	0.01386
B4GALT7	0.131	0.01391
LRRC73	0.131	0.01391
PCED1A	0.13	0.01397
GPKOW	0.13	0.01399
NUDT12	0.13	0.01401
C9orf116	0.13	0.01402
ADRA2C	0.13	0.01404
TMEM92	0.13	0.0141
CCNYL1	0.13	0.01412
FOXA2	0.13	0.01414
LOC90246	0.13	0.01421
COL28A1	0.13	0.01429
SPIN3	0.13	0.01431
DNAJC25-GNG10	0.13	0.01435
PRKCZ	0.13	0.01435
BCL3	0.13	0.01436
CAV2	0.13	0.01438
ACTRT3	0.13	0.0144
NBR2	0.13	0.01445
C12orf10	0.13	0.01455
ADHFE1	0.13	0.01461
FAM50A	0.13	0.01466
PWWP2B	0.13	0.01466
C11orf49	0.13	0.01475
MIR4674	0.13	0.01481
ACOT1	0.129	0.01483
PVRL4	0.129	0.01483
PISD	0.129	0.01484
WTH3DI	0.129	0.01487
TENC1	0.129	0.0149
HM13	0.129	0.01497
KRT18P24	0.129	0.01497
MET	0.129	0.01497
NPY4R	0.129	0.01497
MAN2A1	0.129	0.015
SELM	0.129	0.01503
IL20RA	0.129	0.01505
TRIM31	0.129	0.01514
TXNRD3NB	0.129	0.01518
MUC3A	0.129	0.01519
LOC100288929	0.129	0.01529
PDGFB	0.129	0.01533
HABP4	0.129	0.01534
CDC42EP4	0.129	0.01539
C1orf172	0.129	0.0154
CTNNA1P1	0.129	0.01542
ZDHHC8P1	0.129	0.01543
C10orf118	0.129	0.01545
MUC2	0.129	0.01553
CLDN22	0.129	0.01555
LYPD3	0.129	0.01555
FAM222B	0.129	0.01556
C15orf52	0.129	0.0157
TNNI1	0.129	0.0157
IL36RN	0.128	0.01578
EXPH5	0.128	0.01581
PPP1R3C	0.128	0.01584
BCAP31	0.128	0.01591
SMOX	0.128	0.01591
LINC00842	0.128	0.01593
DDR1	0.128	0.01594
SBF2-AS1	0.128	0.01594
CCL26	0.128	0.01596
PGRMC1	0.128	0.01597
DMPK	0.128	0.01598
GPR126	0.128	0.01598
PEAR1	0.128	0.01598
LGALS3BP	0.128	0.01599
ISCA2	0.128	0.016
CBWD7	0.128	0.01605
OTUD5	0.128	0.01608
JAG1	0.128	0.0161
FAM83E	0.128	0.01611
NR2F2-AS1	0.128	0.01611
DUSP14	0.128	0.01614
PCSK5	0.128	0.01614
KRT13	0.128	0.01615
FBXL2	0.128	0.0162
CLCA2	0.128	0.01622
SOD3	0.128	0.01622
FBXO4	0.128	0.01623
FITM2	0.128	0.01624
SH3RF1	0.128	0.01624
JAG2	0.128	0.01628
LOC100505633	0.128	0.01628
ABLIM1	0.128	0.0163
ATP6V0C	0.128	0.0163
SPTLC1	0.128	0.0163
CNGA1	0.128	0.01636
TINAGL1	0.128	0.01641
KISS1	0.128	0.01645
AQP7P3	0.127	0.01656
BCAS4	0.127	0.01657
NEMF	0.127	0.0166
KLF2	0.127	0.0166
DNASE2	0.127	0.01665
FLJ31306	0.127	0.01665
ILK	0.127	0.01665
KRT18P28	0.127	0.01665
MAN1B1	0.127	0.01666
PCBD2	0.127	0.01666
XDH	0.127	0.01666
LOC100507054	0.127	0.01669
TTC8	0.127	0.01673
ILVBL	0.127	0.01675
ACADS	0.127	0.01678
LOC377711	0.127	0.01678
TIMM17B	0.127	0.01682
TRMT5	0.127	0.01682
PARD6B	0.127	0.0169
TBX4	0.127	0.01692
NPHP1	0.127	0.01694
SELENBP1	0.127	0.017
ALG1L	0.127	0.01706
LGR4	0.127	0.01707
C10orf54	0.127	0.01711
NEK11	0.127	0.01712
WDR34	0.127	0.01716
PRR13	0.127	0.01735
CTNNA1	0.127	0.01736
TMEM62	0.127	0.01739
LIN7B	0.127	0.01742
LINC00612	0.127	0.01742
OXLD1	0.127	0.01744
GLIS2	0.127	0.01747
PAPSS2	0.127	0.01751
C8G	0.126	0.01752
TRPV1	0.126	0.01756
LOC100505940	0.126	0.01763
SPATA6L	0.126	0.01771
MPP7	0.126	0.01772
NBEAL1	0.126	0.01775
LOC100506190	0.126	0.01785
AP2A2	0.126	0.01786
AGTRAP	0.126	0.01789
BSG	0.126	0.0179
GTF2IRD1P1	0.126	0.0179
PGLS	0.126	0.0179
MAN2B2	0.126	0.01802
ACOT6	0.126	0.01803
EBPL	0.126	0.01807
SURF2	0.126	0.01807
CLN5	0.126	0.01809
FZD4	0.126	0.01812
TIMP1	0.126	0.01812
ACOX1	0.126	0.01814
KLC2	0.126	0.01814
MZT2B	0.126	0.01815
APOA2	0.126	0.01818
TEN1	0.126	0.01818
FKBP3	0.126	0.01837
MIR1825	0.126	0.01848
PDE8A	0.126	0.0185
RPL7A	0.125	0.01858
HBEGF	0.125	0.01861
SIX5	0.125	0.01861
TMBIM6	0.125	0.01862
NR5A2	0.125	0.01867
TIMM8B	0.125	0.01872
ANXA2P2	0.125	0.01883
NAGS	0.125	0.01883
SUCLG2P2	0.125	0.01883
DKFZp434J0226	0.125	0.01886
CLDN3	0.125	0.01901
ADK	0.125	0.01902
CDRT1	0.125	0.01904
SPNS1	0.125	0.01907
LOC100128653	0.125	0.01913
OSMR	0.125	0.01913
KIAA1279	0.125	0.01918
PPP1R16A	0.125	0.01921
CTGF	0.125	0.01923
NDUFA3	0.125	0.01923
KLHDC2	0.125	0.01931
CRIPAK	0.125	0.01938
S100A11P1	0.125	0.01944
LOC440335	0.125	0.01948
RXRA	0.125	0.0195
STK3	0.125	0.01957
KLC3	0.125	0.01961
MANSC1	0.125	0.01963
C17orf97	0.124	0.01967
EPS8	0.124	0.01968
LINC00592	0.124	0.01968
ME1	0.124	0.01983
TTPA	0.124	0.01994
MPC2	0.124	0.02001
LOC100506394	0.124	0.02002
SPATA12	0.124	0.02002
CCDC96	0.124	0.02006
CDKN2B	0.124	0.02007
PSG9	0.124	0.02011
ADCK4	0.124	0.02014
B3GNT4	0.124	0.02014
PADI1	0.124	0.02014
SCEL	0.124	0.02014
AHSG	0.124	0.02015
C9orf16	0.124	0.0202
ARID4A	0.124	0.02022
LOC100131471	0.124	0.02026
WIBG	0.124	0.02031
CDH3	0.124	0.02036
LOC653503	0.124	0.02036
CCDC9	0.124	0.02042
LOC100128340	0.124	0.02045
TJP2 (ZO-2)	0.124	0.02045
HCG16	0.124	0.02046
DLG1-AS1	0.124	0.02049
SCAMP4	0.124	0.02049
TOR1B	0.124	0.02049
[truncated: 7,343 more rows]
