# Supplementary material for: A pan-cancer transcriptome analysis identifies replication fork and innate immunity genes as modifiers of response to the CHK1 inhibitor prexasertib
Source: Oncotarget. 2020 Jan 21;11(3):216–36. doi: 10.18632/oncotarget.27400 (PMC6980627; doi:10.18632/oncotarget.27400)
Supplement: Supplementary file 5 [file oncotarget-11-216-s005.xlsx]

## Sheet: Supplementary Table 4
Supplementary Table 4: Activity of prexasertib in pediatric and adult sarcoma/neuroblastoma PDX cohort and molecular features
Best Median Percent Response (ΔT/C or Regression), Mean taken across multiple animals, where applicable
Prexasertib Monotherapy (10 mg/kg BID x3, rest x 4)
Model Name	Histology	Abbreviation	Patient age/sex	Vendor	# mice/arm	# studies	%ΔT/C or %Regression	Fusions	Amplifications	Mutations	Reference	MYCN Exp	MYC Exp
ST1190	Leiomyosarcoma	LMS	71/F	START	1	1	147					na	na
ST658	Liposarcoma	LPS	36/M	START	1	1	127					7.62	8.49
ST550	Leiomyosarcoma	LMS	55/F	START	1	1	85					2.12	7.04
CTG-0785	Ewing's sarcoma	ES	12/F	Champions	5	1	76	EWS-FLT1				8.4	8.93
CTG-1072	Hepatoblastoma	HB	2/M	Champions	5	1	73.7					na	na
CTG-0969	Dedifferentiated liposarcoma	DDLPS	58/F	Champions	1	1	67.9					na	na
ST240	Leiomyosarcoma	LMS	48/F	START	1	1	67.4					5.45	6.5
CTG-0142	Ewing's sarcoma	ES	17/M	Champions	5	1	58.6	EWS-FLT1				6.92	8.65
ST476	Liposarcoma	LPS	53/M	START	1	1	52.7					na	na
A-204	Malignant rhabdoid tumor	MRT	1/F	Internal CDX	6	1	47.6					4.46	8.1
CTG-0866	Dedifferentiated liposarcoma	DDLPS	56/M	Champions	1	1	46.6					na	na
CTG-0898	Liposarcoma	DDLPS	50/F	Champions	1	1	44.5					1.38	8.25
CTG-0243	Osteosarcoma	OS	17/F	Champions	5	1	43.2					na	na
Y79	Retinoblastoma	RB	2.5/F	Internal CDX	6	1	37.1			RB1		na	na
ST141	Myxoid liposarcoma	MLS	65/M	START	1	1	36.8					na	na
CTG-1064	Osteosarcoma	OS	17/M	Champions	5	1	35.7		MYC (2.74)			1.75	8.31
CTG-0816	Ewing's sarcoma	ES	8/M	Champions	5	1	35.7	EWS-FLT1				3.85	8.79
CTG-0241	Osteosarcoma	OS	19/M	Champions	5	1	7.1					1.16	9.28
CTG-0242	Osteosarcoma	OS	19/M	Champions	5	1	7.1					na	na
ST1547	Leiomyosarcoma	LMS	53/F	START	1	1	5.9					3.66	6.68
RD	Embryonal rhabdomyosarcoma	eRMS	7/F	Internal CDX	5	3	5.17					4.86	9.85
CTG-1116	Embryonal rhabdomyosarcoma	eRMS	6/M	Champions	4	1	3.2					6.03	8.43
CTG-1213	Embryonal rhabdomyosarcoma	eRMS	2/F	Champions	4/5	2	-23.5621					6.14	8.58
CTG-1006	Leiomyosarcoma	LMS	56/F	Champions	1	1	-38.4			Claspin		1.28	7.52
SH-SY5Y	Neuroblastoma	NB	4/F	Internal CDX	5	1	-74.5			Artemis		6.9	8.43
IMR-32	Neuroblastoma	NB	1/M	Internal CDX	6	2	-78.3		MYCN			13	2.21
CTG-0994	Ewing's sarcoma	ES	14/M	Champions	5	1	-79.1	EWS-FLT1	MYC			6.51	10.3
SJCRH30	Alveolar rhabdomyosarcoma	aRMS	16/M	Internal CDX	4, 5, or 6	3	-86.13		PAX3-FOXO1	RRM1		9.95	7.43
KELLY	Neuroblastoma	NB	1/F	Internal CDX	5	2	-90.5		MYCN			13.7	7.43
CTG-0926	Desmoplastic small round cell tumor	DSRCT	20/M	Champions	5	1	-91.7					4.03	4.9
ST162	Alveolar rhabdomyosarcoma	aRMS	24/M	START	4	1	-100		PAX3-FOXO1			8.92	8.37
