# Supplementary material for: A pan-cancer transcriptome analysis identifies replication fork and innate immunity genes as modifiers of response to the CHK1 inhibitor prexasertib
Source: Oncotarget. 2020 Jan 21;11(3):216–36. doi: 10.18632/oncotarget.27400 (PMC6980627; doi:10.18632/oncotarget.27400)
Supplement: Supplementary file 6 [file oncotarget-11-216-s006.xlsx]

## Sheet: Supplementary Table 5
Supplementary Table 5: Association between gene expression and prexasertib sensitivity in sarcoma/neuroblastoma PDX cohort
GENE	CORRELATION_VALUE	FDR
KHDRBS1	-0.784649	0.00451534
SMARCA5	-0.78338	0.00451534
CEP128	-0.778171	0.00451534
DHX15	-0.75689	0.0101632
FANCD2P2	-0.747225	0.01109
ZNF778	-0.743612	0.01109
DIP2A	-0.739556	0.01109
TRA2B	-0.738095	0.01109
C4orf46	-0.73635	0.01109
RBM14	-0.732524	0.01109
SMARCA5-AS1	-0.731444	0.01109
SHPRH	-0.731248	0.01109
HNRNPR	-0.726819	0.0122038
CRKL	-0.72483	0.0122038
HNRNPD	-0.723824	0.0122038
MSI2	-0.718401	0.0126272
C5orf30	-0.717472	0.0126272
SASS6	-0.717337	0.0126272
LTN1	-0.715727	0.0128143
KLHL11	-0.712338	0.0131667
ZFP1	-0.710154	0.0131667
EAF1	-0.708496	0.0131667
RNF219	-0.70785	0.0131667
FOXN2	-0.707581	0.0131667
POLQ	-0.705871	0.0132917
RNF111	-0.700968	0.0151742
XPO1	-0.700128	0.0151742
G3BP2	-0.69956	0.0151742
MSL2	-0.69712	0.0161463
ZNF827	-0.694621	0.0166997
FBXO45	-0.693913	0.0166997
ZNF134	-0.692218	0.0169106
CCNA2	-0.692033	0.0169106
MAPK6	-0.688622	0.0182805
PPID	-0.68762	0.0185006
TMEM169	-0.684367	0.0194912
PARP1P1	-0.683608	0.0194912
NOLC1	-0.679489	0.0197024
SMC4	-0.679083	0.0197024
SUFU	-0.678467	0.0197024
TULP4	-0.678237	0.0197024
CSRNP2	-0.677995	0.0197024
SRSF1	-0.67754	0.0197024
MATR3	-0.676846	0.0197024
WDHD1	-0.676488	0.0197024
SCAF4	-0.675423	0.0197024
LMNB1	-0.674816	0.0197024
MYB	-0.674623	0.0197024
PPP2CA	-0.674237	0.0197024
MSH2	-0.674206	0.0197024
EXOC5	-0.673586	0.0197024
MTHFD2L	-0.670842	0.0197024
PKNOX1	-0.670423	0.0197024
ARIH1	-0.670324	0.0197024
SMARCAD1	-0.669895	0.0197024
LOC100506088	-0.669872	0.0197024
ELAVL2	-0.669451	0.0197024
PAK2	-0.669414	0.0197024
LARP4B	-0.669012	0.0197024
SP4	-0.668192	0.0197024
YME1L1	-0.668145	0.0197024
MKRN2	-0.667682	0.0197024
HNRNPH3	-0.667578	0.0197024
RBM38	-0.66714	0.0197024
HNRNPA0	-0.666102	0.0201486
DDX46	-0.665609	0.0202108
MYCBP2	-0.664925	0.0202108
HNRNPU	-0.664106	0.0205163
DBF4	-0.662967	0.0210592
PUM2	-0.662309	0.0212744
ZNF770	-0.661352	0.0214757
FANCD2	-0.661188	0.0214757
ZBED4	-0.660988	0.0214757
PAQR3	-0.660019	0.0216847
ARHGEF7	-0.659356	0.0219188
MIR3661	-0.658665	0.0219188
RMND5A	-0.658237	0.0219188
TMEM63C	-0.657949	0.0219188
TFAM	-0.657742	0.0219188
ATAD2B	-0.6571	0.022108
RNF219-AS1	-0.656851	0.022108
KIAA1524	-0.654749	0.0228172
ZNF724P	-0.654484	0.0228172
YLPM1	-0.654353	0.0228172
ZC3H4	-0.653521	0.0230627
TOP2B	-0.653428	0.0230627
RAB10	-0.652494	0.023542
DOT1L	-0.651917	0.0236288
UBE2D3	-0.651799	0.0236288
PPP1R12B	-0.650973	0.0240387
TMPO	-0.650247	0.0241261
ZNF473	-0.650129	0.0241261
ZNF543	-0.650012	0.0241261
EXOC3L1	-0.648295	0.0248864
ZNF292	-0.646369	0.0249199
ZNF828	-0.646295	0.0249199
CTCF	-0.64604	0.0249199
TUBGCP4	-0.645832	0.0249199
RBM26	-0.645328	0.0249199
BAZ1B	-0.645094	0.0249199
RC3H1	-0.644712	0.0249199
AUTS2	-0.644454	0.0249199
MIR3176	-0.644288	0.0249199
C2orf44	-0.644201	0.0249199
SIX3	-0.644138	0.0249199
TOP1	-0.644029	0.0249199
C21orf91	-0.64372	0.0249463
MYT1L	-0.64351	0.0249463
ZNF512	-0.643246	0.0249653
NEK1	-0.642268	0.0254242
STARD7	-0.641753	0.0254242
FAM135A	-0.641401	0.0254242
MAT2A	-0.641223	0.0254242
ZNF238	-0.640788	0.0254242
KDM1A	-0.640297	0.0254316
NOM1	-0.639846	0.0254316
ZNF551	-0.639834	0.0254316
DZIP3	-0.639802	0.0254316
ZNF614	-0.639593	0.0254316
DHX9	-0.639436	0.0254316
AQR	-0.638845	0.0257218
POM121C	-0.637992	0.0258808
DIS3	-0.637271	0.0259804
CDC25A	-0.637095	0.0259804
XRN1	-0.637016	0.0259804
SMEK1	-0.636874	0.0259804
RAP2A	-0.63639	0.0259804
OTUD4	-0.636126	0.0260258
TBC1D14	-0.635799	0.0261212
CNOT4	-0.634719	0.0264942
UBA6	-0.634385	0.0266006
KLHL23	-0.633902	0.0266671
MAPK1IP1L	-0.633008	0.0270967
MAD2L1	-0.632973	0.0270967
MCM10	-0.632178	0.0273298
ZNF738	-0.63174	0.0274647
ZFP28	-0.628943	0.0293323
WBP11	-0.62894	0.0293323
TCF12	-0.627657	0.0298588
ZNF470	-0.627574	0.0298588
GMEB2	-0.626827	0.0300212
RACGAP1	-0.626341	0.0302863
DNA2	-0.62597	0.0303117
PLEKHA8	-0.625273	0.0304349
BRWD1	-0.625258	0.0304349
ZNF542	-0.624698	0.030716
SDAD1	-0.624581	0.030716
DNAJA1	-0.624228	0.030808
SRSF6	-0.624121	0.030808
STIP1	-0.623495	0.0311731
MTMR7	-0.622768	0.0311731
MLLT10	-0.622762	0.0311731
SPATA5	-0.622734	0.0311731
PHF17	-0.622012	0.0315457
HELB	-0.621624	0.031641
PAFAH1B2	-0.621125	0.0319001
TDG	-0.620929	0.0319001
UBE3A	-0.620829	0.0319001
PRPF38B	-0.619789	0.0327043
SSRP1	-0.619439	0.0328733
PPARGC1A	-0.619115	0.0330199
TCERG1	-0.618816	0.0331024
CEP152	-0.618693	0.0331024
PUS7L	-0.618256	0.0332679
PRPF38A	-0.618144	0.0332679
ERCC6L	-0.616885	0.0340207
AHSA1	-0.616528	0.0340207
NKRF	-0.616289	0.0340207
VHL	-0.615986	0.0340207
KCNC1	-0.615641	0.0340207
SLC7A5P2	-0.615613	0.0340207
ZNF829	-0.615153	0.0341658
E2F3	-0.615074	0.0341658
NUP205	-0.614989	0.0341658
DCP2	-0.613903	0.0348118
MCM4	-0.613299	0.0352017
PAPOLA	-0.612781	0.0352643
ZNF569	-0.612773	0.0352643
GOPC	-0.611658	0.0355913
LOC100125387	-0.611542	0.0355913
ZNF354C	-0.611335	0.0355913
C20orf11	-0.611099	0.0355913
UNC80	-0.611016	0.0355913
SLC30A6	-0.610975	0.0355913
KIF18B	-0.610903	0.0355913
MED28	-0.610845	0.0355913
ARL5B	-0.610788	0.0355913
SBF1	-0.610454	0.0357208
USP1	-0.610333	0.0357208
KBTBD6	-0.61021	0.0357208
TNPO1	-0.609982	0.0357208
RBFOX1	-0.609926	0.0357208
TAF5	-0.609724	0.0357776
PAPOLG	-0.609214	0.0359935
RRP1B	-0.608968	0.0359935
LMBR1	-0.608628	0.0359935
NEURL	-0.608444	0.0359935
PKIA	-0.608293	0.0359935
WDFY3	-0.608239	0.0359935
ILF3	-0.607697	0.0363755
PHIP	-0.607562	0.0363755
HN1	-0.607114	0.0366835
MAP3K5	-0.606651	0.036871
SLC7A5P1	-0.60633	0.0369314
FUBP1	-0.606308	0.0369314
CCNI	-0.606062	0.0369314
ARID3B	-0.606042	0.0369314
ZFYVE16	-0.605754	0.0370157
ADNP2	-0.605686	0.0370157
LARS	-0.605218	0.0373532
ZNF586	-0.604977	0.0374607
IPO7	-0.604704	0.0376015
EIF3A	-0.60428	0.0377591
DDX20	-0.604108	0.0377591
SSH2	-0.603986	0.0377591
OXSR1	-0.603965	0.0377591
POM121	-0.603589	0.0379247
ZNF667	-0.603229	0.038159
C10orf12	-0.602709	0.0382465
SGOL1	-0.602557	0.0382465
GUF1	-0.602074	0.0382465
SLC18A1	-0.601997	0.0382465
PARG	-0.601413	0.0382465
TAGLN3	-0.60133	0.0382465
NUP160	-0.601294	0.0382465
PRR14L	-0.601255	0.0382465
MZT1	-0.601248	0.0382465
FBXW7	-0.601192	0.0382465
HNRNPC	-0.600948	0.0382465
ZNF562	-0.60089	0.0382465
INCENP	-0.600775	0.0382465
TMEM194A	-0.600543	0.0382922
MGA	-0.600167	0.0383997
CPSF7	-0.600067	0.0383997
N4BP2	-0.599801	0.0385471
GART	-0.598946	0.0393072
FTO	-0.598314	0.0396524
GJC1	-0.598277	0.0396524
PPP3R1	-0.598204	0.0396524
ZNF146	-0.598129	0.0396524
WDR82	-0.597558	0.0398224
LSM14B	-0.597537	0.0398224
ZSCAN29	-0.597528	0.0398224
TMEM48	-0.597484	0.0398224
RFWD3	-0.596808	0.0401611
PBRM1	-0.596738	0.0401611
C20orf94	-0.596597	0.0401611
DYRK1A	-0.596487	0.0401611
FEM1A	-0.596337	0.0401611
ZC3H18	-0.596331	0.0401611
YTHDF1	-0.596002	0.040386
MIR3618	-0.595496	0.0405727
ZNF420	-0.595204	0.0405727
DDB1	-0.595	0.0405727
RAPGEF6	-0.594739	0.0405727
CEP68	-0.594487	0.0405727
SLC30A9	-0.594436	0.0405727
KIAA0317	-0.594222	0.0406789
SMARCA4	-0.593881	0.0406798
SLC39A10	-0.593353	0.0410884
ORC6	-0.593274	0.0410884
SHD	-0.593005	0.0411145
NUP43	-0.593004	0.0411145
BRCA1	-0.592509	0.0411145
PGBD5	-0.592507	0.0411145
PARP1	-0.592468	0.0411145
FOXO6	-0.5924	0.0411145
USP38	-0.592331	0.0411145
FAM98B	-0.592187	0.0411145
SLC25A36	-0.592105	0.0411145
MAP3K7	-0.592021	0.0411145
KLHL8	-0.59192	0.0411145
GRSF1	-0.591484	0.0414653
ZNF570	-0.59099	0.0418388
CDC14A	-0.590685	0.0418388
WDR3	-0.590682	0.0418388
PDS5A	-0.590615	0.0418388
ZNF382	-0.590344	0.0419002
EXO1	-0.590183	0.0419002
DIDO1	-0.590081	0.0419002
PPP3CA	-0.589981	0.0419002
NAA15	-0.58984	0.0419002
LOC642659	-0.589175	0.0424371
EIF5	-0.588792	0.042558
ABAT	-0.588766	0.042558
LARP4	-0.588401	0.0426891
NAA16	-0.58832	0.0426891
C11orf82	-0.588132	0.0426891
RNGTT	-0.58793	0.0426891
RTTN	-0.587896	0.0426891
ZNF615	-0.58789	0.0426891
HMGXB4	-0.587812	0.0426891
CMTM4	-0.587366	0.0429534
ZNF485	-0.587123	0.0431078
GTPBP1	-0.5862	0.0439066
GEN1	-0.586054	0.0439203
CENPO	-0.585984	0.0439203
CKAP5	-0.585678	0.0441391
TAF4	-0.585419	0.0441391
IPO11	-0.585367	0.0441391
CADM2	-0.585282	0.0441391
C13orf23	-0.58509	0.044211
VAPB	-0.584423	0.0445412
DBF4B	-0.584201	0.04468
SRSF10	-0.583989	0.0448077
FRYL	-0.583664	0.0450479
BCLAF1	-0.583448	0.0450845
UTP3	-0.582805	0.045424
HSP90AA1	-0.582757	0.045424
ZNF398	-0.582643	0.0454432
NUP155	-0.582383	0.0456292
ARMC8	-0.58195	0.0458295
DCP1A	-0.581824	0.0458295
GNRHR2	-0.581818	0.0458295
ATAD5	-0.581722	0.0458295
POLR1B	-0.581356	0.0460124
MSH6	-0.581315	0.0460124
ZNF583	-0.581275	0.0460124
LATS1	-0.58046	0.0462603
NUPL1	-0.580385	0.0462603
ZNF749	-0.580273	0.0462603
CSNK1G3	-0.580179	0.0462603
METTL14	-0.580026	0.0462603
MIR4657	-0.580011	0.0462603
ANP32A	-0.579944	0.0462603
RBM14-RBM4	-0.579919	0.0462603
ZFR	-0.579675	0.0464351
FUS	-0.579536	0.0464869
XPO4	-0.579244	0.04661
RPGRIP1L	-0.578805	0.0470142
MIER3	-0.578574	0.0470447
EIF2S1	-0.5785	0.0470447
NFATC3	-0.578338	0.0471254
CTDSPL2	-0.577901	0.0475322
C14orf21	-0.577801	0.0475415
ZMYM4	-0.5777	0.0475512
KLHDC10	-0.577598	0.047563
CNOT1	-0.577128	0.047924
RUFY3	-0.577004	0.047924
SS18L1	-0.576533	0.047924
KIF20B	-0.576528	0.047924
DNAJC5	-0.576359	0.047924
TBP	-0.576354	0.047924
LRRC40	-0.576353	0.047924
ZNF347	-0.576347	0.047924
ZNF330	-0.576285	0.047924
SEZ6	-0.57611	0.047924
EIF4EBP2	-0.57599	0.047924
UBN2	-0.575934	0.047924
SFMBT2	-0.575899	0.047924
ZNF107	-0.575846	0.047924
ZNF623	-0.575672	0.0480242
LZTS1	-0.575281	0.0483455
PAXIP1	-0.575136	0.0483455
SLITRK5	-0.574694	0.0483982
CXXC4	-0.574599	0.0483982
UBR1	-0.574556	0.0483982
ZNF8	-0.574415	0.0483982
ZNF317	-0.574394	0.0483982
CCNJ	-0.574246	0.0483982
GATAD2A	-0.57422	0.0483982
DCTN4	-0.574215	0.0483982
DROSHA	-0.57394	0.0486214
FAM190A	-0.573787	0.0486214
U2SURP	-0.573706	0.0486214
MFAP1	-0.573637	0.0486214
LOC100130502	-0.57317	0.0488081
SMC3	-0.573139	0.0488081
ZNF704	-0.573095	0.0488081
FBXO21	-0.572637	0.0491524
CSE1L	-0.572338	0.0493595
MBTD1	-0.572	0.0493595
LIG3	-0.571573	0.0497205
NUP98	-0.571263	0.0499945
