# Supplementary material for: A pan-cancer transcriptome analysis identifies replication fork and innate immunity genes as modifiers of response to the CHK1 inhibitor prexasertib
Source: Oncotarget. 2020 Jan 21;11(3):216–36. doi: 10.18632/oncotarget.27400 (PMC6980627; doi:10.18632/oncotarget.27400)
Supplement: Supplementary file 7 [file oncotarget-11-216-s007.xlsx]

## Sheet: Supplementary Table 6
Supplementary Table 6: Association between gene expression and prexasertib resistance in sarcoma/neuroblastoma PDX cohort
GENE	CORRELATION_VALUE	FDR
LOC100506713	0.718924	0.0126272
LOC100133445	0.709694	0.0131667
HLA-E	0.707754	0.0131667
ANXA4	0.705525	0.0132917
RNASE4	0.696132	0.0162677
HLA-B	0.691425	0.0169106
PRG2	0.686296	0.0189515
F8	0.683728	0.0194912
ANG	0.681537	0.0197024
HLA-DPA1	0.681033	0.0197024
TMEM45A	0.677988	0.0197024
NOV	0.673148	0.0197024
MR1	0.669618	0.0197024
GOLGA5	0.667528	0.0197024
ACAP1	0.667311	0.0197024
CYP2E1	0.664913	0.0202108
PPAPDC1B	0.660098	0.0216847
RNASE1	0.658158	0.0219188
ZMYND12	0.654874	0.0228172
STOM	0.65486	0.0228172
HPS1	0.649534	0.0242799
PSMB8	0.648067	0.0248864
C17orf97	0.647852	0.0248864
FUCA1	0.64766	0.0248864
FBXO6	0.64533	0.0249199
PNPLA4	0.644994	0.0249199
NDUFB4	0.641652	0.0254242
RFPL2	0.640997	0.0254242
TNFRSF14	0.640941	0.0254242
HMGCL	0.638518	0.0257996
KDELR3	0.638311	0.0257996
RALY-AS1	0.636703	0.0259804
NUPR1	0.636433	0.0259804
CD14	0.63553	0.0261728
HEXB	0.634901	0.0264942
ACOT4	0.634122	0.0266505
LOC101927806	0.632368	0.0273298
C6orf97	0.632099	0.0273298
BACE2	0.631339	0.0276352
PGCP	0.627752	0.0298588
DHRS3	0.627718	0.0298588
CASP4	0.627119	0.0299555
KCNE1	0.627089	0.0299555
FAS	0.625934	0.0303117
CLIC6	0.625761	0.0303117
CHURC1	0.622697	0.0311731
CBLN3	0.622659	0.0311731
MIR4709	0.621901	0.0315457
HSD17B3	0.61802	0.0332679
TP53TG1	0.616453	0.0340207
KCTD11	0.616206	0.0340207
LOC101927204	0.615834	0.0340207
NMI	0.615683	0.0340207
EPSTI1	0.614284	0.0346951
SAT2	0.613852	0.0348118
LMX1A	0.613028	0.0352643
PYCARD	0.610909	0.0355913
MX1	0.609124	0.0359935
TNFSF9	0.608718	0.0359935
TACR2	0.608226	0.0359935
SLC35D2	0.606925	0.0367345
ANKRD53	0.603883	0.0377591
LOC100132741	0.60249	0.0382465
AKNA	0.602259	0.0382465
TIMP1	0.601973	0.0382465
IL22RA1	0.601584	0.0382465
FMO4	0.601449	0.0382465
FLJ46446	0.600711	0.0382465
CCS	0.600188	0.0383997
SAT1	0.597047	0.0401585
SIL1	0.595382	0.0405727
RAB13	0.595131	0.0405727
LOC100289341	0.594967	0.0405727
FOXE1	0.594944	0.0405727
C9orf119	0.59486	0.0405727
C5orf32	0.594534	0.0405727
LOC100506462	0.594042	0.0406798
HLA-F	0.593986	0.0406798
C12orf61	0.592497	0.0411145
LOC283335	0.590597	0.0418388
LOC101927100	0.590297	0.0419002
HLA-C	0.589792	0.0419002
LOC283050	0.587876	0.0426891
CBX7	0.587546	0.0428689
AP1G2	0.586802	0.0433496
LOC100133957	0.585291	0.0441391
MX2	0.585009	0.044211
LOC100506190	0.584916	0.044211
DSP	0.584431	0.0445412
LOC101928069	0.583579	0.0450479
OAS1	0.583299	0.0451418
FOXQ1	0.583041	0.0453243
SLC37A1	0.581854	0.0458295
MED11	0.581149	0.0460461
SRA1	0.580925	0.0461945
FLJ39639	0.580527	0.0462603
RNF43	0.580437	0.0462603
LOC101928403	0.579324	0.04661
RAB43P1	0.578649	0.0470447
LOC388692	0.577063	0.047924
SYF2	0.576182	0.047924
HNMT	0.575173	0.0483455
NPPA-AS1	0.574719	0.0483982
DMKN	0.574496	0.0483982
EN1	0.573595	0.0486214
XKR8	0.573408	0.0487421
TMEM154	0.5727	0.0491524
GAB3	0.572164	0.0493595
PIGZ	0.572052	0.0493595
FAS-AS1	0.571956	0.0493595
