# Supplementary material for: A pan-cancer transcriptome analysis identifies replication fork and innate immunity genes as modifiers of response to the CHK1 inhibitor prexasertib
Source: Oncotarget. 2020 Jan 21;11(3):216–36. doi: 10.18632/oncotarget.27400 (PMC6980627; doi:10.18632/oncotarget.27400)
Supplement: Supplementary file 8 [file oncotarget-11-216-s008.xlsx]

## Sheet: Supplementary Table 7
Supplementary Table 7: Differentially expressed genes between parental and prexasertib-resistant NCI-H520 tumor cell lines
id	Gene	Ref	label		TEMP	Description	group1	group2	contrast	lsmean_g1_log2 [R]	lsmean_g2_log2 [S]	Diff_log2	RNA fold_change	P value	Log P value	FDR
TC0800010800.hg.1	SBSPON					somatomedin B and thrombospondin type 1 domain containing	NCI_H520_R	NCI_H520	NCI_H520_R - NCI_H520	12.4456	5.35218	7.09339	136.56	4.71645e-13	-12.3264	5.19374e-10
TC0800011064.hg.1	CALB1					calbindin 1	NCI_H520_R	NCI_H520	NCI_H520_R - NCI_H520	13.3448	7.23291	6.11188	69.1607	3.86098e-12	-11.4133	2.30028e-09
TC1900011741.hg.1	CEACAM5					carcinoembryonic antigen-related cell adhesion molecule 5	NCI_H520_R	NCI_H520	NCI_H520_R - NCI_H520	10.3079	4.35407	5.95381	61.9832	8.46974e-15	-14.0721	2.95661e-11
TC0600013125.hg.1	THEMIS					thymocyte selection associated	NCI_H520_R	NCI_H520	NCI_H520_R - NCI_H520	9.53192	3.62766	5.90426	59.8905	3.67088e-12	-11.4352	2.24952e-09
TC0400011535.hg.1	DKK2					dickkopf WNT signaling pathway inhibitor 2	NCI_H520_R	NCI_H520	NCI_H520_R - NCI_H520	15.6534	10.058	5.59539	48.3483	6.33985e-12	-11.1979	3.15402e-09
TC1200010983.hg.1	AVIL					advillin	NCI_H520_R	NCI_H520	NCI_H520_R - NCI_H520	12.3858	7.38091	5.00486	32.1079	4.10029e-11	-10.3872	1.25361e-08
TC1400008767.hg.1	STXBP6					syntaxin binding protein 6 (amisyn)	NCI_H520_R	NCI_H520	NCI_H520_R - NCI_H520	11.3415	6.60276	4.73879	26.7004	4.31807e-11	-10.3647	1.25361e-08
TC1100011886.hg.1	RAB38					RAB38, member RAS oncogene family	NCI_H520_R	NCI_H520	NCI_H520_R - NCI_H520	12.8008	8.1456	4.65523	25.1978	2.77402e-11	-10.5569	8.89945e-09
TC1600010394.hg.1	CES1			other		carboxylesterase 1	NCI_H520_R	NCI_H520	NCI_H520_R - NCI_H520	14.4186	9.87655	4.54204	23.2965	9.22288e-11	-10.0351	2.17376e-08
TC1300009394.hg.1	SLITRK6					SLIT and NTRK-like family, member 6	NCI_H520_R	NCI_H520	NCI_H520_R - NCI_H520	15.6538	11.1419	4.51188	22.8145	6.58711e-11	-10.1813	1.64279e-08
TC0X00008230.hg.1	IL13RA1			x		interleukin 13 receptor, alpha 1	NCI_H520_R	NCI_H520	NCI_H520_R - NCI_H520	15.0414	10.5473	4.49407	22.5346	5.138e-12	-11.2892	2.6878e-09
TC1900011742.hg.1	CEACAM6					carcinoembryonic antigen-related cell adhesion molecule 6 (non-specific cross reacting antigen)	NCI_H520_R	NCI_H520	NCI_H520_R - NCI_H520	12.3654	7.91812	4.44724	21.8149	2.27659e-12	-11.6427	1.68374e-09
TC0800012416.hg.1	PENK					proenkephalin	NCI_H520_R	NCI_H520	NCI_H520_R - NCI_H520	12.3526	7.91003	4.4426	21.7449	2.78004e-11	-10.5559	8.89945e-09
TC0600012747.hg.1	CD24					CD24 molecule	NCI_H520_R	NCI_H520	NCI_H520_R - NCI_H520	15.7693	11.4187	4.35062	20.4018	1.99863e-10	-9.69927	3.5427e-08
TC1200006957.hg.1	PTPRO					protein tyrosine phosphatase, receptor type, O	NCI_H520_R	NCI_H520	NCI_H520_R - NCI_H520	14.6725	10.3279	4.34459	20.3167	2.66427e-10	-9.57442	4.28535e-08
TC0X00006676.hg.1	BMX					BMX non-receptor tyrosine kinase	NCI_H520_R	NCI_H520	NCI_H520_R - NCI_H520	8.32258	4.09712	4.22547	18.7065	2.41092e-10	-9.61782	3.94728e-08
TC0600011401.hg.1	C6orf15					chromosome 6 open reading frame 15	NCI_H520_R	NCI_H520	NCI_H520_R - NCI_H520	13.7512	9.53455	4.21667	18.5928	1.57448e-11	-10.8029	5.72362e-09
TC0700007993.hg.1	CLDN4			x		claudin 4	NCI_H520_R	NCI_H520	NCI_H520_R - NCI_H520	10.1326	6.00346	4.12916	17.4985	2.89937e-12	-11.5377	1.9433e-09
TC1200011108.hg.1	WIF1					WNT inhibitory factor 1	NCI_H520_R	NCI_H520	NCI_H520_R - NCI_H520	11.8394	7.72138	4.11807	17.3645	1.77532e-10	-9.75072	3.31105e-08
TC2000009218.hg.1	SDC4			x		syndecan 4	NCI_H520_R	NCI_H520	NCI_H520_R - NCI_H520	11.1205	7.08878	4.03173	16.3558	4.4596e-12	-11.3507	2.58512e-09
TC1600010801.hg.1	PKD1L3					polycystic kidney disease 1-like 3	NCI_H520_R	NCI_H520	NCI_H520_R - NCI_H520	7.7043	3.68725	4.01705	16.1902	8.88108e-10	-9.05153	1.08228e-07
TC1600011574.hg.1	GINS2					GINS complex subunit 2 (Psf2 homolog)	NCI_H520_R	NCI_H520	NCI_H520_R - NCI_H520	12.4526	8.56044	3.89216	14.8476	1.49584e-15	-14.8251	1.06943e-11
TC0800011881.hg.1	NDRG1					N-myc downstream regulated 1	NCI_H520_R	NCI_H520	NCI_H520_R - NCI_H520	8.29626	4.4676	3.82866	14.2083	1.56441e-10	-9.80565	3.02284e-08
TC0400009088.hg.1	GUCY1B3					guanylate cyclase 1, soluble, beta 3	NCI_H520_R	NCI_H520	NCI_H520_R - NCI_H520	9.07459	5.27181	3.80278	13.9557	3.08696e-11	-10.5105	9.73663e-09
TC1600007938.hg.1	CES1P1					carboxylesterase 1 pseudogene 1; carboxylesterase 1	NCI_H520_R	NCI_H520	NCI_H520_R - NCI_H520	8.35267	4.57079	3.78188	13.755	2.16305e-13	-12.6649	3.56871e-10
TC0200015264.hg.1	SDPR			x		serum deprivation response	NCI_H520_R	NCI_H520	NCI_H520_R - NCI_H520	17.0152	13.2486	3.76666	13.6106	8.02132e-13	-12.0958	7.82006e-10
TC0400008483.hg.1	UGT8					UDP glycosyltransferase 8	NCI_H520_R	NCI_H520	NCI_H520_R - NCI_H520	10.3553	6.65568	3.69964	12.9928	1.78653e-11	-10.748	6.28155e-09
TC1900009333.hg.1	STAP2			x	BRK signaling	signal transducing adaptor family member 2	NCI_H520_R	NCI_H520	NCI_H520_R - NCI_H520	9.45582	5.81413	3.64169	12.4812	1.08008e-10	-9.96654	2.34297e-08
TC0600008981.hg.1	AIM1				innate?	absent in melanoma 1	NCI_H520_R	NCI_H520	NCI_H520_R - NCI_H520	12.6421	9.02024	3.62189	12.3111	1.40714e-10	-9.85166	2.76947e-08
TC0100010149.hg.1	RAB25			x		RAB25, member RAS oncogene family	NCI_H520_R	NCI_H520	NCI_H520_R - NCI_H520	11.0167	7.41199	3.60467	12.1651	9.53291e-10	-9.02077	1.12375e-07
TC0500008229.hg.1	PAM					peptidylglycine alpha-amidating monooxygenase	NCI_H520_R	NCI_H520	NCI_H520_R - NCI_H520	11.0553	7.45296	3.60234	12.1454	1.92895e-10	-9.71468	3.45608e-08
TC0900007863.hg.1	CKS2					CDC28 protein kinase regulatory subunit 2	NCI_H520_R	NCI_H520	NCI_H520_R - NCI_H520	14.5693	11.0077	3.56165	11.8076	4.72735e-15	-14.3254	2.53481e-11
TC0300011249.hg.1	WNT5A					wingless-type MMTV integration site family, member 5A	NCI_H520_R	NCI_H520	NCI_H520_R - NCI_H520	10.2558	6.71574	3.54009	11.6325	8.98323e-10	-9.04657	1.08854e-07
TC1000011596.hg.1	DNMBP					dynamin binding protein	NCI_H520_R	NCI_H520	NCI_H520_R - NCI_H520	7.86482	4.33753	3.52729	11.5298	7.46671e-09	-8.12687	5.3382e-07
TC1200007626.hg.1	METTL7A					methyltransferase like 7A	NCI_H520_R	NCI_H520	NCI_H520_R - NCI_H520	9.50835	6.02429	3.48407	11.1894	9.27217e-08	-7.03282	3.8766e-06
TC0700006735.hg.1	SCIN					scinderin	NCI_H520_R	NCI_H520	NCI_H520_R - NCI_H520	7.05225	3.60358	3.44868	10.9183	2.96156e-07	-6.52848	9.81756e-06
TC1200012708.hg.1	OAS1			Cytosolic NA sensor		2-5-oligoadenylate synthetase 1	NCI_H520_R	NCI_H520	NCI_H520_R - NCI_H520	8.39248	5.02138	3.37109	10.3467	2.23596e-09	-8.65054	2.1592e-07
TC0600011386.hg.1	IER3			x		immediate early response 3	NCI_H520_R	NCI_H520	NCI_H520_R - NCI_H520	11.2408	7.87359	3.36717	10.3185	2.67735e-10	-9.5723	4.28535e-08
TC1700007752.hg.1	PPP1R1B					protein phosphatase 1, regulatory (inhibitor) subunit 1B	NCI_H520_R	NCI_H520	NCI_H520_R - NCI_H520	7.25382	3.94369	3.31014	9.9186	5.61625e-08	-7.25055	2.64621e-06
TC1500007510.hg.1	TPM1					tropomyosin 1 (alpha)	NCI_H520_R	NCI_H520	NCI_H520_R - NCI_H520	10.858	7.58288	3.2751	9.68063	1.5468e-14	-13.8106	4.14697e-11
TC1400007466.hg.1	FUT8					fucosyltransferase 8 (alpha (1,6) fucosyltransferase)	NCI_H520_R	NCI_H520	NCI_H520_R - NCI_H520	11.3849	8.12613	3.25873	9.57139	3.94924e-11	-10.4035	1.22758e-08
TC0600012952.hg.1	FRK					fyn-related Src family tyrosine kinase	NCI_H520_R	NCI_H520	NCI_H520_R - NCI_H520	8.58987	5.33486	3.25501	9.54676	1.06139e-08	-7.97413	6.98303e-07
TC0400012288.hg.1	FSTL5					follistatin-like 5	NCI_H520_R	NCI_H520	NCI_H520_R - NCI_H520	7.29015	4.05728	3.23287	9.40136	1.82489e-08	-7.73876	1.07528e-06
TC2000008894.hg.1	E2F1					E2F transcription factor 1	NCI_H520_R	NCI_H520	NCI_H520_R - NCI_H520	8.8118	5.58119	3.23062	9.38669	6.83e-11	-10.1656	1.66466e-08
TC0800011148.hg.1	CCNE2					cyclin E2	NCI_H520_R	NCI_H520	NCI_H520_R - NCI_H520	9.32759	6.09875	3.22884	9.37512	6.61745e-12	-11.1793	3.15402e-09
TC0300012269.hg.1	ALDH1L1					aldehyde dehydrogenase 1 family, member L1	NCI_H520_R	NCI_H520	NCI_H520_R - NCI_H520	10.988	7.76035	3.22761	9.36713	1.28898e-07	-6.88975	5.03571e-06
TC0900011163.hg.1	PTPN3					protein tyrosine phosphatase, non-receptor type 3	NCI_H520_R	NCI_H520	NCI_H520_R - NCI_H520	8.91815	5.70602	3.21213	9.26719	2.83181e-08	-7.54794	1.52605e-06
TC1400007133.hg.1	ABHD12B					abhydrolase domain containing 12B	NCI_H520_R	NCI_H520	NCI_H520_R - NCI_H520	11.1193	7.91396	3.2053	9.22343	3.3651e-06	-5.473	6.87377e-05
TC1600008209.hg.1	CDH1			x	x	cadherin 1, type 1	NCI_H520_R	NCI_H520	NCI_H520_R - NCI_H520	11.2748	8.07648	3.19831	9.17882	1.47234e-08	-7.83199	9.07434e-07
TC0200015266.hg.1	TMEFF2					transmembrane protein with EGF-like and two follistatin-like domains 2	NCI_H520_R	NCI_H520	NCI_H520_R - NCI_H520	10.2448	7.0601	3.18474	9.09292	5.23244e-08	-7.2813	2.49945e-06
TC0900010913.hg.1	ZNF367					zinc finger protein 367	NCI_H520_R	NCI_H520	NCI_H520_R - NCI_H520	8.5805	5.43329	3.14721	8.85938	2.99381e-08	-7.52378	1.59333e-06
TC1200008028.hg.1	MSRB3					methionine sulfoxide reductase B3	NCI_H520_R	NCI_H520	NCI_H520_R - NCI_H520	9.45204	6.31243	3.13961	8.81287	1.31989e-09	-8.87946	1.42974e-07
TC0500011260.hg.1	SERINC5					serine incorporator 5	NCI_H520_R	NCI_H520	NCI_H520_R - NCI_H520	13.0367	9.91398	3.12277	8.71058	5.43333e-11	-10.2649	1.40029e-08
TC0500009274.hg.1	FABP6					fatty acid binding protein 6, ileal	NCI_H520_R	NCI_H520	NCI_H520_R - NCI_H520	7.29416	4.18082	3.11334	8.65383	4.23992e-07	-6.37264	1.31223e-05
TC1300007845.hg.1	CLYBL					citrate lyase beta like	NCI_H520_R	NCI_H520	NCI_H520_R - NCI_H520	10.178	7.10148	3.07653	8.4358	2.3827e-06	-5.62293	5.17772e-05
TC0500011100.hg.1	ZNF366					zinc finger protein 366	NCI_H520_R	NCI_H520	NCI_H520_R - NCI_H520	7.60852	4.53741	3.07112	8.40425	7.0893e-09	-8.1494	5.13687e-07
TC0200016582.hg.1	NABP1					nucleic acid binding protein 1	NCI_H520_R	NCI_H520	NCI_H520_R - NCI_H520	9.22377	6.16143	3.06234	8.35324	8.59959e-12	-11.0655	3.68888e-09
TC2000008279.hg.1	PCNA					proliferating cell nuclear antigen	NCI_H520_R	NCI_H520	NCI_H520_R - NCI_H520	12.1944	9.13415	3.06023	8.34107	2.28217e-10	-9.64165	3.85416e-08
TC0100008075.hg.1	ST3GAL3					ST3 beta-galactoside alpha-2,3-sialyltransferase 3; microRNA 6079	NCI_H520_R	NCI_H520	NCI_H520_R - NCI_H520	13.6216	10.572	3.04968	8.28026	5.77885e-10	-9.23816	7.89457e-08
TC1600008567.hg.1	CENPN					centromere protein N	NCI_H520_R	NCI_H520	NCI_H520_R - NCI_H520	12.5657	9.53191	3.03379	8.18959	5.12302e-12	-11.2905	2.6878e-09
TC0900008286.hg.1	SMC2					structural maintenance of chromosomes 2	NCI_H520_R	NCI_H520	NCI_H520_R - NCI_H520	10.2672	7.26427	3.00298	8.01653	2.09872e-13	-12.678	3.56871e-10
TC0400010242.hg.1	PPARGC1A					peroxisome proliferator-activated receptor gamma, coactivator 1 alpha	NCI_H520_R	NCI_H520	NCI_H520_R - NCI_H520	10.4879	7.48671	3.0012	8.00668	2.97734e-06	-5.52617	6.2107e-05
TC0800008416.hg.1	GRHL2			x		grainyhead-like transcription factor 2	NCI_H520_R	NCI_H520	NCI_H520_R - NCI_H520	9.92444	6.9442	2.98024	7.89118	1.33048e-07	-6.87599	5.13239e-06
TC0600011131.hg.1	HIST1H1T					histone cluster 1, H1t	NCI_H520_R	NCI_H520	NCI_H520_R - NCI_H520	8.64553	5.72956	2.91596	7.54731	7.64045e-08	-7.11688	3.32398e-06
TC0600009831.hg.1	PPP1R14C					protein phosphatase 1, regulatory (inhibitor) subunit 14C	NCI_H520_R	NCI_H520	NCI_H520_R - NCI_H520	8.55037	5.64456	2.90581	7.49438	1.57611e-07	-6.80241	5.86803e-06
TC1100007727.hg.1	FAM111B					family with sequence similarity 111, member B	NCI_H520_R	NCI_H520	NCI_H520_R - NCI_H520	9.86276	6.96895	2.89381	7.43231	2.19274e-10	-9.65901	3.7624e-08
TC0200009626.hg.1	LYPD6					LY6/PLAUR domain containing 6	NCI_H520_R	NCI_H520	NCI_H520_R - NCI_H520	9.30574	6.4138	2.89194	7.42269	9.41074e-10	-9.02638	1.12134e-07
TC0300008524.hg.1	STXBP5L					syntaxin binding protein 5-like	NCI_H520_R	NCI_H520	NCI_H520_R - NCI_H520	7.85915	4.96779	2.89136	7.4197	1.75739e-06	-5.75513	4.09256e-05
TC0900007977.hg.1	CARD19					caspase recruitment domain family, member 19	NCI_H520_R	NCI_H520	NCI_H520_R - NCI_H520	9.75	6.86002	2.88998	7.4126	8.21095e-09	-8.08561	5.73644e-07
TC0600011136.hg.1	HIST1H2BG					histone cluster 1, H2bg	NCI_H520_R	NCI_H520	NCI_H520_R - NCI_H520	12.7958	9.91971	2.87612	7.34175	6.94716e-09	-8.15819	5.10579e-07
TC0800010511.hg.1	SDR16C5			x		short chain dehydrogenase/reductase family 16C, member 5	NCI_H520_R	NCI_H520	NCI_H520_R - NCI_H520	9.69604	6.86087	2.83517	7.13627	1.33837e-06	-5.87342	3.23989e-05
TC1100011350.hg.1	ALDH3B2					aldehyde dehydrogenase 3 family, member B2	NCI_H520_R	NCI_H520	NCI_H520_R - NCI_H520	8.71791	5.89667	2.82125	7.06773	3.90122e-09	-8.4088	3.25577e-07
TC0900007869.hg.1	SEMA4D					Memczak2013 ANTISENSE, coding, INTERNAL, UTR3 best transcript NM_006378	NCI_H520_R	NCI_H520	NCI_H520_R - NCI_H520	8.59041	5.77654	2.81387	7.0317	5.69583e-07	-6.24444	1.67578e-05
TC1900006727.hg.1	UHRF1					ubiquitin-like with PHD and ring finger domains 1	NCI_H520_R	NCI_H520	NCI_H520_R - NCI_H520	10.1969	7.39858	2.79835	6.95646	4.87928e-12	-11.3116	2.6878e-09
TC0900011176.hg.1	C9orf152			x		chromosome 9 open reading frame 152	NCI_H520_R	NCI_H520	NCI_H520_R - NCI_H520	8.41789	5.6212	2.79669	6.94844	1.07193e-06	-5.96983	2.68898e-05
TC0400010704.hg.1	LNX1					ligand of numb-protein X 1, E3 ubiquitin protein ligase	NCI_H520_R	NCI_H520	NCI_H520_R - NCI_H520	8.80015	6.00617	2.79398	6.9354	2.55413e-07	-6.59276	8.72308e-06
TC0500008125.hg.1	RHOBTB3					Rho-related BTB domain containing 3	NCI_H520_R	NCI_H520	NCI_H520_R - NCI_H520	7.29163	4.49985	2.79178	6.92483	5.07306e-11	-10.2947	1.3433e-08
TC0X00011277.hg.1	CA5B					carbonic anhydrase VB, mitochondrial	NCI_H520_R	NCI_H520	NCI_H520_R - NCI_H520	12.6143	9.8409	2.77336	6.83699	1.52636e-07	-6.81634	5.73494e-06
TC0500007761.hg.1	TMEM171					transmembrane protein 171	NCI_H520_R	NCI_H520	NCI_H520_R - NCI_H520	7.61774	4.84977	2.76797	6.81149	1.10014e-09	-8.95855	1.2618e-07
TC1600011115.hg.1	EMC8					ER membrane protein complex subunit 8	NCI_H520_R	NCI_H520	NCI_H520_R - NCI_H520	11.6393	8.8753	2.76398	6.79265	5.07976e-07	-6.29416	1.52379e-05
TC1700009498.hg.1	ATP2A3					ATPase, Ca++ transporting, ubiquitous	NCI_H520_R	NCI_H520	NCI_H520_R - NCI_H520	8.69399	5.94347	2.75052	6.7296	1.37786e-06	-5.86079	3.31676e-05
TC0900011160.hg.1	EPB41L4B			x		erythrocyte membrane protein band 4.1 like 4B	NCI_H520_R	NCI_H520	NCI_H520_R - NCI_H520	10.8167	8.06771	2.74894	6.72223	5.33912e-09	-8.27253	4.16412e-07
TC0500012631.hg.1	EBF1					early B-cell factor 1	NCI_H520_R	NCI_H520	NCI_H520_R - NCI_H520	8.34796	5.60782	2.74014	6.68135	3.91754e-08	-7.40699	1.98169e-06
TC1100011888.hg.1	CTSC					cathepsin C	NCI_H520_R	NCI_H520	NCI_H520_R - NCI_H520	13.4676	10.7287	2.73894	6.67579	4.36146e-11	-10.3604	1.25361e-08
TC0900010886.hg.1	PTCH1					patched 1	NCI_H520_R	NCI_H520	NCI_H520_R - NCI_H520	10.8651	8.1292	2.73595	6.66199	7.43857e-10	-9.12851	9.49657e-08
TC0700011796.hg.1	SAMD9					sterile alpha motif domain containing 9	NCI_H520_R	NCI_H520	NCI_H520_R - NCI_H520	6.54031	3.81773	2.72259	6.60054	1.69179e-06	-5.77165	3.96997e-05
TC0900008028.hg.1	MFSD14B					major facilitator superfamily domain containing 14B	NCI_H520_R	NCI_H520	NCI_H520_R - NCI_H520	12.9978	10.2771	2.72066	6.59173	7.79067e-10	-9.10843	9.77159e-08
TC0900010702.hg.1	SEMA4D					sema domain, immunoglobulin domain (Ig), transmembrane domain (TM) and short cytoplasmic domain, (semaphorin) 4D	NCI_H520_R	NCI_H520	NCI_H520_R - NCI_H520	11.1955	8.49493	2.70062	6.50079	1.39462e-10	-9.85554	2.76947e-08
TC1500007616.hg.1	ZWILCH					zwilch kinetochore protein	NCI_H520_R	NCI_H520	NCI_H520_R - NCI_H520	8.92759	6.26171	2.66588	6.34615	7.03441e-09	-8.15277	5.11437e-07
TC1100009514.hg.1	TMEM45B			x		transmembrane protein 45B	NCI_H520_R	NCI_H520	NCI_H520_R - NCI_H520	14.3029	11.6881	2.61481	6.12545	3.37148e-09	-8.47218	2.96358e-07
TC1200006604.hg.1	CD9			x		CD9 molecule	NCI_H520_R	NCI_H520	NCI_H520_R - NCI_H520	15.3045	12.692	2.61247	6.11548	1.11907e-05	-4.95114	0.000181056
TC0100007370.hg.1	RCAN3			x		RCAN family member 3	NCI_H520_R	NCI_H520	NCI_H520_R - NCI_H520	5.55083	2.95855	2.59228	6.03051	6.24816e-06	-5.20425	0.000112994
TC0100006650.hg.1	AJAP1					adherens junctions associated protein 1	NCI_H520_R	NCI_H520	NCI_H520_R - NCI_H520	7.19438	4.60496	2.58942	6.01859	1.23939e-05	-4.90679	0.000195602
TC0300011259.hg.1	ARHGEF3					Rho guanine nucleotide exchange factor 3	NCI_H520_R	NCI_H520	NCI_H520_R - NCI_H520	9.76221	7.18052	2.58169	5.9864	2.59136e-08	-7.58647	1.43616e-06
TC1100013206.hg.1	STARD10			x		StAR-related lipid transfer domain containing 10	NCI_H520_R	NCI_H520	NCI_H520_R - NCI_H520	10.3573	7.78052	2.57681	5.9662	2.26362e-08	-7.6452	1.281e-06
TC0200012809.hg.1	PELI1					pellino E3 ubiquitin protein ligase 1	NCI_H520_R	NCI_H520	NCI_H520_R - NCI_H520	11.806	9.23321	2.57275	5.94943	4.34117e-09	-8.36239	3.51186e-07
TC1900006991.hg.1	SLC44A2					solute carrier family 44 (choline transporter), member 2	NCI_H520_R	NCI_H520	NCI_H520_R - NCI_H520	9.27578	6.70551	2.57028	5.93923	5.48418e-11	-10.2609	1.40029e-08
TC0400007775.hg.1	ODAM					odontogenic, ameloblast asssociated	NCI_H520_R	NCI_H520	NCI_H520_R - NCI_H520	11.6712	9.10989	2.56132	5.90249	7.46886e-08	-7.12675	3.26931e-06
TC1200011225.hg.1	BEST3					bestrophin 3	NCI_H520_R	NCI_H520	NCI_H520_R - NCI_H520	6.77453	4.21977	2.55476	5.87569	2.1441e-09	-8.66876	2.1092e-07
TC1700010426.hg.1	SLFN13					schlafen family member 13	NCI_H520_R	NCI_H520	NCI_H520_R - NCI_H520	7.70431	5.15414	2.55017	5.85705	1.94019e-08	-7.71215	1.12165e-06
TC0900010570.hg.1	FRMD3					FERM domain containing 3	NCI_H520_R	NCI_H520	NCI_H520_R - NCI_H520	9.79556	7.24789	2.54768	5.84692	1.66554e-07	-6.77844	6.13789e-06
TC0900012167.hg.1	GSN					gelsolin	NCI_H520_R	NCI_H520	NCI_H520_R - NCI_H520	10.4097	7.86707	2.54268	5.8267	4.49188e-10	-9.34757	6.5793e-08
TC0200007803.hg.1	LGALSL					lectin, galactoside-binding-like	NCI_H520_R	NCI_H520	NCI_H520_R - NCI_H520	12.4476	9.91143	2.53613	5.80032	9.58811e-10	-9.01827	1.12375e-07
TC0700013538.hg.1	TRGJ1					T cell receptor gamma joining 1; T cell receptor gamma constant 2; T cell receptor gamma joining 2; T cell receptor gamma variable 9; T cell receptor gamma constant 1; T cell receptor gamma joining P; T cell receptor gamma joining P2	NCI_H520_R	NCI_H520	NCI_H520_R - NCI_H520	6.96347	4.42781	2.53566	5.79843	1.14457e-05	-4.94136	0.000184234
TC0400011234.hg.1	MAPK10					mitogen-activated protein kinase 10	NCI_H520_R	NCI_H520	NCI_H520_R - NCI_H520	7.975	5.43942	2.53558	5.7981	1.10919e-09	-8.95499	1.26542e-07
TC0200010980.hg.1	CCL20			chemokine		chemokine (C-C motif) ligand 20	NCI_H520_R	NCI_H520	NCI_H520_R - NCI_H520	6.86215	4.33328	2.52887	5.7712	1.56471e-05	-4.80557	0.000235673
TC1700012460.hg.1	ABCA5					ATP binding cassette subfamily A member 5	NCI_H520_R	NCI_H520	NCI_H520_R - NCI_H520	8.57515	6.0503	2.52485	5.75515	3.61077e-09	-8.4424	3.06968e-07
TC0200008627.hg.1	NPAS2			x		neuronal PAS domain protein 2	NCI_H520_R	NCI_H520	NCI_H520_R - NCI_H520	11.8584	9.33482	2.52359	5.7501	1.80878e-08	-7.74261	1.06872e-06
TC0500012531.hg.1	NMUR2					neuromedin U receptor 2	NCI_H520_R	NCI_H520	NCI_H520_R - NCI_H520	12.3942	9.87724	2.51698	5.72384	1.61655e-07	-6.79141	5.97788e-06
TC1600006870.hg.1	ATF7IP2					activating transcription factor 7 interacting protein 2	NCI_H520_R	NCI_H520	NCI_H520_R - NCI_H520	7.02648	4.51559	2.51089	5.69971	3.64896e-08	-7.43783	1.8634e-06
TC0200008663.hg.1	IL1R2			Cytokine receptor		interleukin 1 receptor, type II	NCI_H520_R	NCI_H520	NCI_H520_R - NCI_H520	14.9074	12.401	2.50642	5.68207	1.29547e-08	-7.88757	8.14814e-07
TC0900012258.hg.1	MFSD14C					major facilitator superfamily domain containing 14C	NCI_H520_R	NCI_H520	NCI_H520_R - NCI_H520	12.3151	9.81002	2.50509	5.67683	8.10667e-12	-11.0912	3.5484e-09
TC1100010661.hg.1	CHST1					carbohydrate (keratan sulfate Gal-6) sulfotransferase 1	NCI_H520_R	NCI_H520	NCI_H520_R - NCI_H520	9.17987	6.67632	2.50355	5.67079	6.99931e-10	-9.15494	9.04345e-08
TC0100012006.hg.1	KCNK1					potassium channel, two pore domain subfamily K, member 1	NCI_H520_R	NCI_H520	NCI_H520_R - NCI_H520	7.48011	4.97826	2.50185	5.66412	2.80532e-07	-6.55202	9.40604e-06
TC1700010967.hg.1	PRR15L					proline rich 15-like	NCI_H520_R	NCI_H520	NCI_H520_R - NCI_H520	6.24743	3.749	2.49843	5.65071	3.36036e-09	-8.47361	2.96358e-07
TC0X00006816.hg.1	PDK3					pyruvate dehydrogenase kinase, isozyme 3	NCI_H520_R	NCI_H520	NCI_H520_R - NCI_H520	9.28084	6.78499	2.49585	5.6406	1.62538e-08	-7.78904	9.82006e-07
TC1600011570.hg.1	CMC2					C-x(9)-C motif containing 2	NCI_H520_R	NCI_H520	NCI_H520_R - NCI_H520	12.201	9.71284	2.48815	5.61057	6.05115e-09	-8.21816	4.58605e-07
TC0900007604.hg.1	OSTF1					osteoclast stimulating factor 1	NCI_H520_R	NCI_H520	NCI_H520_R - NCI_H520	12.1762	9.6936	2.48262	5.5891	3.08375e-10	-9.51092	4.75829e-08
TC0600012040.hg.1	TRAM2					translocation associated membrane protein 2	NCI_H520_R	NCI_H520	NCI_H520_R - NCI_H520	11.7058	9.22358	2.48225	5.58767	8.10343e-12	-11.0913	3.5484e-09
TC1600008498.hg.1	VAT1L					vesicle amine transport 1-like	NCI_H520_R	NCI_H520	NCI_H520_R - NCI_H520	11.7131	9.23207	2.48104	5.58301	1.04854e-08	-7.97941	6.96259e-07
TC1100009196.hg.1	TMPRSS4			x		transmembrane protease, serine 4	NCI_H520_R	NCI_H520	NCI_H520_R - NCI_H520	5.88736	3.41994	2.46742	5.53056	3.89432e-08	-7.40957	1.97928e-06
TC2000009198.hg.1	ADA					adenosine deaminase	NCI_H520_R	NCI_H520	NCI_H520_R - NCI_H520	8.07323	5.60709	2.46614	5.52562	1.18408e-07	-6.92662	4.6943e-06
TC0200006677.hg.1	RRM2					ribonucleotide reductase M2	NCI_H520_R	NCI_H520	NCI_H520_R - NCI_H520	10.6635	8.20415	2.45933	5.49963	1.95773e-11	-10.7082	6.66497e-09
TC1000007895.hg.1	TSPAN15			x		tetraspanin 15	NCI_H520_R	NCI_H520	NCI_H520_R - NCI_H520	8.40145	5.94922	2.45222	5.47259	1.90088e-06	-5.72105	4.35577e-05
TC0900010910.hg.1	SLC35D2			x		solute carrier family 35 (UDP-GlcNAc/UDP-glucose transporter), member D2	NCI_H520_R	NCI_H520	NCI_H520_R - NCI_H520	12.3345	9.883	2.45148	5.46978	5.36898e-07	-6.27011	1.60158e-05
TC0300011009.hg.1	CDC25A					cell division cycle 25A	NCI_H520_R	NCI_H520	NCI_H520_R - NCI_H520	7.5628	5.11205	2.45075	5.46702	1.08305e-08	-7.96535	7.03919e-07
TC2000007492.hg.1	WFDC2					WAP four-disulfide core domain 2	NCI_H520_R	NCI_H520	NCI_H520_R - NCI_H520	6.22755	3.7769	2.45065	5.46662	7.22324e-07	-6.14127	2.012e-05
TC0100011512.hg.1	DTL					denticleless E3 ubiquitin protein ligase homolog (Drosophila)	NCI_H520_R	NCI_H520	NCI_H520_R - NCI_H520	11.5433	9.10536	2.43796	5.41873	1.44042e-09	-8.84151	1.53702e-07
TC0400010125.hg.1	FGFBP1					fibroblast growth factor binding protein 1	NCI_H520_R	NCI_H520	NCI_H520_R - NCI_H520	6.09202	3.66013	2.43189	5.39599	7.22648e-08	-7.14107	3.19188e-06
TC2200006607.hg.1	CDC45					cell division cycle 45	NCI_H520_R	NCI_H520	NCI_H520_R - NCI_H520	9.56952	7.13822	2.4313	5.39381	1.20076e-08	-7.92054	7.71077e-07
TC0900011148.hg.1	CTNNAL1					catenin (cadherin-associated protein), alpha-like 1	NCI_H520_R	NCI_H520	NCI_H520_R - NCI_H520	9.19794	6.76777	2.43017	5.38957	4.34891e-10	-9.36162	6.52275e-08
TC0800011486.hg.1	KCNV1					potassium channel, voltage gated modifier subfamily V, member 1	NCI_H520_R	NCI_H520	NCI_H520_R - NCI_H520	6.93581	4.50773	2.42808	5.38178	7.73498e-08	-7.11154	3.35151e-06
TC0300012236.hg.1	MUC13					mucin 13, cell surface associated	NCI_H520_R	NCI_H520	NCI_H520_R - NCI_H520	5.95037	3.52969	2.42068	5.35423	5.94135e-08	-7.22611	2.74634e-06
TC1500009466.hg.1	ONECUT1					one cut homeobox 1	NCI_H520_R	NCI_H520	NCI_H520_R - NCI_H520	8.76283	6.34817	2.41467	5.33196	5.16591e-07	-6.28685	1.54746e-05
TC2100008563.hg.1	RUNX1					runt-related transcription factor 1	NCI_H520_R	NCI_H520	NCI_H520_R - NCI_H520	8.52899	6.13242	2.39657	5.26551	9.33161e-08	-7.03004	3.89386e-06
TC0100008779.hg.1	ST6GALNAC3					ST6 (alpha-N-acetyl-neuraminyl-2,3-beta-galactosyl-1,3)-N-acetylgalactosaminide alpha-2,6-sialyltransferase 3	NCI_H520_R	NCI_H520	NCI_H520_R - NCI_H520	6.84477	4.44864	2.39613	5.26388	7.28828e-06	-5.13737	0.000127399
TC1600010858.hg.1	RFWD3					ring finger and WD repeat domain 3	NCI_H520_R	NCI_H520	NCI_H520_R - NCI_H520	12.284	9.89095	2.39301	5.2525	1.63482e-09	-8.78653	1.70212e-07
TC0X00009356.hg.1	TMEM47					transmembrane protein 47	NCI_H520_R	NCI_H520	NCI_H520_R - NCI_H520	9.20246	6.81518	2.38727	5.23168	1.36566e-09	-8.86466	1.46453e-07
TC1700006946.hg.1	HS3ST3B1					heparan sulfate (glucosamine) 3-O-sulfotransferase 3B1	NCI_H520_R	NCI_H520	NCI_H520_R - NCI_H520	8.65206	6.26591	2.38615	5.22761	6.54707e-10	-9.18395	8.62534e-08
TC1000012477.hg.1	HELLS					helicase, lymphoid-specific	NCI_H520_R	NCI_H520	NCI_H520_R - NCI_H520	10.3495	7.96745	2.38205	5.21278	3.33899e-08	-7.47638	1.75097e-06
TC0900008484.hg.1	PRPF4					pre-mRNA processing factor 4	NCI_H520_R	NCI_H520	NCI_H520_R - NCI_H520	12.198	9.83872	2.35933	5.13131	5.82342e-10	-9.23482	7.90511e-08
TC1600008627.hg.1	HSBP1					heat shock factor binding protein 1	NCI_H520_R	NCI_H520	NCI_H520_R - NCI_H520	13.7383	11.3956	2.34262	5.07225	2.04378e-09	-8.68957	2.03478e-07
TC0100015819.hg.1	S100A10			x		S100 calcium binding protein A10	NCI_H520_R	NCI_H520	NCI_H520_R - NCI_H520	8.81566	6.47368	2.34198	5.06999	4.48257e-06	-5.34847	8.6771e-05
TC1600011438.hg.1	MLYCD					malonyl-CoA decarboxylase	NCI_H520_R	NCI_H520	NCI_H520_R - NCI_H520	9.51039	7.17036	2.34004	5.06316	1.14868e-05	-4.9398	0.000184546
TC0600009843.hg.1	PLEKHG1					pleckstrin homology domain containing, family G (with RhoGef domain) member 1	NCI_H520_R	NCI_H520	NCI_H520_R - NCI_H520	9.07574	6.73888	2.33687	5.05205	1.70282e-07	-6.76883	6.23242e-06
TC1300007752.hg.1	CLDN10					claudin 10	NCI_H520_R	NCI_H520	NCI_H520_R - NCI_H520	7.91413	5.57832	2.33581	5.04835	1.69172e-06	-5.77167	3.96997e-05
TC0100017984.hg.1	AKT3					v-akt murine thymoma viral oncogene homolog 3	NCI_H520_R	NCI_H520	NCI_H520_R - NCI_H520	7.48547	5.15798	2.32749	5.01931	2.1382e-10	-9.66995	3.69839e-08
TC0900011209.hg.1	C9orf84					chromosome 9 open reading frame 84	NCI_H520_R	NCI_H520	NCI_H520_R - NCI_H520	7.54176	5.23016	2.3116	4.96433	0.000105784	-3.97558	0.00112431
TC0400011650.hg.1	ARSJ					arylsulfatase family, member J	NCI_H520_R	NCI_H520	NCI_H520_R - NCI_H520	11.3745	9.06452	2.30996	4.9587	1.71144e-08	-7.76664	1.02248e-06
TC0600009381.hg.1	CENPW					centromere protein W	NCI_H520_R	NCI_H520	NCI_H520_R - NCI_H520	8.9128	6.61251	2.30029	4.92557	5.30824e-06	-5.27505	9.97818e-05
TC0300007117.hg.1	ENTPD3					ectonucleoside triphosphate diphosphohydrolase 3	NCI_H520_R	NCI_H520	NCI_H520_R - NCI_H520	13.5735	11.274	2.29954	4.923	3.11469e-07	-6.50659	1.0168e-05
TC0800007957.hg.1	RDH10					retinol dehydrogenase 10 (all-trans)	NCI_H520_R	NCI_H520	NCI_H520_R - NCI_H520	10.6038	8.30586	2.2979	4.9174	1.27727e-05	-4.89372	0.000200108
TC1100013021.hg.1	FEN1					flap structure-specific endonuclease 1	NCI_H520_R	NCI_H520	NCI_H520_R - NCI_H520	11.1787	8.88949	2.28916	4.88772	3.55913e-10	-9.44866	5.42693e-08
TC0800007688.hg.1	LYN					LYN proto-oncogene, Src family tyrosine kinase	NCI_H520_R	NCI_H520	NCI_H520_R - NCI_H520	9.34487	7.05849	2.28638	4.87831	6.8831e-09	-8.16222	5.09065e-07
TC0400009086.hg.1	GUCY1A3					guanylate cyclase 1, soluble, alpha 3	NCI_H520_R	NCI_H520	NCI_H520_R - NCI_H520	5.2965	3.01079	2.28571	4.87602	3.34917e-07	-6.47506	1.0802e-05
TC0800011533.hg.1	TRPS1					Transcript Identified by AceView, Entrez Gene ID(s) 7227	NCI_H520_R	NCI_H520	NCI_H520_R - NCI_H520	7.16838	4.91205	2.25634	4.77777	7.72172e-05	-4.11229	0.000867097
TC0X00007970.hg.1	NXF2B					nuclear RNA export factor 2B; nuclear RNA export factor 2	NCI_H520_R	NCI_H520	NCI_H520_R - NCI_H520	7.54738	5.29351	2.25388	4.76962	2.80673e-07	-6.5518	9.40604e-06
TC1500007699.hg.1	KIF23					kinesin family member 23	NCI_H520_R	NCI_H520	NCI_H520_R - NCI_H520	12.4192	10.1723	2.2469	4.74662	5.1748e-10	-9.28611	7.25419e-08
TC1100012460.hg.1	TMPRSS13					transmembrane protease, serine 13	NCI_H520_R	NCI_H520	NCI_H520_R - NCI_H520	5.58829	3.34317	2.24512	4.74076	8.346e-07	-6.07852	2.2292e-05
TC0900011031.hg.1	MRPL50					mitochondrial ribosomal protein L50	NCI_H520_R	NCI_H520	NCI_H520_R - NCI_H520	10.4347	8.19453	2.24022	4.7247	6.42344e-08	-7.19223	2.90654e-06
TC1700011892.hg.1	TK1					thymidine kinase 1, soluble	NCI_H520_R	NCI_H520	NCI_H520_R - NCI_H520	11.0354	8.79662	2.23876	4.71991	8.26377e-11	-10.0828	1.96935e-08
TC0900011177.hg.1	TXN			x		thioredoxin	NCI_H520_R	NCI_H520	NCI_H520_R - NCI_H520	16.6931	14.4567	2.23643	4.7123	1.86981e-08	-7.7282	1.09573e-06
TC0700007198.hg.1	ANLN					anillin actin binding protein	NCI_H520_R	NCI_H520	NCI_H520_R - NCI_H520	11.0977	8.86293	2.23477	4.70689	8.54948e-10	-9.06806	1.05385e-07
TC0100009020.hg.1	CDC7					cell division cycle 7	NCI_H520_R	NCI_H520	NCI_H520_R - NCI_H520	7.5948	5.38321	2.2116	4.63188	1.24701e-08	-7.90413	7.913e-07
TC0300007223.hg.1	KIF15					kinesin family member 15	NCI_H520_R	NCI_H520	NCI_H520_R - NCI_H520	8.85721	6.64828	2.20894	4.62334	1.94016e-08	-7.71216	1.12165e-06
TC1200010050.hg.1	LMO3					LIM domain only 3 (rhombotin-like 2)	NCI_H520_R	NCI_H520	NCI_H520_R - NCI_H520	10.6499	8.44226	2.20762	4.61912	6.25177e-07	-6.204	1.80712e-05
TC0800007552.hg.1	MCM4					minichromosome maintenance complex component 4	NCI_H520_R	NCI_H520	NCI_H520_R - NCI_H520	11.1756	8.97251	2.20313	4.60478	7.53539e-09	-8.12289	5.3694e-07
TC1200010229.hg.1	PTHLH					parathyroid hormone-like hormone	NCI_H520_R	NCI_H520	NCI_H520_R - NCI_H520	10.2779	8.07723	2.2007	4.59702	4.47678e-07	-6.34903	1.37365e-05
TC0100012172.hg.1	EXO1					exonuclease 1	NCI_H520_R	NCI_H520	NCI_H520_R - NCI_H520	11.0593	8.86358	2.1957	4.58112	1.0659e-10	-9.97228	2.34297e-08
TC0900008178.hg.1	NANS			x		N-acetylneuraminic acid synthase	NCI_H520_R	NCI_H520	NCI_H520_R - NCI_H520	11.5873	9.39478	2.19249	4.57095	6.32367e-09	-8.19903	4.75895e-07
TC1600008505.hg.1	WWOX					WW domain containing oxidoreductase	NCI_H520_R	NCI_H520	NCI_H520_R - NCI_H520	10.8538	8.66163	2.19222	4.57007	1.31539e-08	-7.88094	8.24929e-07
TC0600007207.hg.1	GMNN					geminin, DNA replication inhibitor	NCI_H520_R	NCI_H520	NCI_H520_R - NCI_H520	10.1873	8.00128	2.18604	4.55056	2.27321e-10	-9.64336	3.85416e-08
TC1600006593.hg.1	RAB26					RAB26, member RAS oncogene family	NCI_H520_R	NCI_H520	NCI_H520_R - NCI_H520	11.0513	8.87076	2.18057	4.53333	4.37733e-07	-6.35879	1.35157e-05
TC0600012038.hg.1	MCM3					minichromosome maintenance complex component 3	NCI_H520_R	NCI_H520	NCI_H520_R - NCI_H520	11.0572	8.88168	2.1755	4.51743	4.84249e-10	-9.31493	6.97058e-08
TC1400009108.hg.1	POLE2					polymerase (DNA directed), epsilon 2, accessory subunit	NCI_H520_R	NCI_H520	NCI_H520_R - NCI_H520	7.72151	5.54935	2.17216	4.50697	1.92243e-05	-4.71615	0.000280111
TC2100008252.hg.1	TMPRSS3					transmembrane protease, serine 3	NCI_H520_R	NCI_H520	NCI_H520_R - NCI_H520	7.8386	5.67271	2.1659	4.48745	1.28307e-06	-5.89175	3.13075e-05
TC1200006561.hg.1	RAD51AP1					RAD51 associated protein 1	NCI_H520_R	NCI_H520	NCI_H520_R - NCI_H520	9.88967	7.72511	2.16456	4.48329	3.73965e-07	-6.42717	1.1778e-05
TC0300013960.hg.1	HIGD1A					HIG1 hypoxia inducible domain family, member 1A	NCI_H520_R	NCI_H520	NCI_H520_R - NCI_H520	12.6927	10.5309	2.16179	4.47468	4.14258e-09	-8.38273	3.4125e-07
TC2000008242.hg.1	RNF24					ring finger protein 24	NCI_H520_R	NCI_H520	NCI_H520_R - NCI_H520	7.83364	5.68262	2.15101	4.4414	1.91931e-06	-5.71686	4.38476e-05
TC0300013812.hg.1	TRAK1					trafficking protein, kinesin binding 1	NCI_H520_R	NCI_H520	NCI_H520_R - NCI_H520	9.58705	7.43955	2.1475	4.43058	3.9586e-08	-7.40246	1.99587e-06
TC1900009076.hg.1	PLPP2					phospholipid phosphatase 2	NCI_H520_R	NCI_H520	NCI_H520_R - NCI_H520	11.3605	9.21348	2.14697	4.42896	8.94723e-09	-8.04831	6.12226e-07
TC0600014220.hg.1	SERPINB9					serpin peptidase inhibitor, clade B (ovalbumin), member 9	NCI_H520_R	NCI_H520	NCI_H520_R - NCI_H520	7.19839	5.05382	2.14456	4.42158	1.80092e-10	-9.74451	3.32983e-08
TC1500010866.hg.1	RAB27A					RAB27A, member RAS oncogene family	NCI_H520_R	NCI_H520	NCI_H520_R - NCI_H520	8.19969	6.05635	2.14333	4.41782	2.98068e-06	-5.52569	6.2107e-05
TC0900010769.hg.1	NFIL3					nuclear factor, interleukin 3 regulated	NCI_H520_R	NCI_H520	NCI_H520_R - NCI_H520	9.31815	7.17974	2.13842	4.40279	3.63288e-08	-7.43975	1.85962e-06
TC2100008527.hg.1	SLC37A1					solute carrier family 37 (glucose-6-phosphate transporter), member 1	NCI_H520_R	NCI_H520	NCI_H520_R - NCI_H520	9.90688	7.77076	2.13612	4.39578	5.52858e-06	-5.25739	0.000102575
TC0900010814.hg.1	ZNF484					zinc finger protein 484	NCI_H520_R	NCI_H520	NCI_H520_R - NCI_H520	8.84848	6.71596	2.13252	4.38484	3.24866e-06	-5.4883	6.65493e-05
TC0600007711.hg.1	ITPR3					inositol 1,4,5-trisphosphate receptor, type 3	NCI_H520_R	NCI_H520	NCI_H520_R - NCI_H520	7.91214	5.78871	2.12343	4.3573	2.35647e-06	-5.62774	5.14157e-05
TC0200015771.hg.1	TUBA4A					tubulin, alpha 4a	NCI_H520_R	NCI_H520	NCI_H520_R - NCI_H520	7.27413	5.15089	2.12324	4.3567	8.17172e-09	-8.08769	5.72768e-07
TC0600012050.hg.1	GSTA2					glutathione S-transferase alpha 2	NCI_H520_R	NCI_H520	NCI_H520_R - NCI_H520	6.73401	4.6119	2.12211	4.35331	8.58606e-07	-6.06621	2.2679e-05
TC1200007819.hg.1	CDK2					cyclin-dependent kinase 2	NCI_H520_R	NCI_H520	NCI_H520_R - NCI_H520	11.2563	9.13743	2.11891	4.34367	1.15046e-07	-6.93913	4.57795e-06
TC0300011247.hg.1	WNT5A					wingless-type MMTV integration site family, member 5A	NCI_H520_R	NCI_H520	NCI_H520_R - NCI_H520	10.9692	8.85071	2.11849	4.34238	1.5306e-08	-7.81514	9.35282e-07
TC1700010358.hg.1	MYO1D			x		myosin ID	NCI_H520_R	NCI_H520	NCI_H520_R - NCI_H520	8.54588	6.4335	2.11238	4.32404	2.55952e-06	-5.59184	5.49753e-05
TC1500008893.hg.1	MTMR10					myotubularin related protein 10	NCI_H520_R	NCI_H520	NCI_H520_R - NCI_H520	11.4833	9.37501	2.10824	4.31166	1.54282e-07	-6.81168	5.78505e-06
TC1100010531.hg.1	SLC1A2					solute carrier family 1 (glial high affinity glutamate transporter), member 2	NCI_H520_R	NCI_H520	NCI_H520_R - NCI_H520	10.3943	8.29743	2.09688	4.27784	1.23224e-05	-4.9093	0.000194761
TC0800007697.hg.1	CHCHD7					coiled-coil-helix-coiled-coil-helix domain containing 7	NCI_H520_R	NCI_H520	NCI_H520_R - NCI_H520	9.81698	7.72787	2.08912	4.25487	1.30498e-05	-4.8844	0.00020341
TC0900010958.hg.1	TRMO					tRNA methyltransferase O	NCI_H520_R	NCI_H520	NCI_H520_R - NCI_H520	8.60386	6.51593	2.08794	4.25139	1.935e-08	-7.71332	1.12165e-06
TC0200016442.hg.1	MSH2					mutS homolog 2	NCI_H520_R	NCI_H520	NCI_H520_R - NCI_H520	13.4112	11.3244	2.08673	4.24785	5.96915e-08	-7.22409	2.75325e-06
TC0500007836.hg.1	S100Z					S100 calcium binding protein Z	NCI_H520_R	NCI_H520	NCI_H520_R - NCI_H520	5.84762	3.76582	2.08181	4.23337	6.94011e-06	-5.15863	0.000122564
TC0900011262.hg.1	POLE3					polymerase (DNA directed), epsilon 3, accessory subunit	NCI_H520_R	NCI_H520	NCI_H520_R - NCI_H520	11.3104	9.22919	2.08125	4.23174	2.48137e-08	-7.60531	1.38957e-06
TC1100009433.hg.1	HYLS1					hydrolethalus syndrome 1	NCI_H520_R	NCI_H520	NCI_H520_R - NCI_H520	8.65176	6.5729	2.07886	4.22473	2.13386e-06	-5.67083	4.78234e-05
TC1900007836.hg.1	FXYD3					FXYD domain containing ion transport regulator 3; microRNA 6887	NCI_H520_R	NCI_H520	NCI_H520_R - NCI_H520	10.5674	8.49111	2.07624	4.21707	3.87792e-09	-8.4114	3.24897e-07
TC0800009970.hg.1	PBK (TOPK)					PDZ binding kinase	NCI_H520_R	NCI_H520	NCI_H520_R - NCI_H520	9.96731	7.89155	2.07577	4.21568	8.35376e-08	-7.07812	3.54795e-06
TC1300006802.hg.1	BRCA2					breast cancer 2, early onset	NCI_H520_R	NCI_H520	NCI_H520_R - NCI_H520	8.76235	6.69371	2.06863	4.19489	1.0599e-08	-7.97473	6.98303e-07
TC0500011280.hg.1	DHFR					dihydrofolate reductase	NCI_H520_R	NCI_H520	NCI_H520_R - NCI_H520	12.729	10.6631	2.06598	4.18718	1.2545e-09	-8.90153	1.38693e-07
TC0600008630.hg.1	TTK					TTK protein kinase	NCI_H520_R	NCI_H520	NCI_H520_R - NCI_H520	12.282	10.2175	2.06445	4.18274	9.39279e-09	-8.02721	6.3551e-07
TC0500011935.hg.1	2017-03-03					membrane associated ring finger 3	NCI_H520_R	NCI_H520	NCI_H520_R - NCI_H520	7.63739	5.5839	2.05349	4.15109	2.52137e-07	-6.59836	8.62493e-06
TC0600013326.hg.1	PERP			x		PERP, TP53 apoptosis effector	NCI_H520_R	NCI_H520	NCI_H520_R - NCI_H520	13.8446	11.7927	2.05186	4.14641	2.26493e-06	-5.64494	4.9875e-05
TC0100008517.hg.1	NFIA					nuclear factor I/A	NCI_H520_R	NCI_H520	NCI_H520_R - NCI_H520	8.01235	5.96334	2.049	4.1382	6.33012e-07	-6.19859	1.81751e-05
TC1600008646.hg.1	ATP2C2			x		ATPase, Ca++ transporting, type 2C, member 2	NCI_H520_R	NCI_H520	NCI_H520_R - NCI_H520	8.68693	6.63874	2.04819	4.13586	6.20627e-06	-5.20717	0.000112426
TC1500009353.hg.1	CEP152					centrosomal protein 152kDa	NCI_H520_R	NCI_H520	NCI_H520_R - NCI_H520	10.3052	8.26023	2.04498	4.12667	1.00883e-07	-6.99618	4.13717e-06
TC1200008792.hg.1	UNG					uracil DNA glycosylase	NCI_H520_R	NCI_H520	NCI_H520_R - NCI_H520	9.62945	7.59217	2.03728	4.1047	5.25531e-06	-5.2794	9.91345e-05
TC0800011679.hg.1	ATAD2					ATPase family, AAA domain containing 2	NCI_H520_R	NCI_H520	NCI_H520_R - NCI_H520	11.7646	9.73024	2.03434	4.09636	3.60165e-09	-8.4435	3.06968e-07
TC1600010914.hg.1	ADAMTS18					ADAM metallopeptidase with thrombospondin type 1 motif 18	NCI_H520_R	NCI_H520	NCI_H520_R - NCI_H520	6.51825	4.49054	2.02771	4.07758	9.67452e-07	-6.01437	2.49398e-05
TC0900011021.hg.1	TEX10					testis expressed 10	NCI_H520_R	NCI_H520	NCI_H520_R - NCI_H520	11.9501	9.92324	2.02683	4.07509	4.38449e-10	-9.35808	6.53046e-08
TC1500007163.hg.1	DUT					deoxyuridine triphosphatase	NCI_H520_R	NCI_H520	NCI_H520_R - NCI_H520	12.7845	10.7648	2.01976	4.05517	1.26117e-09	-8.89923	1.38716e-07
TC0400011620.hg.1	ZGRF1					zinc finger, GRF-type containing 1	NCI_H520_R	NCI_H520	NCI_H520_R - NCI_H520	9.04689	7.02725	2.01964	4.05483	6.86191e-07	-6.16355	1.93142e-05
TC0700010463.hg.1	IGF2BP3					insulin-like growth factor 2 mRNA binding protein 3	NCI_H520_R	NCI_H520	NCI_H520_R - NCI_H520	7.65945	5.64709	2.01236	4.03442	4.05958e-08	-7.39152	2.0296e-06
TC0X00009124.hg.1	PIGA					phosphatidylinositol glycan anchor biosynthesis class A	NCI_H520_R	NCI_H520	NCI_H520_R - NCI_H520	10.6159	8.60535	2.01054	4.02934	1.0765e-08	-7.96799	7.03412e-07
TC0900008202.hg.1	TGFBR1				x	transforming growth factor, beta receptor 1	NCI_H520_R	NCI_H520	NCI_H520_R - NCI_H520	12.6585	10.6494	2.0091	4.02532	1.80082e-07	-6.74453	6.54642e-06
TC0200008679.hg.1	SLC9A4					solute carrier family 9, subfamily A (NHE4, cation proton antiporter 4), member 4	NCI_H520_R	NCI_H520	NCI_H520_R - NCI_H520	11.8614	9.85374	2.00763	4.02121	1.05e-06	-5.97881	2.66515e-05
TC0400008175.hg.1	PDLIM5					PDZ and LIM domain 5	NCI_H520_R	NCI_H520	NCI_H520_R - NCI_H520	10.7293	8.72551	2.00383	4.01064	1.44982e-07	-6.83869	5.50367e-06
TC0700013119.hg.1	XRCC2					X-ray repair complementing defective repair in Chinese hamster cells 2	NCI_H520_R	NCI_H520	NCI_H520_R - NCI_H520	9.8953	7.90338	1.99192	3.97765	3.32298e-09	-8.47847	2.94509e-07
TC0400011538.hg.1	PAPSS1					3-phosphoadenosine 5-phosphosulfate synthase 1	NCI_H520_R	NCI_H520	NCI_H520_R - NCI_H520	14.3814	12.3898	1.99154	3.97661	1.3244e-07	-6.87798	5.11814e-06
TC0900008091.hg.1	ERCC6L2					excision repair cross-complementation group 6-like 2	NCI_H520_R	NCI_H520	NCI_H520_R - NCI_H520	10.7698	8.78461	1.98523	3.95927	1.84097e-10	-9.73495	3.37479e-08
TC0X00010385.hg.1	NXF2B					nuclear RNA export factor 2B; t-complex 11 family, X-linked 2	NCI_H520_R	NCI_H520	NCI_H520_R - NCI_H520	7.73179	5.74724	1.98455	3.95738	0.000193286	-3.7138	0.00185136
TC0900008148.hg.1	TDRD7					tudor domain containing 7	NCI_H520_R	NCI_H520	NCI_H520_R - NCI_H520	8.48032	6.5047	1.97563	3.93299	1.88367e-06	-5.725	4.33021e-05
TC0600007262.hg.1	HIST1H3A					histone cluster 1, H3a	NCI_H520_R	NCI_H520	NCI_H520_R - NCI_H520	12.9005	10.9298	1.97066	3.91948	3.16276e-06	-5.49993	6.51391e-05
TC0600007700.hg.1	KIFC1					kinesin family member C1	NCI_H520_R	NCI_H520	NCI_H520_R - NCI_H520	10.5015	8.53103	1.97044	3.91887	7.77683e-10	-9.1092	9.77159e-08
TC0200013192.hg.1	LRRTM1					leucine rich repeat transmembrane neuronal 1	NCI_H520_R	NCI_H520	NCI_H520_R - NCI_H520	15.9249	13.9565	1.96839	3.91332	2.73356e-08	-7.56327	1.48806e-06
TC1200007992.hg.1	SRGAP1			x		SLIT-ROBO Rho GTPase activating protein 1	NCI_H520_R	NCI_H520	NCI_H520_R - NCI_H520	8.39061	6.42471	1.9659	3.90657	1.31901e-06	-5.87975	3.2075e-05
TC0100008054.hg.1	TMEM125			x		transmembrane protein 125	NCI_H520_R	NCI_H520	NCI_H520_R - NCI_H520	7.92854	5.96375	1.9648	3.90358	2.51235e-05	-4.59992	0.000346304
TC1700010420.hg.1	SLFN11					schlafen family member 11	NCI_H520_R	NCI_H520	NCI_H520_R - NCI_H520	7.51822	5.55681	1.96141	3.89442	1.20999e-05	-4.91722	0.000191983
TC2000008682.hg.1	CST1			x		cystatin SN	NCI_H520_R	NCI_H520	NCI_H520_R - NCI_H520	9.52885	7.57002	1.95882	3.88744	4.96344e-07	-6.30422	1.49517e-05
TC1500010880.hg.1	TIPIN					TIMELESS interacting protein	NCI_H520_R	NCI_H520	NCI_H520_R - NCI_H520	10.5198	8.56105	1.95872	3.88716	1.57863e-07	-6.80172	5.86803e-06
TC0200008680.hg.1	SLC9A2					solute carrier family 9, subfamily A (NHE2, cation proton antiporter 2), member 2	NCI_H520_R	NCI_H520	NCI_H520_R - NCI_H520	13.3081	11.3506	1.95751	3.88391	1.67002e-05	-4.77728	0.000248391
TC0600013727.hg.1	EZR				x	ezrin	NCI_H520_R	NCI_H520	NCI_H520_R - NCI_H520	14.3466	12.3949	1.95162	3.86809	5.20085e-08	-7.28393	2.48991e-06
TC0100010100.hg.1	CKS1B					CDC28 protein kinase regulatory subunit 1B	NCI_H520_R	NCI_H520	NCI_H520_R - NCI_H520	12.8555	10.9068	1.94874	3.86038	7.90028e-09	-8.10236	5.59225e-07
TC0900011236.hg.1	INIP					INTS3 and NABP interacting protein	NCI_H520_R	NCI_H520	NCI_H520_R - NCI_H520	10.1822	8.23458	1.94763	3.85739	1.19154e-09	-8.92389	1.33105e-07
TC0100009333.hg.1	GPSM2					G-protein signaling modulator 2	NCI_H520_R	NCI_H520	NCI_H520_R - NCI_H520	9.34656	7.40785	1.93871	3.83362	4.26791e-09	-8.36978	3.47303e-07
TC0X00006593.hg.1	CLCN4					chloride channel, voltage-sensitive 4	NCI_H520_R	NCI_H520	NCI_H520_R - NCI_H520	7.79102	5.85499	1.93603	3.82651	1.40697e-06	-5.85172	3.37701e-05
TC0600011232.hg.1	HIST1H1B					histone cluster 1, H1b	NCI_H520_R	NCI_H520	NCI_H520_R - NCI_H520	15.8837	13.9536	1.93006	3.81072	6.38603e-09	-8.19477	4.78907e-07
TC1500009641.hg.1	RORA					RAR-related orphan receptor A	NCI_H520_R	NCI_H520	NCI_H520_R - NCI_H520	12.3413	10.4132	1.92814	3.80563	1.28952e-08	-7.88957	8.1346e-07
TC0200011445.hg.1	FAM110C			x		family with sequence similarity 110, member C	NCI_H520_R	NCI_H520	NCI_H520_R - NCI_H520	5.42021	3.49554	1.92467	3.7965	4.85102e-07	-6.31417	1.46749e-05
TC0300012728.hg.1	PLSCR1				Scramblase	phospholipid scramblase 1	NCI_H520_R	NCI_H520	NCI_H520_R - NCI_H520	8.66165	6.73733	1.92432	3.79559	3.39304e-05	-4.46941	0.000438133
TC0600013165.hg.1	EPB41L2					erythrocyte membrane protein band 4.1-like 2	NCI_H520_R	NCI_H520	NCI_H520_R - NCI_H520	9.27888	7.35508	1.9238	3.79422	8.30711e-07	-6.08055	2.22714e-05
TC0900011151.hg.1	TMEM245					transmembrane protein 245	NCI_H520_R	NCI_H520	NCI_H520_R - NCI_H520	9.35267	7.42903	1.92364	3.79379	4.53275e-09	-8.34364	3.62755e-07
TC0900011013.hg.1	ERP44					endoplasmic reticulum protein 44	NCI_H520_R	NCI_H520	NCI_H520_R - NCI_H520	13.044	11.121	1.92295	3.79197	4.35544e-09	-8.36097	3.51186e-07
TC1900012021.hg.1	ZNF841					zinc finger protein 841	NCI_H520_R	NCI_H520	NCI_H520_R - NCI_H520	7.3466	5.42376	1.92285	3.7917	8.41793e-08	-7.07479	3.56814e-06
TC1600011483.hg.1	LITAF					lipopolysaccharide-induced TNF factor	NCI_H520_R	NCI_H520	NCI_H520_R - NCI_H520	12.0887	10.1662	1.92249	3.79076	2.61743e-08	-7.58212	1.44687e-06
TC0900008318.hg.1	TMEM38B					transmembrane protein 38B	NCI_H520_R	NCI_H520	NCI_H520_R - NCI_H520	9.40627	7.48744	1.91884	3.78118	3.05145e-07	-6.51549	1.00534e-05
TC1000008471.hg.1	KIF11					kinesin family member 11	NCI_H520_R	NCI_H520	NCI_H520_R - NCI_H520	10.6751	8.75885	1.9162	3.77428	5.23659e-09	-8.28095	4.09906e-07
TC1500007097.hg.1	B2M					beta-2-microglobulin	NCI_H520_R	NCI_H520	NCI_H520_R - NCI_H520	15.5286	13.6138	1.91481	3.77063	1.48576e-08	-7.82805	9.10474e-07
TC1000008482.hg.1	CEP55					centrosomal protein 55kDa	NCI_H520_R	NCI_H520	NCI_H520_R - NCI_H520	9.31695	7.40603	1.91093	3.76051	1.96223e-07	-6.70725	7.03779e-06
TC0200014809.hg.1	GALNT3			x		polypeptide N-acetylgalactosaminyltransferase 3	NCI_H520_R	NCI_H520	NCI_H520_R - NCI_H520	8.39896	6.49222	1.90674	3.74961	6.44013e-06	-5.19111	0.000115685
TC1400010619.hg.1	HIF1A					hypoxia inducible factor 1, alpha subunit (basic helix-loop-helix transcription factor)	NCI_H520_R	NCI_H520	NCI_H520_R - NCI_H520	14.3415	12.4354	1.90605	3.74781	2.97524e-10	-9.52648	4.62413e-08
TC2200008888.hg.1	A4GALT					alpha 1,4-galactosyltransferase	NCI_H520_R	NCI_H520	NCI_H520_R - NCI_H520	7.16741	5.26334	1.90407	3.74269	4.1583e-06	-5.38108	8.14495e-05
TC0900012256.hg.1	CDC14B					cell division cycle 14B	NCI_H520_R	NCI_H520	NCI_H520_R - NCI_H520	11.2217	9.31831	1.90339	3.74091	7.38286e-08	-7.13178	3.24483e-06
TC0200010410.hg.1	SPATS2L					spermatogenesis associated, serine-rich 2-like	NCI_H520_R	NCI_H520	NCI_H520_R - NCI_H520	13.9696	12.0665	1.90302	3.73995	5.01234e-11	-10.3	1.3433e-08
TC0200006891.hg.1	RHOB			x		ras homolog family member B	NCI_H520_R	NCI_H520	NCI_H520_R - NCI_H520	9.78868	7.88568	1.903	3.7399	1.03048e-07	-6.98696	4.19386e-06
TC1600009966.hg.1	DCTPP1					dCTP pyrophosphatase 1	NCI_H520_R	NCI_H520	NCI_H520_R - NCI_H520	12.4506	10.5495	1.90113	3.73506	9.25329e-07	-6.0337	2.41735e-05
TC1800008333.hg.1	DHFR					dihydrofolate reductase; dihydrofolate reductase pseudogene 1	NCI_H520_R	NCI_H520	NCI_H520_R - NCI_H520	10.9957	9.09467	1.90108	3.73492	1.19919e-07	-6.92111	4.73668e-06
TC2000009016.hg.1	DSN1					DSN1 homolog, MIS12 kinetochore complex component	NCI_H520_R	NCI_H520	NCI_H520_R - NCI_H520	10.9251	9.03133	1.89373	3.71594	2.80271e-12	-11.5524	1.9433e-09
TC0X00007075.hg.1	KDM6A					lysine (K)-specific demethylase 6A	NCI_H520_R	NCI_H520	NCI_H520_R - NCI_H520	7.50423	5.61344	1.89078	3.70836	2.11424e-06	-5.67485	4.74333e-05
TC0600007616.hg.1	HSPA1B					heat shock 70kDa protein 1B; heat shock 70kDa protein 1A	NCI_H520_R	NCI_H520	NCI_H520_R - NCI_H520	12.0753	10.1892	1.88611	3.69636	2.05732e-07	-6.6867	7.31765e-06
TC0600009353.hg.1	TPD52L1			x		tumor protein D52-like 1	NCI_H520_R	NCI_H520	NCI_H520_R - NCI_H520	17.1453	15.2613	1.88396	3.69086	1.45297e-08	-7.83774	8.98076e-07
TC0900008425.hg.1	ZNF483					zinc finger protein 483	NCI_H520_R	NCI_H520	NCI_H520_R - NCI_H520	7.48001	5.59626	1.88375	3.69033	3.55453e-08	-7.44922	1.8472e-06
TC1500008955.hg.1	FMN1					formin 1	NCI_H520_R	NCI_H520	NCI_H520_R - NCI_H520	7.1749	5.29478	1.88012	3.68106	3.36254e-07	-6.47333	1.08126e-05
TC1200010833.hg.1	CBX5					chromobox homolog 5; microRNA 3198-2	NCI_H520_R	NCI_H520	NCI_H520_R - NCI_H520	12.6755	10.7983	1.8772	3.67363	7.79063e-10	-9.10843	9.77159e-08
TC0900012154.hg.1	TMEFF1					transmembrane protein with EGF-like and two follistatin-like domains 1	NCI_H520_R	NCI_H520	NCI_H520_R - NCI_H520	9.36549	7.49742	1.86807	3.65045	2.59268e-10	-9.58625	4.21271e-08
TC0X00007949.hg.1	ARMCX1					armadillo repeat containing, X-linked 1	NCI_H520_R	NCI_H520	NCI_H520_R - NCI_H520	6.61433	4.74829	1.86604	3.64531	1.06904e-06	-5.971	2.68724e-05
TC0400012938.hg.1	RASGEF1B					RasGEF domain family member 1B	NCI_H520_R	NCI_H520	NCI_H520_R - NCI_H520	6.93903	5.07338	1.86565	3.64431	1.59834e-05	-4.79633	0.000239561
TC2000006861.hg.1	RIN2					Ras and Rab interactor 2	NCI_H520_R	NCI_H520	NCI_H520_R - NCI_H520	8.18424	6.31991	1.86433	3.64099	9.81164e-07	-6.00826	2.51723e-05
TC0300011943.hg.1	KIAA1524					KIAA1524	NCI_H520_R	NCI_H520	NCI_H520_R - NCI_H520	11.3777	9.51513	1.8626	3.63662	5.78972e-08	-7.23734	2.7054e-06
TC2000008680.hg.1	CST4					cystatin S	NCI_H520_R	NCI_H520	NCI_H520_R - NCI_H520	7.17403	5.31459	1.85944	3.62866	2.01028e-05	-4.69674	0.000291524
TC0900010804.hg.1	IPPK					inositol 1,3,4,5,6-pentakisphosphate 2-kinase	NCI_H520_R	NCI_H520	NCI_H520_R - NCI_H520	8.28022	6.42532	1.8549	3.61726	4.37963e-07	-6.35856	1.35157e-05
TC1800008234.hg.1	ABHD3					abhydrolase domain containing 3	NCI_H520_R	NCI_H520	NCI_H520_R - NCI_H520	8.43396	6.58243	1.85153	3.60882	8.34299e-07	-6.07868	2.2292e-05
TC1600008454.hg.1	GABARAPL2					GABA(A) receptor-associated protein like 2	NCI_H520_R	NCI_H520	NCI_H520_R - NCI_H520	11.1384	9.28852	1.8499	3.60475	5.97533e-06	-5.22364	0.000108979
TC0600012597.hg.1	EPHA7					EPH receptor A7	NCI_H520_R	NCI_H520	NCI_H520_R - NCI_H520	8.02816	6.17845	1.84971	3.60428	2.19142e-06	-5.65927	4.87569e-05
TC0900012160.hg.1	GNG10			x		guanine nucleotide binding protein (G protein), gamma 10	NCI_H520_R	NCI_H520	NCI_H520_R - NCI_H520	9.41128	7.56318	1.84811	3.60028	1.06994e-06	-5.97064	2.68724e-05
TC1900007098.hg.1	RNASEH2A					ribonuclease H2, subunit A	NCI_H520_R	NCI_H520	NCI_H520_R - NCI_H520	10.6814	8.8349	1.84655	3.59638	2.0153e-10	-9.69566	3.54296e-08
TC0900006653.hg.1	TYRP1					tyrosinase-related protein 1	NCI_H520_R	NCI_H520	NCI_H520_R - NCI_H520	7.7853	5.93889	1.84641	3.59604	2.74275e-05	-4.56181	0.000372791
TC0100011205.hg.1	ELF3			x		E74-like factor 3 (ets domain transcription factor, epithelial-specific )	NCI_H520_R	NCI_H520	NCI_H520_R - NCI_H520	7.6989	5.85971	1.83919	3.5781	2.22954e-05	-4.65178	0.000314393
TC0400011616.hg.1	TIFA					TRAF-interacting protein with forkhead-associated domain	NCI_H520_R	NCI_H520	NCI_H520_R - NCI_H520	6.85024	5.01143	1.83881	3.57714	2.34883e-05	-4.62915	0.000328836
TC1100011310.hg.1	PC					pyruvate carboxylase	NCI_H520_R	NCI_H520	NCI_H520_R - NCI_H520	7.68375	5.84496	1.8388	3.57712	4.12311e-06	-5.38478	8.0834e-05
TC0X00007686.hg.1	PBDC1					polysaccharide biosynthesis domain containing 1	NCI_H520_R	NCI_H520	NCI_H520_R - NCI_H520	8.61635	6.77826	1.83809	3.57536	1.97373e-06	-5.70471	4.48915e-05
TC0400011203.hg.1	HPSE					heparanase	NCI_H520_R	NCI_H520	NCI_H520_R - NCI_H520	5.63452	3.79692	1.83759	3.57413	3.49307e-05	-4.45679	0.000448619
TC1700008344.hg.1	ANKFN1					ankyrin-repeat and fibronectin type III domain containing 1	NCI_H520_R	NCI_H520	NCI_H520_R - NCI_H520	5.9876	4.1513	1.8363	3.57093	4.94316e-06	-5.306	9.39902e-05
TC0X00007537.hg.1	KIF4A					kinesin family member 4A	NCI_H520_R	NCI_H520	NCI_H520_R - NCI_H520	9.73132	7.89772	1.8336	3.56426	9.24212e-08	-7.03423	3.87158e-06
TC0800007416.hg.1	GINS4					GINS complex subunit 4 (Sld5 homolog)	NCI_H520_R	NCI_H520	NCI_H520_R - NCI_H520	8.46345	6.6309	1.83256	3.56168	8.4276e-07	-6.0743	2.2343e-05
TC0600012709.hg.1	POPDC3					popeye domain containing 3	NCI_H520_R	NCI_H520	NCI_H520_R - NCI_H520	6.72043	4.88947	1.83096	3.55774	2.30207e-06	-5.63788	5.03415e-05
TC1700011815.hg.1	MXRA7					matrix-remodelling associated 7	NCI_H520_R	NCI_H520	NCI_H520_R - NCI_H520	11.6671	9.83986	1.82729	3.54869	1.14646e-10	-9.94064	2.41071e-08
TC1500006965.hg.1	RAD51					RAD51 recombinase	NCI_H520_R	NCI_H520	NCI_H520_R - NCI_H520	7.6629	5.83642	1.82648	3.54671	5.91078e-06	-5.22836	0.000108169
TC0600013231.hg.1	SGK1					serum/glucocorticoid regulated kinase 1	NCI_H520_R	NCI_H520	NCI_H520_R - NCI_H520	8.09924	6.27423	1.82501	3.5431	2.94334e-06	-5.53116	6.15685e-05
TC0300008654.hg.1	ROPN1B					rhophilin associated tail protein 1B	NCI_H520_R	NCI_H520	NCI_H520_R - NCI_H520	7.41368	5.58967	1.824	3.54062	3.21426e-05	-4.49292	0.000418693
TC1100008144.hg.1	GSTP1					glutathione S-transferase pi 1	NCI_H520_R	NCI_H520	NCI_H520_R - NCI_H520	16.6398	14.8165	1.8232	3.53866	4.62003e-06	-5.33535	8.87771e-05
TC0300013420.hg.1	IGF2BP2					insulin-like growth factor 2 mRNA binding protein 2	NCI_H520_R	NCI_H520	NCI_H520_R - NCI_H520	10.1343	8.31186	1.82239	3.53667	1.69546e-08	-7.77071	1.01576e-06
TC0200014597.hg.1	RND3			x		Rho family GTPase 3	NCI_H520_R	NCI_H520	NCI_H520_R - NCI_H520	10.869	9.04845	1.82052	3.53209	9.75239e-11	-10.0109	2.20916e-08
TC1000007934.hg.1	ADAMTS14					ADAM metallopeptidase with thrombospondin type 1 motif 14	NCI_H520_R	NCI_H520	NCI_H520_R - NCI_H520	7.13219	5.31236	1.81983	3.5304	3.47723e-06	-5.45877	7.04898e-05
TC1400009351.hg.1	SIX1					SIX homeobox 1	NCI_H520_R	NCI_H520	NCI_H520_R - NCI_H520	8.35484	6.54337	1.81147	3.50999	4.14476e-09	-8.3825	3.4125e-07
TC1400009361.hg.1	TMEM30B			x		transmembrane protein 30B	NCI_H520_R	NCI_H520	NCI_H520_R - NCI_H520	8.9001	7.09082	1.80928	3.50467	9.64756e-07	-6.01558	2.49002e-05
TSUnmapped00000627.hg.1	KIF15					kinesin family member 15	NCI_H520_R	NCI_H520	NCI_H520_R - NCI_H520	10.3809	8.57332	1.80754	3.50046	1.14248e-09	-8.94215	1.29423e-07
TC0200010745.hg.1	IGFBP2					insulin like growth factor binding protein 2	NCI_H520_R	NCI_H520	NCI_H520_R - NCI_H520	9.4823	7.67869	1.80362	3.49094	6.10787e-07	-6.21411	1.77269e-05
TC2000007016.hg.1	GINS1					GINS complex subunit 1 (Psf1 homolog)	NCI_H520_R	NCI_H520	NCI_H520_R - NCI_H520	9.36398	7.56146	1.80252	3.48828	9.1071e-09	-8.04062	6.20092e-07
TC0200009065.hg.1	DBI					diazepam binding inhibitor (GABA receptor modulator, acyl-CoA binding protein)	NCI_H520_R	NCI_H520	NCI_H520_R - NCI_H520	12.9912	11.1892	1.80202	3.48707	1.06123e-08	-7.97419	6.98303e-07
TC1700009809.hg.1	HS3ST3A1					heparan sulfate (glucosamine) 3-O-sulfotransferase 3A1	NCI_H520_R	NCI_H520	NCI_H520_R - NCI_H520	8.10433	6.30406	1.80026	3.48284	7.99388e-08	-7.09724	3.43592e-06
TC0900010878.hg.1	FANCC					Fanconi anemia complementation group C	NCI_H520_R	NCI_H520	NCI_H520_R - NCI_H520	10.4354	8.63515	1.80023	3.48276	1.13137e-07	-6.94639	4.51618e-06
TC0X00009254.hg.1	APOO					apolipoprotein O	NCI_H520_R	NCI_H520	NCI_H520_R - NCI_H520	9.8692	8.07059	1.79861	3.47884	3.08497e-05	-4.51075	0.000404688
TC0100017834.hg.1	GNG4					guanine nucleotide binding protein (G protein), gamma 4	NCI_H520_R	NCI_H520	NCI_H520_R - NCI_H520	6.32246	4.5257	1.79676	3.47439	1.95156e-07	-6.70962	7.01123e-06
TC1400008705.hg.1	SLC7A8					solute carrier family 7 (amino acid transporter light chain, L system), member 8	NCI_H520_R	NCI_H520	NCI_H520_R - NCI_H520	6.90005	5.10393	1.79613	3.47286	0.000608877	-3.21547	0.00473502
TC1700008719.hg.1	KPNA2					karyopherin alpha 2 (RAG cohort 1, importin alpha 1)	NCI_H520_R	NCI_H520	NCI_H520_R - NCI_H520	13.5388	11.7465	1.79224	3.46352	9.59581e-12	-11.0179	3.9579e-09
TC1400008981.hg.1	FOXA1			x		forkhead box A1	NCI_H520_R	NCI_H520	NCI_H520_R - NCI_H520	9.06341	7.27214	1.79127	3.46119	2.83768e-05	-4.54704	0.000382784
TC0600007263.hg.1	HIST1H4A					histone cluster 1, H4a	NCI_H520_R	NCI_H520	NCI_H520_R - NCI_H520	11.0149	9.22645	1.78844	3.45441	5.71502e-06	-5.24298	0.000105125
TC1700010790.hg.1	ETV4					ets variant 4	NCI_H520_R	NCI_H520	NCI_H520_R - NCI_H520	8.26673	6.47857	1.78816	3.45375	4.73592e-08	-7.3246	2.29291e-06
TC1600008580.hg.1	GAN					gigaxonin; microRNA 4720	NCI_H520_R	NCI_H520	NCI_H520_R - NCI_H520	10.2269	8.43908	1.78778	3.45283	3.69768e-07	-6.43207	1.16629e-05
TC0900010779.hg.1	SPTLC1					serine palmitoyltransferase, long chain base subunit 1	NCI_H520_R	NCI_H520	NCI_H520_R - NCI_H520	10.7774	8.99155	1.78584	3.44818	2.32594e-09	-8.6334	2.21719e-07
TC1700011910.hg.1	CYTH1					cytohesin 1	NCI_H520_R	NCI_H520	NCI_H520_R - NCI_H520	11.0685	9.28398	1.78454	3.44508	5.96859e-07	-6.22413	1.73764e-05
TC0500007826.hg.1	IQGAP2					IQ motif containing GTPase activating protein 2	NCI_H520_R	NCI_H520	NCI_H520_R - NCI_H520	5.85684	4.07231	1.78453	3.44506	5.41343e-06	-5.26653	0.000101227
TC0600013602.hg.1	FBXO5					F-box protein 5	NCI_H520_R	NCI_H520	NCI_H520_R - NCI_H520	8.81542	7.03103	1.7844	3.44474	4.13183e-07	-6.38386	1.28621e-05
TC1200009621.hg.1	FOXM1					forkhead box M1	NCI_H520_R	NCI_H520	NCI_H520_R - NCI_H520	10.9133	9.13048	1.78278	3.44088	1.12137e-07	-6.95025	4.49553e-06
TC1000007748.hg.1	CDK1					cyclin-dependent kinase 1	NCI_H520_R	NCI_H520	NCI_H520_R - NCI_H520	12.7988	11.0172	1.78155	3.43796	5.22064e-10	-9.28228	7.27093e-08
TC1100013075.hg.1	DDIAS					DNA damage-induced apoptosis suppressor	NCI_H520_R	NCI_H520	NCI_H520_R - NCI_H520	7.82596	6.04454	1.78142	3.43765	2.2358e-06	-5.65057	4.94876e-05
TC1200010650.hg.1	RACGAP1					Rac GTPase activating protein 1	NCI_H520_R	NCI_H520	NCI_H520_R - NCI_H520	13.7078	11.9273	1.78045	3.43534	2.78641e-09	-8.55495	2.57037e-07
TC1000008973.hg.1	TDRD1					tudor domain containing 1	NCI_H520_R	NCI_H520	NCI_H520_R - NCI_H520	7.3809	5.60142	1.77949	3.43304	2.85525e-05	-4.54436	0.000383982
TC0800012313.hg.1	SGK3					serum/glucocorticoid regulated kinase family, member 3; C8orf44-SGK3 readthrough	NCI_H520_R	NCI_H520	NCI_H520_R - NCI_H520	7.04791	5.26998	1.77793	3.42934	0.000368162	-3.43396	0.00315727
TC0300011485.hg.1	FOXP1					forkhead box P1	NCI_H520_R	NCI_H520	NCI_H520_R - NCI_H520	12.4069	10.6309	1.77597	3.42469	3.67673e-07	-6.43454	1.16139e-05
TC0600009712.hg.1	UTRN					utrophin	NCI_H520_R	NCI_H520	NCI_H520_R - NCI_H520	11.4122	9.63781	1.77434	3.42081	1.11193e-07	-6.95392	4.46604e-06
TC0900008207.hg.1	SEC61B					Sec61 translocon beta subunit	NCI_H520_R	NCI_H520	NCI_H520_R - NCI_H520	12.3567	10.5845	1.77229	3.41595	0.000138996	-3.857	0.00139886
TC0300008702.hg.1	MCM2					minichromosome maintenance complex component 2	NCI_H520_R	NCI_H520	NCI_H520_R - NCI_H520	10.1818	8.41287	1.76894	3.40803	7.17379e-08	-7.14425	3.18558e-06
TC0100013153.hg.1	TMCO4					transmembrane and coiled-coil domains 4	NCI_H520_R	NCI_H520	NCI_H520_R - NCI_H520	5.86662	4.09793	1.76869	3.40744	5.19987e-05	-4.28401	0.000627966
TC2000006799.hg.1	DSTN			x		destrin (actin depolymerizing factor)	NCI_H520_R	NCI_H520	NCI_H520_R - NCI_H520	10.8185	9.05016	1.76831	3.40655	1.92613e-10	-9.71531	3.45608e-08
TC0100017216.hg.1	NEK2					NIMA-related kinase 2	NCI_H520_R	NCI_H520	NCI_H520_R - NCI_H520	10.704	8.93688	1.76711	3.40371	5.87661e-09	-8.23087	4.47835e-07
TC0200015314.hg.1	STK17B					serine/threonine kinase 17b	NCI_H520_R	NCI_H520	NCI_H520_R - NCI_H520	9.91671	8.15156	1.76516	3.39911	7.63629e-08	-7.11712	3.32398e-06
TC0900007953.hg.1	CENPP					centromere protein P	NCI_H520_R	NCI_H520	NCI_H520_R - NCI_H520	7.02674	5.26848	1.75826	3.3829	0.000155227	-3.80903	0.0015385
TC1500007077.hg.1	WDR76					WD repeat domain 76	NCI_H520_R	NCI_H520	NCI_H520_R - NCI_H520	10.7975	9.041	1.75654	3.37888	7.03033e-09	-8.15302	5.11437e-07
TC1400010649.hg.1	VRK1					vaccinia related kinase 1	NCI_H520_R	NCI_H520	NCI_H520_R - NCI_H520	9.35233	7.59688	1.75545	3.37631	6.11692e-07	-6.21347	1.77292e-05
TC1600006904.hg.1	RMI2					RecQ mediated genome instability 2	NCI_H520_R	NCI_H520	NCI_H520_R - NCI_H520	8.03872	6.2834	1.75532	3.376	4.49882e-05	-4.3469	0.000555501
TC0900007129.hg.1	MELK					maternal embryonic leucine zipper kinase	NCI_H520_R	NCI_H520	NCI_H520_R - NCI_H520	12.1303	10.376	1.7543	3.37362	5.86447e-09	-8.23177	4.47835e-07
TC0800007978.hg.1	LY96					lymphocyte antigen 96	NCI_H520_R	NCI_H520	NCI_H520_R - NCI_H520	5.6074	3.85425	1.75314	3.37092	0.000489753	-3.31002	0.00398945
TC0100014762.hg.1	SSX2IP					synovial sarcoma, X breakpoint 2 interacting protein	NCI_H520_R	NCI_H520	NCI_H520_R - NCI_H520	8.56335	6.81056	1.7528	3.37011	3.14357e-07	-6.50258	1.02467e-05
TC2200007120.hg.1	SLC5A1					solute carrier family 5 (sodium/glucose cotransporter), member 1	NCI_H520_R	NCI_H520	NCI_H520_R - NCI_H520	5.26032	3.50773	1.75259	3.36964	7.8852e-06	-5.10319	0.000136169
TC2200008847.hg.1	CENPM					centromere protein M	NCI_H520_R	NCI_H520	NCI_H520_R - NCI_H520	8.86493	7.11283	1.75209	3.36847	9.80833e-06	-5.0084	0.000162951
TC0700012444.hg.1	CADPS2					Ca++-dependent secretion activator 2	NCI_H520_R	NCI_H520	NCI_H520_R - NCI_H520	7.69947	5.94802	1.75145	3.36696	2.63964e-05	-4.57846	0.000361065
TC1900012056.hg.1	ZNF772					zinc finger protein 772	NCI_H520_R	NCI_H520	NCI_H520_R - NCI_H520	5.07408	3.32308	1.75099	3.3659	0.000119571	-3.92238	0.00124191
TC0600014248.hg.1	HIST1H2BB					histone cluster 1, H2bb	NCI_H520_R	NCI_H520	NCI_H520_R - NCI_H520	7.74718	5.99643	1.75076	3.36535	3.41579e-05	-4.46651	0.000440541
TC0900010922.hg.1	ZNF510					zinc finger protein 510	NCI_H520_R	NCI_H520	NCI_H520_R - NCI_H520	8.54516	6.79451	1.75065	3.36511	2.7934e-06	-5.55387	5.89113e-05
TC1500009738.hg.1	KIAA0101					KIAA0101; casein kinase 1, gamma 1	NCI_H520_R	NCI_H520	NCI_H520_R - NCI_H520	9.51596	7.76696	1.749	3.36125	7.99369e-08	-7.09725	3.43592e-06
TC0600009667.hg.1	VTA1					vesicle (multivesicular body) trafficking 1	NCI_H520_R	NCI_H520	NCI_H520_R - NCI_H520	12.4952	10.7483	1.74688	3.35633	9.51336e-09	-8.02167	6.39632e-07
TC1100013111.hg.1	CHEK1					checkpoint kinase 1	NCI_H520_R	NCI_H520	NCI_H520_R - NCI_H520	11.9018	10.1566	1.74526	3.35256	5.02005e-11	-10.2993	1.3433e-08
TC2000007438.hg.1	MYBL2					v-myb avian myeloblastosis viral oncogene homolog-like 2	NCI_H520_R	NCI_H520	NCI_H520_R - NCI_H520	9.39672	7.65289	1.74383	3.34923	1.90954e-07	-6.71907	6.89492e-06
TC0900008156.hg.1	NCBP1					nuclear cap binding protein subunit 1	NCI_H520_R	NCI_H520	NCI_H520_R - NCI_H520	11.6873	9.94389	1.74346	3.34838	1.65734e-08	-7.78059	9.95705e-07
TC1700007790.hg.1	CDC6					cell division cycle 6	NCI_H520_R	NCI_H520	NCI_H520_R - NCI_H520	10.8793	9.13628	1.74299	3.34728	1.13727e-08	-7.94414	7.34701e-07
TC1200010946.hg.1	NEMP1					nuclear envelope integral membrane protein 1	NCI_H520_R	NCI_H520	NCI_H520_R - NCI_H520	10.6692	8.92832	1.74093	3.3425	4.16751e-11	-10.3801	1.25361e-08
TC0300009301.hg.1	PTX3					pentraxin 3, long	NCI_H520_R	NCI_H520	NCI_H520_R - NCI_H520	14.9396	13.1998	1.73984	3.33997	2.01302e-06	-5.69615	4.55924e-05
TC0900008487.hg.1	BSPRY					B-box and SPRY domain containing	NCI_H520_R	NCI_H520	NCI_H520_R - NCI_H520	7.38614	5.64809	1.73805	3.33584	4.81281e-06	-5.3176	9.16742e-05
TC0300008371.hg.1	GRAMD1C					GRAM domain containing 1C	NCI_H520_R	NCI_H520	NCI_H520_R - NCI_H520	8.0856	6.34769	1.73791	3.33551	0.000811888	-3.0905	0.00599016
TC0900012161.hg.1	DNAJC25-GNG10			x		DNAJC25-GNG10 readthrough	NCI_H520_R	NCI_H520	NCI_H520_R - NCI_H520	11.1994	9.46251	1.73685	3.33306	4.40372e-07	-6.35618	1.35511e-05
TC1300006847.hg.1	RFC3					replication factor C subunit 3	NCI_H520_R	NCI_H520	NCI_H520_R - NCI_H520	10.3848	8.64877	1.73601	3.33112	2.31989e-10	-9.63453	3.85714e-08
TC0500011049.hg.1	NAIP					NLR family, apoptosis inhibitory protein	NCI_H520_R	NCI_H520	NCI_H520_R - NCI_H520	10.7212	8.98641	1.73477	3.32826	4.1835e-06	-5.37846	8.18684e-05
TC1400010331.hg.1	XRCC3					X-ray repair complementing defective repair in Chinese hamster cells 3	NCI_H520_R	NCI_H520	NCI_H520_R - NCI_H520	8.5851	6.85246	1.73263	3.32334	1.14458e-06	-5.94135	2.84651e-05
TC0200016571.hg.1	OSBPL6					oxysterol binding protein-like 6	NCI_H520_R	NCI_H520	NCI_H520_R - NCI_H520	9.42958	7.69902	1.73057	3.31859	1.05816e-07	-6.97545	4.28216e-06
TC0900008574.hg.1	TRIM32					tripartite motif containing 32	NCI_H520_R	NCI_H520	NCI_H520_R - NCI_H520	7.95345	6.2229	1.73056	3.31856	1.13202e-07	-6.94615	4.51618e-06
TC0200012713.hg.1	BCL11A					B-cell CLL/lymphoma 11A (zinc finger protein)	NCI_H520_R	NCI_H520	NCI_H520_R - NCI_H520	8.38969	6.66005	1.72964	3.31645	3.49094e-07	-6.45706	1.11721e-05
TC0200008502.hg.1	NCAPH					non-SMC condensin I complex subunit H	NCI_H520_R	NCI_H520	NCI_H520_R - NCI_H520	11.5314	9.80336	1.72809	3.31289	7.13869e-09	-8.14638	5.15524e-07
TC1200011567.hg.1	TMCC3					transmembrane and coiled-coil domain family 3; microRNA 7844	NCI_H520_R	NCI_H520	NCI_H520_R - NCI_H520	6.39019	4.66359	1.72659	3.30945	0.000435337	-3.36117	0.00362325
TC0600009783.hg.1	UST					uronyl-2-sulfotransferase	NCI_H520_R	NCI_H520	NCI_H520_R - NCI_H520	5.8809	4.15489	1.72602	3.30813	6.44364e-08	-7.19087	2.90954e-06
TC0600006918.hg.1	GCNT2					glucosaminyl (N-acetyl) transferase 2, I-branching enzyme (I blood group)	NCI_H520_R	NCI_H520	NCI_H520_R - NCI_H520	5.75468	4.03096	1.72372	3.30288	0.000339019	-3.46978	0.0029332
TC0200011551.hg.1	ADI1					acireductone dioxygenase 1	NCI_H520_R	NCI_H520	NCI_H520_R - NCI_H520	11.8328	10.1093	1.72355	3.30248	9.57878e-10	-9.01869	1.12375e-07
TC0600007285.hg.1	HIST1H2AE					histone cluster 1, H2ae	NCI_H520_R	NCI_H520	NCI_H520_R - NCI_H520	16.2076	14.4894	1.71817	3.29018	1.19514e-05	-4.92258	0.000190761
TC1100011643.hg.1	ARRB1					arrestin, beta 1	NCI_H520_R	NCI_H520	NCI_H520_R - NCI_H520	7.23561	5.51769	1.71792	3.28962	6.28745e-06	-5.20153	0.000113417
TC0100016831.hg.1	ASPM					abnormal spindle microtubule assembly	NCI_H520_R	NCI_H520	NCI_H520_R - NCI_H520	11.1022	9.3845	1.71766	3.28903	6.60516e-09	-8.18012	4.91901e-07
TC0800012312.hg.1	SGK3					serum/glucocorticoid regulated kinase family, member 3	NCI_H520_R	NCI_H520	NCI_H520_R - NCI_H520	7.14264	5.42525	1.71739	3.28841	7.38869e-05	-4.13143	0.000838036
TC1100006888.hg.1	TEAD1			x		TEA domain family member 1 (SV40 transcriptional enhancer factor)	NCI_H520_R	NCI_H520	NCI_H520_R - NCI_H520	7.58143	5.86686	1.71457	3.28198	1.58182e-05	-4.80084	0.000237417
TC0100011581.hg.1	CENPF					centromere protein F	NCI_H520_R	NCI_H520	NCI_H520_R - NCI_H520	11.9331	10.2211	1.71198	3.2761	1.49324e-09	-8.82587	1.56995e-07
TC1200009111.hg.1	CCDC64					coiled-coil domain containing 64	NCI_H520_R	NCI_H520	NCI_H520_R - NCI_H520	6.60891	4.89722	1.71169	3.27545	0.000684109	-3.16487	0.00521606
TC1100013071.hg.1	POLD3					polymerase (DNA-directed), delta 3, accessory subunit	NCI_H520_R	NCI_H520	NCI_H520_R - NCI_H520	11.3058	9.59611	1.70973	3.271	2.17573e-09	-8.66239	2.12114e-07
TC0200013878.hg.1	BUB1					BUB1 mitotic checkpoint serine/threonine kinase	NCI_H520_R	NCI_H520	NCI_H520_R - NCI_H520	10.6472	8.93867	1.70849	3.2682	3.57435e-09	-8.4468	3.06968e-07
TC0600012832.hg.1	DDO					D-aspartate oxidase	NCI_H520_R	NCI_H520	NCI_H520_R - NCI_H520	5.8512	4.14493	1.70627	3.26315	2.5904e-06	-5.58663	5.5448e-05
TC0900007576.hg.1	ANXA1					annexin A1	NCI_H520_R	NCI_H520	NCI_H520_R - NCI_H520	7.86006	6.15414	1.70592	3.26237	4.37122e-06	-5.3594	8.48451e-05
TC1200007686.hg.1	KRT18			x	x	keratin 18, type I	NCI_H520_R	NCI_H520	NCI_H520_R - NCI_H520	14.5231	12.8182	1.7049	3.26007	3.51975e-06	-5.45349	7.08841e-05
TC2000007089.hg.1	TPX2					TPX2, microtubule-associated	NCI_H520_R	NCI_H520	NCI_H520_R - NCI_H520	11.9683	10.2642	1.70406	3.25816	4.8349e-08	-7.31561	2.33556e-06
TC1100012474.hg.1	MPZL2			x		myelin protein zero-like 2	NCI_H520_R	NCI_H520	NCI_H520_R - NCI_H520	10.1982	8.49696	1.70122	3.25177	0.000245294	-3.61031	0.002257
TC0800012173.hg.1	EPPK1			x		epiplakin 1	NCI_H520_R	NCI_H520	NCI_H520_R - NCI_H520	6.98437	5.28338	1.70099	3.25125	1.68166e-05	-4.77426	0.000249608
TC0X00008052.hg.1	CXorf57					chromosome X open reading frame 57	NCI_H520_R	NCI_H520	NCI_H520_R - NCI_H520	7.95763	6.25934	1.69829	3.24517	7.68815e-07	-6.11418	2.10594e-05
TC1700010721.hg.1	STAT3			JAK-STAT		signal transducer and activator of transcription 3 (acute-phase response factor)	NCI_H520_R	NCI_H520	NCI_H520_R - NCI_H520	10.6286	8.93204	1.69661	3.24138	2.52481e-05	-4.59777	0.000347574
TC0900012155.hg.1	MSANTD3-TMEFF1					MSANTD3-TMEFF1 readthrough	NCI_H520_R	NCI_H520	NCI_H520_R - NCI_H520	8.29015	6.5963	1.69385	3.23518	1.68185e-10	-9.77421	3.19223e-08
TC2000007503.hg.1	UBE2C					ubiquitin-conjugating enzyme E2C	NCI_H520_R	NCI_H520	NCI_H520_R - NCI_H520	9.64573	7.95396	1.69177	3.23053	5.45094e-07	-6.26353	1.6183e-05
TC1500009522.hg.1	MNS1					meiosis-specific nuclear structural 1	NCI_H520_R	NCI_H520	NCI_H520_R - NCI_H520	8.40375	6.71661	1.68714	3.22019	2.18153e-05	-4.66124	0.000310069
TC1600010316.hg.1	TOX3					TOX high mobility group box family member 3	NCI_H520_R	NCI_H520	NCI_H520_R - NCI_H520	7.845	6.16296	1.68204	3.20882	3.23789e-06	-5.48974	6.63923e-05
TC0100014428.hg.1	ITGB3BP					integrin beta 3 binding protein (beta3-endonexin)	NCI_H520_R	NCI_H520	NCI_H520_R - NCI_H520	10.8214	9.14684	1.6746	3.19231	2.05671e-06	-5.68683	4.63365e-05
TC1100012917.hg.1	NCAPD3					non-SMC condensin II complex subunit D3	NCI_H520_R	NCI_H520	NCI_H520_R - NCI_H520	11.8585	10.1864	1.67215	3.18689	4.99587e-10	-9.30139	7.09612e-08
TC0900010694.hg.1	SHC3					SHC (Src homology 2 domain containing) transforming protein 3	NCI_H520_R	NCI_H520	NCI_H520_R - NCI_H520	5.43406	3.76204	1.67202	3.18659	8.22745e-07	-6.08473	2.21131e-05
TC0600010008.hg.1	GTF2H5					general transcription factor IIH subunit 5	NCI_H520_R	NCI_H520	NCI_H520_R - NCI_H520	9.80099	8.13028	1.6707	3.1837	4.42343e-05	-4.35424	0.00054777
TC1100013184.hg.1	CDCA5					cell division cycle associated 5	NCI_H520_R	NCI_H520	NCI_H520_R - NCI_H520	9.82642	8.15645	1.66997	3.18208	1.13284e-07	-6.94583	4.51618e-06
TC0400008106.hg.1	HERC5					HECT and RLD domain containing E3 ubiquitin protein ligase 5	NCI_H520_R	NCI_H520	NCI_H520_R - NCI_H520	6.18281	4.51308	1.66973	3.18156	2.05309e-06	-5.68759	4.63037e-05
TC1100009453.hg.1	ST3GAL4					ST3 beta-galactoside alpha-2,3-sialyltransferase 4	NCI_H520_R	NCI_H520	NCI_H520_R - NCI_H520	11.3328	9.66342	1.66938	3.18077	4.51501e-07	-6.34534	1.3834e-05
TSUnmapped00000190.hg.1	KIF15					kinesin family member 15	NCI_H520_R	NCI_H520	NCI_H520_R - NCI_H520	6.33794	4.66939	1.66855	3.17895	5.6935e-05	-4.24462	0.000676532
TC1500006999.hg.1	NUSAP1					nucleolar and spindle associated protein 1	NCI_H520_R	NCI_H520	NCI_H520_R - NCI_H520	13.2812	11.613	1.66821	3.17821	1.93365e-10	-9.71362	3.45608e-08
TC0X00011338.hg.1	ARSD			x		arylsulfatase D	NCI_H520_R	NCI_H520	NCI_H520_R - NCI_H520	7.51706	5.8505	1.66656	3.17457	3.35919e-05	-4.47377	0.000434809
TC0100016952.hg.1	UBE2T					ubiquitin conjugating enzyme E2T	NCI_H520_R	NCI_H520	NCI_H520_R - NCI_H520	12.9642	11.2984	1.66576	3.1728	7.17889e-07	-6.14394	2.01007e-05
TC0100008150.hg.1	RAD54L					RAD54-like (S. cerevisiae)	NCI_H520_R	NCI_H520	NCI_H520_R - NCI_H520	7.61341	5.95242	1.66099	3.16233	2.56319e-06	-5.59122	5.49753e-05
TC1500009173.hg.1	EHD4					EH domain containing 4	NCI_H520_R	NCI_H520	NCI_H520_R - NCI_H520	8.94439	7.2842	1.66019	3.16058	2.30255e-06	-5.63779	5.03415e-05
TC0400006437.hg.1	ZNF718					zinc finger protein 718	NCI_H520_R	NCI_H520	NCI_H520_R - NCI_H520	8.27923	6.61906	1.66017	3.16054	8.98526e-06	-5.04647	0.000151387
TC0100006725.hg.1	PER3					period circadian clock 3	NCI_H520_R	NCI_H520	NCI_H520_R - NCI_H520	9.93268	8.27285	1.65984	3.15981	2.49798e-07	-6.60241	8.58601e-06
TC0100013700.hg.1	CLSPN					claspin	NCI_H520_R	NCI_H520	NCI_H520_R - NCI_H520	8.39263	6.73331	1.65932	3.15868	1.06541e-07	-6.97248	4.30338e-06
TC2000009276.hg.1	SLC13A3					solute carrier family 13 (sodium-dependent dicarboxylate transporter), member 3; TP53 regulating kinase	NCI_H520_R	NCI_H520	NCI_H520_R - NCI_H520	7.03022	5.37226	1.65796	3.1557	8.38678e-07	-6.0764	2.22954e-05
TC1100007818.hg.1	DAGLA					diacylglycerol lipase, alpha	NCI_H520_R	NCI_H520	NCI_H520_R - NCI_H520	8.7484	7.09111	1.65728	3.15422	2.64973e-08	-7.5768	1.45722e-06
TC1700012380.hg.1	SPAG5					sperm associated antigen 5	NCI_H520_R	NCI_H520	NCI_H520_R - NCI_H520	7.11436	5.45811	1.65625	3.15196	0.0001124	-3.94924	0.00117827
TC1600011565.hg.1	CFDP1					craniofacial development protein 1	NCI_H520_R	NCI_H520	NCI_H520_R - NCI_H520	8.16216	6.50649	1.65568	3.15071	2.38664e-07	-6.62221	8.24294e-06
TC0X00010329.hg.1	TSPAN6			x		tetraspanin 6	NCI_H520_R	NCI_H520	NCI_H520_R - NCI_H520	11.8819	10.2269	1.65502	3.14928	2.55971e-08	-7.59181	1.42542e-06
TC0800006887.hg.1	NAT1					N-acetyltransferase 1 (arylamine N-acetyltransferase)	NCI_H520_R	NCI_H520	NCI_H520_R - NCI_H520	5.71767	4.06284	1.65483	3.14886	0.000369284	-3.43264	0.00316342
TC1000008628.hg.1	ABCC2					ATP binding cassette subfamily C member 2	NCI_H520_R	NCI_H520	NCI_H520_R - NCI_H520	10.5325	8.87802	1.65444	3.148	5.07769e-10	-9.29433	7.16489e-08
TC1200009972.hg.1	GPR19					G protein-coupled receptor 19	NCI_H520_R	NCI_H520	NCI_H520_R - NCI_H520	6.27793	4.62821	1.64972	3.13773	1.29895e-05	-4.88641	0.000202913
TC1700010618.hg.1	TOP2A					topoisomerase (DNA) II alpha	NCI_H520_R	NCI_H520	NCI_H520_R - NCI_H520	14.0912	12.4437	1.64751	3.13293	4.09848e-08	-7.38738	2.04428e-06
TC0900008312.hg.1	SLC44A1					solute carrier family 44 (choline transporter), member 1	NCI_H520_R	NCI_H520	NCI_H520_R - NCI_H520	12.3341	10.6889	1.64518	3.12787	1.68421e-07	-6.7736	6.19605e-06
TC0300012924.hg.1	VEPH1					ventricular zone expressed PH domain containing 1	NCI_H520_R	NCI_H520	NCI_H520_R - NCI_H520	11.0589	9.41665	1.64227	3.12156	5.07874e-06	-5.29424	9.63119e-05
TC1200009065.hg.1	RFC5					replication factor C subunit 5	NCI_H520_R	NCI_H520	NCI_H520_R - NCI_H520	11.9403	10.3006	1.63973	3.11608	5.4459e-09	-8.26393	4.23202e-07
TC0100016891.hg.1	KIF14					kinesin family member 14	NCI_H520_R	NCI_H520	NCI_H520_R - NCI_H520	10.0212	8.38157	1.63965	3.11591	3.20662e-07	-6.49395	1.04206e-05
TC1200010917.hg.1	TIMELESS					timeless circadian clock	NCI_H520_R	NCI_H520	NCI_H520_R - NCI_H520	7.31563	5.67635	1.63928	3.1151	7.19467e-07	-6.14299	2.01007e-05
TC1700011787.hg.1	RNF157					ring finger protein 157	NCI_H520_R	NCI_H520	NCI_H520_R - NCI_H520	6.07398	4.4351	1.63888	3.11425	3.84463e-05	-4.41515	0.000487638
TC0900010969.hg.1	CORO2A					coronin, actin binding protein, 2A	NCI_H520_R	NCI_H520	NCI_H520_R - NCI_H520	6.31108	4.67234	1.63874	3.11394	0.000114651	-3.94062	0.00119894
TC0600010057.hg.1	ACAT2					acetyl-CoA acetyltransferase 2	NCI_H520_R	NCI_H520	NCI_H520_R - NCI_H520	10.0907	8.45431	1.63637	3.10883	1.83431e-06	-5.73653	4.23491e-05
TC1100007216.hg.1	PRRG4					proline rich Gla (G-carboxyglutamic acid) 4 (transmembrane)	NCI_H520_R	NCI_H520	NCI_H520_R - NCI_H520	8.09296	6.4601	1.63286	3.10127	4.05608e-05	-4.39189	0.000510533
TC1500007392.hg.1	CCNB2					cyclin B2	NCI_H520_R	NCI_H520	NCI_H520_R - NCI_H520	12.9147	11.2822	1.63246	3.10041	1.37922e-07	-6.86037	5.28241e-06
TC1900006691.hg.1	CHAF1A					chromatin assembly factor 1, subunit A (p150)	NCI_H520_R	NCI_H520	NCI_H520_R - NCI_H520	10.1603	8.52926	1.63101	3.0973	7.24751e-08	-7.13981	3.19188e-06
TC0900010808.hg.1	BICD2					bicaudal D homolog 2 (Drosophila)	NCI_H520_R	NCI_H520	NCI_H520_R - NCI_H520	6.86956	5.23862	1.63094	3.09715	4.6078e-05	-4.33651	0.000566453
TC0400012956.hg.1	ELOVL6					ELOVL fatty acid elongase 6	NCI_H520_R	NCI_H520	NCI_H520_R - NCI_H520	10.3466	8.71737	1.62927	3.09356	2.13889e-07	-6.66981	7.55764e-06
TC0400006538.hg.1	TACC3				immune?	transforming, acidic coiled-coil containing protein 3	NCI_H520_R	NCI_H520	NCI_H520_R - NCI_H520	11.8171	10.1893	1.62786	3.09055	9.78042e-07	-6.00964	2.51523e-05
TC0200010419.hg.1	SGOL2					shugoshin-like 2 (S. pombe)	NCI_H520_R	NCI_H520	NCI_H520_R - NCI_H520	7.47316	5.84584	1.62732	3.08939	2.10973e-07	-6.67577	7.46692e-06
TC1200008920.hg.1	OAS3			Cytosolic NA sensor		2-5-oligoadenylate synthetase 3	NCI_H520_R	NCI_H520	NCI_H520_R - NCI_H520	6.54772	4.921	1.62673	3.08812	3.02816e-05	-4.51882	0.000399926
TC1800008804.hg.1	ALPK2					alpha kinase 2	NCI_H520_R	NCI_H520	NCI_H520_R - NCI_H520	8.65759	7.03206	1.62553	3.08555	0.000752787	-3.12333	0.0056513
TC0600014294.hg.1	ZNF318					zinc finger protein 318	NCI_H520_R	NCI_H520	NCI_H520_R - NCI_H520	8.19705	6.57163	1.62541	3.08531	5.51255e-09	-8.25865	4.25299e-07
TC1600008657.hg.1	USP10					ubiquitin specific peptidase 10	NCI_H520_R	NCI_H520	NCI_H520_R - NCI_H520	13.6894	12.0697	1.61971	3.07314	3.56556e-08	-7.44787	1.8472e-06
TC1000010686.hg.1	ZWINT					ZW10 interacting kinetochore protein	NCI_H520_R	NCI_H520	NCI_H520_R - NCI_H520	11.7035	10.0848	1.61869	3.07097	2.43752e-07	-6.61305	8.39165e-06
TC0600007384.hg.1	HIST1H2BO					histone cluster 1, H2bo	NCI_H520_R	NCI_H520	NCI_H520_R - NCI_H520	7.80613	6.1885	1.61764	3.06872	0.000405397	-3.39212	0.00342052
TC0200016403.hg.1	LPIN1					lipin 1; microRNA 548s	NCI_H520_R	NCI_H520	NCI_H520_R - NCI_H520	8.1791	6.56244	1.61666	3.06664	8.10515e-05	-4.09124	0.000902124
TC0200013912.hg.1	CKAP2L					cytoskeleton associated protein 2-like	NCI_H520_R	NCI_H520	NCI_H520_R - NCI_H520	10.9135	9.29876	1.61479	3.06267	3.10027e-07	-6.5086	1.01674e-05
TC0900011217.hg.1	PTBP3					polypyrimidine tract binding protein 3	NCI_H520_R	NCI_H520	NCI_H520_R - NCI_H520	13.4703	11.8559	1.61437	3.06178	1.86121e-07	-6.7302	6.75454e-06
TC1600010780.hg.1	CMTR2					cap methyltransferase 2	NCI_H520_R	NCI_H520	NCI_H520_R - NCI_H520	9.42808	7.81658	1.61149	3.05568	2.36159e-06	-5.62679	5.14751e-05
TC0900012153.hg.1	MSANTD3					Myb/SANT-like DNA-binding domain containing 3	NCI_H520_R	NCI_H520	NCI_H520_R - NCI_H520	9.99422	8.38343	1.61079	3.05418	2.85414e-07	-6.54453	9.5203e-06
TC0X00007200.hg.1	SUV39H1					suppressor of variegation 3-9 homolog 1 (Drosophila)	NCI_H520_R	NCI_H520	NCI_H520_R - NCI_H520	8.4174	6.80794	1.60947	3.05139	6.39844e-06	-5.19393	0.000115093
TC1500006963.hg.1	CASC5					cancer susceptibility candidate 5	NCI_H520_R	NCI_H520	NCI_H520_R - NCI_H520	9.09472	7.48794	1.60679	3.04573	1.18213e-07	-6.92734	4.6943e-06
TC2000008381.hg.1	JAG1			x	x	jagged 1	NCI_H520_R	NCI_H520	NCI_H520_R - NCI_H520	7.88806	6.28546	1.60259	3.03689	2.66771e-06	-5.57386	5.6763e-05
TC0900009274.hg.1	TUBB4B					tubulin, beta 4B class IVb	NCI_H520_R	NCI_H520	NCI_H520_R - NCI_H520	13.647	12.0483	1.59877	3.02885	3.78616e-09	-8.4218	3.18453e-07
TC0800007065.hg.1	CDCA2					cell division cycle associated 2	NCI_H520_R	NCI_H520	NCI_H520_R - NCI_H520	8.57934	6.9811	1.59824	3.02774	1.24068e-08	-7.90634	7.8962e-07
TC0100018238.hg.1	DNAJB4					DnaJ (Hsp40) homolog, subfamily B, member 4	NCI_H520_R	NCI_H520	NCI_H520_R - NCI_H520	9.30753	7.71197	1.59556	3.02213	3.97023e-08	-7.40118	1.99587e-06
TC0200014845.hg.1	SPC25					SPC25, NDC80 kinetochore complex component	NCI_H520_R	NCI_H520	NCI_H520_R - NCI_H520	9.68882	8.09341	1.59541	3.0218	6.90014e-08	-7.16114	3.07605e-06
TC0800007899.hg.1	SULF1					sulfatase 1	NCI_H520_R	NCI_H520	NCI_H520_R - NCI_H520	6.28391	4.68974	1.59417	3.0192	9.94427e-05	-4.00243	0.00106963
TC1600008585.hg.1	CMIP					c-Maf inducing protein	NCI_H520_R	NCI_H520	NCI_H520_R - NCI_H520	12.3546	10.763	1.59156	3.01375	2.97527e-05	-4.52647	0.000395329
TC0900010661.hg.1	CDK20					cyclin-dependent kinase 20	NCI_H520_R	NCI_H520	NCI_H520_R - NCI_H520	7.30158	5.71058	1.591	3.01258	5.18436e-06	-5.28531	9.80989e-05
TC0600013126.hg.1	PTPRK					protein tyrosine phosphatase, receptor type, K	NCI_H520_R	NCI_H520	NCI_H520_R - NCI_H520	8.66006	7.0702	1.58986	3.01021	1.81974e-06	-5.73999	4.21034e-05
TC1200012700.hg.1	C12orf75					chromosome 12 open reading frame 75	NCI_H520_R	NCI_H520	NCI_H520_R - NCI_H520	10.8389	9.24944	1.58946	3.00937	3.42121e-06	-5.46582	6.94869e-05
TC1300009712.hg.1	EFNB2					ephrin-B2	NCI_H520_R	NCI_H520	NCI_H520_R - NCI_H520	8.04774	6.45979	1.58795	3.00622	8.45724e-06	-5.07277	0.000144535
TC0100013314.hg.1	IL22RA1					interleukin 22 receptor, alpha 1	NCI_H520_R	NCI_H520	NCI_H520_R - NCI_H520	6.95366	5.36627	1.58738	3.00504	0.000479402	-3.3193	0.00393037
TC0600014110.hg.1	PSMB9					proteasome subunit beta 9	NCI_H520_R	NCI_H520	NCI_H520_R - NCI_H520	8.3317	6.74492	1.58679	3.0038	2.11137e-05	-4.67544	0.000302301
TC1100009397.hg.1	SPA17					sperm autoantigenic protein 17	NCI_H520_R	NCI_H520	NCI_H520_R - NCI_H520	7.87963	6.29319	1.58644	3.00308	8.78892e-05	-4.05606	0.000963725
TC0400009001.hg.1	FAM160A1					family with sequence similarity 160, member A1	NCI_H520_R	NCI_H520	NCI_H520_R - NCI_H520	5.0819	3.49558	1.58631	3.00281	0.00200169	-2.6986	0.0125827
TC0300012498.hg.1	ANAPC13					anaphase promoting complex subunit 13	NCI_H520_R	NCI_H520	NCI_H520_R - NCI_H520	10.5766	8.99387	1.58275	2.9954	3.11091e-07	-6.50711	1.0168e-05
TC1600007718.hg.1	ORC6					origin recognition complex subunit 6	NCI_H520_R	NCI_H520	NCI_H520_R - NCI_H520	9.19276	7.61082	1.58194	2.99372	1.0575e-07	-6.97572	4.28216e-06
TC1300007248.hg.1	CKAP2					cytoskeleton associated protein 2	NCI_H520_R	NCI_H520	NCI_H520_R - NCI_H520	11.3464	9.76452	1.58192	2.99369	6.79347e-07	-6.16791	1.91467e-05
TC0100010397.hg.1	NUF2					NUF2, NDC80 kinetochore complex component	NCI_H520_R	NCI_H520	NCI_H520_R - NCI_H520	9.8871	8.30569	1.58141	2.99263	1.06695e-06	-5.97186	2.68724e-05
TC0X00009139.hg.1	AP1S2					adaptor-related protein complex 1 sigma 2 subunit	NCI_H520_R	NCI_H520	NCI_H520_R - NCI_H520	15.726	14.145	1.58096	2.99168	1.97183e-08	-7.70513	1.13106e-06
TC0300011083.hg.1	TRAIP					TRAF interacting protein	NCI_H520_R	NCI_H520	NCI_H520_R - NCI_H520	8.85165	7.27488	1.57677	2.98301	3.41519e-06	-5.46658	6.94869e-05
TC0100014202.hg.1	ORC1					origin recognition complex subunit 1	NCI_H520_R	NCI_H520	NCI_H520_R - NCI_H520	8.89733	7.32444	1.57289	2.97501	7.79259e-07	-6.10832	2.12567e-05
TC1100006815.hg.1	WEE1					WEE1 G2 checkpoint kinase	NCI_H520_R	NCI_H520	NCI_H520_R - NCI_H520	9.65315	8.0813	1.57185	2.97286	1.14838e-05	-4.93991	0.000184546
TC0600014258.hg.1	HLA-B				x	major histocompatibility complex, class I, B	NCI_H520_R	NCI_H520	NCI_H520_R - NCI_H520	9.2108	7.63925	1.57155	2.97224	0.00037029	-3.43146	0.00317045
TC0900008660.hg.1	PTGS1					prostaglandin-endoperoxide synthase 1 (prostaglandin G/H synthase and cyclooxygenase)	NCI_H520_R	NCI_H520	NCI_H520_R - NCI_H520	5.83426	4.26368	1.57058	2.97025	1.0533e-06	-5.97745	2.66721e-05
TC1700009938.hg.1	RASD1					RAS, dexamethasone-induced 1	NCI_H520_R	NCI_H520	NCI_H520_R - NCI_H520	7.40936	5.83903	1.57033	2.96972	2.81327e-05	-4.55079	0.000379729
TC1200010779.hg.1	KRT8			x		keratin 8, type II	NCI_H520_R	NCI_H520	NCI_H520_R - NCI_H520	16.3956	14.8268	1.56881	2.9666	5.29174e-06	-5.2764	9.95591e-05
TC0600009597.hg.1	TNFAIP3					tumor necrosis factor, alpha-induced protein 3	NCI_H520_R	NCI_H520	NCI_H520_R - NCI_H520	8.59287	7.02584	1.56703	2.96293	1.70913e-06	-5.76722	4.00628e-05
TC0900012245.hg.1	ALDH1A1				x	aldehyde dehydrogenase 1 family, member A1	NCI_H520_R	NCI_H520	NCI_H520_R - NCI_H520	14.1005	12.5337	1.56675	2.96238	0.000140921	-3.85102	0.00141701
TC0800007119.hg.1	ESCO2					establishment of sister chromatid cohesion N-acetyltransferase 2	NCI_H520_R	NCI_H520	NCI_H520_R - NCI_H520	7.78239	6.21584	1.56655	2.96196	1.77614e-06	-5.75052	4.12279e-05
TC1600011292.hg.1	FANCA					Fanconi anemia complementation group A	NCI_H520_R	NCI_H520	NCI_H520_R - NCI_H520	9.19742	7.63155	1.56587	2.96057	2.28275e-07	-6.64154	7.96104e-06
TC0900007877.hg.1	GADD45G					growth arrest and DNA-damage-inducible, gamma	NCI_H520_R	NCI_H520	NCI_H520_R - NCI_H520	7.39023	5.826	1.56423	2.9572	8.83892e-06	-5.0536	0.000149627
TC1100009407.hg.1	CCDC15					coiled-coil domain containing 15	NCI_H520_R	NCI_H520	NCI_H520_R - NCI_H520	6.75412	5.1911	1.56302	2.95472	8.84301e-05	-4.0534	0.000967184
TC1100008008.hg.1	POLA2					polymerase (DNA directed), alpha 2, accessory subunit	NCI_H520_R	NCI_H520	NCI_H520_R - NCI_H520	7.99831	6.43583	1.56248	2.95361	6.18386e-06	-5.20874	0.000112115
TC0700011510.hg.1	RFC2					replication factor C subunit 2	NCI_H520_R	NCI_H520	NCI_H520_R - NCI_H520	9.58171	8.02117	1.56054	2.94964	4.70853e-07	-6.32712	1.43043e-05
TC0900008250.hg.1	ZNF189					zinc finger protein 189	NCI_H520_R	NCI_H520	NCI_H520_R - NCI_H520	9.45802	7.89905	1.55897	2.94643	1.25739e-07	-6.90053	4.94833e-06
TC1700009676.hg.1	TMEM107					transmembrane protein 107; small nucleolar RNA, C/D box 118	NCI_H520_R	NCI_H520	NCI_H520_R - NCI_H520	6.91692	5.35848	1.55845	2.94536	2.40751e-05	-4.61843	0.000334648
TC1800006448.hg.1	TYMS					thymidylate synthetase	NCI_H520_R	NCI_H520	NCI_H520_R - NCI_H520	10.9885	9.43184	1.5567	2.94179	1.04395e-08	-7.98132	6.95361e-07
TC1600011007.hg.1	MPHOSPH6					M-phase phosphoprotein 6	NCI_H520_R	NCI_H520	NCI_H520_R - NCI_H520	10.7837	9.22851	1.5552	2.93874	3.27728e-07	-6.48449	1.0602e-05
TC0100008066.hg.1	PTPRF			x		protein tyrosine phosphatase, receptor type, F	NCI_H520_R	NCI_H520	NCI_H520_R - NCI_H520	12.1114	10.5599	1.55152	2.93125	9.98272e-06	-5.00075	0.00016508
TC1600007107.hg.1	TMC5			x		transmembrane channel like 5	NCI_H520_R	NCI_H520	NCI_H520_R - NCI_H520	5.98818	4.4369	1.55128	2.93077	0.000158257	-3.80064	0.00155845
TC1000012584.hg.1	ERLIN1					ER lipid raft associated 1	NCI_H520_R	NCI_H520	NCI_H520_R - NCI_H520	10.7344	9.1838	1.5506	2.92939	3.48045e-06	-5.45836	7.04898e-05
TC1100011857.hg.1	ME3					malic enzyme 3, NADP(+)-dependent, mitochondrial	NCI_H520_R	NCI_H520	NCI_H520_R - NCI_H520	6.85806	5.31099	1.54707	2.92224	0.00011352	-3.94493	0.00118885
TC0200007746.hg.1	B3GNT2					UDP-GlcNAc:betaGal beta-1,3-N-acetylglucosaminyltransferase 2	NCI_H520_R	NCI_H520	NCI_H520_R - NCI_H520	7.34232	5.79539	1.54693	2.92195	1.02602e-05	-4.98885	0.000168758
TC0800011532.hg.1	TRPS1					trichorhinophalangeal syndrome I	NCI_H520_R	NCI_H520	NCI_H520_R - NCI_H520	9.99791	8.4512	1.54671	2.9215	0.000224871	-3.64807	0.0020988
TC0900007680.hg.1	TLE4					transducin-like enhancer of split 4	NCI_H520_R	NCI_H520	NCI_H520_R - NCI_H520	5.07516	3.53108	1.54409	2.91619	1.15401e-05	-4.93779	0.000184849
TC1700011308.hg.1	LOC653653					adaptor-related protein complex 1, sigma 2 subunit pseudogene	NCI_H520_R	NCI_H520	NCI_H520_R - NCI_H520	7.79888	6.25718	1.54169	2.91136	3.0477e-06	-5.51603	6.32177e-05
TC1100012303.hg.1	PPP2R1B					protein phosphatase 2, regulatory subunit A, beta	NCI_H520_R	NCI_H520	NCI_H520_R - NCI_H520	11.5862	10.0475	1.53874	2.9054	2.74471e-08	-7.5615	1.49034e-06
TC1700008123.hg.1	MYL4					myosin light chain 4	NCI_H520_R	NCI_H520	NCI_H520_R - NCI_H520	5.6422	4.10397	1.53823	2.90437	0.00110173	-2.95793	0.00768952
TC0400008053.hg.1	AFF1					AF4/FMR2 family, member 1	NCI_H520_R	NCI_H520	NCI_H520_R - NCI_H520	11.4503	9.9146	1.53573	2.89936	2.60782e-07	-6.58372	8.86411e-06
TC1600006610.hg.1	CCNF					cyclin F	NCI_H520_R	NCI_H520	NCI_H520_R - NCI_H520	7.91125	6.37689	1.53436	2.8966	2.25815e-06	-5.64625	4.9828e-05
TC1900007882.hg.1	PROSER3					proline and serine rich 3	NCI_H520_R	NCI_H520	NCI_H520_R - NCI_H520	7.32291	5.78893	1.53398	2.89584	0.000278084	-3.55582	0.0025015
TC1200012739.hg.1	PARP11					poly(ADP-ribose) polymerase family member 11	NCI_H520_R	NCI_H520	NCI_H520_R - NCI_H520	7.45424	5.92329	1.53095	2.88977	2.07318e-06	-5.68336	4.66096e-05
TC1000012235.hg.1	MKI67					marker of proliferation Ki-67	NCI_H520_R	NCI_H520	NCI_H520_R - NCI_H520	12.2047	10.6739	1.53075	2.88937	1.06989e-08	-7.97066	7.01744e-07
TC2200007413.hg.1	GRAP2					GRB2-related adaptor protein 2	NCI_H520_R	NCI_H520	NCI_H520_R - NCI_H520	5.23942	3.70997	1.52945	2.88676	0.00048835	-3.31127	0.00398407
TC0100007512.hg.1	GPR3					G protein-coupled receptor 3	NCI_H520_R	NCI_H520	NCI_H520_R - NCI_H520	5.40955	3.88184	1.52772	2.88329	5.09738e-05	-4.29265	0.000616631
TSUnmapped00000255.hg.1	KIF15					kinesin family member 15	NCI_H520_R	NCI_H520	NCI_H520_R - NCI_H520	7.61246	6.08702	1.52544	2.87875	4.14436e-08	-7.38254	2.0576e-06
TC1000011585.hg.1	GOT1					glutamic-oxaloacetic transaminase 1, soluble	NCI_H520_R	NCI_H520	NCI_H520_R - NCI_H520	12.2358	10.7106	1.52518	2.87822	3.32771e-07	-6.47785	1.07489e-05
TC1600009102.hg.1	RNPS1					RNA binding protein S1, serine-rich domain	NCI_H520_R	NCI_H520	NCI_H520_R - NCI_H520	12.7066	11.1838	1.52279	2.87346	2.15692e-08	-7.66617	1.2271e-06
TC0600012839.hg.1	CDK19					cyclin-dependent kinase 19	NCI_H520_R	NCI_H520	NCI_H520_R - NCI_H520	8.41085	6.88873	1.52212	2.87212	0.00010124	-3.99465	0.00108516
TC0300010476.hg.1	SGOL1					shugoshin-like 1 (S. pombe)	NCI_H520_R	NCI_H520	NCI_H520_R - NCI_H520	9.79066	8.27026	1.52041	2.86872	1.92658e-09	-8.71521	1.95835e-07
TC0300013751.hg.1	BDH1					3-hydroxybutyrate dehydrogenase, type 1	NCI_H520_R	NCI_H520	NCI_H520_R - NCI_H520	6.92585	5.40886	1.51699	2.86193	0.00154836	-2.81013	0.0101806
TC0900007740.hg.1	RMI1					RecQ mediated genome instability 1	NCI_H520_R	NCI_H520	NCI_H520_R - NCI_H520	9.27966	7.76483	1.51483	2.85764	2.21981e-07	-6.65368	7.805e-06
TC0600007544.hg.1	TUBB					tubulin, beta class I	NCI_H520_R	NCI_H520	NCI_H520_R - NCI_H520	14.3191	12.805	1.51405	2.85611	8.38884e-07	-6.0763	2.22954e-05
TC0200013311.hg.1	REEP1					receptor accessory protein 1	NCI_H520_R	NCI_H520	NCI_H520_R - NCI_H520	7.54157	6.02764	1.51393	2.85587	0.000634247	-3.19774	0.00488977
TC0800010285.hg.1	SLC20A2					solute carrier family 20 (phosphate transporter), member 2	NCI_H520_R	NCI_H520	NCI_H520_R - NCI_H520	10.2772	8.76452	1.5127	2.85343	4.9308e-08	-7.30708	2.37121e-06
TC1600008709.hg.1	COX4I1					cytochrome c oxidase subunit IV isoform 1	NCI_H520_R	NCI_H520	NCI_H520_R - NCI_H520	13.7921	12.2798	1.51234	2.85273	2.62782e-06	-5.5804	5.60253e-05
TC0400007270.hg.1	FAM114A1					family with sequence similarity 114, member A1	NCI_H520_R	NCI_H520	NCI_H520_R - NCI_H520	5.49223	3.98113	1.5111	2.85028	0.00132023	-2.87935	0.00894105
TC0500010928.hg.1	CENPK					centromere protein K	NCI_H520_R	NCI_H520	NCI_H520_R - NCI_H520	9.19445	7.68695	1.5075	2.84317	3.37537e-08	-7.47168	1.76573e-06
TC2000007341.hg.1	FAM83D					family with sequence similarity 83, member D	NCI_H520_R	NCI_H520	NCI_H520_R - NCI_H520	10.5073	9.0014	1.5059	2.84002	8.87882e-09	-8.05164	6.12226e-07
TC1500008757.hg.1	ATP10A					ATPase, class V, type 10A	NCI_H520_R	NCI_H520	NCI_H520_R - NCI_H520	5.79713	4.29242	1.50471	2.83768	1.37957e-05	-4.86026	0.000212108
TC0200016447.hg.1	ACYP2					acylphosphatase 2, muscle type	NCI_H520_R	NCI_H520	NCI_H520_R - NCI_H520	7.15985	5.65591	1.50394	2.83616	0.000130685	-3.88377	0.00133409
TC1600010837.hg.1	C16orf47					chromosome 16 open reading frame 47	NCI_H520_R	NCI_H520	NCI_H520_R - NCI_H520	7.54129	6.03757	1.50372	2.83574	9.65831e-05	-4.0151	0.00104464
TC1600006436.hg.1	SNRNP25					small nuclear ribonucleoprotein, U11/U12 25kDa subunit	NCI_H520_R	NCI_H520	NCI_H520_R - NCI_H520	10.3898	8.88837	1.50146	2.83129	1.74136e-06	-5.75911	4.07074e-05
TC0100009561.hg.1	TTF2					transcription termination factor, RNA polymerase II	NCI_H520_R	NCI_H520	NCI_H520_R - NCI_H520	7.15771	5.6572	1.5005	2.82941	4.80116e-06	-5.31865	9.15336e-05
TC1900009807.hg.1	ASF1B					anti-silencing function 1B histone chaperone	NCI_H520_R	NCI_H520	NCI_H520_R - NCI_H520	11.3494	9.8492	1.50016	2.82874	1.40746e-10	-9.85156	2.76947e-08
TC0600013531.hg.1	NUP43					nucleoporin 43kDa	NCI_H520_R	NCI_H520	NCI_H520_R - NCI_H520	11.3196	9.8217	1.49788	2.82426	1.07899e-08	-7.96698	7.03412e-07
TC1500007518.hg.1	RAB8B					RAB8B, member RAS oncogene family	NCI_H520_R	NCI_H520	NCI_H520_R - NCI_H520	8.26628	6.76966	1.49661	2.8218	1.45023e-06	-5.83856	3.47537e-05
TC0900007663.hg.1	CEP78					centrosomal protein 78kDa	NCI_H520_R	NCI_H520	NCI_H520_R - NCI_H520	9.61704	8.12342	1.49362	2.81595	3.43502e-06	-5.46407	6.97014e-05
TC0900008515.hg.1	ATP6V1G1					ATPase, H+ transporting, lysosomal 13kDa, V1 subunit G1	NCI_H520_R	NCI_H520	NCI_H520_R - NCI_H520	12.5398	11.0485	1.49134	2.8115	5.92544e-08	-7.22728	2.7449e-06
TC0400008813.hg.1	MGST2					microsomal glutathione S-transferase 2	NCI_H520_R	NCI_H520	NCI_H520_R - NCI_H520	8.00986	6.51939	1.49047	2.80981	0.000124533	-3.90472	0.00128433
TC0X00006623.hg.1	PRPS2					phosphoribosyl pyrophosphate synthetase 2	NCI_H520_R	NCI_H520	NCI_H520_R - NCI_H520	13.8536	12.3644	1.48921	2.80735	1.85611e-11	-10.7314	6.42096e-09
TC1500010887.hg.1	CLN6					ceroid-lipofuscinosis, neuronal 6, late infantile, variant	NCI_H520_R	NCI_H520	NCI_H520_R - NCI_H520	9.97784	8.48877	1.48907	2.80708	4.01285e-07	-6.39655	1.25463e-05
TC0100014276.hg.1	DHCR24					24-dehydrocholesterol reductase	NCI_H520_R	NCI_H520	NCI_H520_R - NCI_H520	8.46154	6.9725	1.48904	2.80702	0.000226722	-3.64451	0.00211056
TC0600011125.hg.1	HIST1H2AB					histone cluster 1, H2ab	NCI_H520_R	NCI_H520	NCI_H520_R - NCI_H520	13.1683	11.68	1.48833	2.80565	0.000256607	-3.59073	0.002343
TC0300012482.hg.1	RAB6B					RAB6B, member RAS oncogene family	NCI_H520_R	NCI_H520	NCI_H520_R - NCI_H520	9.05913	7.57129	1.48784	2.80468	0.000169615	-3.77054	0.00165434
TC1000008951.hg.1	HABP2			x		hyaluronan binding protein 2	NCI_H520_R	NCI_H520	NCI_H520_R - NCI_H520	5.36481	3.881	1.48381	2.79687	4.67046e-06	-5.33064	8.95192e-05
TC0100014852.hg.1	GBP1					guanylate binding protein 1, interferon-inducible	NCI_H520_R	NCI_H520	NCI_H520_R - NCI_H520	5.43441	3.95127	1.48315	2.79558	0.000102378	-3.98979	0.00109681
TC0200008103.hg.1	POLE4					polymerase (DNA-directed), epsilon 4, accessory subunit	NCI_H520_R	NCI_H520	NCI_H520_R - NCI_H520	11.7742	10.293	1.48121	2.79183	9.68417e-08	-7.01394	3.99435e-06
TC0900008297.hg.1	NIPSNAP3A					nipsnap homolog 3A (C. elegans); nipsnap homolog 3B (C. elegans)	NCI_H520_R	NCI_H520	NCI_H520_R - NCI_H520	5.86365	4.3826	1.48105	2.79151	5.71089e-05	-4.2433	0.000677848
TC1500006972.hg.1	SPINT1					serine peptidase inhibitor, Kunitz type 1	NCI_H520_R	NCI_H520	NCI_H520_R - NCI_H520	12.871	11.39	1.48102	2.79146	2.07902e-05	-4.68214	0.000298919
TC0100016321.hg.1	GCSH					glycine cleavage system protein H (aminomethyl carrier)	NCI_H520_R	NCI_H520	NCI_H520_R - NCI_H520	10.616	9.13649	1.47955	2.78861	5.54196e-08	-7.25634	2.62393e-06
TC0900010543.hg.1	TLE1					transducin-like enhancer of split 1 (E(sp1) homolog, Drosophila)	NCI_H520_R	NCI_H520	NCI_H520_R - NCI_H520	7.64549	6.16734	1.47815	2.78592	1.80552e-08	-7.7434	1.06872e-06
TC1100011614.hg.1	KCNE3					potassium channel, voltage gated subfamily E regulatory beta subunit 3	NCI_H520_R	NCI_H520	NCI_H520_R - NCI_H520	13.3558	11.8794	1.47649	2.78271	1.56998e-05	-4.80411	0.000236301
TC0900007994.hg.1	PHF2					PHD finger protein 2	NCI_H520_R	NCI_H520	NCI_H520_R - NCI_H520	9.76124	8.28632	1.47492	2.77968	2.38511e-06	-5.62249	5.17772e-05
TC0200016548.hg.1	GPD2					glycerol-3-phosphate dehydrogenase 2	NCI_H520_R	NCI_H520	NCI_H520_R - NCI_H520	7.79232	6.32009	1.47223	2.7745	0.000243337	-3.61379	0.00224477
TC0200010284.hg.1	MYO1B					myosin IB	NCI_H520_R	NCI_H520	NCI_H520_R - NCI_H520	9.87275	8.40069	1.47206	2.77418	5.48847e-09	-8.26055	4.2497e-07
TC0300008506.hg.1	LRRC58					Memczak2013 ANTISENSE, CDS, coding, INTERNAL, intronic, UTR3 best transcript NM_001099678	NCI_H520_R	NCI_H520	NCI_H520_R - NCI_H520	6.24596	4.774	1.47195	2.77397	0.000141545	-3.84911	0.00142128
TC2200007615.hg.1	RIBC2					RIB43A domain with coiled-coils 2	NCI_H520_R	NCI_H520	NCI_H520_R - NCI_H520	6.00591	4.53511	1.47081	2.77177	0.000411175	-3.38597	0.00346382
TC1500010715.hg.1	BUB1B					BUB1 mitotic checkpoint serine/threonine kinase B	NCI_H520_R	NCI_H520	NCI_H520_R - NCI_H520	11.9792	10.5091	1.47014	2.77049	9.49925e-11	-10.0223	2.19075e-08
TC0600013409.hg.1	HIVEP2					human immunodeficiency virus type I enhancer binding protein 2	NCI_H520_R	NCI_H520	NCI_H520_R - NCI_H520	7.12445	5.65461	1.46984	2.76991	0.000182525	-3.73868	0.00176025
TC0Y00006642.hg.1	TMSB4Y					thymosin beta 4, Y-linked	NCI_H520_R	NCI_H520	NCI_H520_R - NCI_H520	13.9236	12.4545	1.46912	2.76852	1.48547e-05	-4.82814	0.000225872
TC0800011137.hg.1	RAD54B					RAD54 homolog B (S. cerevisiae); fibrinogen silencer binding protein	NCI_H520_R	NCI_H520	NCI_H520_R - NCI_H520	10.2297	8.76146	1.46823	2.76683	2.22315e-06	-5.65303	4.92583e-05
TC0200015087.hg.1	SESTD1					SEC14 and spectrin domains 1	NCI_H520_R	NCI_H520	NCI_H520_R - NCI_H520	9.08158	7.61727	1.46432	2.75933	3.71682e-08	-7.42983	1.89355e-06
TC1600010168.hg.1	SHCBP1					SHC SH2-domain binding protein 1	NCI_H520_R	NCI_H520	NCI_H520_R - NCI_H520	8.74787	7.28504	1.46282	2.75647	7.47201e-08	-7.12656	3.26931e-06
TC0600011138.hg.1	HIST1H1D					histone cluster 1, H1d	NCI_H520_R	NCI_H520	NCI_H520_R - NCI_H520	10.3106	8.85105	1.45954	2.75021	0.000479568	-3.31915	0.00393037
TC0800008243.hg.1	PDP1					pyruvate dehyrogenase phosphatase catalytic subunit 1	NCI_H520_R	NCI_H520	NCI_H520_R - NCI_H520	15.1481	13.6885	1.45954	2.7502	8.80693e-07	-6.05518	2.31201e-05
TC1400006521.hg.1	PNP					purine nucleoside phosphorylase	NCI_H520_R	NCI_H520	NCI_H520_R - NCI_H520	10.5378	9.07844	1.45937	2.74988	4.20116e-07	-6.37663	1.304e-05
TC0X00010387.hg.1	TMSB15A					thymosin beta 15a	NCI_H520_R	NCI_H520	NCI_H520_R - NCI_H520	7.27538	5.81616	1.45922	2.7496	3.6668e-05	-4.43571	0.000468407
TC0100015784.hg.1	SELENBP1			x		selenium binding protein 1	NCI_H520_R	NCI_H520	NCI_H520_R - NCI_H520	6.44716	4.98873	1.45843	2.74809	0.000315736	-3.50068	0.00277537
TC1300007312.hg.1	PCDH17					protocadherin 17	NCI_H520_R	NCI_H520	NCI_H520_R - NCI_H520	11.6955	10.2391	1.45642	2.74427	1.09744e-05	-4.95962	0.000178183
TC0900008109.hg.1	HABP4			x		hyaluronan binding protein 4	NCI_H520_R	NCI_H520	NCI_H520_R - NCI_H520	7.27891	5.82279	1.45611	2.74368	1.05794e-05	-4.97554	0.00017308
TC0800011626.hg.1	DSCC1					DNA replication and sister chromatid cohesion 1	NCI_H520_R	NCI_H520	NCI_H520_R - NCI_H520	8.24333	6.78739	1.45593	2.74334	1.10376e-06	-5.95712	2.75016e-05
TC0X00008034.hg.1	NRK					Nik related kinase	NCI_H520_R	NCI_H520	NCI_H520_R - NCI_H520	5.64628	4.19135	1.45493	2.74144	0.000449516	-3.34725	0.00371839
TC1900011470.hg.1	UBE2S					ubiquitin-conjugating enzyme E2S	NCI_H520_R	NCI_H520	NCI_H520_R - NCI_H520	10.75	9.29566	1.4543	2.74024	2.27118e-09	-8.64375	2.17465e-07
TC0300008514.hg.1	NDUFB4					NADH dehydrogenase (ubiquinone) 1 beta subcomplex, 4, 15kDa	NCI_H520_R	NCI_H520	NCI_H520_R - NCI_H520	14.2113	12.7588	1.45248	2.73678	0.00041501	-3.38194	0.00349475
TC1200007653.hg.1	NR4A1					nuclear receptor subfamily 4, group A, member 1	NCI_H520_R	NCI_H520	NCI_H520_R - NCI_H520	10.8019	9.35241	1.44946	2.73105	8.02341e-05	-4.09564	0.000894418
TC1700006525.hg.1	RPA1					replication protein A1	NCI_H520_R	NCI_H520	NCI_H520_R - NCI_H520	12.7168	11.2675	1.44933	2.73082	3.1102e-07	-6.50721	1.0168e-05
TC0900009779.hg.1	C9orf72					chromosome 9 open reading frame 72	NCI_H520_R	NCI_H520	NCI_H520_R - NCI_H520	13.4474	11.9986	1.44874	2.7297	0.000237843	-3.62371	0.00220357
TC2200006641.hg.1	RANBP1					RAN binding protein 1	NCI_H520_R	NCI_H520	NCI_H520_R - NCI_H520	12.5052	11.0571	1.44808	2.72845	1.17939e-08	-7.92834	7.59628e-07
TC0600009102.hg.1	FIG4					FIG4 phosphoinositide 5-phosphatase	NCI_H520_R	NCI_H520	NCI_H520_R - NCI_H520	10.3339	8.88995	1.444	2.72073	2.50166e-05	-4.60177	0.000345053
TC1100007728.hg.1	FAM111A					family with sequence similarity 111, member A	NCI_H520_R	NCI_H520	NCI_H520_R - NCI_H520	11.4209	9.97712	1.44379	2.72034	0.000311258	-3.50688	0.00274162
TC0500009281.hg.1	PTTG1					pituitary tumor-transforming 1	NCI_H520_R	NCI_H520	NCI_H520_R - NCI_H520	11.3758	9.93231	1.44353	2.71985	5.26715e-07	-6.27842	1.57559e-05
TC1000011605.hg.1	CWF19L1					CWF19-like 1, cell cycle control (S. pombe); small nucleolar RNA, H/ACA box 12	NCI_H520_R	NCI_H520	NCI_H520_R - NCI_H520	10.0929	8.65058	1.44234	2.71761	3.0655e-05	-4.5135	0.00040312
TC2200007206.hg.1	MCM5					minichromosome maintenance complex component 5	NCI_H520_R	NCI_H520	NCI_H520_R - NCI_H520	8.70979	7.26814	1.44165	2.71631	2.77682e-05	-4.55645	0.00037623
TC1300009218.hg.1	DACH1					dachshund family transcription factor 1	NCI_H520_R	NCI_H520	NCI_H520_R - NCI_H520	6.17826	4.73667	1.44159	2.7162	3.50324e-06	-5.45553	7.0751e-05
TC0100014543.hg.1	DEPDC1					DEP domain containing 1	NCI_H520_R	NCI_H520	NCI_H520_R - NCI_H520	9.66442	8.2235	1.44092	2.71494	2.50606e-09	-8.60101	2.34716e-07
TC1700009995.hg.1	GRAP					GRB2-related adaptor protein	NCI_H520_R	NCI_H520	NCI_H520_R - NCI_H520	5.57459	4.13377	1.44082	2.71475	0.000254589	-3.59416	0.00232854
TC0800008370.hg.1	POLR2K					polymerase (RNA) II (DNA directed) polypeptide K, 7.0kDa	NCI_H520_R	NCI_H520	NCI_H520_R - NCI_H520	12.4175	10.9794	1.43812	2.70967	1.13152e-05	-4.94634	0.000182747
TC0300012023.hg.1	SPICE1					spindle and centriole associated protein 1	NCI_H520_R	NCI_H520	NCI_H520_R - NCI_H520	7.9468	6.50919	1.43761	2.70872	8.58442e-05	-4.06629	0.000947112
TC0900010925.hg.1	ZNF782					zinc finger protein 782	NCI_H520_R	NCI_H520	NCI_H520_R - NCI_H520	6.73368	5.29612	1.43756	2.70862	0.000689596	-3.16141	0.0052476
TC2100007032.hg.1	CBR1					carbonyl reductase 1	NCI_H520_R	NCI_H520	NCI_H520_R - NCI_H520	12.6595	11.2221	1.43742	2.70835	0.000744126	-3.12835	0.00560081
TC0300007164.hg.1	SS18L2					synovial sarcoma translocation gene on chromosome 18-like 2	NCI_H520_R	NCI_H520	NCI_H520_R - NCI_H520	8.69913	7.26469	1.43444	2.70277	4.32611e-05	-4.3639	0.00053758
TC1100012633.hg.1	SCN3B					sodium channel, voltage gated, type III beta subunit	NCI_H520_R	NCI_H520	NCI_H520_R - NCI_H520	7.82926	6.3955	1.43376	2.70149	0.00248699	-2.60433	0.0149834
TC0100015211.hg.1	GSTM3					glutathione S-transferase mu 3 (brain)	NCI_H520_R	NCI_H520	NCI_H520_R - NCI_H520	9.30486	7.87294	1.43192	2.69805	0.000893764	-3.04878	0.00647617
TC2000009980.hg.1	LINC00654					long intergenic non-protein coding RNA 654	NCI_H520_R	NCI_H520	NCI_H520_R - NCI_H520	5.76318	4.33136	1.43182	2.69787	5.30928e-05	-4.27496	0.000638662
TC0900008257.hg.1	RNF20					ring finger protein 20, E3 ubiquitin protein ligase	NCI_H520_R	NCI_H520	NCI_H520_R - NCI_H520	11.9102	10.4793	1.43083	2.69601	1.0156e-05	-4.99328	0.000167172
TC0100009479.hg.1	DCLRE1B					DNA cross-link repair 1B	NCI_H520_R	NCI_H520	NCI_H520_R - NCI_H520	7.29858	5.86857	1.43001	2.69449	1.09035e-05	-4.96243	0.000177299
TC1900006652.hg.1	TJP3 (ZO-3)			83		tight junction protein 3	NCI_H520_R	NCI_H520	NCI_H520_R - NCI_H520	4.89224	3.46243	1.42981	2.69411	3.71946e-06	-5.42952	7.42401e-05
TC0800006663.hg.1	ERI1					exoribonuclease 1	NCI_H520_R	NCI_H520	NCI_H520_R - NCI_H520	9.20997	7.78055	1.42942	2.69338	3.22032e-06	-5.4921	6.60951e-05
TC1400007443.hg.1	HSPA2			5		heat shock 70kDa protein 2	NCI_H520_R	NCI_H520	NCI_H520_R - NCI_H520	7.27155	5.84269	1.42886	2.69234	9.96905e-06	-5.00135	0.000164982
TC1500007318.hg.1	TEX9					testis expressed 9	NCI_H520_R	NCI_H520	NCI_H520_R - NCI_H520	7.73386	6.30556	1.4283	2.69129	0.000380075	-3.42013	0.00323872
TC0300012157.hg.1	RABL3					RAB, member of RAS oncogene family-like 3	NCI_H520_R	NCI_H520	NCI_H520_R - NCI_H520	8.73967	7.31668	1.42299	2.6814	2.1087e-05	-4.67599	0.00030212
TC0100018529.hg.1	SELE					selectin E	NCI_H520_R	NCI_H520	NCI_H520_R - NCI_H520	5.60689	4.18492	1.42197	2.67951	0.00408442	-2.38887	0.022399
TC1600009322.hg.1	CARHSP1					calcium regulated heat stable protein 1	NCI_H520_R	NCI_H520	NCI_H520_R - NCI_H520	8.3319	6.91311	1.41879	2.67362	6.37483e-05	-4.19553	0.000745515
TC1200009209.hg.1	KNTC1					kinetochore associated 1	NCI_H520_R	NCI_H520	NCI_H520_R - NCI_H520	8.80276	7.38467	1.4181	2.67233	3.35549e-07	-6.47424	1.08061e-05
TC1600011418.hg.1	CDH3					cadherin 3, type 1, P-cadherin (placental)	NCI_H520_R	NCI_H520	NCI_H520_R - NCI_H520	7.38307	5.96522	1.41785	2.67187	5.92179e-07	-6.22755	1.73074e-05
TC0100014340.hg.1	TACSTD2			x		tumor-associated calcium signal transducer 2	NCI_H520_R	NCI_H520	NCI_H520_R - NCI_H520	5.49531	4.07776	1.41755	2.67131	0.000190065	-3.7211	0.00182476
TC1900011282.hg.1	ZNF614					zinc finger protein 614	NCI_H520_R	NCI_H520	NCI_H520_R - NCI_H520	6.1469	4.73315	1.41375	2.66429	9.93086e-05	-4.00301	0.00106963
TC0200015643.hg.1	BARD1					BRCA1 associated RING domain 1	NCI_H520_R	NCI_H520	NCI_H520_R - NCI_H520	7.82354	6.41087	1.41266	2.66228	0.000170534	-3.76819	0.00166114
TC0600009508.hg.1	TBPL1					TBP-like 1	NCI_H520_R	NCI_H520	NCI_H520_R - NCI_H520	10.3534	8.94311	1.41027	2.65786	5.4908e-06	-5.26036	0.000102228
TC0600008955.hg.1	LIN28B					lin-28 homolog B (C. elegans)	NCI_H520_R	NCI_H520	NCI_H520_R - NCI_H520	7.01611	5.60733	1.40878	2.65512	9.29629e-06	-5.03169	0.000155771
TC0800008510.hg.1	OXR1					oxidation resistance 1	NCI_H520_R	NCI_H520	NCI_H520_R - NCI_H520	8.61267	7.20459	1.40809	2.65385	3.4952e-07	-6.45653	1.11721e-05
TC0700013290.hg.1	NCAPG2					non-SMC condensin II complex subunit G2	NCI_H520_R	NCI_H520	NCI_H520_R - NCI_H520	10.0439	8.63621	1.40772	2.65317	2.91006e-06	-5.5361	6.10117e-05
TC1700007469.hg.1	ATAD5					ATPase family, AAA domain containing 5	NCI_H520_R	NCI_H520	NCI_H520_R - NCI_H520	9.86645	8.45896	1.40749	2.65274	5.62018e-05	-4.25025	0.000670048
TC0700011050.hg.1	FIGNL1					fidgetin-like 1	NCI_H520_R	NCI_H520	NCI_H520_R - NCI_H520	8.34333	6.93799	1.40534	2.64881	3.93366e-07	-6.4052	1.23167e-05
TC1100009524.hg.1	ST14					suppression of tumorigenicity 14 (colon carcinoma)	NCI_H520_R	NCI_H520	NCI_H520_R - NCI_H520	12.8528	11.4506	1.40221	2.64306	3.51096e-06	-5.45457	7.07736e-05
TC1200010616.hg.1	TUBA1B					tubulin, alpha 1b	NCI_H520_R	NCI_H520	NCI_H520_R - NCI_H520	17.8487	16.448	1.40069	2.64028	9.13121e-10	-9.03947	1.10026e-07
TC0200015332.hg.1	PGAP1					post-GPI attachment to proteins 1	NCI_H520_R	NCI_H520	NCI_H520_R - NCI_H520	11.0031	9.60412	1.39902	2.63722	9.5545e-07	-6.01979	2.47807e-05
TC0300013846.hg.1	GXYLT2					glucoside xylosyltransferase 2	NCI_H520_R	NCI_H520	NCI_H520_R - NCI_H520	7.39962	6.00094	1.39867	2.63659	6.94877e-06	-5.15809	0.000122564
TC0300007278.hg.1	NBEAL2					neurobeachin like 2	NCI_H520_R	NCI_H520	NCI_H520_R - NCI_H520	7.16248	5.76449	1.39799	2.63534	0.000138185	-3.85954	0.00139211
TC1600011468.hg.1	PKMYT1					protein kinase, membrane associated tyrosine/threonine 1	NCI_H520_R	NCI_H520	NCI_H520_R - NCI_H520	5.77707	4.38128	1.39579	2.63133	0.00039927	-3.39873	0.00337679
TC1900011972.hg.1	ZNF404					zinc finger protein 404	NCI_H520_R	NCI_H520	NCI_H520_R - NCI_H520	4.41687	3.02245	1.39442	2.62882	0.000844184	-3.07356	0.00619165
TC0900011072.hg.1	ABCA1					ATP binding cassette subfamily A member 1	NCI_H520_R	NCI_H520	NCI_H520_R - NCI_H520	5.09828	3.7082	1.39008	2.62092	0.000607458	-3.21648	0.00472742
TC0900010792.hg.1	NOL8					nucleolar protein 8	NCI_H520_R	NCI_H520	NCI_H520_R - NCI_H520	10.9341	9.54445	1.38966	2.62016	2.76812e-06	-5.55782	5.84357e-05
TC0200009978.hg.1	PDK1					pyruvate dehydrogenase kinase, isozyme 1	NCI_H520_R	NCI_H520	NCI_H520_R - NCI_H520	9.28181	7.8923	1.38951	2.61989	3.14174e-06	-5.50283	6.49173e-05
TSUnmapped00000127.hg.1	KIF15					kinesin family member 15	NCI_H520_R	NCI_H520	NCI_H520_R - NCI_H520	7.90502	6.5157	1.38932	2.61955	6.64272e-07	-6.17765	1.88457e-05
TC1200010109.hg.1	LDHB					lactate dehydrogenase B	NCI_H520_R	NCI_H520	NCI_H520_R - NCI_H520	14.6281	13.2436	1.38453	2.61088	5.74071e-10	-9.24103	7.89274e-08
TC0100015873.hg.1	S100A13					S100 calcium binding protein A13	NCI_H520_R	NCI_H520	NCI_H520_R - NCI_H520	9.73878	8.3552	1.38358	2.60915	0.00552817	-2.25742	0.0287787
TC0600008209.hg.1	CENPQ					centromere protein Q	NCI_H520_R	NCI_H520	NCI_H520_R - NCI_H520	6.91098	5.52884	1.38214	2.60654	0.00015617	-3.8064	0.00154427
TC1900009639.hg.1	AP1M2					adaptor-related protein complex 1, mu 2 subunit	NCI_H520_R	NCI_H520	NCI_H520_R - NCI_H520	10.9156	9.5382	1.37744	2.59808	0.000169413	-3.77105	0.00165313
TC0800011395.hg.1	LRP12					LDL receptor related protein 12	NCI_H520_R	NCI_H520	NCI_H520_R - NCI_H520	6.19148	4.81505	1.37643	2.59626	1.05184e-05	-4.97805	0.000172345
TC0200016099.hg.1	HJURP					Holliday junction recognition protein	NCI_H520_R	NCI_H520	NCI_H520_R - NCI_H520	11.9251	10.5494	1.37566	2.59486	7.7607e-09	-8.1101	5.51164e-07
TC1000009092.hg.1	INPP5F					inositol polyphosphate-5-phosphatase F	NCI_H520_R	NCI_H520	NCI_H520_R - NCI_H520	5.86306	4.48746	1.37561	2.59477	0.00271808	-2.56574	0.0160954
TC2100008249.hg.1	TFF3					trefoil factor 3	NCI_H520_R	NCI_H520	NCI_H520_R - NCI_H520	8.63316	7.25839	1.37476	2.59326	1.82413e-05	-4.73894	0.000268156
TC1900010375.hg.1	RHPN2			x		rhophilin, Rho GTPase binding protein 2	NCI_H520_R	NCI_H520	NCI_H520_R - NCI_H520	8.36725	6.99435	1.3729	2.58991	2.03223e-06	-5.69203	4.59296e-05
TC0400008345.hg.1	SGMS2					sphingomyelin synthase 2	NCI_H520_R	NCI_H520	NCI_H520_R - NCI_H520	6.03321	4.66247	1.37074	2.58602	0.00234865	-2.62918	0.0142864
TC0900010995.hg.1	ALG2					ALG2, alpha-1,3/1,6-mannosyltransferase	NCI_H520_R	NCI_H520	NCI_H520_R - NCI_H520	10.6303	9.25992	1.37042	2.58546	1.61852e-05	-4.79088	0.00024191
TC0X00010837.hg.1	MBNL3					muscleblind-like splicing regulator 3	NCI_H520_R	NCI_H520	NCI_H520_R - NCI_H520	7.06978	5.69948	1.3703	2.58524	7.64275e-06	-5.11675	0.000132623
TC2100007241.hg.1	ABCG1					ATP binding cassette subfamily G member 1	NCI_H520_R	NCI_H520	NCI_H520_R - NCI_H520	7.78718	6.41711	1.37006	2.58482	0.000126539	-3.89777	0.00129981
TC1700008232.hg.1	PDK2					pyruvate dehydrogenase kinase, isozyme 2	NCI_H520_R	NCI_H520	NCI_H520_R - NCI_H520	9.2807	7.9117	1.36901	2.58293	0.00148875	-2.82718	0.00984906
TC0100015725.hg.1	ANP32E					acidic nuclear phosphoprotein 32 family member E	NCI_H520_R	NCI_H520	NCI_H520_R - NCI_H520	11.6756	10.3085	1.36717	2.57964	1.04878e-05	-4.97932	0.000172106
TC1600008656.hg.1	KLHL36					kelch-like family member 36	NCI_H520_R	NCI_H520	NCI_H520_R - NCI_H520	9.55066	8.18391	1.36675	2.57888	0.000423003	-3.37366	0.00354952
TC0400010258.hg.1	LGI2					leucine-rich repeat LGI family, member 2	NCI_H520_R	NCI_H520	NCI_H520_R - NCI_H520	6.3209	4.9547	1.3662	2.5779	0.000126326	-3.89851	0.00129825
TC0100015866.hg.1	S100A4					S100 calcium binding protein A4	NCI_H520_R	NCI_H520	NCI_H520_R - NCI_H520	8.5326	7.16665	1.36595	2.57746	5.91383e-05	-4.22813	0.000699613
TC1200008322.hg.1	TMTC2					transmembrane and tetratricopeptide repeat containing 2	NCI_H520_R	NCI_H520	NCI_H520_R - NCI_H520	7.89009	6.52458	1.3655	2.57666	0.000138415	-3.85882	0.00139376
TC0100008182.hg.1	CYP4X1					cytochrome P450, family 4, subfamily X, polypeptide 1	NCI_H520_R	NCI_H520	NCI_H520_R - NCI_H520	4.68368	3.31992	1.36376	2.57354	0.00200738	-2.69737	0.0126123
TC1200012666.hg.1	TMEM19					transmembrane protein 19	NCI_H520_R	NCI_H520	NCI_H520_R - NCI_H520	7.84048	6.47902	1.36146	2.56946	2.30469e-05	-4.63739	0.000323925
TC0400012213.hg.1	CTSO					cathepsin O	NCI_H520_R	NCI_H520	NCI_H520_R - NCI_H520	5.93251	4.57154	1.36097	2.56857	4.50447e-06	-5.34636	8.69594e-05
TC1200012143.hg.1	CIT					citron rho-interacting serine/threonine kinase; microRNA 1178	NCI_H520_R	NCI_H520	NCI_H520_R - NCI_H520	9.11374	7.75286	1.36088	2.56842	8.83723e-06	-5.05368	0.000149627
TC0200011503.hg.1	PXDN					peroxidasin	NCI_H520_R	NCI_H520	NCI_H520_R - NCI_H520	9.07566	7.7161	1.35956	2.56607	3.0216e-06	-5.51976	6.27978e-05
TC0100014247.hg.1	HSPB11					heat shock protein family B (small), member 11	NCI_H520_R	NCI_H520	NCI_H520_R - NCI_H520	10.5313	9.17303	1.35826	2.56376	2.11219e-09	-8.67527	2.08766e-07
TC1700010798.hg.1	DUSP3			x		dual specificity phosphatase 3	NCI_H520_R	NCI_H520	NCI_H520_R - NCI_H520	9.79967	8.44144	1.35823	2.5637	6.55506e-10	-9.18342	8.62534e-08
TC0500010639.hg.1	CCL28					chemokine (C-C motif) ligand 28	NCI_H520_R	NCI_H520	NCI_H520_R - NCI_H520	5.8897	4.53251	1.35719	2.56185	0.000550729	-3.25906	0.00437524
TC0200010447.hg.1	CASP8					caspase 8, apoptosis-related cysteine peptidase	NCI_H520_R	NCI_H520	NCI_H520_R - NCI_H520	9.41033	8.05439	1.35594	2.55963	0.000166039	-3.77979	0.00162349
TC0300008604.hg.1	UMPS					uridine monophosphate synthetase	NCI_H520_R	NCI_H520	NCI_H520_R - NCI_H520	10.8821	9.52717	1.35489	2.55777	2.3971e-07	-6.62031	8.26576e-06
TC1800006484.hg.1	NDC80					NDC80 kinetochore complex component	NCI_H520_R	NCI_H520	NCI_H520_R - NCI_H520	9.62523	8.27142	1.35381	2.55586	2.91433e-08	-7.53546	1.56266e-06
TC0200016445.hg.1	MSH6					mutS homolog 6	NCI_H520_R	NCI_H520	NCI_H520_R - NCI_H520	10.6203	9.26735	1.35294	2.55432	1.39211e-07	-6.85633	5.32228e-06
TC1600011405.hg.1	GINS3					GINS complex subunit 3 (Psf3 homolog)	NCI_H520_R	NCI_H520	NCI_H520_R - NCI_H520	9.07103	7.71892	1.3521	2.55284	2.26242e-06	-5.64543	4.98709e-05
TC0400009746.hg.1	SLBP					stem-loop binding protein	NCI_H520_R	NCI_H520	NCI_H520_R - NCI_H520	10.2996	8.94783	1.35178	2.55226	1.44712e-05	-4.8395	0.000220595
TC0100018273.hg.1	ATP1A1					ATPase, Na+/K+ transporting, alpha 1 polypeptide	NCI_H520_R	NCI_H520	NCI_H520_R - NCI_H520	15.4777	14.1267	1.35101	2.5509	3.414e-09	-8.46674	2.9819e-07
TC1200006649.hg.1	TPI1					triosephosphate isomerase 1	NCI_H520_R	NCI_H520	NCI_H520_R - NCI_H520	14.1665	12.8167	1.34978	2.54874	1.19031e-07	-6.92434	4.71028e-06
TC1700010451.hg.1	RDM1					RAD52 motif containing 1	NCI_H520_R	NCI_H520	NCI_H520_R - NCI_H520	6.19067	4.84231	1.34836	2.54623	4.60875e-05	-4.33642	0.000566453
TC0600009002.hg.1	C6orf203					chromosome 6 open reading frame 203	NCI_H520_R	NCI_H520	NCI_H520_R - NCI_H520	9.55171	8.2056	1.3461	2.54225	5.49293e-05	-4.2602	0.000656702
TC0900008345.hg.1	RAD23B					RAD23 homolog B, nucleotide excision repair protein	NCI_H520_R	NCI_H520	NCI_H520_R - NCI_H520	15.0376	13.6916	1.34602	2.54211	7.21244e-08	-7.14192	3.19188e-06
TC1600008675.hg.1	KIAA0513					KIAA0513	NCI_H520_R	NCI_H520	NCI_H520_R - NCI_H520	6.95843	5.61311	1.34532	2.54087	1.53655e-05	-4.81345	0.000232247
TC1000012227.hg.1	CLRN3					clarin 3	NCI_H520_R	NCI_H520	NCI_H520_R - NCI_H520	5.35913	4.0142	1.34494	2.54019	2.15919e-05	-4.66571	0.00030771
TC1100011083.hg.1	AHNAK					AHNAK nucleoprotein	NCI_H520_R	NCI_H520	NCI_H520_R - NCI_H520	6.65911	5.31645	1.34266	2.53619	3.79298e-06	-5.42102	7.54655e-05
TC1100007026.hg.1	ZDHHC13					zinc finger, DHHC-type containing 13	NCI_H520_R	NCI_H520	NCI_H520_R - NCI_H520	8.89271	7.55043	1.34228	2.53551	3.58826e-07	-6.44512	1.14016e-05
TC1400009242.hg.1	WDHD1					WD repeat and HMG-box DNA binding protein 1	NCI_H520_R	NCI_H520	NCI_H520_R - NCI_H520	8.94046	7.60014	1.34032	2.53208	1.67679e-06	-5.77552	3.94772e-05
TC1100011375.hg.1	C11orf24					chromosome 11 open reading frame 24	NCI_H520_R	NCI_H520	NCI_H520_R - NCI_H520	9.15223	7.81205	1.34018	2.53182	8.22474e-05	-4.08488	0.000912593
TC1400009973.hg.1	RPS6KA5					ribosomal protein S6 kinase, 90kDa, polypeptide 5	NCI_H520_R	NCI_H520	NCI_H520_R - NCI_H520	6.10546	4.76598	1.33947	2.53059	0.000643434	-3.1915	0.00494992
TC1600009870.hg.1	SULT1A1					sulfotransferase family 1A member 1	NCI_H520_R	NCI_H520	NCI_H520_R - NCI_H520	8.51753	7.18011	1.33742	2.52699	2.71358e-05	-4.56646	0.000369764
TC0600014139.hg.1	PRIM2					primase, DNA, polypeptide 2 (58kDa)	NCI_H520_R	NCI_H520	NCI_H520_R - NCI_H520	10.6095	9.27336	1.33612	2.52471	4.43949e-08	-7.35267	2.1789e-06
TC0900011259.hg.1	HDHD3					haloacid dehalogenase-like hydrolase domain containing 3	NCI_H520_R	NCI_H520	NCI_H520_R - NCI_H520	7.98791	6.65257	1.33534	2.52335	6.96961e-05	-4.15679	0.000797249
TC0100018466.hg.1	DENND2C					DENN/MADD domain containing 2C	NCI_H520_R	NCI_H520	NCI_H520_R - NCI_H520	6.28869	4.95491	1.33378	2.52062	0.000175814	-3.75495	0.00170473
TC1900009240.hg.1	GNG7					guanine nucleotide binding protein (G protein), gamma 7	NCI_H520_R	NCI_H520	NCI_H520_R - NCI_H520	8.33965	7.00644	1.33321	2.51962	2.03189e-05	-4.6921	0.000293551
TC1700012281.hg.1	EPN3					epsin 3	NCI_H520_R	NCI_H520	NCI_H520_R - NCI_H520	4.9923	3.65912	1.33318	2.51957	0.000146789	-3.83331	0.0014657
TC1600009362.hg.1	EMP2			x		epithelial membrane protein 2	NCI_H520_R	NCI_H520	NCI_H520_R - NCI_H520	17.822	16.4888	1.33315	2.51953	2.3909e-09	-8.62144	2.26903e-07
TC1600009182.hg.1	ZNF200					zinc finger protein 200	NCI_H520_R	NCI_H520	NCI_H520_R - NCI_H520	7.23654	5.9045	1.33205	2.5176	0.000572695	-3.24208	0.00451387
TC0X00009117.hg.1	FANCB					Fanconi anemia complementation group B	NCI_H520_R	NCI_H520	NCI_H520_R - NCI_H520	8.36	7.02848	1.33152	2.51667	1.0549e-05	-4.97679	0.000172714
TC0800011683.hg.1	FBXO32					F-box protein 32	NCI_H520_R	NCI_H520	NCI_H520_R - NCI_H520	9.72269	8.39351	1.32918	2.51259	0.000673373	-3.17174	0.00515436
TC1000007641.hg.1	DKK1					dickkopf WNT signaling pathway inhibitor 1	NCI_H520_R	NCI_H520	NCI_H520_R - NCI_H520	4.69122	3.36218	1.32904	2.51236	0.000604845	-3.21836	0.00470879
TC1700009042.hg.1	AFMID					arylformamidase	NCI_H520_R	NCI_H520	NCI_H520_R - NCI_H520	11.2546	9.92626	1.32837	2.51119	3.47157e-05	-4.45947	0.000446565
TC0100018081.hg.1	ZNF670					zinc finger protein 670; zinc finger protein 695; ZNF670-ZNF695 readthrough (NMD candidate)	NCI_H520_R	NCI_H520	NCI_H520_R - NCI_H520	9.76605	8.43949	1.32657	2.50805	3.99267e-06	-5.39874	7.87084e-05
TC1700007387.hg.1	TRAF4					TNF receptor-associated factor 4	NCI_H520_R	NCI_H520	NCI_H520_R - NCI_H520	9.31669	7.99014	1.32654	2.50801	2.74561e-05	-4.56136	0.000372943
TC1300009088.hg.1	DIAPH3					diaphanous-related formin 3	NCI_H520_R	NCI_H520	NCI_H520_R - NCI_H520	10.7298	9.40353	1.32632	2.50762	4.41348e-07	-6.35522	1.35616e-05
TC0500007666.hg.1	CENPH					centromere protein H	NCI_H520_R	NCI_H520	NCI_H520_R - NCI_H520	10.1168	8.79142	1.32541	2.50605	5.69026e-06	-5.24487	0.000104816
TC1700010641.hg.1	KRT23			x		keratin 23, type I	NCI_H520_R	NCI_H520	NCI_H520_R - NCI_H520	7.71287	6.38893	1.32393	2.50348	0.00117296	-2.93072	0.00809187
TC0100013455.hg.1	RPA2					replication protein A2	NCI_H520_R	NCI_H520	NCI_H520_R - NCI_H520	8.52451	7.20074	1.32377	2.5032	1.62412e-05	-4.78938	0.000242578
TC0100008591.hg.1	PGM1					phosphoglucomutase 1	NCI_H520_R	NCI_H520	NCI_H520_R - NCI_H520	6.69865	5.37505	1.3236	2.5029	4.30634e-05	-4.36589	0.000536056
TC1600011573.hg.1	GCSH					glycine cleavage system protein H (aminomethyl carrier)	NCI_H520_R	NCI_H520	NCI_H520_R - NCI_H520	12.077	10.7553	1.32174	2.49967	6.4018e-06	-5.1937	0.000115093
TC0900007971.hg.1	FGD3					FYVE, RhoGEF and PH domain containing 3	NCI_H520_R	NCI_H520	NCI_H520_R - NCI_H520	7.60362	6.28199	1.32163	2.49948	0.000540812	-3.26695	0.00431683
TC0500010781.hg.1	SLC38A9					Transcript Identified by AceView, Entrez Gene ID(s) 153129	NCI_H520_R	NCI_H520	NCI_H520_R - NCI_H520	5.06535	3.7439	1.32145	2.49917	0.0204763	-1.68875	0.0817526
TC2200007416.hg.1	FAM83F					family with sequence similarity 83, member F	NCI_H520_R	NCI_H520	NCI_H520_R - NCI_H520	10.2933	8.97217	1.3211	2.49856	0.000289638	-3.53814	0.00259164
TC1400007761.hg.1	AHSA1					AHA1, activator of heat shock 90kDa protein ATPase homolog 1 (yeast)	NCI_H520_R	NCI_H520	NCI_H520_R - NCI_H520	14.7678	13.4473	1.32049	2.49752	2.28887e-06	-5.64038	5.02474e-05
TC0100013323.hg.1	STPG1					sperm-tail PG-rich repeat containing 1	NCI_H520_R	NCI_H520	NCI_H520_R - NCI_H520	7.33611	6.01605	1.32006	2.49676	0.002518	-2.59894	0.0151193
TC1700010731.hg.1	PSMC3IP					PSMC3 interacting protein	NCI_H520_R	NCI_H520	NCI_H520_R - NCI_H520	8.56625	7.24729	1.31896	2.49486	0.000371757	-3.42974	0.00318174
TC1100010713.hg.1	CKAP5					cytoskeleton associated protein 5; small nucleolar RNA, C/D box 67	NCI_H520_R	NCI_H520	NCI_H520_R - NCI_H520	12.4042	11.0856	1.31855	2.49415	6.2762e-08	-7.2023	2.86597e-06
TC0500007145.hg.1	SKP2					Transcript Identified by AceView, Entrez Gene ID(s) 6502	NCI_H520_R	NCI_H520	NCI_H520_R - NCI_H520	4.8327	3.51544	1.31726	2.49193	0.00624026	-2.2048	0.0316989
TC1000012525.hg.1	ACBD7					acyl-CoA binding domain containing 7	NCI_H520_R	NCI_H520	NCI_H520_R - NCI_H520	9.50088	8.18364	1.31724	2.49189	0.007243	-2.14008	0.0357248
TC0200009927.hg.1	MYO3B					myosin IIIB	NCI_H520_R	NCI_H520	NCI_H520_R - NCI_H520	4.74398	3.4268	1.31718	2.49178	2.636e-05	-4.57905	0.000360797
TC0100009723.hg.1	FAM72D					family with sequence similarity 72, member D	NCI_H520_R	NCI_H520	NCI_H520_R - NCI_H520	10.614	9.29769	1.31635	2.49035	2.6242e-06	-5.581	5.60253e-05
TC0400007243.hg.1	PGM2					phosphoglucomutase 2	NCI_H520_R	NCI_H520	NCI_H520_R - NCI_H520	9.82964	8.51389	1.31575	2.48932	8.79737e-07	-6.05565	2.31201e-05
TC0300011651.hg.1	GBE1					glucan (1,4-alpha-), branching enzyme 1	NCI_H520_R	NCI_H520	NCI_H520_R - NCI_H520	7.9592	6.64368	1.31553	2.48893	3.50818e-06	-5.45492	7.07736e-05
TC0300014073.hg.1	PLCH1					phospholipase C, eta 1	NCI_H520_R	NCI_H520	NCI_H520_R - NCI_H520	7.35068	6.03725	1.31343	2.48532	3.23023e-05	-4.49077	0.000420401
TC0400011411.hg.1	ADH7					alcohol dehydrogenase 7 (class IV), mu or sigma polypeptide	NCI_H520_R	NCI_H520	NCI_H520_R - NCI_H520	5.42118	4.10886	1.31233	2.48342	0.000521201	-3.28299	0.00419769
TC1100008113.hg.1	RHOD			x		ras homolog family member D	NCI_H520_R	NCI_H520	NCI_H520_R - NCI_H520	6.99587	5.68379	1.31207	2.48298	0.000319801	-3.49512	0.00280236
TC0200008230.hg.1	TMSB10					thymosin beta 10	NCI_H520_R	NCI_H520	NCI_H520_R - NCI_H520	14.472	13.1601	1.31192	2.48272	1.52261e-05	-4.81741	0.000230955
TC0200015869.hg.1	AP1S3					adaptor-related protein complex 1 sigma 3 subunit	NCI_H520_R	NCI_H520	NCI_H520_R - NCI_H520	7.58869	6.27907	1.30962	2.47877	0.000735532	-3.1334	0.00554116
TC0200009596.hg.1	ACVR2A					activin A receptor type IIA	NCI_H520_R	NCI_H520	NCI_H520_R - NCI_H520	7.52645	6.21852	1.30793	2.47585	3.24175e-07	-6.48922	1.05188e-05
TC2000006559.hg.1	CDC25B					cell division cycle 25B	NCI_H520_R	NCI_H520	NCI_H520_R - NCI_H520	9.20129	7.8946	1.30669	2.47374	2.34176e-06	-5.63046	5.11468e-05
TC1600008427.hg.1	ZNRF1					zinc and ring finger 1, E3 ubiquitin protein ligase	NCI_H520_R	NCI_H520	NCI_H520_R - NCI_H520	7.62307	6.31696	1.30611	2.47274	1.48594e-05	-4.828	0.000225872
TC0100009030.hg.1	EPHX4					epoxide hydrolase 4	NCI_H520_R	NCI_H520	NCI_H520_R - NCI_H520	5.39326	4.08793	1.30533	2.47141	0.0140425	-1.85255	0.0610302
TC0400012829.hg.1	ARHGEF38					Rho guanine nucleotide exchange factor 38	NCI_H520_R	NCI_H520	NCI_H520_R - NCI_H520	8.17604	6.87099	1.30506	2.47094	0.0027255	-2.56455	0.0161348
TC0X00006483.hg.1	GYG2					glycogenin 2	NCI_H520_R	NCI_H520	NCI_H520_R - NCI_H520	7.1778	5.8737	1.3041	2.46929	1.55383e-05	-4.8086	0.000234592
TC1900011933.hg.1	ZNF585A					zinc finger protein 585A	NCI_H520_R	NCI_H520	NCI_H520_R - NCI_H520	8.52205	7.21839	1.30366	2.46854	1.52646e-05	-4.81631	0.000231211
TC1300008468.hg.1	SLC46A3					solute carrier family 46, member 3	NCI_H520_R	NCI_H520	NCI_H520_R - NCI_H520	5.89347	4.59008	1.30339	2.46809	0.00278029	-2.55591	0.0163823
TC1100012810.hg.1	NFRKB					Transcript Identified by AceView, Entrez Gene ID(s) 4798	NCI_H520_R	NCI_H520	NCI_H520_R - NCI_H520	6.72128	5.41794	1.30334	2.468	0.000221782	-3.65407	0.00207629
TC0800008235.hg.1	FAM92A1					family with sequence similarity 92, member A1	NCI_H520_R	NCI_H520	NCI_H520_R - NCI_H520	13.4441	12.1417	1.30233	2.46627	3.0353e-07	-6.5178	1.00156e-05
TC0800006927.hg.1	LPL					lipoprotein lipase	NCI_H520_R	NCI_H520	NCI_H520_R - NCI_H520	6.34941	5.04997	1.29944	2.46133	0.000778825	-3.10856	0.00579807
TC1100010418.hg.1	KIF18A					kinesin family member 18A	NCI_H520_R	NCI_H520	NCI_H520_R - NCI_H520	10.9812	9.68342	1.29782	2.45857	1.22812e-06	-5.91076	3.03114e-05
TC0100009934.hg.1	ANXA9					annexin A9	NCI_H520_R	NCI_H520	NCI_H520_R - NCI_H520	8.05318	6.75617	1.29701	2.4572	0.00113248	-2.94597	0.00785561
TC1600011440.hg.1	OSGIN1			x		oxidative stress induced growth inhibitor 1	NCI_H520_R	NCI_H520	NCI_H520_R - NCI_H520	9.52359	8.22891	1.29468	2.45323	0.000692284	-3.15972	0.00525783
TC0400011424.hg.1	H2AFZ					H2A histone family, member Z	NCI_H520_R	NCI_H520	NCI_H520_R - NCI_H520	15.1563	13.8628	1.29348	2.45119	2.0022e-07	-6.69849	7.14528e-06
TC0900008314.hg.1	FSD1L					fibronectin type III and SPRY domain containing 1-like	NCI_H520_R	NCI_H520	NCI_H520_R - NCI_H520	6.76287	5.46984	1.29302	2.45041	5.63506e-05	-4.2491	0.000671076
TC0400006994.hg.1	NCAPG					non-SMC condensin I complex subunit G	NCI_H520_R	NCI_H520	NCI_H520_R - NCI_H520	11.4305	10.1379	1.29258	2.44966	1.32135e-08	-7.87898	8.26249e-07
TC0100014522.hg.1	GNG12			x		guanine nucleotide binding protein (G protein), gamma 12	NCI_H520_R	NCI_H520	NCI_H520_R - NCI_H520	7.41316	6.12067	1.29249	2.4495	0.000278398	-3.55533	0.0025015
TC0100008584.hg.1	ALG6					ALG6, alpha-1,3-glucosyltransferase	NCI_H520_R	NCI_H520	NCI_H520_R - NCI_H520	8.22284	6.93149	1.29135	2.44757	0.000336216	-3.47338	0.00291596
TC1700009679.hg.1	AURKB					aurora kinase B	NCI_H520_R	NCI_H520	NCI_H520_R - NCI_H520	9.22246	7.93154	1.29092	2.44684	8.54445e-08	-7.06832	3.61462e-06
TC0500010731.hg.1	ARL15					ADP-ribosylation factor like GTPase 15	NCI_H520_R	NCI_H520	NCI_H520_R - NCI_H520	8.71933	7.42872	1.29061	2.44632	0.000130968	-3.88283	0.00133518
TC1500009772.hg.1	SPG21					spastic paraplegia 21 (autosomal recessive, Mast syndrome)	NCI_H520_R	NCI_H520	NCI_H520_R - NCI_H520	10.3224	9.03331	1.28911	2.44377	5.67502e-08	-7.24603	2.66341e-06
TC1600008328.hg.1	DHODH					dihydroorotate dehydrogenase (quinone)	NCI_H520_R	NCI_H520	NCI_H520_R - NCI_H520	10.1789	8.89047	1.28847	2.44269	4.98117e-05	-4.30267	0.000603935
TC0900009930.hg.1	FANCG					Fanconi anemia complementation group G	NCI_H520_R	NCI_H520	NCI_H520_R - NCI_H520	7.24015	5.95207	1.28808	2.44203	9.7313e-05	-4.01183	0.001052
TC1600011463.hg.1	PGP					phosphoglycolate phosphatase	NCI_H520_R	NCI_H520	NCI_H520_R - NCI_H520	9.64485	8.35678	1.28807	2.44201	0.000116903	-3.93217	0.00121759
TC0300007236.hg.1	LARS2					leucyl-tRNA synthetase 2, mitochondrial	NCI_H520_R	NCI_H520	NCI_H520_R - NCI_H520	6.90149	5.61374	1.28775	2.44146	0.00439915	-2.35663	0.0238627
TC0100008260.hg.1	CDKN2C					cyclin-dependent kinase inhibitor 2C (p18, inhibits CDK4)	NCI_H520_R	NCI_H520	NCI_H520_R - NCI_H520	7.02387	5.73727	1.2866	2.43952	9.29435e-07	-6.03178	2.42512e-05
TC1300006785.hg.1	B3GLCT					beta 3-glucosyltransferase	NCI_H520_R	NCI_H520	NCI_H520_R - NCI_H520	8.36229	7.07732	1.28497	2.43676	4.69163e-07	-6.32868	1.42732e-05
TC0100014937.hg.1	FAM69A					family with sequence similarity 69, member A	NCI_H520_R	NCI_H520	NCI_H520_R - NCI_H520	8.9883	7.70352	1.28478	2.43645	2.62573e-05	-4.58075	0.000359621
TC0400012854.hg.1	TMEM144			x		transmembrane protein 144	NCI_H520_R	NCI_H520	NCI_H520_R - NCI_H520	6.53143	5.24871	1.28273	2.43299	0.00018861	-3.72444	0.00181241
TC0200009067.hg.1	TMEM37					transmembrane protein 37	NCI_H520_R	NCI_H520	NCI_H520_R - NCI_H520	10.1725	8.89145	1.28103	2.43012	0.000891	-3.05012	0.00646487
TC0100010284.hg.1	PEA15					phosphoprotein enriched in astrocytes 15	NCI_H520_R	NCI_H520	NCI_H520_R - NCI_H520	12.1223	10.8418	1.28051	2.42924	4.43601e-08	-7.35301	2.1789e-06
TC1600011330.hg.1	ATP6V0C			x		ATPase, H+ transporting, lysosomal 16kDa, V0 subunit c	NCI_H520_R	NCI_H520	NCI_H520_R - NCI_H520	12.7073	11.427	1.28027	2.42884	5.69316e-05	-4.24465	0.000676532
TC1600006653.hg.1	THOC6					THO complex 6	NCI_H520_R	NCI_H520	NCI_H520_R - NCI_H520	9.4477	8.16796	1.27974	2.42795	1.72049e-05	-4.76435	0.000255194
TC0400008331.hg.1	NPNT					nephronectin	NCI_H520_R	NCI_H520	NCI_H520_R - NCI_H520	5.37536	4.09653	1.27883	2.42642	9.35044e-05	-4.02917	0.00101749
TC0200008291.hg.1	KDM3A					lysine (K)-specific demethylase 3A	NCI_H520_R	NCI_H520	NCI_H520_R - NCI_H520	8.72276	7.44512	1.27763	2.42441	2.7226e-06	-5.56502	5.7702e-05
TC1400007086.hg.1	LRR1					leucine rich repeat protein 1; ras homolog family member Q pseudogene 1	NCI_H520_R	NCI_H520	NCI_H520_R - NCI_H520	7.09005	5.81243	1.27763	2.4244	1.36251e-05	-4.86566	0.000210239
TC1500009845.hg.1	AAGAB					alpha- and gamma-adaptin binding protein	NCI_H520_R	NCI_H520	NCI_H520_R - NCI_H520	12.341	11.0641	1.27687	2.42312	5.51827e-07	-6.2582	1.63384e-05
TC1200007146.hg.1	STK38L					serine/threonine kinase 38 like	NCI_H520_R	NCI_H520	NCI_H520_R - NCI_H520	12.8398	11.5636	1.27619	2.42199	1.30498e-06	-5.8844	3.18059e-05
TC0300007161.hg.1	VIPR1					vasoactive intestinal peptide receptor 1	NCI_H520_R	NCI_H520	NCI_H520_R - NCI_H520	6.15512	4.88127	1.27386	2.41807	6.75807e-06	-5.17018	0.000120166
TC0X00009341.hg.1	DMD					dystrophin	NCI_H520_R	NCI_H520	NCI_H520_R - NCI_H520	5.95477	4.68136	1.27341	2.41732	2.21925e-05	-4.65379	0.00031356
TC0800008478.hg.1	FZD6					frizzled class receptor 6	NCI_H520_R	NCI_H520	NCI_H520_R - NCI_H520	12.158	10.8853	1.27273	2.41618	1.28365e-05	-4.89155	0.000200962
TC1000012585.hg.1	CHUK					conserved helix-loop-helix ubiquitous kinase	NCI_H520_R	NCI_H520	NCI_H520_R - NCI_H520	7.60028	6.32855	1.27174	2.41452	0.000164144	-3.78477	0.00160903
TC0400011180.hg.1	SCD5					stearoyl-CoA desaturase 5	NCI_H520_R	NCI_H520	NCI_H520_R - NCI_H520	6.88982	5.62013	1.2697	2.41111	2.33312e-05	-4.63206	0.000327277
TC0X00006631.hg.1	TMSB4X					thymosin beta 4, X-linked	NCI_H520_R	NCI_H520	NCI_H520_R - NCI_H520	17.5803	16.312	1.26833	2.40883	3.49287e-09	-8.45682	3.033e-07
TC0900008173.hg.1	ANP32B					acidic nuclear phosphoprotein 32 family member B	NCI_H520_R	NCI_H520	NCI_H520_R - NCI_H520	14.6516	13.3832	1.26833	2.40883	2.1848e-08	-7.66059	1.23967e-06
TC0500010717.hg.1	MOCS2					molybdenum cofactor synthesis 2	NCI_H520_R	NCI_H520	NCI_H520_R - NCI_H520	8.7562	7.48805	1.26815	2.40852	0.000376944	-3.42372	0.00321469
TC0200008080.hg.1	WDR54					WD repeat domain 54	NCI_H520_R	NCI_H520	NCI_H520_R - NCI_H520	6.98417	5.71612	1.26805	2.40836	7.6031e-05	-4.11901	0.000856775
TC0300008130.hg.1	COL8A1					collagen, type VIII, alpha 1	NCI_H520_R	NCI_H520	NCI_H520_R - NCI_H520	7.67682	6.40938	1.26745	2.40735	4.31154e-05	-4.36537	0.000536392
TC0700006737.hg.1	ARL4A			x		ADP-ribosylation factor like GTPase 4A	NCI_H520_R	NCI_H520	NCI_H520_R - NCI_H520	9.72813	8.46191	1.26622	2.4053	0.0056712	-2.24633	0.0293949
TC0600013271.hg.1	MTFR2					mitochondrial fission regulator 2	NCI_H520_R	NCI_H520	NCI_H520_R - NCI_H520	6.43773	5.17497	1.26276	2.39954	0.000417844	-3.37899	0.00351586
TC0100017523.hg.1	LIN9					lin-9 DREAM MuvB core complex component	NCI_H520_R	NCI_H520	NCI_H520_R - NCI_H520	8.53012	7.26805	1.26207	2.3984	2.20415e-06	-5.65676	4.88879e-05
TC2000007670.hg.1	SNAI1					snail family zinc finger 1	NCI_H520_R	NCI_H520	NCI_H520_R - NCI_H520	5.12374	3.86171	1.26203	2.39832	0.00100961	-2.99585	0.00716312
TC1100008049.hg.1	BANF1					barrier to autointegration factor 1	NCI_H520_R	NCI_H520	NCI_H520_R - NCI_H520	12.7151	11.4535	1.26157	2.39756	6.49366e-05	-4.18751	0.000756523
TC0200015476.hg.1	RAPH1			x		Ras association (RalGDS/AF-6) and pleckstrin homology domains 1	NCI_H520_R	NCI_H520	NCI_H520_R - NCI_H520	8.70078	7.44083	1.25995	2.39488	0.000515448	-3.28781	0.00415927
TC0100015058.hg.1	SASS6					SAS-6 centriolar assembly protein	NCI_H520_R	NCI_H520	NCI_H520_R - NCI_H520	9.60764	8.3481	1.25954	2.3942	5.88818e-09	-8.23002	4.47835e-07
TC1500007614.hg.1	MAP2K1					mitogen-activated protein kinase kinase 1	NCI_H520_R	NCI_H520	NCI_H520_R - NCI_H520	13.9227	12.6632	1.2595	2.39413	3.40532e-07	-6.46784	1.09174e-05
TC1200012624.hg.1	TUBA1C					tubulin, alpha 1c	NCI_H520_R	NCI_H520	NCI_H520_R - NCI_H520	16.2617	15.0026	1.25904	2.39336	1.28206e-09	-8.89209	1.40294e-07
TC0500007201.hg.1	OSMR			x		oncostatin M receptor	NCI_H520_R	NCI_H520	NCI_H520_R - NCI_H520	5.21843	3.96339	1.25504	2.38674	1.95829e-05	-4.70812	0.000284756
TC1000010847.hg.1	DNA2					DNA replication helicase/nuclease 2	NCI_H520_R	NCI_H520	NCI_H520_R - NCI_H520	7.291	6.036	1.255	2.38668	2.04151e-05	-4.69005	0.000294461
TC2200008134.hg.1	ZNF280B					zinc finger protein 280B	NCI_H520_R	NCI_H520	NCI_H520_R - NCI_H520	7.87652	6.62221	1.25431	2.38554	0.000583918	-3.23365	0.00458246
TC0500008777.hg.1	KIF20A					kinesin family member 20A	NCI_H520_R	NCI_H520	NCI_H520_R - NCI_H520	9.96215	8.70831	1.25384	2.38475	8.01854e-10	-9.0959	9.94114e-08
TC1900011475.hg.1	ISOC2					isochorismatase domain containing 2	NCI_H520_R	NCI_H520	NCI_H520_R - NCI_H520	9.46899	8.21524	1.25375	2.38461	0.000109562	-3.96034	0.00115531
TC1400007445.hg.1	PLEKHG3			x		pleckstrin homology domain containing, family G (with RhoGef domain) member 3	NCI_H520_R	NCI_H520	NCI_H520_R - NCI_H520	6.13407	4.88051	1.25356	2.38428	0.000112268	-3.94974	0.00117786
TC0700013050.hg.1	KCNH2					potassium channel, voltage gated eag related subfamily H, member 2	NCI_H520_R	NCI_H520	NCI_H520_R - NCI_H520	8.0191	6.76622	1.25288	2.38317	0.000293345	-3.53262	0.00262024
TC1100009618.hg.1	GLB1L2					galactosidase beta 1 like 2	NCI_H520_R	NCI_H520	NCI_H520_R - NCI_H520	5.45955	4.20836	1.25118	2.38037	3.46824e-05	-4.45989	0.0004465
TC0300007206.hg.1	TCAIM					T cell activation inhibitor, mitochondrial	NCI_H520_R	NCI_H520	NCI_H520_R - NCI_H520	9.97335	8.72237	1.25097	2.38002	1.07653e-06	-5.96797	2.69737e-05
TC1000011969.hg.1	FAM204A					family with sequence similarity 204, member A	NCI_H520_R	NCI_H520	NCI_H520_R - NCI_H520	10.64	9.3911	1.24885	2.37652	1.5757e-07	-6.80253	5.86803e-06
TC1500009709.hg.1	CA12			x		carbonic anhydrase XII	NCI_H520_R	NCI_H520	NCI_H520_R - NCI_H520	7.11914	5.87054	1.2486	2.37611	0.000306453	-3.51364	0.00270932
TC1200011327.hg.1	CSRP2					cysteine and glycine-rich protein 2	NCI_H520_R	NCI_H520	NCI_H520_R - NCI_H520	10.9592	9.71148	1.24771	2.37464	3.0541e-05	-4.51512	0.000402608
TC0900008316.hg.1	FKTN					fukutin	NCI_H520_R	NCI_H520	NCI_H520_R - NCI_H520	8.91186	7.66499	1.24687	2.37326	9.25704e-06	-5.03353	0.000155356
TC0X00010877.hg.1	FAM122B					family with sequence similarity 122B	NCI_H520_R	NCI_H520	NCI_H520_R - NCI_H520	9.31111	8.06527	1.24585	2.37158	3.05738e-06	-5.51465	6.33573e-05
TC0900008222.hg.1	STX17					syntaxin 17	NCI_H520_R	NCI_H520	NCI_H520_R - NCI_H520	10.3259	9.0802	1.24571	2.37135	0.000204934	-3.68839	0.0019466
TC2000010022.hg.1	ZNFX1					zinc finger, NFX1-type containing 1	NCI_H520_R	NCI_H520	NCI_H520_R - NCI_H520	6.08965	4.84459	1.24506	2.37029	1.64141e-05	-4.78478	0.000244989
TC0200013061.hg.1	PRADC1					protease-associated domain containing 1	NCI_H520_R	NCI_H520	NCI_H520_R - NCI_H520	8.64671	7.40169	1.24502	2.37021	8.24444e-05	-4.08384	0.000913834
TC0300009787.hg.1	ADIPOQ					adiponectin, C1Q and collagen domain containing	NCI_H520_R	NCI_H520	NCI_H520_R - NCI_H520	5.11283	3.86872	1.24411	2.36872	1.34181e-05	-4.87231	0.000207796
TC0200014404.hg.1	MCM6					minichromosome maintenance complex component 6	NCI_H520_R	NCI_H520	NCI_H520_R - NCI_H520	9.23926	7.99543	1.24383	2.36827	2.87352e-07	-6.54159	9.55524e-06
TC0300013417.hg.1	LIPH			x		lipase, member H	NCI_H520_R	NCI_H520	NCI_H520_R - NCI_H520	6.21483	4.97111	1.24372	2.36808	0.000232245	-3.63405	0.00215917
TC0800009764.hg.1	PSD3					pleckstrin and Sec7 domain containing 3	NCI_H520_R	NCI_H520	NCI_H520_R - NCI_H520	9.56702	8.32375	1.24327	2.36734	2.84999e-06	-5.54516	5.99281e-05
TC1100012681.hg.1	SIAE			x		sialic acid acetylesterase	NCI_H520_R	NCI_H520	NCI_H520_R - NCI_H520	6.18632	4.94422	1.2421	2.36543	0.00029778	-3.52611	0.00264792
TC0400006685.hg.1	WFS1			x		Wolfram syndrome 1 (wolframin)	NCI_H520_R	NCI_H520	NCI_H520_R - NCI_H520	10.858	9.61604	1.24195	2.36518	0.0003332	-3.4773	0.00289448
TC1800006834.hg.1	SNRPD1					small nuclear ribonucleoprotein D1 polypeptide	NCI_H520_R	NCI_H520	NCI_H520_R - NCI_H520	11.8694	10.6284	1.24105	2.3637	1.23733e-05	-4.90752	0.000195421
TC0700011502.hg.1	ABHD11					abhydrolase domain containing 11	NCI_H520_R	NCI_H520	NCI_H520_R - NCI_H520	6.47479	5.23379	1.24101	2.36363	0.00014296	-3.84478	0.00143482
TC0100012089.hg.1	GPR137B					G protein-coupled receptor 137B	NCI_H520_R	NCI_H520	NCI_H520_R - NCI_H520	7.35387	6.11292	1.24095	2.36353	2.01895e-05	-4.69487	0.000292155
TC0400010750.hg.1	NMU					neuromedin U	NCI_H520_R	NCI_H520	NCI_H520_R - NCI_H520	8.47702	7.2374	1.23962	2.36137	0.0016969	-2.77034	0.0109822
TC0100016112.hg.1	TAGLN2					transgelin 2	NCI_H520_R	NCI_H520	NCI_H520_R - NCI_H520	14.6432	13.4051	1.23816	2.35898	6.55242e-07	-6.1836	1.86388e-05
TC0300013458.hg.1	RPL39L					ribosomal protein L39-like	NCI_H520_R	NCI_H520	NCI_H520_R - NCI_H520	10.2699	9.03201	1.23785	2.35846	0.00129837	-2.8866	0.00882084
TC0600011507.hg.1	PSMB8					proteasome subunit beta 8	NCI_H520_R	NCI_H520	NCI_H520_R - NCI_H520	9.64269	8.40578	1.23692	2.35694	0.000480309	-3.31848	0.00393494
TC0100015509.hg.1	FAM72B					family with sequence similarity 72, member B	NCI_H520_R	NCI_H520	NCI_H520_R - NCI_H520	10.9142	9.67737	1.23685	2.35684	7.29989e-05	-4.13668	0.000830192
TC0X00006658.hg.1	OFD1			x		oral-facial-digital syndrome 1	NCI_H520_R	NCI_H520	NCI_H520_R - NCI_H520	9.36327	8.12794	1.23533	2.35435	0.000296127	-3.52852	0.00263721
TC0500012160.hg.1	NME5					NME/NM23 family member 5	NCI_H520_R	NCI_H520	NCI_H520_R - NCI_H520	5.01716	3.78218	1.23498	2.35378	3.48576e-05	-4.4577	0.000447948
TC1200009759.hg.1	CDCA3					cell division cycle associated 3	NCI_H520_R	NCI_H520	NCI_H520_R - NCI_H520	6.97259	5.73774	1.23485	2.35357	0.000205404	-3.68739	0.00194934
TC0800008546.hg.1	ENY2					enhancer of yellow 2 homolog (Drosophila)	NCI_H520_R	NCI_H520	NCI_H520_R - NCI_H520	12.6696	11.4354	1.23421	2.35253	6.3252e-06	-5.19893	0.000114003
TC1800006650.hg.1	RAB31					RAB31, member RAS oncogene family	NCI_H520_R	NCI_H520	NCI_H520_R - NCI_H520	6.36598	5.13197	1.23402	2.35221	0.000217351	-3.66284	0.00204553
TC0900008839.hg.1	SLC25A25					solute carrier family 25 (mitochondrial carrier; phosphate carrier), member 25	NCI_H520_R	NCI_H520	NCI_H520_R - NCI_H520	6.90951	5.67714	1.23237	2.34953	0.00027591	-3.55923	0.00248644
TC0600009808.hg.1	PCMT1					protein-L-isoaspartate (D-aspartate) O-methyltransferase	NCI_H520_R	NCI_H520	NCI_H520_R - NCI_H520	11.4065	10.1752	1.23133	2.34784	0.000173558	-3.76056	0.00168666
TC0100010454.hg.1	MGST3					microsomal glutathione S-transferase 3	NCI_H520_R	NCI_H520	NCI_H520_R - NCI_H520	10.2889	9.06037	1.22854	2.3433	0.00135573	-2.86783	0.00913821
TC1600008698.hg.1	GSE1					Gse1 coiled-coil protein	NCI_H520_R	NCI_H520	NCI_H520_R - NCI_H520	11.0495	9.82251	1.22697	2.34075	4.43596e-05	-4.35301	0.000548743
TC0800008467.hg.1	ATP6V1C1					ATPase, H+ transporting, lysosomal 42kDa, V1 subunit C1	NCI_H520_R	NCI_H520	NCI_H520_R - NCI_H520	10.4376	9.21062	1.22697	2.34075	3.24816e-07	-6.48836	1.05237e-05
TC0500012312.hg.1	SPRY4					sprouty RTK signaling antagonist 4	NCI_H520_R	NCI_H520	NCI_H520_R - NCI_H520	11.6171	10.3903	1.22685	2.34056	6.83549e-05	-4.16523	0.000785832
TC1200008597.hg.1	GAS2L3					growth arrest-specific 2 like 3	NCI_H520_R	NCI_H520	NCI_H520_R - NCI_H520	11.6093	10.3827	1.22661	2.34017	9.5759e-06	-5.01882	0.000159523
TC0200016074.hg.1	NGEF			x		neuronal guanine nucleotide exchange factor	NCI_H520_R	NCI_H520	NCI_H520_R - NCI_H520	7.43926	6.21327	1.22599	2.33916	0.00224186	-2.64939	0.0137342
TC0300013978.hg.1	USP4					ubiquitin specific peptidase 4 (proto-oncogene)	NCI_H520_R	NCI_H520	NCI_H520_R - NCI_H520	8.41374	7.18956	1.22418	2.33623	5.9865e-06	-5.22283	0.00010909
TC1900006605.hg.1	ZNF57					zinc finger protein 57	NCI_H520_R	NCI_H520	NCI_H520_R - NCI_H520	9.72613	8.50259	1.22354	2.3352	0.000206359	-3.68538	0.00195616
TC1700008511.hg.1	TBX2					T-box 2	NCI_H520_R	NCI_H520	NCI_H520_R - NCI_H520	11.7911	10.5679	1.22322	2.33468	4.79011e-05	-4.31965	0.000584737
TC0600014140.hg.1	PRIM2					Salzman2013 ANNOTATED, CDS, coding, OVCODE, OVEXON, UTR3 best transcript NM_000947	NCI_H520_R	NCI_H520	NCI_H520_R - NCI_H520	7.24198	6.01952	1.22246	2.33345	7.96991e-05	-4.09855	0.000890162
TC1600011060.hg.1	COTL1					coactosin-like F-actin binding protein 1	NCI_H520_R	NCI_H520	NCI_H520_R - NCI_H520	8.54108	7.31998	1.2211	2.33125	0.000278126	-3.55576	0.0025015
TC0200006833.hg.1	GEN1					GEN1 Holliday junction 5 flap endonuclease	NCI_H520_R	NCI_H520	NCI_H520_R - NCI_H520	8.43826	7.21813	1.22013	2.32968	2.26931e-06	-5.64411	4.99201e-05
TC0100010553.hg.1	C1orf112					chromosome 1 open reading frame 112	NCI_H520_R	NCI_H520	NCI_H520_R - NCI_H520	7.8526	6.63296	1.21964	2.32888	0.00029527	-3.52978	0.00263214
TC0100013846.hg.1	CITED4					Cbp/p300-interacting transactivator, with Glu/Asp rich carboxy-terminal domain, 4	NCI_H520_R	NCI_H520	NCI_H520_R - NCI_H520	6.03183	4.81363	1.2182	2.32657	4.13296e-05	-4.38374	0.000517779
TC1100007812.hg.1	LRRC10B					leucine rich repeat containing 10B	NCI_H520_R	NCI_H520	NCI_H520_R - NCI_H520	6.41996	5.2022	1.21776	2.32586	0.000827933	-3.082	0.00608759
TC1900010523.hg.1	ZFP82					ZFP82 zinc finger protein	NCI_H520_R	NCI_H520	NCI_H520_R - NCI_H520	8.84221	7.62555	1.21666	2.32408	0.000402801	-3.39491	0.00340129
TC1900009668.hg.1	SPC24					SPC24, NDC80 kinetochore complex component	NCI_H520_R	NCI_H520	NCI_H520_R - NCI_H520	11.4921	10.2761	1.21596	2.32296	1.58337e-06	-5.80042	3.77334e-05
TC0400008429.hg.1	ALPK1					alpha kinase 1	NCI_H520_R	NCI_H520	NCI_H520_R - NCI_H520	6.03712	4.82123	1.21589	2.32283	0.0071841	-2.14363	0.0355443
TC0600007012.hg.1	CD83					CD83 molecule	NCI_H520_R	NCI_H520	NCI_H520_R - NCI_H520	7.28662	6.07109	1.21552	2.32225	1.31421e-07	-6.88133	5.09715e-06
TC1700008438.hg.1	RAD51C					RAD51 paralog C	NCI_H520_R	NCI_H520	NCI_H520_R - NCI_H520	11.012	9.79678	1.21519	2.32171	1.0801e-05	-4.96654	0.000175828
TC1400007201.hg.1	CDKN3					cyclin-dependent kinase inhibitor 3	NCI_H520_R	NCI_H520	NCI_H520_R - NCI_H520	11.5407	10.3263	1.2144	2.32044	0.000954515	-3.02022	0.00684926
TC0800007431.hg.1	AP3M2					adaptor-related protein complex 3, mu 2 subunit	NCI_H520_R	NCI_H520	NCI_H520_R - NCI_H520	10.6586	9.44448	1.21408	2.31992	7.43824e-06	-5.12853	0.000129493
TC0X00010643.hg.1	2017-09-06					septin 6	NCI_H520_R	NCI_H520	NCI_H520_R - NCI_H520	11.8088	10.5965	1.2123	2.31707	6.45981e-07	-6.18978	1.83997e-05
TC2100008508.hg.1	CHAF1B					chromatin assembly factor 1, subunit B (p60)	NCI_H520_R	NCI_H520	NCI_H520_R - NCI_H520	7.36455	6.1531	1.21145	2.31571	3.18845e-06	-5.49642	6.55666e-05
TC0100016658.hg.1	ARPC5					actin related protein 2/3 complex subunit 5	NCI_H520_R	NCI_H520	NCI_H520_R - NCI_H520	11.8672	10.656	1.21116	2.31523	4.60052e-06	-5.33719	8.84951e-05
TC1900007067.hg.1	ZNF136					zinc finger protein 136	NCI_H520_R	NCI_H520	NCI_H520_R - NCI_H520	6.98307	5.77201	1.21106	2.31508	5.52284e-06	-5.25784	0.000102558
TC0800008330.hg.1	POP1					POP1 homolog, ribonuclease P/MRP subunit	NCI_H520_R	NCI_H520	NCI_H520_R - NCI_H520	8.8102	7.5998	1.2104	2.31402	8.1708e-06	-5.08774	0.000140423
TC0900009892.hg.1	KIF24					kinesin family member 24	NCI_H520_R	NCI_H520	NCI_H520_R - NCI_H520	5.69897	4.48885	1.21012	2.31356	0.0002247	-3.6484	0.00209811
TC0400008443.hg.1	LARP7					La ribonucleoprotein domain family, member 7	NCI_H520_R	NCI_H520	NCI_H520_R - NCI_H520	10.229	9.01967	1.20937	2.31237	1.33782e-05	-4.8736	0.000207623
TC0900011146.hg.1	IKBKAP					inhibitor of kappa light polypeptide gene enhancer in B-cells, kinase complex-associated protein	NCI_H520_R	NCI_H520	NCI_H520_R - NCI_H520	9.63075	8.42368	1.20707	2.30868	4.56912e-07	-6.34017	1.39599e-05
TC0900010444.hg.1	CARNMT1					carnosine N-methyltransferase 1	NCI_H520_R	NCI_H520	NCI_H520_R - NCI_H520	10.571	9.3645	1.20649	2.30776	1.74711e-05	-4.75768	0.00025825
TC0600009169.hg.1	FAM229B					family with sequence similarity 229, member B	NCI_H520_R	NCI_H520	NCI_H520_R - NCI_H520	7.24176	6.036	1.20577	2.3066	0.000372935	-3.42837	0.00318801
TC1000008406.hg.1	KIF20B					kinesin family member 20B	NCI_H520_R	NCI_H520	NCI_H520_R - NCI_H520	9.77096	8.56718	1.20378	2.30342	3.68007e-05	-4.43414	0.000469542
TC1100013222.hg.1	CARD16					caspase recruitment domain family, member 16	NCI_H520_R	NCI_H520	NCI_H520_R - NCI_H520	7.03776	5.83518	1.20258	2.30151	2.18758e-06	-5.66004	4.87219e-05
TC1100008069.hg.1	CNIH2					cornichon family AMPA receptor auxiliary protein 2	NCI_H520_R	NCI_H520	NCI_H520_R - NCI_H520	5.91601	4.71417	1.20184	2.30032	0.004278	-2.36876	0.0233176
TC1100008111.hg.1	SYT12					synaptotagmin XII	NCI_H520_R	NCI_H520	NCI_H520_R - NCI_H520	5.29928	4.09835	1.20093	2.29888	1.88082e-05	-4.72565	0.000274981
TC0300007242.hg.1	SACM1L					SAC1 suppressor of actin mutations 1-like (yeast)	NCI_H520_R	NCI_H520	NCI_H520_R - NCI_H520	10.4465	9.24601	1.20045	2.29811	1.02278e-07	-6.99022	4.17044e-06
TC1500007333.hg.1	TCF12					transcription factor 12	NCI_H520_R	NCI_H520	NCI_H520_R - NCI_H520	12.5089	11.3089	1.19993	2.29728	2.25549e-06	-5.64676	4.98206e-05
TC1900007096.hg.1	JUNB					jun B proto-oncogene	NCI_H520_R	NCI_H520	NCI_H520_R - NCI_H520	6.34936	5.14983	1.19953	2.29665	0.000134682	-3.87069	0.00136386
TC1100008381.hg.1	P2RY6					pyrimidinergic receptor P2Y, G-protein coupled, 6	NCI_H520_R	NCI_H520	NCI_H520_R - NCI_H520	6.3845	5.18516	1.19935	2.29635	4.77793e-05	-4.32076	0.000583914
TC0600014257.hg.1	HLA-C				x	major histocompatibility complex, class I, C	NCI_H520_R	NCI_H520	NCI_H520_R - NCI_H520	10.6741	9.47633	1.19779	2.29388	3.02051e-05	-4.51992	0.000399416
TC0200016774.hg.1	ABCB6					ATP binding cassette subfamily B member 6 (Langereis blood group)	NCI_H520_R	NCI_H520	NCI_H520_R - NCI_H520	7.11959	5.92225	1.19734	2.29317	8.04732e-05	-4.09435	0.000896618
TC1600011326.hg.1	HN1L					hematological and neurological expressed 1-like	NCI_H520_R	NCI_H520	NCI_H520_R - NCI_H520	13.7502	12.5536	1.1966	2.29198	0.000143747	-3.8424	0.00144137
TC1100010397.hg.1	CCDC34					coiled-coil domain containing 34	NCI_H520_R	NCI_H520	NCI_H520_R - NCI_H520	10.4519	9.2556	1.19631	2.29153	5.29099e-06	-5.27646	9.95591e-05
TC0900007992.hg.1	FAM120A					family with sequence similarity 120A	NCI_H520_R	NCI_H520	NCI_H520_R - NCI_H520	12.7301	11.534	1.1961	2.29119	8.18699e-07	-6.08688	2.20596e-05
TC1800006715.hg.1	IMPA2					inositol(myo)-1(or 4)-monophosphatase 2	NCI_H520_R	NCI_H520	NCI_H520_R - NCI_H520	7.65094	6.4558	1.19514	2.28967	9.59452e-05	-4.01798	0.00103931
TC0100013205.hg.1	ECE1					endothelin converting enzyme 1	NCI_H520_R	NCI_H520	NCI_H520_R - NCI_H520	10.5912	9.39692	1.19425	2.28825	1.61225e-05	-4.79257	0.000241308
TC0900010789.hg.1	IARS					isoleucyl-tRNA synthetase	NCI_H520_R	NCI_H520	NCI_H520_R - NCI_H520	12.9778	11.7854	1.1924	2.28533	7.45868e-07	-6.12734	2.06152e-05
TC1900011841.hg.1	LMNB2					lamin B2; microRNA 7108	NCI_H520_R	NCI_H520	NCI_H520_R - NCI_H520	10.9424	9.75109	1.19133	2.28362	9.69403e-06	-5.0135	0.000161301
TC1600011002.hg.1	SDR42E1					short chain dehydrogenase/reductase family 42E, member 1	NCI_H520_R	NCI_H520	NCI_H520_R - NCI_H520	7.64717	6.45617	1.19101	2.28312	8.45619e-05	-4.07283	0.000933926
TC0900008467.hg.1	KIAA1958					KIAA1958	NCI_H520_R	NCI_H520	NCI_H520_R - NCI_H520	8.06993	6.87955	1.19037	2.28212	7.21228e-07	-6.14193	2.01156e-05
TC1900011860.hg.1	DNMT1					DNA (cytosine-5-)-methyltransferase 1	NCI_H520_R	NCI_H520	NCI_H520_R - NCI_H520	9.2248	8.03456	1.19024	2.28191	3.06387e-07	-6.51373	1.00755e-05
TC0500010869.hg.1	ELOVL7			x		ELOVL fatty acid elongase 7	NCI_H520_R	NCI_H520	NCI_H520_R - NCI_H520	8.10638	6.91843	1.18795	2.27829	8.8356e-05	-4.05376	0.000966867
TC0800008955.hg.1	WISP1					WNT1 inducible signaling pathway protein 1	NCI_H520_R	NCI_H520	NCI_H520_R - NCI_H520	5.15862	3.97109	1.18752	2.27761	0.000722046	-3.14143	0.00545278
TC0800011208.hg.1	HRSP12					heat-responsive protein 12	NCI_H520_R	NCI_H520	NCI_H520_R - NCI_H520	9.13829	7.95169	1.1866	2.27615	1.36022e-06	-5.86639	3.27799e-05
TC0800009071.hg.1	CHRAC1					chromatin accessibility complex 1	NCI_H520_R	NCI_H520	NCI_H520_R - NCI_H520	11.6301	10.4437	1.18639	2.27582	5.21973e-06	-5.28235	9.85499e-05
TC1700008995.hg.1	2017-09-09					septin 9	NCI_H520_R	NCI_H520	NCI_H520_R - NCI_H520	9.55125	8.36597	1.18527	2.27407	4.27956e-05	-4.3686	0.000533652
TC0500010865.hg.1	DEPDC1B					DEP domain containing 1B	NCI_H520_R	NCI_H520	NCI_H520_R - NCI_H520	8.04645	6.8618	1.18465	2.27309	2.9773e-05	-4.52618	0.000395329
TC0900010607.hg.1	AGTPBP1					ATP/GTP binding protein 1	NCI_H520_R	NCI_H520	NCI_H520_R - NCI_H520	8.22398	7.03951	1.18447	2.2728	1.06461e-05	-4.97281	0.000173906
TC0900010920.hg.1	AAED1					AhpC/TSA antioxidant enzyme domain containing 1	NCI_H520_R	NCI_H520	NCI_H520_R - NCI_H520	7.31603	6.13201	1.18401	2.27208	3.6725e-05	-4.43504	0.000468856
TC1100008881.hg.1	ARHGAP42					Rho GTPase activating protein 42	NCI_H520_R	NCI_H520	NCI_H520_R - NCI_H520	5.77439	4.59168	1.18272	2.27004	0.000271511	-3.56621	0.00245282
TC0200009616.hg.1	KIF5C					kinesin family member 5C	NCI_H520_R	NCI_H520	NCI_H520_R - NCI_H520	8.65793	7.47541	1.18252	2.26973	4.85951e-05	-4.31341	0.000591384
TC0800011243.hg.1	FBXO43					F-box protein 43	NCI_H520_R	NCI_H520	NCI_H520_R - NCI_H520	6.14343	4.96096	1.18247	2.26965	0.000893313	-3.049	0.00647617
TC1200008795.hg.1	ACACB					acetyl-CoA carboxylase beta	NCI_H520_R	NCI_H520	NCI_H520_R - NCI_H520	5.77736	4.59536	1.18201	2.26892	0.00219382	-2.6588	0.0135132
TC0800012457.hg.1	TMEM65					transmembrane protein 65	NCI_H520_R	NCI_H520	NCI_H520_R - NCI_H520	8.63533	7.45386	1.18147	2.26808	2.20149e-05	-4.65728	0.000311873
TC1600006893.hg.1	CLEC16A					C-type lectin domain family 16, member A	NCI_H520_R	NCI_H520	NCI_H520_R - NCI_H520	8.64659	7.4657	1.1809	2.26718	0.00141421	-2.84948	0.00945218
TC1700011281.hg.1	SKA2					spindle and kinetochore associated complex subunit 2	NCI_H520_R	NCI_H520	NCI_H520_R - NCI_H520	13.6098	12.4292	1.18061	2.26673	9.88648e-08	-7.00496	4.06997e-06
TC0600011714.hg.1	BTBD9					BTB (POZ) domain containing 9	NCI_H520_R	NCI_H520	NCI_H520_R - NCI_H520	7.85251	6.67275	1.17976	2.26539	0.000174751	-3.75758	0.00169643
TC0700008745.hg.1	PRKAR2B					protein kinase, cAMP-dependent, regulatory, type II, beta	NCI_H520_R	NCI_H520	NCI_H520_R - NCI_H520	5.41998	4.24069	1.17929	2.26466	0.00217773	-2.662	0.0134373
TC1200009397.hg.1	FZD10					frizzled class receptor 10	NCI_H520_R	NCI_H520	NCI_H520_R - NCI_H520	6.92968	5.7517	1.17797	2.26259	8.71098e-05	-4.05993	0.000956647
TC1000012491.hg.1	ENTPD7					ectonucleoside triphosphate diphosphohydrolase 7	NCI_H520_R	NCI_H520	NCI_H520_R - NCI_H520	8.36636	7.18902	1.17734	2.2616	1.74449e-06	-5.75833	4.07074e-05
TC0600009534.hg.1	MYB					v-myb avian myeloblastosis viral oncogene homolog	NCI_H520_R	NCI_H520	NCI_H520_R - NCI_H520	11.7191	10.5426	1.17645	2.2602	0.00154181	-2.81197	0.0101407
TC0300013827.hg.1	WDR6					WD repeat domain 6	NCI_H520_R	NCI_H520	NCI_H520_R - NCI_H520	8.91366	7.73762	1.17604	2.25956	7.86671e-05	-4.10421	0.000881071
TC0600011379.hg.1	MDC1					mediator of DNA-damage checkpoint 1	NCI_H520_R	NCI_H520	NCI_H520_R - NCI_H520	7.87117	6.69521	1.17595	2.25942	9.24971e-05	-4.03387	0.00100749
TC0100012921.hg.1	DHRS3			x		dehydrogenase/reductase (SDR family) member 3; microRNA 6730	NCI_H520_R	NCI_H520	NCI_H520_R - NCI_H520	9.29906	8.1232	1.17586	2.25928	0.000225722	-3.64643	0.00210491
TC1100010051.hg.1	TMEM9B			x		TMEM9 domain family, member B	NCI_H520_R	NCI_H520	NCI_H520_R - NCI_H520	9.98066	8.80488	1.17578	2.25915	1.35823e-06	-5.86703	3.27687e-05
TC0900012159.hg.1	DNAJC25					DnaJ (Hsp40) homolog, subfamily C , member 25	NCI_H520_R	NCI_H520	NCI_H520_R - NCI_H520	8.33205	7.15642	1.17563	2.25891	0.000136662	-3.86435	0.0013787
TC0100008145.hg.1	TSPAN1					tetraspanin 1	NCI_H520_R	NCI_H520	NCI_H520_R - NCI_H520	6.34481	5.16996	1.17486	2.25771	0.010706	-1.97037	0.0490475
TC1700011818.hg.1	JMJD6					jumonji domain containing 6	NCI_H520_R	NCI_H520	NCI_H520_R - NCI_H520	8.39214	7.21843	1.17371	2.25591	0.000246461	-3.60825	0.00226483
TC1400008382.hg.1	TNFAIP2					tumor necrosis factor, alpha-induced protein 2	NCI_H520_R	NCI_H520	NCI_H520_R - NCI_H520	11.5062	10.3326	1.17357	2.25569	0.00666287	-2.17634	0.0334672
TC1100008523.hg.1	CAPN5					calpain 5	NCI_H520_R	NCI_H520	NCI_H520_R - NCI_H520	6.12567	4.95338	1.17229	2.25368	0.000352251	-3.45315	0.00303417
TC1900009896.hg.1	CYP4F11			x		cytochrome P450, family 4, subfamily F, polypeptide 11	NCI_H520_R	NCI_H520	NCI_H520_R - NCI_H520	7.03111	5.85907	1.17204	2.25331	0.000451517	-3.34533	0.00373328
TC1500009731.hg.1	FAM96A					family with sequence similarity 96, member A	NCI_H520_R	NCI_H520	NCI_H520_R - NCI_H520	12.2326	11.0607	1.17184	2.25299	1.92585e-06	-5.71538	4.39422e-05
TC2100008164.hg.1	PSMG1					proteasome (prosome, macropain) assembly chaperone 1	NCI_H520_R	NCI_H520	NCI_H520_R - NCI_H520	9.01794	7.84642	1.17152	2.25248	0.000163994	-3.78517	0.00160903
TC0100009572.hg.1	FAM46C					family with sequence similarity 46, member C	NCI_H520_R	NCI_H520	NCI_H520_R - NCI_H520	9.055	7.88392	1.17107	2.25179	5.96644e-06	-5.22428	0.000108909
TC0900010825.hg.1	NINJ1			x		ninjurin 1	NCI_H520_R	NCI_H520	NCI_H520_R - NCI_H520	8.95977	7.79039	1.16938	2.24914	6.76239e-06	-5.1699	0.000120166
TC0800010506.hg.1	PLAG1					pleiomorphic adenoma gene 1	NCI_H520_R	NCI_H520	NCI_H520_R - NCI_H520	4.91895	3.75003	1.16892	2.24843	0.000646585	-3.18937	0.00497059
TC0100013367.hg.1	AUNIP					aurora kinase A and ninein interacting protein	NCI_H520_R	NCI_H520	NCI_H520_R - NCI_H520	8.57455	7.40677	1.16778	2.24666	1.38935e-05	-4.85719	0.000213459
TC1600006647.hg.1	PAQR4					progestin and adipoQ receptor family member IV	NCI_H520_R	NCI_H520	NCI_H520_R - NCI_H520	8.27489	7.10844	1.16645	2.24459	0.000823907	-3.08412	0.00606422
TC1000009090.hg.1	BAG3			x		BCL2-associated athanogene 3	NCI_H520_R	NCI_H520	NCI_H520_R - NCI_H520	9.43614	8.26997	1.16617	2.24415	4.68721e-05	-4.32909	0.000574137
TC0300013792.hg.1	TPRXL					tetra-peptide repeat homeobox-like	NCI_H520_R	NCI_H520	NCI_H520_R - NCI_H520	9.11437	7.94823	1.16614	2.24411	0.000381275	-3.41876	0.00324636
TC1100006644.hg.1	RRM1					ribonucleotide reductase M1	NCI_H520_R	NCI_H520	NCI_H520_R - NCI_H520	14.4168	13.2507	1.16611	2.24406	6.83855e-08	-7.16504	3.05569e-06
TC0200008930.hg.1	SLC20A1					solute carrier family 20 (phosphate transporter), member 1	NCI_H520_R	NCI_H520	NCI_H520_R - NCI_H520	9.81757	8.65211	1.16546	2.24305	7.13664e-07	-6.14651	2.00349e-05
TSUnmapped00000713.hg.1	FMN1					formin 1	NCI_H520_R	NCI_H520	NCI_H520_R - NCI_H520	4.81871	3.65344	1.16528	2.24277	0.000348432	-3.45788	0.00300852
TC1000010925.hg.1	PRF1					perforin 1 (pore forming protein)	NCI_H520_R	NCI_H520	NCI_H520_R - NCI_H520	7.67906	6.51544	1.16362	2.24019	1.7701e-06	-5.752	4.11656e-05
TC0200014694.hg.1	ACVR1C					activin A receptor type IC	NCI_H520_R	NCI_H520	NCI_H520_R - NCI_H520	5.96158	4.79904	1.16254	2.23852	0.00188431	-2.72485	0.0119605
TC2100008297.hg.1	SIK1					salt-inducible kinase 1	NCI_H520_R	NCI_H520	NCI_H520_R - NCI_H520	6.44139	5.2789	1.1625	2.23844	4.53482e-06	-5.34344	8.7388e-05
TC0900011254.hg.1	CDC26					cell division cycle 26	NCI_H520_R	NCI_H520	NCI_H520_R - NCI_H520	9.72622	8.56578	1.16044	2.23525	1.3942e-05	-4.85568	0.000213743
TC0600008262.hg.1	TMEM14A					transmembrane protein 14A	NCI_H520_R	NCI_H520	NCI_H520_R - NCI_H520	9.71025	8.54999	1.16025	2.23496	1.10401e-06	-5.95703	2.75016e-05
TC0500007665.hg.1	CCNB1					cyclin B1	NCI_H520_R	NCI_H520	NCI_H520_R - NCI_H520	10.6262	9.46762	1.15856	2.23235	1.89936e-06	-5.72139	4.35577e-05
TC0600007087.hg.1	CAP2					CAP, adenylate cyclase-associated protein, 2 (yeast)	NCI_H520_R	NCI_H520	NCI_H520_R - NCI_H520	7.18117	6.02373	1.15744	2.23061	0.00189084	-2.72334	0.0119914
TC0800007077.hg.1	PPP2R2A					protein phosphatase 2, regulatory subunit B, alpha	NCI_H520_R	NCI_H520	NCI_H520_R - NCI_H520	12.1151	10.9577	1.15737	2.2305	3.16155e-09	-8.5001	2.82537e-07
TC1900012020.hg.1	ZNF432					zinc finger protein 432	NCI_H520_R	NCI_H520	NCI_H520_R - NCI_H520	5.7981	4.64119	1.15692	2.2298	5.23496e-05	-4.28109	0.000631493
TSUnmapped00000559.hg.1	FMN1					formin 1	NCI_H520_R	NCI_H520	NCI_H520_R - NCI_H520	4.7213	3.56498	1.15633	2.22889	0.000801972	-3.09584	0.00592923
TC1700010209.hg.1	TLCD1			x		TLC domain containing 1	NCI_H520_R	NCI_H520	NCI_H520_R - NCI_H520	10.9519	9.79591	1.15603	2.22843	1.19695e-05	-4.92192	0.000190872
TC0400009217.hg.1	KLHL2					kelch-like family member 2	NCI_H520_R	NCI_H520	NCI_H520_R - NCI_H520	8.43913	7.28347	1.15566	2.22787	7.94692e-06	-5.0998	0.000137124
TC1400006853.hg.1	AKAP6					A kinase (PRKA) anchor protein 6	NCI_H520_R	NCI_H520	NCI_H520_R - NCI_H520	5.86198	4.70658	1.1554	2.22746	0.00212831	-2.67197	0.0132122
TC0100015871.hg.1	S100A16					S100 calcium binding protein A16	NCI_H520_R	NCI_H520	NCI_H520_R - NCI_H520	5.29006	4.13606	1.15399	2.22529	2.43112e-05	-4.61419	0.000336838
TC0800010631.hg.1	TTPA			x		tocopherol (alpha) transfer protein	NCI_H520_R	NCI_H520	NCI_H520_R - NCI_H520	9.99327	8.8396	1.15368	2.2248	0.000418632	-3.37817	0.00351881
TC1500009621.hg.1	GTF2A2					general transcription factor IIA 2	NCI_H520_R	NCI_H520	NCI_H520_R - NCI_H520	11.1643	10.012	1.15227	2.22263	1.25975e-06	-5.89972	3.08437e-05
TC2000010020.hg.1	ZNF334					zinc finger protein 334	NCI_H520_R	NCI_H520	NCI_H520_R - NCI_H520	5.89832	4.74651	1.15181	2.22193	0.00580824	-2.23596	0.0299892
TC1600006574.hg.1	NDUFB10					NADH dehydrogenase (ubiquinone) 1 beta subcomplex, 10, 22kDa	NCI_H520_R	NCI_H520	NCI_H520_R - NCI_H520	13.5216	12.3699	1.15172	2.22178	1.10588e-05	-4.95629	0.000179416
TC0100008190.hg.1	CMPK1					cytidine monophosphate (UMP-CMP) kinase 1, cytosolic	NCI_H520_R	NCI_H520	NCI_H520_R - NCI_H520	10.0881	8.93655	1.15153	2.2215	2.44071e-06	-5.61248	5.27705e-05
TC0800009726.hg.1	MTMR7					myotubularin related protein 7	NCI_H520_R	NCI_H520	NCI_H520_R - NCI_H520	5.85219	4.70198	1.15021	2.21946	2.87369e-05	-4.54156	0.000385942
TC1500010883.hg.1	SNAPC5					small nuclear RNA activating complex polypeptide 5	NCI_H520_R	NCI_H520	NCI_H520_R - NCI_H520	11.0069	9.85761	1.14933	2.21811	0.00018581	-3.73093	0.00178872
TC0200014728.hg.1	LY75-CD302					LY75-CD302 readthrough; CD302 molecule; lymphocyte antigen 75	NCI_H520_R	NCI_H520	NCI_H520_R - NCI_H520	7.84027	6.69186	1.14841	2.2167	0.00062524	-3.20395	0.00484121
TC0500009342.hg.1	TENM2					teneurin transmembrane protein 2	NCI_H520_R	NCI_H520	NCI_H520_R - NCI_H520	7.56593	6.41773	1.14821	2.21638	2.37541e-05	-4.62426	0.000331656
TC0100014127.hg.1	SPATA6					spermatogenesis associated 6	NCI_H520_R	NCI_H520	NCI_H520_R - NCI_H520	6.13745	4.98933	1.14811	2.21624	0.000524389	-3.28035	0.00421397
TC1500009830.hg.1	LCTL					lactase-like	NCI_H520_R	NCI_H520	NCI_H520_R - NCI_H520	5.32056	4.17255	1.14801	2.21608	0.000103897	-3.9834	0.0011092
TC0200015336.hg.1	ANKRD44					ankyrin repeat domain 44	NCI_H520_R	NCI_H520	NCI_H520_R - NCI_H520	6.56213	5.41574	1.1464	2.2136	0.00124048	-2.90641	0.00848942
TC1400009248.hg.1	DLGAP5					discs, large (Drosophila) homolog-associated protein 5	NCI_H520_R	NCI_H520	NCI_H520_R - NCI_H520	11.25	10.1043	1.14571	2.21256	6.19974e-05	-4.20763	0.000728215
TC0600013427.hg.1	FUCA2			x		fucosidase, alpha-L- 2, plasma	NCI_H520_R	NCI_H520	NCI_H520_R - NCI_H520	11.3383	10.1927	1.1456	2.21239	5.38086e-05	-4.26915	0.000645463
TC0300013980.hg.1	GMPPB					GDP-mannose pyrophosphorylase B	NCI_H520_R	NCI_H520	NCI_H520_R - NCI_H520	6.86016	5.71675	1.14342	2.20904	2.46915e-05	-4.60745	0.000340788
TC1400010257.hg.1	HSP90AA1					heat shock protein 90kDa alpha (cytosolic), class A member 1	NCI_H520_R	NCI_H520	NCI_H520_R - NCI_H520	15.0167	13.8748	1.14195	2.20679	6.31665e-07	-6.19951	1.81608e-05
TC0100015330.hg.1	PHTF1					putative homeodomain transcription factor 1	NCI_H520_R	NCI_H520	NCI_H520_R - NCI_H520	6.03609	4.89428	1.14181	2.20657	1.45475e-05	-4.83721	0.000221601
TC1100010054.hg.1	NRIP3					nuclear receptor interacting protein 3	NCI_H520_R	NCI_H520	NCI_H520_R - NCI_H520	4.84866	3.70781	1.14085	2.2051	0.000170544	-3.76816	0.00166114
TC0600007480.hg.1	HLA-F					major histocompatibility complex, class I, F	NCI_H520_R	NCI_H520	NCI_H520_R - NCI_H520	7.72534	6.58597	1.13937	2.20284	0.00359786	-2.44396	0.0201902
TC1100012389.hg.1	CADM1					cell adhesion molecule 1	NCI_H520_R	NCI_H520	NCI_H520_R - NCI_H520	12.3925	11.2535	1.13908	2.2024	0.000206773	-3.68451	0.00195886
TC2000009898.hg.1	RP1-122P22.2					novel transcript; Transcript Identified by AceView, Entrez Gene ID(s) 54453	NCI_H520_R	NCI_H520	NCI_H520_R - NCI_H520	7.80832	6.66974	1.13858	2.20164	0.00325175	-2.48788	0.0186479
TC1600011047.hg.1	HSDL1					hydroxysteroid dehydrogenase like 1	NCI_H520_R	NCI_H520	NCI_H520_R - NCI_H520	12.4404	11.302	1.13837	2.20133	8.15982e-07	-6.08832	2.20141e-05
TC0300009524.hg.1	ECT2					epithelial cell transforming 2	NCI_H520_R	NCI_H520	NCI_H520_R - NCI_H520	11.7117	10.5742	1.13751	2.20001	5.33895e-06	-5.27254	0.000100183
TC0X00006477.hg.1	CD99					CD99 molecule	NCI_H520_R	NCI_H520	NCI_H520_R - NCI_H520	8.86914	7.73381	1.13533	2.19668	0.000547457	-3.26165	0.00435852
TC1200008134.hg.1	YEATS4					YEATS domain containing 4	NCI_H520_R	NCI_H520	NCI_H520_R - NCI_H520	10.4387	9.30505	1.13363	2.1941	2.6016e-07	-6.58476	8.85702e-06
TC0400012432.hg.1	HMGB2					high mobility group box 2	NCI_H520_R	NCI_H520	NCI_H520_R - NCI_H520	12.7524	11.6189	1.13356	2.19399	2.98257e-06	-5.52541	6.2107e-05
TC1900008551.hg.1	BCL2L12					BCL2-like 12 (proline rich)	NCI_H520_R	NCI_H520	NCI_H520_R - NCI_H520	8.24219	7.10875	1.13344	2.19381	0.00153824	-2.81298	0.0101265
TC1600008924.hg.1	POLR3K					polymerase (RNA) III (DNA directed) polypeptide K, 12.3 kDa	NCI_H520_R	NCI_H520	NCI_H520_R - NCI_H520	9.01245	7.88241	1.13004	2.18864	1.17076e-05	-4.93153	0.000187252
TC1100009248.hg.1	RNF26					ring finger protein 26	NCI_H520_R	NCI_H520	NCI_H520_R - NCI_H520	8.57501	7.44619	1.12883	2.18681	0.00107881	-2.96705	0.00755333
TC1700008867.hg.1	SLC9A3R1					solute carrier family 9, subfamily A (NHE3, cation proton antiporter 3), member 3 regulator 1; microRNA 3615	NCI_H520_R	NCI_H520	NCI_H520_R - NCI_H520	6.94718	5.81928	1.1279	2.1854	0.000489672	-3.3101	0.00398945
TC1100009301.hg.1	TBCEL					tubulin folding cofactor E-like	NCI_H520_R	NCI_H520	NCI_H520_R - NCI_H520	11.0815	9.95435	1.12712	2.18422	4.33702e-05	-4.36281	0.000538312
TC0100012604.hg.1	C1orf174					chromosome 1 open reading frame 174	NCI_H520_R	NCI_H520	NCI_H520_R - NCI_H520	8.23182	7.10505	1.12678	2.1837	1.97796e-05	-4.70378	0.000287225
TC1400009766.hg.1	IRF2BPL					interferon regulatory factor 2 binding protein-like	NCI_H520_R	NCI_H520	NCI_H520_R - NCI_H520	8.06555	6.93907	1.12647	2.18324	0.000690854	-3.16061	0.00524882
TC0X00008521.hg.1	SLC9A6					solute carrier family 9, subfamily A (NHE6, cation proton antiporter 6), member 6	NCI_H520_R	NCI_H520	NCI_H520_R - NCI_H520	11.0171	9.89138	1.12573	2.18212	1.78959e-06	-5.74725	4.14952e-05
TC0600012059.hg.1	GSTA4					glutathione S-transferase alpha 4	NCI_H520_R	NCI_H520	NCI_H520_R - NCI_H520	14.4322	13.3076	1.12469	2.18055	2.86083e-07	-6.54351	9.52782e-06
TSUnmapped00000527.hg.1	LRIG1						NCI_H520_R	NCI_H520	NCI_H520_R - NCI_H520	9.1061	7.98271	1.12339	2.17858	0.00107316	-2.96934	0.00752684
TC1000008643.hg.1	SCD					stearoyl-CoA desaturase (delta-9-desaturase)	NCI_H520_R	NCI_H520	NCI_H520_R - NCI_H520	13.4889	12.3657	1.12324	2.17835	1.30475e-05	-4.88447	0.00020341
TC0100014638.hg.1	PIGK					phosphatidylinositol glycan anchor biosynthesis class K	NCI_H520_R	NCI_H520	NCI_H520_R - NCI_H520	9.84128	8.71853	1.12275	2.17761	4.86111e-05	-4.31326	0.000591384
TC0900009740.hg.1	ELAVL2					ELAV like neuron-specific RNA binding protein 2	NCI_H520_R	NCI_H520	NCI_H520_R - NCI_H520	6.956	5.83348	1.12251	2.17726	0.000299071	-3.52423	0.00265687
TC1100010456.hg.1	PAX6					paired box 6	NCI_H520_R	NCI_H520	NCI_H520_R - NCI_H520	7.48046	6.35808	1.12237	2.17705	8.7032e-05	-4.06032	0.000956282
TC1500007035.hg.1	HAUS2					HAUS augmin like complex subunit 2	NCI_H520_R	NCI_H520	NCI_H520_R - NCI_H520	9.99444	8.87295	1.12149	2.17572	0.000111318	-3.95344	0.00116979
TC0200010416.hg.1	SPATS2L					Transcript Identified by AceView, Entrez Gene ID(s) 26010	NCI_H520_R	NCI_H520	NCI_H520_R - NCI_H520	9.08014	7.95979	1.12035	2.174	0.00949127	-2.02268	0.0445739
TC0800010685.hg.1	MYBL1					v-myb avian myeloblastosis viral oncogene homolog-like 1	NCI_H520_R	NCI_H520	NCI_H520_R - NCI_H520	6.94078	5.82177	1.11901	2.17198	4.32439e-05	-4.36408	0.00053758
TC1700010677.hg.1	KRT19					keratin 19, type I	NCI_H520_R	NCI_H520	NCI_H520_R - NCI_H520	15.2011	14.0829	1.11823	2.17081	6.13881e-05	-4.21192	0.000722641
TC0100018185.hg.1	MINOS1					mitochondrial inner membrane organizing system 1	NCI_H520_R	NCI_H520	NCI_H520_R - NCI_H520	12.5719	11.4548	1.11709	2.16909	0.000492395	-3.30769	0.00400641
TC0500009108.hg.1	GPX3					glutathione peroxidase 3	NCI_H520_R	NCI_H520	NCI_H520_R - NCI_H520	7.2503	6.13372	1.11658	2.16832	7.43261e-05	-4.12886	0.000841683
TC1000011524.hg.1	PIK3AP1					phosphoinositide-3-kinase adaptor protein 1	NCI_H520_R	NCI_H520	NCI_H520_R - NCI_H520	7.63591	6.52003	1.11587	2.16726	2.20832e-05	-4.65594	0.000312222
TC0100013369.hg.1	STMN1					stathmin 1; microRNA 3917	NCI_H520_R	NCI_H520	NCI_H520_R - NCI_H520	13.0021	11.8863	1.11586	2.16724	3.6253e-08	-7.44066	1.85962e-06
TC1000012496.hg.1	AS3MT					arsenite methyltransferase	NCI_H520_R	NCI_H520	NCI_H520_R - NCI_H520	6.6199	5.50454	1.11536	2.16649	1.11936e-05	-4.95103	0.000181056
TC0400012951.hg.1	SLC9B2					solute carrier family 9, subfamily B (NHA2, cation proton antiporter 2), member 2	NCI_H520_R	NCI_H520	NCI_H520_R - NCI_H520	6.18509	5.0703	1.11479	2.16564	0.0190435	-1.72025	0.0772255
TC1300007171.hg.1	ARL11					ADP-ribosylation factor like GTPase 11	NCI_H520_R	NCI_H520	NCI_H520_R - NCI_H520	4.46404	3.35013	1.11391	2.16431	2.88074e-05	-4.5405	0.000386646
TC0500007138.hg.1	IL7R					interleukin 7 receptor	NCI_H520_R	NCI_H520	NCI_H520_R - NCI_H520	4.85445	3.74073	1.11372	2.16403	0.000386016	-3.41339	0.00328022
TC1700011407.hg.1	CYB561			x		cytochrome b561	NCI_H520_R	NCI_H520	NCI_H520_R - NCI_H520	5.5033	4.39018	1.11312	2.16313	0.0184791	-1.73332	0.0754244
TSUnmapped00000461.hg.1	ZNF35					zinc finger protein 35	NCI_H520_R	NCI_H520	NCI_H520_R - NCI_H520	6.73429	5.62166	1.11263	2.1624	0.0037802	-2.42249	0.0210537
TC1700012216.hg.1	LGALS9					lectin, galactoside-binding, soluble, 9	NCI_H520_R	NCI_H520	NCI_H520_R - NCI_H520	7.03042	5.91884	1.11158	2.16082	7.60283e-05	-4.11902	0.000856775
TC1500009984.hg.1	NPTN			x		neuroplastin	NCI_H520_R	NCI_H520	NCI_H520_R - NCI_H520	9.47211	8.36063	1.11148	2.16068	6.66432e-07	-6.17624	1.88819e-05
TC1400010775.hg.1	EFCAB11					EF-hand calcium binding domain 11	NCI_H520_R	NCI_H520	NCI_H520_R - NCI_H520	7.39416	6.2845	1.10967	2.15796	0.0044881	-2.34794	0.0242504
TC2100007037.hg.1	CBR3					carbonyl reductase 3	NCI_H520_R	NCI_H520	NCI_H520_R - NCI_H520	6.59609	5.48654	1.10955	2.15778	0.00406664	-2.39076	0.0223252
TC0X00009384.hg.1	DYNLT3					dynein, light chain, Tctex-type 3	NCI_H520_R	NCI_H520	NCI_H520_R - NCI_H520	7.44241	6.33292	1.10949	2.1577	0.0035293	-2.45231	0.0198835
TC0500010203.hg.1	MYO10					myosin X	NCI_H520_R	NCI_H520	NCI_H520_R - NCI_H520	10.2953	9.18633	1.10901	2.15698	0.000144224	-3.84096	0.00144413
TC1200006557.hg.1	TIGAR					TP53 induced glycolysis regulatory phosphatase	NCI_H520_R	NCI_H520	NCI_H520_R - NCI_H520	8.82488	7.71695	1.10792	2.15535	1.30815e-05	-4.88334	0.000203756
TC1400009066.hg.1	MIS18BP1					MIS18 binding protein 1	NCI_H520_R	NCI_H520	NCI_H520_R - NCI_H520	8.40345	7.29583	1.10762	2.1549	4.49255e-06	-5.34751	8.68856e-05
TC0600013719.hg.1	DYNLT1					dynein, light chain, Tctex-type 1	NCI_H520_R	NCI_H520	NCI_H520_R - NCI_H520	11.6719	10.5649	1.10696	2.15391	0.000353829	-3.45121	0.00304532
TC0X00009760.hg.1	SMC1A					structural maintenance of chromosomes 1A	NCI_H520_R	NCI_H520	NCI_H520_R - NCI_H520	10.2257	9.12006	1.10565	2.15196	7.2413e-08	-7.14018	3.19188e-06
TC0600007257.hg.1	TRIM38					tripartite motif containing 38	NCI_H520_R	NCI_H520	NCI_H520_R - NCI_H520	6.10576	5.00125	1.10451	2.15026	3.96245e-05	-4.40204	0.000500216
TC0100009900.hg.1	CIART					circadian associated repressor of transcription	NCI_H520_R	NCI_H520	NCI_H520_R - NCI_H520	8.75508	7.65175	1.10333	2.1485	1.14502e-05	-4.94119	0.000184234
TC1000011178.hg.1	SFTPA2					surfactant protein A2; surfactant protein A1	NCI_H520_R	NCI_H520	NCI_H520_R - NCI_H520	6.11198	5.00915	1.10283	2.14775	0.000117747	-3.92905	0.00122534
TC2200009357.hg.1	PACSIN2					protein kinase C and casein kinase substrate in neurons 2	NCI_H520_R	NCI_H520	NCI_H520_R - NCI_H520	9.42629	8.32362	1.10267	2.14752	2.60934e-06	-5.58347	5.57977e-05
TC0Y00006476.hg.1	CD99					Homo sapiens CD99 molecule (CD99), transcript variant 2, mRNA.; Homo sapiens CD99 molecule (CD99), transcript variant 3, mRNA.; Homo sapiens CD99 molecule (CD99), transcript variant 1, mRNA.; CD99 molecule [Source:HGNC Symbol;Acc:HGNC:7082]; Homo sapiens CD99 molecule, mRNA (cDNA clone MGC:2282 IMAGE:3161673), complete cds.; Homo sapiens CD99 molecule, mRNA (cDNA clone MGC:3938 IMAGE:2906143), co…	NCI_H520_R	NCI_H520	NCI_H520_R - NCI_H520	9.29103	8.1895	1.10153	2.14583	0.000133532	-3.87441	0.00135563
TC0300010931.hg.1	LZTFL1					leucine zipper transcription factor like 1	NCI_H520_R	NCI_H520	NCI_H520_R - NCI_H520	8.97137	7.87018	1.10119	2.14531	0.0176821	-1.75247	0.072918
TC1500010042.hg.1	CYP1A1					cytochrome P450, family 1, subfamily A, polypeptide 1	NCI_H520_R	NCI_H520	NCI_H520_R - NCI_H520	7.82269	6.72159	1.10111	2.14519	0.000137436	-3.8619	0.00138586
TC0600012132.hg.1	RAB23					RAB23, member RAS oncogene family	NCI_H520_R	NCI_H520	NCI_H520_R - NCI_H520	9.61497	8.5139	1.10107	2.14514	2.42946e-05	-4.61449	0.000336827
TC1500008252.hg.1	FANCI					Fanconi anemia complementation group I	NCI_H520_R	NCI_H520	NCI_H520_R - NCI_H520	8.65988	7.55887	1.10102	2.14506	8.93091e-06	-5.0491	0.000150754
TC1200012640.hg.1	BLOC1S1					biogenesis of lysosomal organelles complex-1, subunit 1	NCI_H520_R	NCI_H520	NCI_H520_R - NCI_H520	12.343	11.2433	1.09965	2.14302	0.0328389	-1.48361	0.117369
TC0300010990.hg.1	SMARCC1					SWI/SNF related, matrix associated, actin dependent regulator of chromatin, subfamily c, member 1	NCI_H520_R	NCI_H520	NCI_H520_R - NCI_H520	11.9951	10.8958	1.09925	2.14243	7.08336e-06	-5.14976	0.000124426
TC1200009300.hg.1	BRI3BP					BRI3 binding protein	NCI_H520_R	NCI_H520	NCI_H520_R - NCI_H520	9.84933	8.75045	1.09888	2.14188	5.66379e-05	-4.24689	0.000674123
TC0600008183.hg.1	CD2AP					CD2-associated protein	NCI_H520_R	NCI_H520	NCI_H520_R - NCI_H520	8.97588	7.87708	1.09881	2.14177	1.19537e-05	-4.9225	0.000190761
TC0300008467.hg.1	ARHGAP31					Rho GTPase activating protein 31	NCI_H520_R	NCI_H520	NCI_H520_R - NCI_H520	6.01306	4.91523	1.09783	2.14032	0.000539768	-3.26779	0.00431011
TC1700006696.hg.1	FAM64A					family with sequence similarity 64, member A	NCI_H520_R	NCI_H520	NCI_H520_R - NCI_H520	5.94523	4.84767	1.09756	2.13993	1.10376e-06	-5.95713	2.75016e-05
TC1500009221.hg.1	TP53BP1				x	tumor protein p53 binding protein 1	NCI_H520_R	NCI_H520	NCI_H520_R - NCI_H520	8.82002	7.72271	1.09731	2.13955	2.3574e-05	-4.62757	0.000329391
TC0600013275.hg.1	MAP7			x		microtubule-associated protein 7	NCI_H520_R	NCI_H520	NCI_H520_R - NCI_H520	8.18128	7.08572	1.09555	2.13695	0.00164315	-2.78432	0.010711
TC0900009470.hg.1	ERMP1					endoplasmic reticulum metallopeptidase 1	NCI_H520_R	NCI_H520	NCI_H520_R - NCI_H520	11.2788	10.1835	1.09535	2.13664	4.3422e-06	-5.36229	8.43582e-05
TC0500010641.hg.1	C5orf34					chromosome 5 open reading frame 34	NCI_H520_R	NCI_H520	NCI_H520_R - NCI_H520	7.64419	6.5489	1.09529	2.13656	0.000705346	-3.1516	0.00534757
TC0300007383.hg.1	DAG1			x		dystroglycan 1 (dystrophin-associated glycoprotein 1)	NCI_H520_R	NCI_H520	NCI_H520_R - NCI_H520	8.81879	7.7251	1.09369	2.1342	0.000158817	-3.7991	0.00156324
TC0300007359.hg.1	NDUFAF3					NADH dehydrogenase (ubiquinone) complex I, assembly factor 3	NCI_H520_R	NCI_H520	NCI_H520_R - NCI_H520	12.7598	11.667	1.09278	2.13285	0.00387526	-2.4117	0.0214938
TC0100013287.hg.1	E2F2					E2F transcription factor 2	NCI_H520_R	NCI_H520	NCI_H520_R - NCI_H520	6.54647	5.45463	1.09184	2.13146	0.000262785	-3.5804	0.00239046
TC0400011916.hg.1	PCDH18					protocadherin 18	NCI_H520_R	NCI_H520	NCI_H520_R - NCI_H520	10.3952	9.30382	1.09136	2.13075	5.41018e-07	-6.26679	1.6094e-05
TC0100017172.hg.1	IRF6			x		interferon regulatory factor 6	NCI_H520_R	NCI_H520	NCI_H520_R - NCI_H520	5.84285	4.75214	1.09071	2.12978	0.0121731	-1.9146	0.0543368
TC1600011075.hg.1	ZDHHC7			x		zinc finger, DHHC-type containing 7	NCI_H520_R	NCI_H520	NCI_H520_R - NCI_H520	11.7908	10.7003	1.09048	2.12944	3.79555e-05	-4.42073	0.000482555
TC0800009213.hg.1	FAM83H-AS1					FAM83H antisense RNA 1 (head to head)	NCI_H520_R	NCI_H520	NCI_H520_R - NCI_H520	7.60614	6.51651	1.08963	2.1282	2.07258e-05	-4.68349	0.000298742
TC2200008036.hg.1	USP41					ubiquitin specific peptidase 41	NCI_H520_R	NCI_H520	NCI_H520_R - NCI_H520	6.22536	5.13628	1.08907	2.12737	0.000509886	-3.29253	0.00412054
TC0900007494.hg.1	FXN					frataxin	NCI_H520_R	NCI_H520	NCI_H520_R - NCI_H520	8.09861	7.00968	1.08893	2.12716	7.9017e-05	-4.10228	0.000884529
TC0900011257.hg.1	WDR31					WD repeat domain 31	NCI_H520_R	NCI_H520	NCI_H520_R - NCI_H520	6.1465	5.05827	1.08823	2.12613	0.00286522	-2.54284	0.0167951
TC1100012353.hg.1	ZW10					zw10 kinetochore protein	NCI_H520_R	NCI_H520	NCI_H520_R - NCI_H520	9.06218	7.97612	1.08606	2.12294	7.3605e-06	-5.13309	0.000128452
TC0900010773.hg.1	ROR2					receptor tyrosine kinase-like orphan receptor 2	NCI_H520_R	NCI_H520	NCI_H520_R - NCI_H520	5.49048	4.40521	1.08528	2.12178	0.000418687	-3.37811	0.00351881
TC0600008132.hg.1	CDC5L					cell division cycle 5-like	NCI_H520_R	NCI_H520	NCI_H520_R - NCI_H520	11.1617	10.0786	1.08314	2.11865	1.73951e-07	-6.75957	6.34506e-06
TC1300009583.hg.1	DOCK9					dedicator of cytokinesis 9	NCI_H520_R	NCI_H520	NCI_H520_R - NCI_H520	8.58043	7.49736	1.08307	2.11854	1.74549e-05	-4.75808	0.000258188
TC1600010869.hg.1	BCAR1			x		breast cancer anti-estrogen resistance 1	NCI_H520_R	NCI_H520	NCI_H520_R - NCI_H520	8.57601	7.4931	1.0829	2.11829	0.000363293	-3.43974	0.00312176
TC2000009965.hg.1	FKBP1A					FK506 binding protein 1A; microRNA 6869	NCI_H520_R	NCI_H520	NCI_H520_R - NCI_H520	9.72929	8.64643	1.08286	2.11823	9.81413e-05	-4.00815	0.00105882
TC1200010902.hg.1	ANKRD52					ankyrin repeat domain 52	NCI_H520_R	NCI_H520	NCI_H520_R - NCI_H520	8.23606	7.15326	1.08281	2.11815	0.000210485	-3.67678	0.00198964
TC1000011203.hg.1	ANXA11					annexin A11	NCI_H520_R	NCI_H520	NCI_H520_R - NCI_H520	10.0805	8.99878	1.08176	2.11661	0.00031944	-3.49561	0.00280219
TC0200012639.hg.1	CLHC1					clathrin heavy chain linker domain containing 1	NCI_H520_R	NCI_H520	NCI_H520_R - NCI_H520	5.49217	4.41063	1.08154	2.1163	0.00613744	-2.21201	0.031326
TC0300010975.hg.1	KIF9					kinesin family member 9	NCI_H520_R	NCI_H520	NCI_H520_R - NCI_H520	5.85142	4.77044	1.08098	2.11547	0.0158497	-1.79998	0.0670897
TC0100010152.hg.1	LMNA			x		lamin A/C	NCI_H520_R	NCI_H520	NCI_H520_R - NCI_H520	11.2242	10.144	1.08019	2.11431	5.58617e-08	-7.25289	2.63904e-06
TC1900011774.hg.1	EMP3					epithelial membrane protein 3	NCI_H520_R	NCI_H520	NCI_H520_R - NCI_H520	6.27723	5.19753	1.07971	2.11361	0.00115506	-2.93739	0.00799412
TC0900010762.hg.1	AUH			x		AU RNA binding protein/enoyl-CoA hydratase	NCI_H520_R	NCI_H520	NCI_H520_R - NCI_H520	9.94236	8.86362	1.07873	2.11218	6.61181e-06	-5.17968	0.000118274
TC1200007652.hg.1	GRASP					GRP1 (general receptor for phosphoinositides 1)-associated scaffold protein	NCI_H520_R	NCI_H520	NCI_H520_R - NCI_H520	6.65904	5.58033	1.07871	2.11215	0.00421608	-2.37509	0.0230327
TC1100006749.hg.1	ZNF215					zinc finger protein 215	NCI_H520_R	NCI_H520	NCI_H520_R - NCI_H520	5.0478	3.97017	1.07763	2.11057	0.000181483	-3.74116	0.00175257
TC0X00007936.hg.1	CENPI					centromere protein I	NCI_H520_R	NCI_H520	NCI_H520_R - NCI_H520	8.92237	7.84558	1.07679	2.10934	0.000148193	-3.82917	0.00147697
TC0300010913.hg.1	CDCP1					CUB domain containing protein 1	NCI_H520_R	NCI_H520	NCI_H520_R - NCI_H520	9.2953	8.21983	1.07547	2.10741	0.000363221	-3.43983	0.00312176
TC0700013370.hg.1	ZNF107					zinc finger protein 107; microRNA 6839	NCI_H520_R	NCI_H520	NCI_H520_R - NCI_H520	8.99456	7.91925	1.07531	2.10717	0.000336192	-3.47341	0.00291596
TC0400008834.hg.1	SCOC					short coiled-coil protein	NCI_H520_R	NCI_H520	NCI_H520_R - NCI_H520	9.97349	8.89832	1.07517	2.10696	1.51563e-05	-4.81941	0.000230059
TC0300010903.hg.1	KIAA1143					KIAA1143	NCI_H520_R	NCI_H520	NCI_H520_R - NCI_H520	10.2544	9.18398	1.0704	2.10002	4.63472e-06	-5.33398	8.89137e-05
TC0200007775.hg.1	MDH1					malate dehydrogenase 1	NCI_H520_R	NCI_H520	NCI_H520_R - NCI_H520	9.7964	8.72652	1.06988	2.09926	2.42089e-06	-5.61602	5.24478e-05
TC1100009884.hg.1	TRIM68					tripartite motif containing 68	NCI_H520_R	NCI_H520	NCI_H520_R - NCI_H520	7.32416	6.25503	1.06913	2.09816	0.00113499	-2.94501	0.00786792
TC1600011428.hg.1	TERF2IP					telomeric repeat binding factor 2, interacting protein	NCI_H520_R	NCI_H520	NCI_H520_R - NCI_H520	11.6204	10.5521	1.06833	2.09701	4.10748e-06	-5.38642	8.06012e-05
TC1100009166.hg.1	PAFAH1B2					platelet-activating factor acetylhydrolase 1b, catalytic subunit 2 (30kDa)	NCI_H520_R	NCI_H520	NCI_H520_R - NCI_H520	14.914	13.8458	1.06824	2.09688	3.98366e-06	-5.39972	7.86031e-05
TC1900011874.hg.1	ZNF878					zinc finger protein 878	NCI_H520_R	NCI_H520	NCI_H520_R - NCI_H520	5.58375	4.51553	1.06822	2.09685	0.000284531	-3.54587	0.00255233
TC1900007012.hg.1	LDLR					low density lipoprotein receptor; microRNA 6886	NCI_H520_R	NCI_H520	NCI_H520_R - NCI_H520	9.26928	8.20193	1.06735	2.09559	1.83828e-05	-4.73559	0.000269682
TC2000007133.hg.1	MAPRE1					microtubule-associated protein, RP/EB family, member 1	NCI_H520_R	NCI_H520	NCI_H520_R - NCI_H520	16.1175	15.0506	1.06691	2.09494	7.038e-06	-5.15255	0.000123832
TC1200012642.hg.1	BLOC1S1-RDH5					BLOC1S1-RDH5 readthrough; Uncharacterized protein [Source:UniProtKB/TrEMBL;Acc:F8VNQ1]	NCI_H520_R	NCI_H520	NCI_H520_R - NCI_H520	7.6819	6.61535	1.06655	2.09442	0.00210981	-2.67576	0.0131239
TC0100018481.hg.1	NOTCH2NL					notch 2 N-terminal like	NCI_H520_R	NCI_H520	NCI_H520_R - NCI_H520	8.05903	6.99287	1.06616	2.09385	6.75922e-05	-4.1701	0.000780257
TC0600011228.hg.1	HIST1H2AK					histone cluster 1, H2ak	NCI_H520_R	NCI_H520	NCI_H520_R - NCI_H520	8.70236	7.63677	1.06559	2.09303	0.000753745	-3.12278	0.00565454
TC0800011472.hg.1	NUDCD1					NudC domain containing 1	NCI_H520_R	NCI_H520	NCI_H520_R - NCI_H520	10.8667	9.8016	1.06506	2.09225	1.34663e-05	-4.87075	0.000208237
TC1100010290.hg.1	E2F8					E2F transcription factor 8	NCI_H520_R	NCI_H520	NCI_H520_R - NCI_H520	6.17534	5.11117	1.06416	2.09096	0.000236431	-3.6263	0.00219143
TC1600008942.hg.1	MRPL28					mitochondrial ribosomal protein L28	NCI_H520_R	NCI_H520	NCI_H520_R - NCI_H520	10.0157	8.95172	1.06403	2.09076	6.88479e-06	-5.16211	0.000121735
TC0800006760.hg.1	FDFT1					farnesyl-diphosphate farnesyltransferase 1	NCI_H520_R	NCI_H520	NCI_H520_R - NCI_H520	13.2842	12.2202	1.06401	2.09073	2.76049e-08	-7.55901	1.49512e-06
TC0100009877.hg.1	HIST2H3A					histone cluster 2, H3a	NCI_H520_R	NCI_H520	NCI_H520_R - NCI_H520	14.4081	13.3448	1.06326	2.08965	0.00110602	-2.95624	0.00771193
TC0600013199.hg.1	TAAR3					trace amine associated receptor 3 (gene/pseudogene)	NCI_H520_R	NCI_H520	NCI_H520_R - NCI_H520	5.3006	4.23753	1.06307	2.08937	0.00224366	-2.64904	0.0137413
TC0800012447.hg.1	AZIN1					antizyme inhibitor 1	NCI_H520_R	NCI_H520	NCI_H520_R - NCI_H520	14.8218	13.7591	1.06271	2.08886	5.85214e-08	-7.23269	2.72862e-06
TC0X00007191.hg.1	EBP					emopamil binding protein (sterol isomerase)	NCI_H520_R	NCI_H520	NCI_H520_R - NCI_H520	11.7248	10.6634	1.06141	2.08697	1.00905e-06	-5.99609	2.57644e-05
TC0100015899.hg.1	TPM3					tropomyosin 3	NCI_H520_R	NCI_H520	NCI_H520_R - NCI_H520	16.7277	15.6667	1.06106	2.08646	5.19848e-09	-8.28412	4.09906e-07
TC0700013394.hg.1	CCDC146					coiled-coil domain containing 146	NCI_H520_R	NCI_H520	NCI_H520_R - NCI_H520	4.31002	3.25017	1.05986	2.08472	0.00176695	-2.75277	0.0113568
TC0300012143.hg.1	LRRC58					leucine rich repeat containing 58	NCI_H520_R	NCI_H520	NCI_H520_R - NCI_H520	10.7182	9.65969	1.05853	2.0828	1.87283e-05	-4.7275	0.000274188
TC1700010802.hg.1	MPP2					membrane protein, palmitoylated 2	NCI_H520_R	NCI_H520	NCI_H520_R - NCI_H520	6.02123	4.96282	1.05841	2.08263	0.0115949	-1.93573	0.0523664
TC0600012827.hg.1	WASF1					WAS protein family, member 1	NCI_H520_R	NCI_H520	NCI_H520_R - NCI_H520	8.47094	7.41356	1.05737	2.08114	0.000153349	-3.81432	0.00152411
TC0800011105.hg.1	TRIQK					triple QxxK/R motif containing	NCI_H520_R	NCI_H520	NCI_H520_R - NCI_H520	10.0591	9.00191	1.05715	2.08082	0.000129176	-3.88882	0.00132247
TC0500007780.hg.1	ARHGEF28			x		Rho guanine nucleotide exchange factor 28	NCI_H520_R	NCI_H520	NCI_H520_R - NCI_H520	6.34041	5.28362	1.05678	2.08029	0.00306295	-2.51386	0.01776
TC1100011128.hg.1	ATL3					atlastin GTPase 3	NCI_H520_R	NCI_H520	NCI_H520_R - NCI_H520	10.5668	9.51142	1.0554	2.0783	0.000160464	-3.79462	0.00157873
TC0100012778.hg.1	ENO1					enolase 1, (alpha)	NCI_H520_R	NCI_H520	NCI_H520_R - NCI_H520	17.198	16.1445	1.05344	2.07547	2.54336e-08	-7.59459	1.42057e-06
TC0800012167.hg.1	PUF60					poly-U binding splicing factor 60KDa	NCI_H520_R	NCI_H520	NCI_H520_R - NCI_H520	11.613	10.5598	1.05322	2.07516	6.54966e-06	-5.18378	0.000117358
TC1700012093.hg.1	FASN					fatty acid synthase	NCI_H520_R	NCI_H520	NCI_H520_R - NCI_H520	9.37089	8.31825	1.05265	2.07433	0.000218683	-3.66019	0.0020553
TC1600007425.hg.1	KIF22					kinesin family member 22	NCI_H520_R	NCI_H520	NCI_H520_R - NCI_H520	9.9834	8.93096	1.05244	2.07403	0.000111133	-3.95416	0.001169
TC0100010855.hg.1	NPL					N-acetylneuraminate pyruvate lyase (dihydrodipicolinate synthase)	NCI_H520_R	NCI_H520	NCI_H520_R - NCI_H520	5.71047	4.65807	1.0524	2.07398	2.40298e-05	-4.61925	0.000334236
TC1700007904.hg.1	TUBG1					tubulin, gamma 1	NCI_H520_R	NCI_H520	NCI_H520_R - NCI_H520	13.8264	12.7745	1.05189	2.07324	3.80504e-07	-6.41964	1.19663e-05
TC1900010511.hg.1	POLR2I					polymerase (RNA) II (DNA directed) polypeptide I, 14.5kDa	NCI_H520_R	NCI_H520	NCI_H520_R - NCI_H520	9.02505	7.97453	1.05052	2.07127	0.0351127	-1.45454	0.12356
TC0100009035.hg.1	KIAA1107					KIAA1107	NCI_H520_R	NCI_H520	NCI_H520_R - NCI_H520	5.64256	4.5932	1.04936	2.06961	0.000627111	-3.20266	0.00484869
TC1500007062.hg.1	CKMT1B					creatine kinase, mitochondrial 1B; creatine kinase, mitochondrial 1A	NCI_H520_R	NCI_H520	NCI_H520_R - NCI_H520	5.60603	4.55744	1.04859	2.06851	0.000213351	-3.67091	0.00201406
TSUnmapped00000585.hg.1	LRIG1						NCI_H520_R	NCI_H520	NCI_H520_R - NCI_H520	10.6251	9.57683	1.04827	2.06804	0.00183342	-2.73674	0.0116964
TC1000006819.hg.1	MCM10					minichromosome maintenance 10 replication initiation factor	NCI_H520_R	NCI_H520	NCI_H520_R - NCI_H520	4.90836	3.86098	1.04739	2.06678	0.00365907	-2.43663	0.0204748
TC0300014034.hg.1	COX17					COX17 cytochrome c oxidase copper chaperone	NCI_H520_R	NCI_H520	NCI_H520_R - NCI_H520	10.4405	9.39342	1.04713	2.06641	0.000296443	-3.52806	0.00263822
TC1400006913.hg.1	BRMS1L					breast cancer metastasis-suppressor 1-like	NCI_H520_R	NCI_H520	NCI_H520_R - NCI_H520	8.90803	7.8614	1.04663	2.0657	8.6988e-07	-6.06054	2.29486e-05
TC1500010707.hg.1	ARHGAP11B					Rho GTPase activating protein 11B	NCI_H520_R	NCI_H520	NCI_H520_R - NCI_H520	9.72263	8.67617	1.04646	2.06546	1.13246e-05	-4.94598	0.000182762
TC0100008845.hg.1	ADGRL2					adhesion G protein-coupled receptor L2	NCI_H520_R	NCI_H520	NCI_H520_R - NCI_H520	4.75793	3.71151	1.04642	2.0654	0.000424629	-3.37199	0.00356037
TSUnmapped00000018.hg.1	ZNF35					zinc finger protein 35	NCI_H520_R	NCI_H520	NCI_H520_R - NCI_H520	6.59106	5.54618	1.04489	2.0632	0.000250353	-3.60145	0.00229567
TC0600008253.hg.1	PAQR8					progestin and adipoQ receptor family member VIII	NCI_H520_R	NCI_H520	NCI_H520_R - NCI_H520	7.06947	6.02578	1.04369	2.06149	0.000176253	-3.75386	0.0017082
TC0600009127.hg.1	AMD1					adenosylmethionine decarboxylase 1	NCI_H520_R	NCI_H520	NCI_H520_R - NCI_H520	11.5054	10.4617	1.04367	2.06146	8.33072e-07	-6.07932	2.2292e-05
TC1600009184.hg.1	ZNF200					Transcript Identified by AceView, Entrez Gene ID(s) 7752	NCI_H520_R	NCI_H520	NCI_H520_R - NCI_H520	6.12653	5.08383	1.0427	2.06008	0.0126695	-1.89724	0.0561203
TC0900007865.hg.1	SECISBP2					SECIS binding protein 2	NCI_H520_R	NCI_H520	NCI_H520_R - NCI_H520	10.9277	9.88512	1.04256	2.05988	3.02171e-05	-4.51975	0.000399416
TC0900009673.hg.1	MLLT3					myeloid/lymphoid or mixed-lineage leukemia; translocated to, 3	NCI_H520_R	NCI_H520	NCI_H520_R - NCI_H520	9.60449	8.56352	1.04097	2.0576	6.27298e-06	-5.20253	0.000113252
TC1600010732.hg.1	NQO1			x		NAD(P)H dehydrogenase, quinone 1	NCI_H520_R	NCI_H520	NCI_H520_R - NCI_H520	16.081	15.0413	1.03972	2.05582	0.000339025	-3.46977	0.0029332
TC0900011035.hg.1	TMEM246					transmembrane protein 246	NCI_H520_R	NCI_H520	NCI_H520_R - NCI_H520	7.3374	6.29769	1.03971	2.05582	0.000208797	-3.68027	0.00197542
TC1600009194.hg.1	ZNF597					zinc finger protein 597	NCI_H520_R	NCI_H520	NCI_H520_R - NCI_H520	6.8638	5.82453	1.03927	2.05519	0.00308335	-2.51098	0.0178493
TC1200008568.hg.1	TMPO					thymopoietin	NCI_H520_R	NCI_H520	NCI_H520_R - NCI_H520	13.3037	12.2659	1.03773	2.05299	3.39948e-06	-5.46859	6.92423e-05
TC0900006961.hg.1	DNAJA1					DnaJ (Hsp40) homolog, subfamily A, member 1	NCI_H520_R	NCI_H520	NCI_H520_R - NCI_H520	12.7299	11.6928	1.03714	2.05216	2.27045e-07	-6.64389	7.93105e-06
TC0900011404.hg.1	STOM					stomatin	NCI_H520_R	NCI_H520	NCI_H520_R - NCI_H520	6.29847	5.26161	1.03686	2.05176	0.00614017	-2.21182	0.031326
TC1200008820.hg.1	IFT81					intraflagellar transport 81	NCI_H520_R	NCI_H520	NCI_H520_R - NCI_H520	7.80373	6.76726	1.03647	2.0512	0.000155353	-3.80868	0.00153904
TC0200006977.hg.1	CENPO					centromere protein O	NCI_H520_R	NCI_H520	NCI_H520_R - NCI_H520	9.39392	8.35831	1.03561	2.04997	6.43501e-07	-6.19145	1.83535e-05
TC1000008749.hg.1	SFXN2					sideroflexin 2	NCI_H520_R	NCI_H520	NCI_H520_R - NCI_H520	7.9217	6.8868	1.0349	2.04897	0.000240622	-3.61867	0.00222451
TC0100011857.hg.1	GJC2					gap junction protein gamma 2	NCI_H520_R	NCI_H520	NCI_H520_R - NCI_H520	6.2192	5.18438	1.03482	2.04886	0.00486301	-2.3131	0.0259006
TC2100008496.hg.1	SLC5A3					solute carrier family 5 (sodium/myo-inositol cotransporter), member 3; mitochondrial ribosomal protein S6	NCI_H520_R	NCI_H520	NCI_H520_R - NCI_H520	8.3311	7.29641	1.0347	2.04868	0.00121792	-2.91438	0.00835636
TC0500008884.hg.1	PCDHB13					protocadherin beta 13	NCI_H520_R	NCI_H520	NCI_H520_R - NCI_H520	6.71442	5.68008	1.03434	2.04818	0.000746347	-3.12706	0.00561475
TC1700011364.hg.1	BRIP1					BRCA1 interacting protein C-terminal helicase 1	NCI_H520_R	NCI_H520	NCI_H520_R - NCI_H520	8.66394	7.62986	1.03408	2.04781	3.36985e-05	-4.47239	0.000435927
TC0200009964.hg.1	HAT1					histone acetyltransferase 1	NCI_H520_R	NCI_H520	NCI_H520_R - NCI_H520	14.8856	13.8518	1.03384	2.04746	4.11186e-07	-6.38596	1.28185e-05
TC0100016833.hg.1	ZBTB41					zinc finger and BTB domain containing 41	NCI_H520_R	NCI_H520	NCI_H520_R - NCI_H520	8.33275	7.29898	1.03377	2.04737	6.70309e-05	-4.17372	0.000775866
TC0800008120.hg.1	LRRCC1					leucine rich repeat and coiled-coil centrosomal protein 1	NCI_H520_R	NCI_H520	NCI_H520_R - NCI_H520	9.0597	8.02674	1.03296	2.04622	0.000922358	-3.0351	0.00664966
TC0900011247.hg.1	ZFP37					ZFP37 zinc finger protein	NCI_H520_R	NCI_H520	NCI_H520_R - NCI_H520	7.18341	6.15087	1.03253	2.04562	3.61595e-05	-4.44178	0.000462462
TC1600009187.hg.1	TIGD7					tigger transposable element derived 7	NCI_H520_R	NCI_H520	NCI_H520_R - NCI_H520	9.60057	8.56839	1.03218	2.04512	0.000283133	-3.54801	0.00254192
TC0800007305.hg.1	ZNF703					zinc finger protein 703	NCI_H520_R	NCI_H520	NCI_H520_R - NCI_H520	5.55131	4.52051	1.0308	2.04315	0.000508889	-3.29338	0.00411563
TC0300012164.hg.1	POLQ					polymerase (DNA directed), theta	NCI_H520_R	NCI_H520	NCI_H520_R - NCI_H520	8.17101	7.14073	1.03028	2.04243	0.002101	-2.67757	0.0130809
TC0600013033.hg.1	TBC1D32					TBC1 domain family, member 32	NCI_H520_R	NCI_H520	NCI_H520_R - NCI_H520	7.68244	6.65255	1.02988	2.04186	3.73063e-05	-4.42822	0.000474864
TC0100011566.hg.1	PROX1					prospero homeobox 1	NCI_H520_R	NCI_H520	NCI_H520_R - NCI_H520	12.209	11.1792	1.02979	2.04173	6.58578e-05	-4.18139	0.000766007
TC0600013523.hg.1	PPIL4					peptidylprolyl isomerase (cyclophilin)-like 4	NCI_H520_R	NCI_H520	NCI_H520_R - NCI_H520	8.18125	7.15223	1.02901	2.04063	7.56494e-05	-4.12119	0.000853513
TC1600008228.hg.1	CYB5B					cytochrome b5 type B (outer mitochondrial membrane)	NCI_H520_R	NCI_H520	NCI_H520_R - NCI_H520	12.5671	11.5382	1.02885	2.04039	2.14801e-07	-6.66796	7.56494e-06
TC2100006997.hg.1	CLIC6					chloride intracellular channel 6	NCI_H520_R	NCI_H520	NCI_H520_R - NCI_H520	9.31012	8.28144	1.02868	2.04016	0.00102579	-2.98894	0.00725633
TSUnmapped00000180.hg.1	KIAA1143					KIAA1143 [Source:HGNC Symbol;Acc:HGNC:29198]	NCI_H520_R	NCI_H520	NCI_H520_R - NCI_H520	7.89027	6.86238	1.02788	2.03903	3.45307e-05	-4.4618	0.000444813
TC1500010757.hg.1	RAB11A				x	RAB11A, member RAS oncogene family	NCI_H520_R	NCI_H520	NCI_H520_R - NCI_H520	13.7558	12.7284	1.02746	2.03843	0.000138165	-3.8596	0.00139211
TC0900011394.hg.1	C5					complement component 5	NCI_H520_R	NCI_H520	NCI_H520_R - NCI_H520	5.76003	4.73463	1.0254	2.03552	6.75631e-05	-4.17029	0.000780257
TC1600008971.hg.1	JMJD8					jumonji domain containing 8	NCI_H520_R	NCI_H520	NCI_H520_R - NCI_H520	10.5583	9.53324	1.02503	2.03501	0.00215169	-2.66722	0.0133226
TC0100010867.hg.1	LAMC2			x		laminin, gamma 2	NCI_H520_R	NCI_H520	NCI_H520_R - NCI_H520	7.97127	6.9473	1.02397	2.0335	0.0104911	-1.97918	0.0482343
TC0X00011319.hg.1	TMSB15B					thymosin beta 15B	NCI_H520_R	NCI_H520	NCI_H520_R - NCI_H520	7.1801	6.15677	1.02333	2.03261	0.00329464	-2.48219	0.0188235
TC0100015192.hg.1	PSRC1					proline/serine-rich coiled-coil 1	NCI_H520_R	NCI_H520	NCI_H520_R - NCI_H520	5.72375	4.70089	1.02286	2.03194	0.0002209	-3.6558	0.00207029
TC0100009902.hg.1	PRPF3					pre-mRNA processing factor 3	NCI_H520_R	NCI_H520	NCI_H520_R - NCI_H520	11.6886	10.6664	1.02222	2.03104	2.07683e-05	-4.6826	0.000298919
TC2200008367.hg.1	CHEK2					checkpoint kinase 2	NCI_H520_R	NCI_H520	NCI_H520_R - NCI_H520	7.07513	6.05327	1.02186	2.03053	4.32934e-05	-4.36358	0.000537671
TC0300009855.hg.1	IL1RAP					interleukin 1 receptor accessory protein	NCI_H520_R	NCI_H520	NCI_H520_R - NCI_H520	4.8719	3.85056	1.02134	2.0298	0.0106364	-1.9732	0.0487874
TC1300009622.hg.1	ZIC5					Zic family member 5	NCI_H520_R	NCI_H520	NCI_H520_R - NCI_H520	7.03747	6.01649	1.02098	2.0293	0.000324327	-3.48902	0.00283347
TC1500009148.hg.1	OIP5					Opa interacting protein 5	NCI_H520_R	NCI_H520	NCI_H520_R - NCI_H520	9.23683	8.21585	1.02097	2.02929	0.0101659	-1.99285	0.0471004
TC0100018006.hg.1	ADSS					adenylosuccinate synthase	NCI_H520_R	NCI_H520	NCI_H520_R - NCI_H520	10.4052	9.38471	1.02051	2.02864	2.85234e-05	-4.5448	0.000383982
TC0600009961.hg.1	ARID1B					AT rich interactive domain 1B (SWI1-like)	NCI_H520_R	NCI_H520	NCI_H520_R - NCI_H520	7.45151	6.43153	1.01998	2.02789	1.07671e-05	-4.9679	0.000175748
TC0900008927.hg.1	NTMT1					N-terminal Xaa-Pro-Lys N-methyltransferase 1	NCI_H520_R	NCI_H520	NCI_H520_R - NCI_H520	7.62418	6.60467	1.0195	2.02722	0.00186288	-2.72982	0.0118385
TC0700010348.hg.1	SOSTDC1					sclerostin domain containing 1	NCI_H520_R	NCI_H520	NCI_H520_R - NCI_H520	5.08853	4.06938	1.01915	2.02672	0.00249282	-2.60331	0.0150059
TC1500009185.hg.1	TMEM87A					transmembrane protein 87A	NCI_H520_R	NCI_H520	NCI_H520_R - NCI_H520	11.2462	10.2272	1.01906	2.0266	5.18151e-05	-4.28554	0.000626102
TC1100009707.hg.1	POLR2L			x		polymerase (RNA) II (DNA directed) polypeptide L, 7.6kDa	NCI_H520_R	NCI_H520	NCI_H520_R - NCI_H520	8.23731	7.21933	1.01798	2.02509	0.00503685	-2.29784	0.0266031
TC1100012473.hg.1	MPZL3			x		myelin protein zero-like 3	NCI_H520_R	NCI_H520	NCI_H520_R - NCI_H520	9.80812	8.79045	1.01767	2.02464	0.00695856	-2.15748	0.034604
TC0600014196.hg.1	SNX9					sorting nexin 9	NCI_H520_R	NCI_H520	NCI_H520_R - NCI_H520	10.908	9.89049	1.01747	2.02436	3.1365e-06	-5.50355	6.48714e-05
TC1600011322.hg.1	FAM195A					family with sequence similarity 195, member A	NCI_H520_R	NCI_H520	NCI_H520_R - NCI_H520	6.1828	5.16619	1.01661	2.02316	0.00610236	-2.2145	0.0311636
TC0600012061.hg.1	ICK					intestinal cell (MAK-like) kinase	NCI_H520_R	NCI_H520	NCI_H520_R - NCI_H520	15.4802	14.4639	1.01631	2.02274	0.000582009	-3.23507	0.00456916
TC1100007995.hg.1	CDCA5					Memczak2013 ANTISENSE, CDS, coding, INTERNAL, UTR3 best transcript NM_080668	NCI_H520_R	NCI_H520	NCI_H520_R - NCI_H520	6.93594	5.91993	1.01601	2.02232	0.0590427	-1.22883	0.182576
TC0300011060.hg.1	RHOA					ras homolog family member A	NCI_H520_R	NCI_H520	NCI_H520_R - NCI_H520	13.6812	12.6658	1.01541	2.02148	7.1606e-10	-9.14505	9.19644e-08
TC0300008375.hg.1	ZDHHC23					zinc finger, DHHC-type containing 23	NCI_H520_R	NCI_H520	NCI_H520_R - NCI_H520	8.54759	7.53228	1.0153	2.02133	0.00728736	-2.13743	0.0358896
TC1700012078.hg.1	ALYREF					Aly/REF export factor	NCI_H520_R	NCI_H520	NCI_H520_R - NCI_H520	13.8095	12.7953	1.01422	2.01981	3.5583e-08	-7.44876	1.8472e-06
TC1600009183.hg.1	ZNF200					Transcript Identified by AceView, Entrez Gene ID(s) 7752	NCI_H520_R	NCI_H520	NCI_H520_R - NCI_H520	5.73129	4.71709	1.0142	2.01979	0.0103763	-1.98396	0.0478913
TC0600013251.hg.1	HBS1L					HBS1-like translational GTPase	NCI_H520_R	NCI_H520	NCI_H520_R - NCI_H520	11.6459	10.6319	1.01395	2.01943	7.41287e-07	-6.13001	2.05415e-05
TC2200007906.hg.1	BID					BH3 interacting domain death agonist	NCI_H520_R	NCI_H520	NCI_H520_R - NCI_H520	8.82969	7.81696	1.01273	2.01772	0.0320164	-1.49463	0.115081
TC0100018461.hg.1	AKNAD1					AKNA domain containing 1	NCI_H520_R	NCI_H520	NCI_H520_R - NCI_H520	5.37981	4.36718	1.01263	2.01759	0.00124199	-2.90588	0.00849435
TSUnmapped00000639.hg.1	SERTAD4					SERTA domain containing 4	NCI_H520_R	NCI_H520	NCI_H520_R - NCI_H520	4.03992	3.02749	1.01243	2.01731	0.00236375	-2.6264	0.0143619
TC1000008661.hg.1	SLF2					SMC5-SMC6 complex localization factor 2	NCI_H520_R	NCI_H520	NCI_H520_R - NCI_H520	7.37627	6.36412	1.01215	2.01691	1.22462e-05	-4.912	0.0001937
TC0200012994.hg.1	SNRPG					small nuclear ribonucleoprotein polypeptide G	NCI_H520_R	NCI_H520	NCI_H520_R - NCI_H520	13.2249	12.2136	1.01129	2.01572	0.000189369	-3.72269	0.00181889
TC0200012459.hg.1	SRBD1					S1 RNA binding domain 1	NCI_H520_R	NCI_H520	NCI_H520_R - NCI_H520	8.83815	7.82697	1.01118	2.01556	0.00021626	-3.66502	0.00203721
TC0600011560.hg.1	UQCC2					ubiquinol-cytochrome c reductase complex assembly factor 2	NCI_H520_R	NCI_H520	NCI_H520_R - NCI_H520	7.96833	6.95824	1.01009	2.01404	0.000806453	-3.09342	0.0059562
TC0800008080.hg.1	FABP5					fatty acid binding protein 5 (psoriasis-associated)	NCI_H520_R	NCI_H520	NCI_H520_R - NCI_H520	9.60702	8.59696	1.01006	2.01399	0.00909838	-2.04104	0.0430587
TC1400006457.hg.1	POTEM					POTE ankyrin domain family, member M; POTE ankyrin domain family, member G	NCI_H520_R	NCI_H520	NCI_H520_R - NCI_H520	5.89996	4.88993	1.01003	2.01396	0.000983792	-3.0071	0.00701942
TC2100008385.hg.1	SUMO3					small ubiquitin-like modifier 3	NCI_H520_R	NCI_H520	NCI_H520_R - NCI_H520	10.8953	9.88595	1.00933	2.01298	5.51691e-06	-5.2583	0.000102536
TC0800011239.hg.1	COX6C					cytochrome c oxidase subunit VIc	NCI_H520_R	NCI_H520	NCI_H520_R - NCI_H520	13.1367	12.1287	1.00802	2.01115	0.00212508	-2.67262	0.0131959
TC0900010933.hg.1	CTSV					cathepsin V	NCI_H520_R	NCI_H520	NCI_H520_R - NCI_H520	7.35234	6.34467	1.00767	2.01066	0.00614576	-2.21142	0.03134
TC0X00008631.hg.1	UBE2NL					ubiquitin conjugating enzyme E2N-like (gene/pseudogene)	NCI_H520_R	NCI_H520	NCI_H520_R - NCI_H520	4.93778	3.93099	1.00679	2.00943	0.00326908	-2.48557	0.0187274
TC0300008952.hg.1	FAIM					Fas apoptotic inhibitory molecule	NCI_H520_R	NCI_H520	NCI_H520_R - NCI_H520	9.98807	8.98232	1.00575	2.00799	0.00113176	-2.94625	0.00785309
TC0800011815.hg.1	FAM49B					family with sequence similarity 49, member B	NCI_H520_R	NCI_H520	NCI_H520_R - NCI_H520	11.3418	10.3365	1.00533	2.0074	0.00130801	-2.88339	0.00887746
TC0500008941.hg.1	ARHGAP26					Rho GTPase activating protein 26	NCI_H520_R	NCI_H520	NCI_H520_R - NCI_H520	7.32019	6.31492	1.00527	2.00731	0.0165693	-1.78069	0.0693288
TC0900010470.hg.1	PRUNE2					prune homolog 2 (Drosophila)	NCI_H520_R	NCI_H520	NCI_H520_R - NCI_H520	7.23386	6.22864	1.00522	2.00726	9.1124e-05	-4.04037	0.000995126
TC1600011566.hg.1	TMEM170A					transmembrane protein 170A	NCI_H520_R	NCI_H520	NCI_H520_R - NCI_H520	10.3412	9.3365	1.00471	2.00654	2.75326e-05	-4.56015	0.000373747
TC1100013094.hg.1	PTS			x		6-pyruvoyltetrahydropterin synthase	NCI_H520_R	NCI_H520	NCI_H520_R - NCI_H520	9.81076	8.80613	1.00463	2.00643	0.00325036	-2.48807	0.0186479
TC0200012320.hg.1	MAP4K3					mitogen-activated protein kinase kinase kinase kinase 3	NCI_H520_R	NCI_H520	NCI_H520_R - NCI_H520	10.3561	9.35179	1.00434	2.00603	6.72604e-06	-5.17224	0.000119917
TC0400008427.hg.1	AP1AR					adaptor-related protein complex 1 associated regulatory protein	NCI_H520_R	NCI_H520	NCI_H520_R - NCI_H520	9.87163	8.86814	1.00348	2.00483	0.000179203	-3.74666	0.00173367
TC2000007132.hg.1	DNMT3B					DNA (cytosine-5-)-methyltransferase 3 beta	NCI_H520_R	NCI_H520	NCI_H520_R - NCI_H520	7.18834	6.18489	1.00345	2.00479	0.0193755	-1.71275	0.0781726
TC0400012811.hg.1	DCK					deoxycytidine kinase	NCI_H520_R	NCI_H520	NCI_H520_R - NCI_H520	9.50936	8.50617	1.00318	2.00442	0.000118652	-3.92573	0.00123356
TC1000012587.hg.1	NDUFB8					NADH dehydrogenase (ubiquinone) 1 beta subcomplex, 8, 19kDa	NCI_H520_R	NCI_H520	NCI_H520_R - NCI_H520	12.1814	11.179	1.00237	2.00329	0.000424804	-3.37181	0.00356045
TC2200008346.hg.1	MN1					meningioma (disrupted in balanced translocation) 1	NCI_H520_R	NCI_H520	NCI_H520_R - NCI_H520	4.82927	3.82778	1.00149	2.00206	0.00555164	-2.25558	0.0288939
TC0600013295.hg.1	IL20RA			x		interleukin 20 receptor, alpha	NCI_H520_R	NCI_H520	NCI_H520_R - NCI_H520	5.22744	4.22618	1.00126	2.00175	0.00666647	-2.1761	0.0334775
TC1200011330.hg.1	E2F7					E2F transcription factor 7	NCI_H520_R	NCI_H520	NCI_H520_R - NCI_H520	8.21148	7.21028	1.0012	2.00166	0.000115139	-3.93878	0.00120229
TC0100010066.hg.1	UBAP2L					ubiquitin associated protein 2 like	NCI_H520_R	NCI_H520	NCI_H520_R - NCI_H520	12.5697	11.5688	1.00085	2.00118	8.89365e-06	-5.05092	0.000150316
TC1900010011.hg.1	LSM4					LSM4 homolog, U6 small nuclear RNA and mRNA degradation associated	NCI_H520_R	NCI_H520	NCI_H520_R - NCI_H520	11.8787	10.8781	1.0006	2.00083	2.19712e-05	-4.65815	0.000311665
TC1600009236.hg.1	UBALD1					UBA-like domain containing 1	NCI_H520_R	NCI_H520	NCI_H520_R - NCI_H520	6.37272	5.37228	1.00044	2.00062	0.00301538	-2.52066	0.0175315
TC1500010729.hg.1	SERF2					small EDRK-rich factor 2	NCI_H520_R	NCI_H520	NCI_H520_R - NCI_H520	13.1191	12.1197	0.999427	1.99921	2.33572e-05	-4.63158	0.000327428
TC1500007346.hg.1	CGNL1					cingulin-like 1	NCI_H520_R	NCI_H520	NCI_H520_R - NCI_H520	5.39995	4.40123	0.998727	1.99824	0.00383293	-2.41647	0.0213086
TC1100013087.hg.1	BIRC3					baculoviral IAP repeat containing 3	NCI_H520_R	NCI_H520	NCI_H520_R - NCI_H520	5.05128	4.05277	0.99851	1.99794	0.00059754	-3.22363	0.00466377
TC0100015752.hg.1	CTSS					cathepsin S	NCI_H520_R	NCI_H520	NCI_H520_R - NCI_H520	5.0156	4.01765	0.997951	1.99716	0.00137051	-2.86312	0.00922331
TC0100015483.hg.1	NOTCH2					notch 2	NCI_H520_R	NCI_H520	NCI_H520_R - NCI_H520	10.5965	9.59857	0.99795	1.99716	5.29283e-05	-4.27631	0.000637706
TSUnmapped00000125.hg.1	KIAA1143					KIAA1143 [Source:HGNC Symbol;Acc:HGNC:29198]	NCI_H520_R	NCI_H520	NCI_H520_R - NCI_H520	10.9184	9.92068	0.997728	1.99685	1.92412e-07	-6.71577	6.9359e-06
TC0300007216.hg.1	ZNF35					zinc finger protein 35	NCI_H520_R	NCI_H520	NCI_H520_R - NCI_H520	5.34884	4.35206	0.996776	1.99554	6.36023e-05	-4.19653	0.000744619
TC0900008238.hg.1	MURC					muscle-related coiled-coil protein	NCI_H520_R	NCI_H520	NCI_H520_R - NCI_H520	5.29738	4.30149	0.995887	1.99431	0.00143704	-2.84253	0.00956913
TC0800012446.hg.1	YWHAZ					tyrosine 3-monooxygenase/tryptophan 5-monooxygenase activation protein, zeta	NCI_H520_R	NCI_H520	NCI_H520_R - NCI_H520	17.251	16.2552	0.99583	1.99423	6.82438e-08	-7.16594	3.05569e-06
TC0100015401.hg.1	IGSF3					immunoglobulin superfamily, member 3	NCI_H520_R	NCI_H520	NCI_H520_R - NCI_H520	6.47571	5.48011	0.995607	1.99392	0.00128401	-2.89143	0.00874035
TC1400010734.hg.1	NKX2-1					NK2 homeobox 1	NCI_H520_R	NCI_H520	NCI_H520_R - NCI_H520	5.65923	4.66383	0.995394	1.99362	0.00101484	-2.9936	0.00719311
TC0700007067.hg.1	MTURN					maturin, neural progenitor differentiation regulator homolog (Xenopus)	NCI_H520_R	NCI_H520	NCI_H520_R - NCI_H520	5.00135	4.00605	0.995304	1.9935	0.00328443	-2.48354	0.0187852
TC1900007871.hg.1	COX6B1					cytochrome c oxidase subunit VIb polypeptide 1 (ubiquitous)	NCI_H520_R	NCI_H520	NCI_H520_R - NCI_H520	13.6381	12.6437	0.994469	1.99235	0.00104294	-2.98174	0.00735582
TC0X00008198.hg.1	PLS3			x		plastin 3	NCI_H520_R	NCI_H520	NCI_H520_R - NCI_H520	9.86256	8.86958	0.992983	1.9903	3.06756e-07	-6.51321	1.00755e-05
TC0200013351.hg.1	RGPD1					RANBP2-like and GRIP domain containing 1; RANBP2-like and GRIP domain containing 2	NCI_H520_R	NCI_H520	NCI_H520_R - NCI_H520	8.46989	7.47693	0.992968	1.99027	0.000600368	-3.22158	0.00468078
TC0800011285.hg.1	ZNF706					zinc finger protein 706	NCI_H520_R	NCI_H520	NCI_H520_R - NCI_H520	11.1752	10.1832	0.992042	1.989	5.46666e-06	-5.26228	0.000101867
TC0600012971.hg.1	ZUFSP					zinc finger with UFM1-specific peptidase domain	NCI_H520_R	NCI_H520	NCI_H520_R - NCI_H520	9.17101	8.1795	0.99151	1.98826	0.000492191	-3.30787	0.00400641
TC0900010946.hg.1	TSTD2					thiosulfate sulfurtransferase (rhodanese)-like domain containing 2	NCI_H520_R	NCI_H520	NCI_H520_R - NCI_H520	7.11336	6.12241	0.990956	1.9875	0.000220996	-3.65562	0.00207029
TC0400012251.hg.1	C4orf46					chromosome 4 open reading frame 46	NCI_H520_R	NCI_H520	NCI_H520_R - NCI_H520	9.09854	8.10881	0.989737	1.98582	2.11394e-05	-4.67491	0.000302467
TC2200007312.hg.1	LGALS1					lectin, galactoside-binding, soluble, 1	NCI_H520_R	NCI_H520	NCI_H520_R - NCI_H520	8.89984	7.91071	0.989127	1.98498	0.000109244	-3.9616	0.00115365
TC0500009652.hg.1	HNRNPAB					heterogeneous nuclear ribonucleoprotein A/B	NCI_H520_R	NCI_H520	NCI_H520_R - NCI_H520	13.9879	12.9989	0.988965	1.98476	5.28911e-08	-7.27662	2.51532e-06
TC1700009215.hg.1	ASPSCR1					alveolar soft part sarcoma chromosome region, candidate 1	NCI_H520_R	NCI_H520	NCI_H520_R - NCI_H520	10.0142	9.02533	0.988885	1.98465	0.0112601	-1.94846	0.0511231
TC0400012949.hg.1	SLC39A8					solute carrier family 39 (zinc transporter), member 8	NCI_H520_R	NCI_H520	NCI_H520_R - NCI_H520	8.14485	7.15731	0.987541	1.9828	0.000154927	-3.80987	0.00153624
TC0600007293.hg.1	HIST1H2BI					histone cluster 1, H2bi	NCI_H520_R	NCI_H520	NCI_H520_R - NCI_H520	7.51872	6.53201	0.986708	1.98166	0.00199487	-2.70009	0.0125509
TC0100018262.hg.1	GSTM2					glutathione S-transferase mu 2 (muscle)	NCI_H520_R	NCI_H520	NCI_H520_R - NCI_H520	6.9069	5.92043	0.98647	1.98133	0.00144316	-2.84069	0.00959647
TC1600008496.hg.1	NUDT7					nudix hydrolase 7	NCI_H520_R	NCI_H520	NCI_H520_R - NCI_H520	6.91866	5.93256	0.986101	1.98082	0.00722234	-2.14132	0.0356677
TC1200009131.hg.1	DYNLL1					dynein, light chain, LC8-type 1	NCI_H520_R	NCI_H520	NCI_H520_R - NCI_H520	13.3727	12.3868	0.985918	1.98057	0.00207077	-2.68387	0.0129212
TC0300013866.hg.1	ALG1L2					ALG1, chitobiosyldiphosphodolichol beta-mannosyltransferase-like 2	NCI_H520_R	NCI_H520	NCI_H520_R - NCI_H520	10.0861	9.10098	0.985106	1.97946	0.00256823	-2.59037	0.0153607
TC0X00009778.hg.1	WNK3					WNK lysine deficient protein kinase 3	NCI_H520_R	NCI_H520	NCI_H520_R - NCI_H520	5.3262	4.34218	0.984016	1.97796	0.0016767	-2.77554	0.0108778
TC0900010565.hg.1	RASEF					RAS and EF-hand domain containing	NCI_H520_R	NCI_H520	NCI_H520_R - NCI_H520	8.2219	7.23814	0.983765	1.97762	8.81305e-05	-4.05487	0.000965384
TC0600008722.hg.1	ZNF292					zinc finger protein 292	NCI_H520_R	NCI_H520	NCI_H520_R - NCI_H520	9.01743	8.03426	0.983171	1.97681	4.49774e-05	-4.34701	0.000555501
TC1000009508.hg.1	TUBB8					tubulin, beta 8 class VIII	NCI_H520_R	NCI_H520	NCI_H520_R - NCI_H520	7.34145	6.35876	0.98269	1.97615	0.00443004	-2.35359	0.0239999
TC0800010163.hg.1	FGFR1					fibroblast growth factor receptor 1	NCI_H520_R	NCI_H520	NCI_H520_R - NCI_H520	11.2393	10.2566	0.982667	1.97611	6.7086e-05	-4.17337	0.000776085
TC1900007508.hg.1	ZNF430					zinc finger protein 430	NCI_H520_R	NCI_H520	NCI_H520_R - NCI_H520	8.64768	7.6652	0.982483	1.97586	0.00050431	-3.2973	0.0040829
TC1700007153.hg.1	GRAPL					GRB2-related adaptor protein-like	NCI_H520_R	NCI_H520	NCI_H520_R - NCI_H520	4.13967	3.15729	0.982379	1.97572	0.000855933	-3.06756	0.00625701
TC0300007437.hg.1	MANF					mesencephalic astrocyte-derived neurotrophic factor	NCI_H520_R	NCI_H520	NCI_H520_R - NCI_H520	8.51756	7.53563	0.981923	1.9751	1.00295e-05	-4.99872	0.000165566
TC1200011791.hg.1	CKAP4					cytoskeleton-associated protein 4	NCI_H520_R	NCI_H520	NCI_H520_R - NCI_H520	11.3352	10.3538	0.981358	1.97432	7.75725e-05	-4.11029	0.000869721
TC0300007335.hg.1	TMA7					translation machinery associated 7 homolog	NCI_H520_R	NCI_H520	NCI_H520_R - NCI_H520	11.1362	10.1558	0.980443	1.97307	4.55037e-05	-4.34195	0.000560576
TC0100015868.hg.1	S100A2					S100 calcium binding protein A2	NCI_H520_R	NCI_H520	NCI_H520_R - NCI_H520	6.28559	5.30546	0.980132	1.97265	0.0225178	-1.64747	0.0879552
TC1000008954.hg.1	CASP7					caspase 7	NCI_H520_R	NCI_H520	NCI_H520_R - NCI_H520	10.2226	9.24308	0.979556	1.97186	0.000269601	-3.56928	0.00244189
TC0600011725.hg.1	GLO1					glyoxalase I	NCI_H520_R	NCI_H520	NCI_H520_R - NCI_H520	13.234	12.2545	0.979507	1.97179	1.52679e-07	-6.81622	5.73494e-06
TC0800010138.hg.1	RAB11FIP1					RAB11 family interacting protein 1 (class I)	NCI_H520_R	NCI_H520	NCI_H520_R - NCI_H520	11.1212	10.1419	0.979268	1.97147	0.00345064	-2.4621	0.0195378
TC0400008004.hg.1	MRPS18C					mitochondrial ribosomal protein S18C	NCI_H520_R	NCI_H520	NCI_H520_R - NCI_H520	9.04948	8.07026	0.979213	1.97139	0.00106871	-2.97114	0.0075104
TC1600008275.hg.1	SF3B3					splicing factor 3b subunit 3	NCI_H520_R	NCI_H520	NCI_H520_R - NCI_H520	12.7213	11.7422	0.979092	1.97122	6.34574e-07	-6.19752	1.81956e-05
TC1100013161.hg.1	CD59			x		CD59 molecule, complement regulatory protein	NCI_H520_R	NCI_H520	NCI_H520_R - NCI_H520	10.9849	10.0062	0.978688	1.97067	7.83082e-06	-5.10619	0.000135448
TC0100018288.hg.1	PLEKHO1					pleckstrin homology domain containing, family O member 1	NCI_H520_R	NCI_H520	NCI_H520_R - NCI_H520	8.60318	7.6246	0.978581	1.97053	0.000328664	-3.48325	0.00286435
TC0900010837.hg.1	FAM120AOS					family with sequence similarity 120A opposite strand	NCI_H520_R	NCI_H520	NCI_H520_R - NCI_H520	10.5957	9.6176	0.978129	1.96991	0.000429227	-3.36731	0.00358631
TC0300012255.hg.1	OSBPL11					oxysterol binding protein-like 11	NCI_H520_R	NCI_H520	NCI_H520_R - NCI_H520	9.60253	8.62441	0.978119	1.9699	7.432e-05	-4.12889	0.000841683
TC0600007562.hg.1	PSORS1C1			x		psoriasis susceptibility 1 candidate 1	NCI_H520_R	NCI_H520	NCI_H520_R - NCI_H520	4.76273	3.78464	0.978087	1.96985	0.000122793	-3.91083	0.00127107
TC1900007844.hg.1	LSR					lipolysis stimulated lipoprotein receptor	NCI_H520_R	NCI_H520	NCI_H520_R - NCI_H520	9.55304	8.57518	0.977863	1.96955	0.000103465	-3.98521	0.00110568
TC0300011048.hg.1	QRICH1					glutamine-rich 1	NCI_H520_R	NCI_H520	NCI_H520_R - NCI_H520	10.6482	9.67036	0.977808	1.96947	4.54998e-06	-5.34199	8.76015e-05
TC0400012178.hg.1	DCHS2					dachsous cadherin-related 2	NCI_H520_R	NCI_H520	NCI_H520_R - NCI_H520	4.95492	3.97775	0.977178	1.96861	0.000882308	-3.05438	0.00641534
TC0100017668.hg.1	TAF5L					TAF5-like RNA polymerase II, p300/CBP-associated factor (PCAF)-associated factor, 65kDa	NCI_H520_R	NCI_H520	NCI_H520_R - NCI_H520	8.86638	7.88923	0.977145	1.96857	1.06149e-05	-4.97408	0.000173528
TC1200008016.hg.1	TBC1D30					TBC1 domain family, member 30	NCI_H520_R	NCI_H520	NCI_H520_R - NCI_H520	5.65441	4.67739	0.977016	1.96839	0.0373662	-1.42752	0.129388
TC1300009229.hg.1	MZT1					mitotic spindle organizing protein 1	NCI_H520_R	NCI_H520	NCI_H520_R - NCI_H520	11.8122	10.8375	0.974774	1.96533	7.78179e-05	-4.10892	0.000872016
TC1200006787.hg.1	GABARAPL1			x		GABA(A) receptor-associated protein like 1	NCI_H520_R	NCI_H520	NCI_H520_R - NCI_H520	10.3949	9.42019	0.974734	1.96528	0.0002163	-3.66494	0.00203721
TC0100014794.hg.1	ODF2L					outer dense fiber of sperm tails 2-like	NCI_H520_R	NCI_H520	NCI_H520_R - NCI_H520	8.86915	7.89491	0.974242	1.96461	0.000114806	-3.94003	0.00119998
TC1200008026.hg.1	LEMD3					LEM domain containing 3	NCI_H520_R	NCI_H520	NCI_H520_R - NCI_H520	10.5775	9.60333	0.974145	1.96448	0.000893669	-3.04882	0.00647617
TC1200010550.hg.1	RPAP3					RNA polymerase II associated protein 3	NCI_H520_R	NCI_H520	NCI_H520_R - NCI_H520	10.4742	9.50074	0.97344	1.96352	5.74456e-08	-7.24074	2.69016e-06
TC0300008536.hg.1	EAF2					ELL associated factor 2	NCI_H520_R	NCI_H520	NCI_H520_R - NCI_H520	5.67925	4.70612	0.973134	1.9631	0.00402612	-2.39511	0.0221587
TC0100010543.hg.1	ATP1B1					ATPase, Na+/K+ transporting, beta 1 polypeptide	NCI_H520_R	NCI_H520	NCI_H520_R - NCI_H520	14.1328	13.1606	0.972277	1.96193	3.2569e-05	-4.4872	0.000423101
TC1900011800.hg.1	LILRB4					leukocyte immunoglobulin-like receptor, subfamily B (with TM and ITIM domains), member 4	NCI_H520_R	NCI_H520	NCI_H520_R - NCI_H520	3.92691	2.95568	0.971229	1.96051	0.000750482	-3.12466	0.00564387
TC1000007883.hg.1	SRGN					serglycin	NCI_H520_R	NCI_H520	NCI_H520_R - NCI_H520	5.24208	4.27198	0.970105	1.95898	0.00803483	-2.09502	0.0388658
TC0600012708.hg.1	BVES					blood vessel epicardial substance	NCI_H520_R	NCI_H520	NCI_H520_R - NCI_H520	6.06822	5.09914	0.969085	1.9576	1.67876e-05	-4.77501	0.000249349
TC0200011888.hg.1	MATN3			x		matrilin 3	NCI_H520_R	NCI_H520	NCI_H520_R - NCI_H520	7.33749	6.36917	0.968318	1.95656	0.000433831	-3.36268	0.00361633
TC1300009321.hg.1	RNF219					ring finger protein 219	NCI_H520_R	NCI_H520	NCI_H520_R - NCI_H520	7.89904	6.93076	0.968279	1.9565	1.87698e-05	-4.72654	0.000274608
TC0200014509.hg.1	GTDC1					glycosyltransferase like domain containing 1	NCI_H520_R	NCI_H520	NCI_H520_R - NCI_H520	8.9393	7.97105	0.968254	1.95647	4.84523e-05	-4.31469	0.000590785
TC1200008804.hg.1	FAM222A					family with sequence similarity 222, member A	NCI_H520_R	NCI_H520	NCI_H520_R - NCI_H520	8.07956	7.11177	0.967789	1.95584	0.000919998	-3.03621	0.00663488
TC0900011220.hg.1	SUSD1					sushi domain containing 1	NCI_H520_R	NCI_H520	NCI_H520_R - NCI_H520	6.11569	5.14793	0.967768	1.95581	0.00247205	-2.60694	0.0149102
TC1600011569.hg.1	ADAT1					adenosine deaminase, tRNA-specific 1	NCI_H520_R	NCI_H520	NCI_H520_R - NCI_H520	9.31874	8.35113	0.967607	1.95559	0.00100891	-2.99615	0.00716289
TC2000008264.hg.1	PRNT					prion protein (testis specific)	NCI_H520_R	NCI_H520	NCI_H520_R - NCI_H520	5.90941	4.94238	0.96703	1.95481	0.00980176	-2.0087	0.0458073
TC0800007866.hg.1	MCMDC2					minichromosome maintenance domain containing 2	NCI_H520_R	NCI_H520	NCI_H520_R - NCI_H520	4.53753	3.57053	0.966995	1.95477	0.000225945	-3.646	0.00210607
TC0X00009101.hg.1	GPM6B					glycoprotein M6B	NCI_H520_R	NCI_H520	NCI_H520_R - NCI_H520	8.38748	7.42083	0.96665	1.9543	1.06999e-06	-5.97062	2.68724e-05
TC1900010765.hg.1	CEACAM7					carcinoembryonic antigen-related cell adhesion molecule 7	NCI_H520_R	NCI_H520	NCI_H520_R - NCI_H520	4.02197	3.05572	0.96625	1.95376	0.00504514	-2.29713	0.0266391
TC1800006841.hg.1	MIB1					mindbomb E3 ubiquitin protein ligase 1	NCI_H520_R	NCI_H520	NCI_H520_R - NCI_H520	9.70057	8.73608	0.964489	1.95137	0.000283394	-3.54761	0.0025432
TC0X00009867.hg.1	SPIN4					spindlin family, member 4	NCI_H520_R	NCI_H520	NCI_H520_R - NCI_H520	5.32003	4.35609	0.963937	1.95063	0.000818064	-3.08721	0.00603365
TC0100008101.hg.1	KIF2C					kinesin family member 2C	NCI_H520_R	NCI_H520	NCI_H520_R - NCI_H520	11.5518	10.5879	0.963913	1.95059	2.29804e-05	-4.63864	0.000323203
TC0100017078.hg.1	RAB29					RAB29, member RAS oncogene family	NCI_H520_R	NCI_H520	NCI_H520_R - NCI_H520	6.89316	5.92939	0.963774	1.95041	0.00027381	-3.56255	0.00247062
TC0600012702.hg.1	HACE1					HECT domain and ankyrin repeat containing E3 ubiquitin protein ligase 1	NCI_H520_R	NCI_H520	NCI_H520_R - NCI_H520	6.42909	5.46584	0.963249	1.9497	0.000933484	-3.02989	0.00671734
TC0200016504.hg.1	CCDC138					coiled-coil domain containing 138	NCI_H520_R	NCI_H520	NCI_H520_R - NCI_H520	7.46996	6.50701	0.962946	1.94929	6.47212e-05	-4.18895	0.000755141
TC0600012631.hg.1	MMS22L					MMS22-like, DNA repair protein	NCI_H520_R	NCI_H520	NCI_H520_R - NCI_H520	10.6459	9.68303	0.96286	1.94917	0.000226683	-3.64458	0.00211056
TC0600014265.hg.1	CLIC1					chloride intracellular channel 1	NCI_H520_R	NCI_H520	NCI_H520_R - NCI_H520	14.4554	13.4931	0.962337	1.94846	3.96963e-05	-4.40125	0.000500786
TC1100009306.hg.1	SC5D					sterol-C5-desaturase	NCI_H520_R	NCI_H520	NCI_H520_R - NCI_H520	9.6378	8.67554	0.962253	1.94835	0.000580145	-3.23646	0.0045612
TC0600007287.hg.1	HIST1H3E					histone cluster 1, H3e	NCI_H520_R	NCI_H520	NCI_H520_R - NCI_H520	7.65763	6.69612	0.961504	1.94734	0.0148649	-1.82784	0.0637899
TC1800008219.hg.1	ROCK1					Rho-associated, coiled-coil containing protein kinase 1	NCI_H520_R	NCI_H520	NCI_H520_R - NCI_H520	9.33341	8.37217	0.961242	1.94698	0.000111833	-3.95143	0.00117463
TC1100012513.hg.1	H2AFX					H2A histone family, member X	NCI_H520_R	NCI_H520	NCI_H520_R - NCI_H520	12.7966	11.8353	0.961226	1.94696	2.77492e-05	-4.55675	0.00037621
TSUnmapped00000514.hg.1	ZNF197					zinc finger protein 197	NCI_H520_R	NCI_H520	NCI_H520_R - NCI_H520	5.33567	4.37544	0.960233	1.94562	0.00663903	-2.1779	0.0334007
TC0200016662.hg.1	CALM2					calmodulin 2 (phosphorylase kinase, delta)	NCI_H520_R	NCI_H520	NCI_H520_R - NCI_H520	14.4644	13.5048	0.959611	1.94479	1.34248e-05	-4.87209	0.000207796
TC1200008113.hg.1	NUP107					nucleoporin 107kDa	NCI_H520_R	NCI_H520	NCI_H520_R - NCI_H520	8.82384	7.86426	0.959576	1.94474	5.46394e-06	-5.26249	0.000101867
TC0700013468.hg.1	NDUFB2					NADH dehydrogenase (ubiquinone) 1 beta subcomplex, 2, 8kDa	NCI_H520_R	NCI_H520	NCI_H520_R - NCI_H520	9.20704	8.24749	0.959544	1.94469	0.00433734	-2.36278	0.0235632
TC1700010707.hg.1	DHX58					DEXH (Asp-Glu-X-His) box polypeptide 58	NCI_H520_R	NCI_H520	NCI_H520_R - NCI_H520	6.61462	5.65554	0.959079	1.94407	0.0138258	-1.85931	0.0602819
TC0800007440.hg.1	VDAC3					voltage-dependent anion channel 3	NCI_H520_R	NCI_H520	NCI_H520_R - NCI_H520	13.0001	12.0418	0.95834	1.94307	7.42369e-06	-5.12938	0.000129345
TC1600011494.hg.1	ARL6IP1					ADP-ribosylation factor like GTPase 6 interacting protein 1	NCI_H520_R	NCI_H520	NCI_H520_R - NCI_H520	13.7839	12.8265	0.95736	1.94175	4.9937e-07	-6.30158	1.50007e-05
TC1700009236.hg.1	SLC16A3			x		solute carrier family 16 (monocarboxylate transporter), member 3; microRNA 6787	NCI_H520_R	NCI_H520	NCI_H520_R - NCI_H520	6.30879	5.35245	0.956341	1.94038	0.00722625	-2.14109	0.0356788
TC0700009488.hg.1	CASP2					caspase 2	NCI_H520_R	NCI_H520	NCI_H520_R - NCI_H520	10.9844	10.0281	0.956315	1.94035	6.84392e-06	-5.1647	0.000121313
TC0600007565.hg.1	TCF19					transcription factor 19	NCI_H520_R	NCI_H520	NCI_H520_R - NCI_H520	7.82543	6.8692	0.956228	1.94023	0.00185182	-2.7324	0.0117927
TC0900007520.hg.1	SMC5					structural maintenance of chromosomes 5	NCI_H520_R	NCI_H520	NCI_H520_R - NCI_H520	9.74297	8.78677	0.956201	1.94019	5.69334e-06	-5.24463	0.000104816
TC0100015701.hg.1	HIST2H3A					histone cluster 2, H3a; histone cluster 2, H3c	NCI_H520_R	NCI_H520	NCI_H520_R - NCI_H520	14.4039	13.4488	0.955061	1.93866	0.0012048	-2.91908	0.00827427
TC0600007610.hg.1	MSH5					mutS homolog 5; MSH5-SAPCD1 readthrough (NMD candidate); suppressor APC domain containing 1	NCI_H520_R	NCI_H520	NCI_H520_R - NCI_H520	5.75333	4.79864	0.954698	1.93817	0.123792	-0.907307	0.307018
TC0100015872.hg.1	S100A14			x		S100 calcium binding protein A14	NCI_H520_R	NCI_H520	NCI_H520_R - NCI_H520	8.32433	7.37024	0.954099	1.93737	0.0027789	-2.55613	0.0163823
TC0100006884.hg.1	VPS13D					vacuolar protein sorting 13 homolog D (S. cerevisiae)	NCI_H520_R	NCI_H520	NCI_H520_R - NCI_H520	7.83357	6.87976	0.953814	1.93699	0.000230854	-3.63666	0.00214716
TC0900006762.hg.1	ACER2					alkaline ceramidase 2	NCI_H520_R	NCI_H520	NCI_H520_R - NCI_H520	6.81736	5.86369	0.953668	1.93679	0.00324485	-2.48881	0.0186284
TC0400011477.hg.1	CENPE					centromere protein E	NCI_H520_R	NCI_H520	NCI_H520_R - NCI_H520	10.0926	9.1416	0.950974	1.93318	0.000208632	-3.68062	0.00197473
TC1700009043.hg.1	BIRC5					baculoviral IAP repeat containing 5	NCI_H520_R	NCI_H520	NCI_H520_R - NCI_H520	9.20479	8.25386	0.950929	1.93312	9.98256e-05	-4.00076	0.00107321
TC0900010797.hg.1	ASPN					asporin	NCI_H520_R	NCI_H520	NCI_H520_R - NCI_H520	4.25774	3.30761	0.950131	1.93205	9.37177e-05	-4.02818	0.00101913
TC1500006785.hg.1	ARHGAP11B					Rho GTPase activating protein 11B; Rho GTPase activating protein 11A	NCI_H520_R	NCI_H520	NCI_H520_R - NCI_H520	12.3439	11.3947	0.949231	1.93084	9.72777e-06	-5.01199	0.000161737
TC0X00011326.hg.1	HPRT1					hypoxanthine phosphoribosyltransferase 1	NCI_H520_R	NCI_H520	NCI_H520_R - NCI_H520	9.56849	8.61926	0.949227	1.93084	0.00031469	-3.50212	0.00276844
TC0100012211.hg.1	ZBTB18					zinc finger and BTB domain containing 18	NCI_H520_R	NCI_H520	NCI_H520_R - NCI_H520	6.93158	5.9825	0.949081	1.93064	0.000492353	-3.30772	0.00400641
TC0100014228.hg.1	LRP8					LDL receptor related protein 8	NCI_H520_R	NCI_H520	NCI_H520_R - NCI_H520	7.58851	6.63962	0.948889	1.93039	0.000136254	-3.86565	0.00137523
TC0700012182.hg.1	NAMPT					nicotinamide phosphoribosyltransferase	NCI_H520_R	NCI_H520	NCI_H520_R - NCI_H520	9.16429	8.21563	0.948657	1.93007	2.02007e-05	-4.69463	0.000292155
TC0900009051.hg.1	GTF3C5					general transcription factor IIIC subunit 5	NCI_H520_R	NCI_H520	NCI_H520_R - NCI_H520	10.106	9.15748	0.948523	1.9299	2.95379e-06	-5.52962	6.16873e-05
TC0400010745.hg.1	CLOCK					clock circadian regulator	NCI_H520_R	NCI_H520	NCI_H520_R - NCI_H520	10.2544	9.306	0.948372	1.92969	2.79412e-05	-4.55376	0.000378096
TC0600014360.hg.1	IPCEF1					interaction protein for cytohesin exchange factors 1	NCI_H520_R	NCI_H520	NCI_H520_R - NCI_H520	6.67565	5.72778	0.947878	1.92903	0.00532682	-2.27353	0.0278998
TC0100018065.hg.1	SMYD3					Jeck2013 ALT_ACCEPTOR, ALT_DONOR, coding, INTERNAL, intronic best transcript NM_001167740	NCI_H520_R	NCI_H520	NCI_H520_R - NCI_H520	5.81219	4.86437	0.947821	1.92896	0.0241866	-1.61643	0.0931167
TC0300011032.hg.1	NCKIPSD					NCK interacting protein with SH3 domain	NCI_H520_R	NCI_H520	NCI_H520_R - NCI_H520	6.54562	5.59797	0.94765	1.92873	0.000133138	-3.8757	0.0013527
TC1200010740.hg.1	KRT80			x		keratin 80, type II	NCI_H520_R	NCI_H520	NCI_H520_R - NCI_H520	6.13108	5.18344	0.947642	1.92872	0.0158096	-1.80108	0.0669534
TC0900007115.hg.1	GLIPR2					GLI pathogenesis-related 2	NCI_H520_R	NCI_H520	NCI_H520_R - NCI_H520	7.16367	6.21684	0.946822	1.92762	0.00221669	-2.6543	0.0136189
TC0100017528.hg.1	PARP1					poly(ADP-ribose) polymerase 1	NCI_H520_R	NCI_H520	NCI_H520_R - NCI_H520	11.4752	10.5284	0.946779	1.92756	7.47264e-05	-4.12653	0.000844432
TC0400011721.hg.1	MAD2L1					MAD2 mitotic arrest deficient-like 1 (yeast)	NCI_H520_R	NCI_H520	NCI_H520_R - NCI_H520	8.8084	7.86203	0.946363	1.92701	6.80168e-05	-4.16738	0.00078376
TC0800010360.hg.1	PRKDC					protein kinase, DNA-activated, catalytic polypeptide	NCI_H520_R	NCI_H520	NCI_H520_R - NCI_H520	12.5812	11.6363	0.944902	1.92506	2.09097e-05	-4.67965	0.000300182
TC0300007294.hg.1	PTPN23					protein tyrosine phosphatase, non-receptor type 23	NCI_H520_R	NCI_H520	NCI_H520_R - NCI_H520	7.12464	6.18001	0.944636	1.9247	0.000186256	-3.72989	0.0017922
TC0600011853.hg.1	MEA1					male-enhanced antigen 1	NCI_H520_R	NCI_H520	NCI_H520_R - NCI_H520	8.43111	7.48743	0.94368	1.92343	0.00167157	-2.77688	0.0108478
TC1600008845.hg.1	CDT1					chromatin licensing and DNA replication factor 1	NCI_H520_R	NCI_H520	NCI_H520_R - NCI_H520	6.51112	5.56975	0.941363	1.92034	0.003688	-2.43321	0.0206068
TC2000007895.hg.1	RAB22A			x		RAB22A, member RAS oncogene family	NCI_H520_R	NCI_H520	NCI_H520_R - NCI_H520	10.5933	9.6523	0.941048	1.91992	8.54044e-07	-6.06852	2.25864e-05
TC0200010438.hg.1	NDUFB3					NADH dehydrogenase (ubiquinone) 1 beta subcomplex, 3, 12kDa	NCI_H520_R	NCI_H520	NCI_H520_R - NCI_H520	11.026	10.0851	0.940912	1.91974	0.00107397	-2.96901	0.00753009
TC1000010758.hg.1	RTKN2					rhotekin 2	NCI_H520_R	NCI_H520	NCI_H520_R - NCI_H520	11.2416	10.3008	0.940843	1.91965	6.01019e-05	-4.22111	0.000709837
TC0600013350.hg.1	REPS1					RALBP1 associated Eps domain containing 1	NCI_H520_R	NCI_H520	NCI_H520_R - NCI_H520	8.26109	7.32031	0.940775	1.91956	0.000381581	-3.41841	0.00324768
TC1100009504.hg.1	BARX2					BARX homeobox 2	NCI_H520_R	NCI_H520	NCI_H520_R - NCI_H520	5.69995	4.75924	0.940708	1.91947	0.00184119	-2.7349	0.011739
TC0100006707.hg.1	CAMTA1					calmodulin binding transcription activator 1	NCI_H520_R	NCI_H520	NCI_H520_R - NCI_H520	13.4422	12.502	0.940226	1.91883	1.66044e-05	-4.77978	0.000247313
TC1100008385.hg.1	RELT					RELT tumor necrosis factor receptor	NCI_H520_R	NCI_H520	NCI_H520_R - NCI_H520	6.55944	5.61927	0.94017	1.91875	0.0059546	-2.22515	0.0305829
TC0X00006823.hg.1	POLA1					polymerase (DNA directed), alpha 1, catalytic subunit	NCI_H520_R	NCI_H520	NCI_H520_R - NCI_H520	10.1641	9.22405	0.940032	1.91857	1.24804e-06	-5.90377	3.066e-05
TC1900012000.hg.1	TEAD2					TEA domain family member 2	NCI_H520_R	NCI_H520	NCI_H520_R - NCI_H520	7.84049	6.90052	0.939971	1.91849	0.00226118	-2.64566	0.013834
TC1500007072.hg.1	PDIA3					protein disulfide isomerase family A member 3	NCI_H520_R	NCI_H520	NCI_H520_R - NCI_H520	15.335	14.3955	0.939502	1.91787	9.63661e-07	-6.01608	2.49002e-05
TC0500007114.hg.1	RAI14					retinoic acid induced 14	NCI_H520_R	NCI_H520	NCI_H520_R - NCI_H520	8.76929	7.82997	0.939316	1.91762	0.000498021	-3.30275	0.00404205
TC1600009137.hg.1	TCEB2					transcription elongation factor B (SIII), polypeptide 2 (18kDa, elongin B)	NCI_H520_R	NCI_H520	NCI_H520_R - NCI_H520	12.3446	11.4059	0.938668	1.91676	0.0165099	-1.78225	0.0692017
TC0400007933.hg.1	ANXA3					annexin A3	NCI_H520_R	NCI_H520	NCI_H520_R - NCI_H520	5.68146	4.74296	0.938503	1.91654	0.00213627	-2.67034	0.0132501
TC1600007235.hg.1	PLK1					polo-like kinase 1	NCI_H520_R	NCI_H520	NCI_H520_R - NCI_H520	13.9252	12.9873	0.937952	1.91581	6.70065e-07	-6.17388	1.89598e-05
TC0900010794.hg.1	OGN					osteoglycin	NCI_H520_R	NCI_H520	NCI_H520_R - NCI_H520	4.89346	3.95613	0.937335	1.91499	0.0142351	-1.84664	0.0616799
TC1600006760.hg.1	UBN1					ubinuclein 1	NCI_H520_R	NCI_H520	NCI_H520_R - NCI_H520	10.3818	9.44592	0.935849	1.91302	1.08038e-05	-4.96642	0.000175828
TC2000009550.hg.1	AURKA					aurora kinase A	NCI_H520_R	NCI_H520	NCI_H520_R - NCI_H520	11.7375	10.802	0.935525	1.91259	3.22374e-08	-7.49164	1.70444e-06
TC0200013607.hg.1	TXNDC9					thioredoxin domain containing 9	NCI_H520_R	NCI_H520	NCI_H520_R - NCI_H520	7.96812	7.03263	0.935485	1.91253	0.00181661	-2.74074	0.0116064
TC1700010763.hg.1	BRCA1					breast cancer 1, early onset	NCI_H520_R	NCI_H520	NCI_H520_R - NCI_H520	7.83465	6.89979	0.934862	1.91171	0.000132589	-3.87749	0.00134827
TC1700006665.hg.1	ZFP3					ZFP3 zinc finger protein	NCI_H520_R	NCI_H520	NCI_H520_R - NCI_H520	6.73815	5.80369	0.934461	1.91118	0.0032462	-2.48862	0.0186311
TC0100007532.hg.1	STX12					syntaxin 12	NCI_H520_R	NCI_H520	NCI_H520_R - NCI_H520	9.57757	8.64349	0.934081	1.91067	1.67088e-05	-4.77706	0.000248391
TC1500009455.hg.1	MYO5C					myosin VC	NCI_H520_R	NCI_H520	NCI_H520_R - NCI_H520	10.7013	9.76798	0.93333	1.90968	0.0122723	-1.91107	0.0546774
TC0600013228.hg.1	SLC2A12					solute carrier family 2 (facilitated glucose transporter), member 12	NCI_H520_R	NCI_H520	NCI_H520_R - NCI_H520	6.96969	6.03769	0.932005	1.90793	0.000888828	-3.05118	0.00645566
TC1700011820.hg.1	SRSF2					serine/arginine-rich splicing factor 2; microRNA 636	NCI_H520_R	NCI_H520	NCI_H520_R - NCI_H520	12.1379	11.2061	0.931856	1.90773	2.19247e-05	-4.65907	0.000311294
TC0200015242.hg.1	STAT1					signal transducer and activator of transcription 1	NCI_H520_R	NCI_H520	NCI_H520_R - NCI_H520	12.7065	11.7753	0.93125	1.90693	1.09291e-05	-4.96142	0.000177581
TC1600010861.hg.1	FA2H			x		fatty acid 2-hydroxylase	NCI_H520_R	NCI_H520	NCI_H520_R - NCI_H520	3.97239	3.04152	0.930868	1.90642	0.000153655	-3.81345	0.00152644
TC0200008223.hg.1	DNAH6					dynein, axonemal, heavy chain 6	NCI_H520_R	NCI_H520	NCI_H520_R - NCI_H520	4.78858	3.85773	0.930851	1.9064	0.00234413	-2.63002	0.014267
TC0200016469.hg.1	ANXA4					annexin A4	NCI_H520_R	NCI_H520	NCI_H520_R - NCI_H520	9.62805	8.6978	0.930247	1.9056	0.00330287	-2.48111	0.0188655
TC1600011343.hg.1	CLUAP1					clusterin associated protein 1	NCI_H520_R	NCI_H520	NCI_H520_R - NCI_H520	8.43126	7.50177	0.929486	1.9046	0.00120654	-2.91846	0.00828357
TC0900011445.hg.1	PDCL					phosducin like	NCI_H520_R	NCI_H520	NCI_H520_R - NCI_H520	10.054	9.12455	0.929472	1.90458	5.51049e-06	-5.25881	0.000102506
TC1100010792.hg.1	FOLH1					folate hydrolase (prostate-specific membrane antigen) 1	NCI_H520_R	NCI_H520	NCI_H520_R - NCI_H520	4.9104	3.98166	0.928737	1.90361	0.000308527	-3.51071	0.00272204
TC1400009353.hg.1	SIX4					SIX homeobox 4	NCI_H520_R	NCI_H520	NCI_H520_R - NCI_H520	8.72162	7.79303	0.928592	1.90342	0.00155755	-2.80756	0.0102379
TC0200016603.hg.1	LRRFIP1					leucine rich repeat (in FLII) interacting protein 1	NCI_H520_R	NCI_H520	NCI_H520_R - NCI_H520	7.58512	6.65656	0.928556	1.90337	0.000799201	-3.09734	0.00591372
TC1400006529.hg.1	ANG					angiogenin, ribonuclease, RNase A family, 5; ribonuclease, RNase A family, 4	NCI_H520_R	NCI_H520	NCI_H520_R - NCI_H520	5.54156	4.61358	0.927976	1.90261	0.00141539	-2.84912	0.00945711
TC1900007108.hg.1	CALR					calreticulin	NCI_H520_R	NCI_H520	NCI_H520_R - NCI_H520	16.2533	15.3254	0.927926	1.90254	8.51786e-06	-5.06967	0.000145339
TC2000009463.hg.1	LINC01429					long intergenic non-protein coding RNA 1429	NCI_H520_R	NCI_H520	NCI_H520_R - NCI_H520	4.06214	3.13425	0.927891	1.90249	0.000293446	-3.53247	0.00262024
TC0100016431.hg.1	TNFSF4					tumor necrosis factor (ligand) superfamily, member 4	NCI_H520_R	NCI_H520	NCI_H520_R - NCI_H520	4.72381	3.79595	0.927864	1.90246	0.0117908	-1.92846	0.0530722
TC0600011140.hg.1	HIST1H3F					histone cluster 1, H3f	NCI_H520_R	NCI_H520	NCI_H520_R - NCI_H520	13.4586	12.532	0.926587	1.90077	0.00113468	-2.94513	0.00786792
TC1600011045.hg.1	MBTPS1					membrane bound transcription factor peptidase, site 1	NCI_H520_R	NCI_H520	NCI_H520_R - NCI_H520	12.6282	11.7018	0.926417	1.90055	1.76714e-05	-4.75273	0.00026085
TC1900007001.hg.1	C19orf38					chromosome 19 open reading frame 38	NCI_H520_R	NCI_H520	NCI_H520_R - NCI_H520	5.98325	5.05813	0.925119	1.89884	0.00620043	-2.20758	0.0315796
TC1500008695.hg.1	GOLGA8J					golgin A8 family, member J; golgin A8 family, member I, pseudogene	NCI_H520_R	NCI_H520	NCI_H520_R - NCI_H520	6.44407	5.51926	0.924809	1.89843	0.00508795	-2.29346	0.0268305
TC1100007913.hg.1	MARK2					MAP/microtubule affinity-regulating kinase 2	NCI_H520_R	NCI_H520	NCI_H520_R - NCI_H520	9.5491	8.62562	0.923473	1.89668	0.00148048	-2.8296	0.00980042
TC1100012948.hg.1	IFITM2					interferon induced transmembrane protein 2	NCI_H520_R	NCI_H520	NCI_H520_R - NCI_H520	6.43375	5.51038	0.923372	1.89654	0.0423795	-1.37284	0.142291
TC1500009130.hg.1	RHOV					ras homolog family member V	NCI_H520_R	NCI_H520	NCI_H520_R - NCI_H520	5.03658	4.11349	0.923096	1.89618	0.000604718	-3.21845	0.00470879
TC0200007805.hg.1	AFTPH					aftiphilin	NCI_H520_R	NCI_H520	NCI_H520_R - NCI_H520	12.1621	11.2398	0.922308	1.89514	2.76539e-05	-4.55824	0.000375155
TC1500009036.hg.1	MEIS2					Meis homeobox 2	NCI_H520_R	NCI_H520	NCI_H520_R - NCI_H520	5.9047	4.98259	0.922105	1.89488	0.000434834	-3.36168	0.00362187
TC0900008949.hg.1	NCS1					neuronal calcium sensor 1	NCI_H520_R	NCI_H520	NCI_H520_R - NCI_H520	6.12639	5.20448	0.92191	1.89462	0.000124626	-3.90439	0.00128447
TC0X00007704.hg.1	COX7B					cytochrome c oxidase subunit VIIb	NCI_H520_R	NCI_H520	NCI_H520_R - NCI_H520	12.8786	11.9572	0.9214	1.89395	0.00792643	-2.10092	0.0384455
TC2000006813.hg.1	MGME1					mitochondrial genome maintenance exonuclease 1	NCI_H520_R	NCI_H520	NCI_H520_R - NCI_H520	7.81679	6.89615	0.920635	1.89295	0.000429681	-3.36685	0.0035887
TC0900011252.hg.1	FKBP15					FK506 binding protein 15	NCI_H520_R	NCI_H520	NCI_H520_R - NCI_H520	9.88203	8.96182	0.920205	1.89238	6.59704e-05	-4.18065	0.000766902
TC1500009952.hg.1	PKM					pyruvate kinase, muscle	NCI_H520_R	NCI_H520	NCI_H520_R - NCI_H520	15.8249	14.9049	0.919999	1.89211	2.19761e-06	-5.65805	4.88439e-05
TC0400007978.hg.1	ENOPH1					enolase-phosphatase 1	NCI_H520_R	NCI_H520	NCI_H520_R - NCI_H520	10.0094	9.08956	0.919801	1.89185	1.15832e-06	-5.93617	2.86877e-05
TC0900008795.hg.1	RALGPS1			x		Ral GEF with PH domain and SH3 binding motif 1	NCI_H520_R	NCI_H520	NCI_H520_R - NCI_H520	7.96641	7.04684	0.919573	1.89156	0.0113478	-1.94509	0.0514452
TC1000009666.hg.1	CALML5					calmodulin-like 5	NCI_H520_R	NCI_H520	NCI_H520_R - NCI_H520	7.06774	6.14915	0.918586	1.89026	0.0032165	-2.49262	0.0185003
TC0800008916.hg.1	EFR3A					EFR3 homolog A	NCI_H520_R	NCI_H520	NCI_H520_R - NCI_H520	10.5757	9.65729	0.918395	1.89001	9.5797e-06	-5.01865	0.000159523
TC0600011134.hg.1	HIST1H4D					histone cluster 1, H4d	NCI_H520_R	NCI_H520	NCI_H520_R - NCI_H520	12.4623	11.5445	0.917838	1.88928	0.00620167	-2.20749	0.0315796
TC0900012076.hg.1	ZMYND19					zinc finger, MYND-type containing 19	NCI_H520_R	NCI_H520	NCI_H520_R - NCI_H520	9.85838	8.94057	0.917805	1.88924	0.000535652	-3.27112	0.00428522
TC0600009143.hg.1	SLC16A10					solute carrier family 16 (aromatic amino acid transporter), member 10	NCI_H520_R	NCI_H520	NCI_H520_R - NCI_H520	9.40471	8.48693	0.917779	1.8892	0.000168287	-3.77395	0.00164289
TC1500006969.hg.1	ZFYVE19					zinc finger, FYVE domain containing 19	NCI_H520_R	NCI_H520	NCI_H520_R - NCI_H520	9.52128	8.60354	0.917745	1.88916	0.000947684	-3.02334	0.00680708
TC0600009080.hg.1	CEP57L1					centrosomal protein 57kDa-like 1	NCI_H520_R	NCI_H520	NCI_H520_R - NCI_H520	8.27979	7.3621	0.917692	1.88909	0.000245889	-3.60926	0.00226053
TC1200012639.hg.1	HOXC6					homeobox C6; homeobox C4; homeobox C5	NCI_H520_R	NCI_H520	NCI_H520_R - NCI_H520	5.144	4.22663	0.917377	1.88868	0.00758351	-2.12013	0.0370419
TC1400008905.hg.1	SPTSSA					serine palmitoyltransferase, small subunit A	NCI_H520_R	NCI_H520	NCI_H520_R - NCI_H520	10.5224	9.60797	0.914459	1.88486	0.000276421	-3.55843	0.00248895
TC0700009807.hg.1	INSIG1					insulin induced gene 1	NCI_H520_R	NCI_H520	NCI_H520_R - NCI_H520	8.87245	7.95862	0.913823	1.88403	0.00260603	-2.58402	0.015552
TC0100006781.hg.1	SLC25A33					solute carrier family 25 (pyrimidine nucleotide carrier), member 33	NCI_H520_R	NCI_H520	NCI_H520_R - NCI_H520	9.30046	8.38693	0.913534	1.88365	0.000548066	-3.26117	0.00436013
TC1100011158.hg.1	BAD					BCL2-associated agonist of cell death	NCI_H520_R	NCI_H520	NCI_H520_R - NCI_H520	8.45162	7.53875	0.91287	1.88279	0.00623573	-2.20511	0.0316932
TC0500008846.hg.1	IGIP					IgA-inducing protein	NCI_H520_R	NCI_H520	NCI_H520_R - NCI_H520	5.45113	4.53828	0.912854	1.88277	0.00800411	-2.09669	0.0387347
TC0600009789.hg.1	TAB2					TGF-beta activated kinase 1/MAP3K7 binding protein 2	NCI_H520_R	NCI_H520	NCI_H520_R - NCI_H520	10.9131	10.0004	0.912735	1.88261	8.04556e-06	-5.09444	0.000138581
TC2200007035.hg.1	UQCR10					ubiquinol-cytochrome c reductase, complex III subunit X	NCI_H520_R	NCI_H520	NCI_H520_R - NCI_H520	11.1008	10.1881	0.912677	1.88254	0.00829711	-2.08107	0.0399722
TC0600011142.hg.1	HIST1H3G					histone cluster 1, H3g	NCI_H520_R	NCI_H520	NCI_H520_R - NCI_H520	9.46794	8.55592	0.912018	1.88168	0.00174599	-2.75796	0.0112456
TC0100010280.hg.1	KCNJ9					potassium channel, inwardly rectifying subfamily J, member 9	NCI_H520_R	NCI_H520	NCI_H520_R - NCI_H520	4.79511	3.88345	0.911657	1.8812	0.0061562	-2.21069	0.0313854
TC0600013272.hg.1	BCLAF1					BCL2-associated transcription factor 1	NCI_H520_R	NCI_H520	NCI_H520_R - NCI_H520	11.1467	10.2352	0.911568	1.88109	7.3253e-07	-6.13517	2.03251e-05
TC1400007139.hg.1	TMX1					thioredoxin-related transmembrane protein 1	NCI_H520_R	NCI_H520	NCI_H520_R - NCI_H520	12.2213	11.3101	0.911155	1.88055	3.38474e-06	-5.47047	6.90076e-05
TC0300011452.hg.1	UBA3					ubiquitin-like modifier activating enzyme 3	NCI_H520_R	NCI_H520	NCI_H520_R - NCI_H520	13.7519	12.8407	0.911148	1.88054	5.52282e-07	-6.25784	1.63384e-05
TC1300008371.hg.1	CENPJ					centromere protein J	NCI_H520_R	NCI_H520	NCI_H520_R - NCI_H520	7.59877	6.68783	0.910944	1.88028	0.000133761	-3.87367	0.00135646
TC1100006879.hg.1	PARVA			x		parvin, alpha	NCI_H520_R	NCI_H520	NCI_H520_R - NCI_H520	8.37232	7.46177	0.910545	1.87976	1.28609e-05	-4.89073	0.00020105
TC0X00006799.hg.1	SAT1			x		spermidine/spermine N1-acetyltransferase 1	NCI_H520_R	NCI_H520	NCI_H520_R - NCI_H520	15.8125	14.902	0.910492	1.87969	0.0136881	-1.86366	0.0598414
TC2200006935.hg.1	ADRBK2					adrenergic, beta, receptor kinase 2	NCI_H520_R	NCI_H520	NCI_H520_R - NCI_H520	8.53852	7.62812	0.910403	1.87957	3.67771e-06	-5.43442	7.36188e-05
TC0600014085.hg.1	HIST1H2AH					histone cluster 1, H2ah	NCI_H520_R	NCI_H520	NCI_H520_R - NCI_H520	9.0301	8.12212	0.907978	1.87641	0.000113845	-3.94369	0.00119134
TC0500010635.hg.1	HMGCS1					3-hydroxy-3-methylglutaryl-CoA synthase 1 (soluble)	NCI_H520_R	NCI_H520	NCI_H520_R - NCI_H520	11.5592	10.6524	0.906766	1.87484	0.00134739	-2.87051	0.009102
TC0300010968.hg.1	SETD2					SET domain containing 2	NCI_H520_R	NCI_H520	NCI_H520_R - NCI_H520	7.77593	6.86962	0.906304	1.87424	0.000263599	-3.57906	0.00239359
TC1000008574.hg.1	PGAM1					phosphoglycerate mutase 1 (brain)	NCI_H520_R	NCI_H520	NCI_H520_R - NCI_H520	12.1212	11.215	0.906236	1.87415	2.59258e-07	-6.58627	8.84033e-06
TC0100012242.hg.1	EFCAB2					EF-hand calcium binding domain 2	NCI_H520_R	NCI_H520	NCI_H520_R - NCI_H520	8.39492	7.48954	0.905373	1.87303	0.00258094	-2.58822	0.0154281
TC0800008629.hg.1	RAD21-AS1					RAD21 antisense RNA 1	NCI_H520_R	NCI_H520	NCI_H520_R - NCI_H520	4.94681	4.0418	0.905012	1.87256	0.0182808	-1.73801	0.0748399
TC1000008769.hg.1	TAF5					TAF5 RNA polymerase II, TATA box binding protein (TBP)-associated factor, 100kDa	NCI_H520_R	NCI_H520	NCI_H520_R - NCI_H520	8.03799	7.13321	0.904773	1.87225	0.000181964	-3.74002	0.00175642
TC1500009395.hg.1	TRPM7					transient receptor potential cation channel, subfamily M, member 7	NCI_H520_R	NCI_H520	NCI_H520_R - NCI_H520	8.88461	7.97986	0.904757	1.87223	0.0158553	-1.79983	0.0671003
TC1600006886.hg.1	NUBP1					nucleotide binding protein 1	NCI_H520_R	NCI_H520	NCI_H520_R - NCI_H520	8.03448	7.13025	0.904229	1.87154	0.0333814	-1.4765	0.118812
TC1400007154.hg.1	GNG2					guanine nucleotide binding protein (G protein), gamma 2	NCI_H520_R	NCI_H520	NCI_H520_R - NCI_H520	8.16154	7.25795	0.903594	1.87072	0.00367216	-2.43508	0.0205373
TC0700008252.hg.1	CROT					carnitine O-octanoyltransferase	NCI_H520_R	NCI_H520	NCI_H520_R - NCI_H520	8.54125	7.63817	0.903076	1.87005	0.00411654	-2.38547	0.0225283
TC0900007904.hg.1	SYK					spleen tyrosine kinase	NCI_H520_R	NCI_H520	NCI_H520_R - NCI_H520	11.5439	10.6413	0.902581	1.86941	0.00159096	-2.79834	0.010416
TC1500008328.hg.1	BLM					Bloom syndrome, RecQ helicase-like	NCI_H520_R	NCI_H520	NCI_H520_R - NCI_H520	7.54752	6.64538	0.902143	1.86884	0.000892443	-3.04942	0.00647315
TC1100011966.hg.1	SLC36A4					solute carrier family 36 (proton/amino acid symporter), member 4	NCI_H520_R	NCI_H520	NCI_H520_R - NCI_H520	8.78651	7.88446	0.902054	1.86872	1.37105e-05	-4.86295	0.000211251
TC0600012927.hg.1	HDAC2					histone deacetylase 2	NCI_H520_R	NCI_H520	NCI_H520_R - NCI_H520	13.6109	12.7094	0.90153	1.86805	3.14926e-06	-5.50179	6.501e-05
TC1100012966.hg.1	MICAL2					microtubule associated monooxygenase, calponin and LIM domain containing 2	NCI_H520_R	NCI_H520	NCI_H520_R - NCI_H520	8.17241	7.27131	0.901102	1.86749	0.00442046	-2.35453	0.023954
TC0600013361.hg.1	CITED2					Cbp/p300-interacting transactivator, with Glu/Asp rich carboxy-terminal domain, 2	NCI_H520_R	NCI_H520	NCI_H520_R - NCI_H520	5.51778	4.6167	0.901081	1.86747	0.000124425	-3.90509	0.00128425
TC1600006614.hg.1	C16orf59					chromosome 16 open reading frame 59	NCI_H520_R	NCI_H520	NCI_H520_R - NCI_H520	6.55933	5.65825	0.901074	1.86746	0.00314568	-2.50229	0.0181465
TC1900008575.hg.1	MYH14			x		myosin, heavy chain 14, non-muscle	NCI_H520_R	NCI_H520	NCI_H520_R - NCI_H520	6.34102	5.43997	0.901054	1.86743	0.00165804	-2.7804	0.010773
TC1500009804.hg.1	DENND4A					DENN/MADD domain containing 4A	NCI_H520_R	NCI_H520	NCI_H520_R - NCI_H520	9.47597	8.57527	0.900698	1.86697	5.1224e-05	-4.29053	0.000619308
TC1100013190.hg.1	CFL1				x	cofilin 1 (non-muscle)	NCI_H520_R	NCI_H520	NCI_H520_R - NCI_H520	13.6347	12.7345	0.900195	1.86632	0.000307764	-3.51178	0.00271643
TC0800009735.hg.1	MTUS1					microtubule associated tumor suppressor 1	NCI_H520_R	NCI_H520	NCI_H520_R - NCI_H520	9.39713	8.49784	0.89929	1.86515	0.00174944	-2.7571	0.0112645
TC1900007679.hg.1	PLEKHF1					pleckstrin homology domain containing, family F (with FYVE domain) member 1	NCI_H520_R	NCI_H520	NCI_H520_R - NCI_H520	6.93527	6.036	0.899272	1.86512	0.0109354	-1.96117	0.049923
TC0700009253.hg.1	NUP205					nucleoporin 205kDa	NCI_H520_R	NCI_H520	NCI_H520_R - NCI_H520	7.57415	6.67527	0.898875	1.86461	0.0131118	-1.88234	0.0577457
TC0600012053.hg.1	GSTA1					glutathione S-transferase alpha 1	NCI_H520_R	NCI_H520	NCI_H520_R - NCI_H520	4.59936	3.70075	0.898606	1.86426	0.00218692	-2.66017	0.0134824
TC1000009172.hg.1	BUB3					BUB3 mitotic checkpoint protein	NCI_H520_R	NCI_H520	NCI_H520_R - NCI_H520	13.463	12.5651	0.897948	1.86341	2.32075e-07	-6.63437	8.04127e-06
TC1600008943.hg.1	TMEM8A					transmembrane protein 8A	NCI_H520_R	NCI_H520	NCI_H520_R - NCI_H520	9.02139	8.12362	0.897768	1.86318	0.000148842	-3.82727	0.00148275
TC0600012713.hg.1	PREP					prolyl endopeptidase	NCI_H520_R	NCI_H520	NCI_H520_R - NCI_H520	10.014	9.11693	0.897109	1.86233	1.04275e-06	-5.98182	2.65322e-05
TC0100009428.hg.1	DDX20					DEAD (Asp-Glu-Ala-Asp) box polypeptide 20	NCI_H520_R	NCI_H520	NCI_H520_R - NCI_H520	7.08919	6.19211	0.897073	1.86228	8.1351e-05	-4.08964	0.000904518
TC0200013095.hg.1	BOLA3					bolA family member 3	NCI_H520_R	NCI_H520	NCI_H520_R - NCI_H520	10.5648	9.66774	0.897025	1.86222	0.00313088	-2.50433	0.0180806
TC0100009524.hg.1	VANGL1					VANGL planar cell polarity protein 1	NCI_H520_R	NCI_H520	NCI_H520_R - NCI_H520	9.1614	8.26449	0.896902	1.86206	0.0059944	-2.22225	0.0307249
TC0100015550.hg.1	FAM72C					family with sequence similarity 72, member C	NCI_H520_R	NCI_H520	NCI_H520_R - NCI_H520	11.1383	10.2424	0.895876	1.86074	6.95515e-05	-4.15769	0.00079687
TC0700013397.hg.1	CDK14					cyclin-dependent kinase 14	NCI_H520_R	NCI_H520	NCI_H520_R - NCI_H520	5.20303	4.30722	0.895805	1.86065	0.000831018	-3.08039	0.006104
TC0100010858.hg.1	DHX9					DEAH (Asp-Glu-Ala-His) box helicase 9	NCI_H520_R	NCI_H520	NCI_H520_R - NCI_H520	10.7112	9.81565	0.895533	1.8603	0.000133616	-3.87414	0.00135563
TC0100013003.hg.1	AGMAT					agmatinase	NCI_H520_R	NCI_H520	NCI_H520_R - NCI_H520	4.64677	3.75246	0.894313	1.85872	0.00328145	-2.48393	0.0187732
TC0300011059.hg.1	GPX1					glutathione peroxidase 1	NCI_H520_R	NCI_H520	NCI_H520_R - NCI_H520	10.3364	9.44214	0.894214	1.8586	0.00165599	-2.78094	0.010764
TC0X00011139.hg.1	CETN2			x		centrin 2	NCI_H520_R	NCI_H520	NCI_H520_R - NCI_H520	11.7802	10.8868	0.893413	1.85757	0.000900524	-3.0455	0.00651415
TC1200012105.hg.1	WSB2			x		WD repeat and SOCS box containing 2	NCI_H520_R	NCI_H520	NCI_H520_R - NCI_H520	12.5154	11.6226	0.892714	1.85667	2.20387e-06	-5.65681	4.88879e-05
TC0600013682.hg.1	TMEM242					transmembrane protein 242	NCI_H520_R	NCI_H520	NCI_H520_R - NCI_H520	9.13796	8.24528	0.892686	1.85663	0.000179951	-3.74485	0.00174012
TC1500007659.hg.1	PIAS1					protein inhibitor of activated STAT 1	NCI_H520_R	NCI_H520	NCI_H520_R - NCI_H520	12.0313	11.1399	0.891376	1.85494	0.000307435	-3.51225	0.00271465
TC1600006533.hg.1	UBE2I					ubiquitin conjugating enzyme E2I	NCI_H520_R	NCI_H520	NCI_H520_R - NCI_H520	13.1953	12.3047	0.890685	1.85406	3.56928e-07	-6.44742	1.13581e-05
TC1500009928.hg.1	THAP10					THAP domain containing 10	NCI_H520_R	NCI_H520	NCI_H520_R - NCI_H520	6.79725	5.90659	0.890651	1.85401	0.0101691	-1.99272	0.0471004
TC0X00009185.hg.1	SCML2					sex comb on midleg-like 2 (Drosophila)	NCI_H520_R	NCI_H520	NCI_H520_R - NCI_H520	6.99376	6.10318	0.890583	1.85393	0.00876076	-2.05746	0.0418301
TC1600011342.hg.1	NAA60					N(alpha)-acetyltransferase 60, NatF catalytic subunit	NCI_H520_R	NCI_H520	NCI_H520_R - NCI_H520	11.5031	10.6125	0.890564	1.8539	0.000520665	-3.28344	0.00419505
TC1500007067.hg.1	CKMT1A					creatine kinase, mitochondrial 1A	NCI_H520_R	NCI_H520	NCI_H520_R - NCI_H520	7.45196	6.5619	0.890059	1.85325	0.000623161	-3.2054	0.0048286
TC0200015012.hg.1	ATP5G3					ATP synthase, H+ transporting, mitochondrial Fo complex subunit C3 (subunit 9)	NCI_H520_R	NCI_H520	NCI_H520_R - NCI_H520	12.5797	11.69	0.889767	1.85288	2.22113e-05	-4.65343	0.000313619
TC2200006614.hg.1	GP1BB					glycoprotein Ib (platelet), beta polypeptide; septin 5	NCI_H520_R	NCI_H520	NCI_H520_R - NCI_H520	6.28859	5.39895	0.889641	1.85272	3.21213e-05	-4.49321	0.000418693
TC0300006575.hg.1	FANCD2					Fanconi anemia complementation group D2	NCI_H520_R	NCI_H520	NCI_H520_R - NCI_H520	8.81635	7.92697	0.889379	1.85238	0.000135831	-3.867	0.00137226
TC0300010521.hg.1	THRB					thyroid hormone receptor, beta	NCI_H520_R	NCI_H520	NCI_H520_R - NCI_H520	5.21592	4.32674	0.889181	1.85212	0.0121281	-1.91621	0.05417
TC1200012643.hg.1	ERBB3			x		erb-b2 receptor tyrosine kinase 3	NCI_H520_R	NCI_H520	NCI_H520_R - NCI_H520	6.97996	6.09095	0.88901	1.8519	0.00218317	-2.66091	0.0134631
TC0900008223.hg.1	INVS					inversin	NCI_H520_R	NCI_H520	NCI_H520_R - NCI_H520	10.7282	9.83964	0.888561	1.85133	9.93978e-06	-5.00262	0.000164752
TC0300013886.hg.1	ZIC1					Zic family member 1	NCI_H520_R	NCI_H520	NCI_H520_R - NCI_H520	10.298	9.40974	0.888287	1.85098	5.52302e-05	-4.25782	0.000659564
TC0800012223.hg.1	RECQL4					RecQ helicase-like 4	NCI_H520_R	NCI_H520	NCI_H520_R - NCI_H520	5.6	4.71278	0.88722	1.84961	0.0257275	-1.5896	0.0975952
TC1000008800.hg.1	GSTO1					glutathione S-transferase omega 1	NCI_H520_R	NCI_H520	NCI_H520_R - NCI_H520	8.96603	8.07919	0.886836	1.84912	0.00261423	-2.58266	0.0155923
TC1500007529.hg.1	USP3					ubiquitin specific peptidase 3	NCI_H520_R	NCI_H520	NCI_H520_R - NCI_H520	11.9548	11.0686	0.8862	1.8483	3.84984e-05	-4.41456	0.00048801
TC0800011305.hg.1	NCALD					neurocalcin delta	NCI_H520_R	NCI_H520	NCI_H520_R - NCI_H520	5.46089	4.57481	0.886088	1.84816	0.00396989	-2.40122	0.0219054
TC1200007499.hg.1	TMEM106C					transmembrane protein 106C	NCI_H520_R	NCI_H520	NCI_H520_R - NCI_H520	11.6063	10.7203	0.886013	1.84806	1.77153e-06	-5.75165	4.11656e-05
TC1700008984.hg.1	SEC14L1					SEC14-like lipid binding 1; small Cajal body-specific RNA 16; small nucleolar RNA host gene 20; microRNA 6516	NCI_H520_R	NCI_H520	NCI_H520_R - NCI_H520	11.8744	10.9884	0.885959	1.84799	5.37294e-05	-4.26979	0.000645346
TC0100018208.hg.1	ZBTB8B					zinc finger and BTB domain containing 8B	NCI_H520_R	NCI_H520	NCI_H520_R - NCI_H520	5.9001	5.01447	0.885627	1.84757	0.00842759	-2.0743	0.0405371
TC1200007262.hg.1	BICD1					bicaudal D homolog 1 (Drosophila)	NCI_H520_R	NCI_H520	NCI_H520_R - NCI_H520	8.28757	7.40256	0.885014	1.84678	0.00269255	-2.56984	0.0159662
TC0200007506.hg.1	EPCAM			x		epithelial cell adhesion molecule	NCI_H520_R	NCI_H520	NCI_H520_R - NCI_H520	16.8671	15.9822	0.8849	1.84664	0.0228316	-1.64146	0.0888907
TC0800008726.hg.1	TBC1D31					TBC1 domain family, member 31	NCI_H520_R	NCI_H520	NCI_H520_R - NCI_H520	11.1392	10.2546	0.884602	1.84626	9.78327e-05	-4.00952	0.00105671
TC0300007194.hg.1	ABHD5					abhydrolase domain containing 5	NCI_H520_R	NCI_H520	NCI_H520_R - NCI_H520	6.79933	5.91499	0.884337	1.84592	0.00919174	-2.0366	0.0433952
TC2100008526.hg.1	SLC37A1					solute carrier family 37 (glucose-6-phosphate transporter), member 1	NCI_H520_R	NCI_H520	NCI_H520_R - NCI_H520	5.8948	5.01052	0.884274	1.84584	0.00682978	-2.16559	0.034106
TC1200010598.hg.1	RND1					Rho family GTPase 1	NCI_H520_R	NCI_H520	NCI_H520_R - NCI_H520	4.94749	4.06383	0.88366	1.84505	0.0226579	-1.64478	0.0883253
TC1500007520.hg.1	APH1B					APH1B gamma secretase subunit	NCI_H520_R	NCI_H520	NCI_H520_R - NCI_H520	8.34787	7.46491	0.88296	1.84416	6.27818e-05	-4.20217	0.000736621
TC0900007807.hg.1	DAPK1					death-associated protein kinase 1	NCI_H520_R	NCI_H520	NCI_H520_R - NCI_H520	6.61108	5.72889	0.882186	1.84317	0.00010696	-3.97078	0.00113512
TC0600011809.hg.1	CCND3					cyclin D3	NCI_H520_R	NCI_H520	NCI_H520_R - NCI_H520	9.1468	8.26467	0.882133	1.8431	0.000100877	-3.99621	0.00108288
TC0600009606.hg.1	ARFGEF3					ARFGEF family member 3	NCI_H520_R	NCI_H520	NCI_H520_R - NCI_H520	4.86944	3.98739	0.882058	1.843	0.00520154	-2.28387	0.0273237
TC0100013034.hg.1	ARHGEF19					Rho guanine nucleotide exchange factor 19	NCI_H520_R	NCI_H520	NCI_H520_R - NCI_H520	6.7005	5.81946	0.881035	1.8417	2.20037e-05	-4.6575	0.000311873
TC0500010515.hg.1	NUP155					nucleoporin 155kDa	NCI_H520_R	NCI_H520	NCI_H520_R - NCI_H520	10.6877	9.80682	0.880917	1.84155	9.00145e-06	-5.04569	0.000151541
TC0700008760.hg.1	SLC26A4					solute carrier family 26 (anion exchanger), member 4	NCI_H520_R	NCI_H520	NCI_H520_R - NCI_H520	4.68025	3.79937	0.880885	1.8415	0.0271271	-1.5666	0.101416
TC1600011058.hg.1	TLDC1					TBC/LysM-associated domain containing 1	NCI_H520_R	NCI_H520	NCI_H520_R - NCI_H520	8.4487	7.56849	0.880207	1.84064	2.73805e-05	-4.56256	0.000372389
TC1500009452.hg.1	GNB5					guanine nucleotide binding protein (G protein), beta 5	NCI_H520_R	NCI_H520	NCI_H520_R - NCI_H520	6.787	5.90754	0.879454	1.83968	0.00122153	-2.9131	0.00837309
TC0400009037.hg.1	MND1					meiotic nuclear divisions 1	NCI_H520_R	NCI_H520	NCI_H520_R - NCI_H520	8.83939	7.96024	0.879156	1.8393	0.00246114	-2.60886	0.0148527
TC1400009481.hg.1	PLEK2			x		pleckstrin 2	NCI_H520_R	NCI_H520	NCI_H520_R - NCI_H520	6.11957	5.24048	0.879086	1.83921	0.0179852	-1.74509	0.0739119
TC0600010609.hg.1	PXDC1					PX domain containing 1	NCI_H520_R	NCI_H520	NCI_H520_R - NCI_H520	6.50373	5.62471	0.879019	1.83912	0.0143219	-1.844	0.0619962
TC0600011124.hg.1	HIST1H3B					histone cluster 1, H3b	NCI_H520_R	NCI_H520	NCI_H520_R - NCI_H520	14.4828	13.6046	0.878174	1.83805	0.00511201	-2.29141	0.0269141
TC1400009710.hg.1	ACYP1					acylphosphatase 1, erythrocyte (common) type	NCI_H520_R	NCI_H520	NCI_H520_R - NCI_H520	8.13345	7.25567	0.877779	1.83754	0.0146788	-1.83331	0.0632192
TC1600007973.hg.1	NUP93					nucleoporin 93kDa	NCI_H520_R	NCI_H520	NCI_H520_R - NCI_H520	10.7079	9.83026	0.877597	1.83731	1.31194e-07	-6.88209	5.09715e-06
TC1600007007.hg.1	PDXDC1					pyridoxal-dependent decarboxylase domain containing 1	NCI_H520_R	NCI_H520	NCI_H520_R - NCI_H520	11.8819	11.0048	0.877099	1.83668	0.00205786	-2.68658	0.0128492
TC1500009236.hg.1	MFAP1					microfibrillar associated protein 1	NCI_H520_R	NCI_H520	NCI_H520_R - NCI_H520	10.225	9.34843	0.876569	1.836	0.000796569	-3.09878	0.00589945
TC1100010987.hg.1	FABP5					fatty acid binding protein 5 (psoriasis-associated)	NCI_H520_R	NCI_H520	NCI_H520_R - NCI_H520	8.93568	8.05925	0.876433	1.83583	0.000769715	-3.11367	0.00574621
TC1900009116.hg.1	R3HDM4					R3H domain containing 4	NCI_H520_R	NCI_H520	NCI_H520_R - NCI_H520	7.14079	6.26492	0.875873	1.83512	0.000671183	-3.17316	0.00514126
TC1700007498.hg.1	SUZ12					SUZ12 polycomb repressive complex 2 subunit	NCI_H520_R	NCI_H520	NCI_H520_R - NCI_H520	12.6278	11.7532	0.874541	1.83342	1.24783e-05	-4.90385	0.000196213
TC0100015921.hg.1	ADAR					adenosine deaminase, RNA-specific	NCI_H520_R	NCI_H520	NCI_H520_R - NCI_H520	9.694	8.82011	0.873887	1.83259	0.0011169	-2.95198	0.00777133
TC1100013091.hg.1	SDHD					succinate dehydrogenase complex subunit D, integral membrane protein	NCI_H520_R	NCI_H520	NCI_H520_R - NCI_H520	11.3423	10.4685	0.873775	1.83245	8.2403e-05	-4.08406	0.000913834
TC0900008463.hg.1	HSDL2					hydroxysteroid dehydrogenase like 2	NCI_H520_R	NCI_H520	NCI_H520_R - NCI_H520	9.95132	9.0782	0.87312	1.83162	0.000122159	-3.91307	0.00126573
TC0800006884.hg.1	PCM1					Transcript Identified by AceView, Entrez Gene ID(s) 5108	NCI_H520_R	NCI_H520	NCI_H520_R - NCI_H520	6.15228	5.27946	0.872825	1.83125	0.0107978	-1.96666	0.0493727
TC0600011661.hg.1	STK38					serine/threonine kinase 38	NCI_H520_R	NCI_H520	NCI_H520_R - NCI_H520	9.79106	8.91873	0.872337	1.83063	0.000112298	-3.94963	0.00117786
TC0200015514.hg.1	GPR1			x		G protein-coupled receptor 1	NCI_H520_R	NCI_H520	NCI_H520_R - NCI_H520	5.70397	4.83184	0.87213	1.83036	0.00288007	-2.5406	0.0168499
TSUnmapped00000478.hg.1	ZNF502					zinc finger protein 502	NCI_H520_R	NCI_H520	NCI_H520_R - NCI_H520	5.13339	4.26166	0.871738	1.82987	0.056372	-1.24894	0.176609
TC1000008896.hg.1	SMC3					structural maintenance of chromosomes 3	NCI_H520_R	NCI_H520	NCI_H520_R - NCI_H520	11.7168	10.8454	0.871319	1.82933	0.00100927	-2.99599	0.00716306
TC0500013155.hg.1	BASP1					brain abundant, membrane attached signal protein 1	NCI_H520_R	NCI_H520	NCI_H520_R - NCI_H520	6.06111	5.19052	0.870593	1.82841	0.00283839	-2.54693	0.0166606
TC0900008497.hg.1	ZNF618					zinc finger protein 618	NCI_H520_R	NCI_H520	NCI_H520_R - NCI_H520	7.61236	6.74177	0.870586	1.82841	0.0020817	-2.68158	0.0129829
TC1500010730.hg.1	HYPK					huntingtin interacting protein K	NCI_H520_R	NCI_H520	NCI_H520_R - NCI_H520	11.3309	10.4612	0.869718	1.82731	0.00133442	-2.87471	0.00902577
TC1700008418.hg.1	DYNLL2					dynein, light chain, LC8-type 2	NCI_H520_R	NCI_H520	NCI_H520_R - NCI_H520	11.207	10.3374	0.86958	1.82713	0.0010501	-2.97877	0.00739558
TC0600014102.hg.1	HCP5					HLA complex P5 (non-protein coding)	NCI_H520_R	NCI_H520	NCI_H520_R - NCI_H520	6.91637	6.04689	0.869484	1.82701	0.0135643	-1.8676	0.0593821
TC1200012629.hg.1	DAZAP2					DAZ associated protein 2	NCI_H520_R	NCI_H520	NCI_H520_R - NCI_H520	14.1486	13.2791	0.869421	1.82693	0.000441664	-3.35491	0.00366893
TSUnmapped00000606.hg.1	FMN1					formin 1	NCI_H520_R	NCI_H520	NCI_H520_R - NCI_H520	4.85196	3.98262	0.869346	1.82683	0.00646334	-2.18954	0.0326597
TC0300011423.hg.1	LRIG1					leucine-rich repeats and immunoglobulin-like domains 1	NCI_H520_R	NCI_H520	NCI_H520_R - NCI_H520	12.1893	11.3201	0.869164	1.8266	6.67535e-05	-4.17553	0.000773907
TC2000007695.hg.1	PTPN1					protein tyrosine phosphatase, non-receptor type 1	NCI_H520_R	NCI_H520	NCI_H520_R - NCI_H520	10.7765	9.90739	0.869156	1.82659	6.17486e-09	-8.20937	4.66332e-07
TC0100016968.hg.1	RABIF			x		RAB interacting factor	NCI_H520_R	NCI_H520	NCI_H520_R - NCI_H520	7.30276	6.43476	0.868	1.82513	0.000393831	-3.40469	0.00334133
TC1300007483.hg.1	BORA					bora, aurora kinase A activator	NCI_H520_R	NCI_H520	NCI_H520_R - NCI_H520	7.71047	6.8427	0.867774	1.82484	1.37676e-05	-4.86114	0.000211827
TC0300011029.hg.1	UQCRC1					ubiquinol-cytochrome c reductase core protein I	NCI_H520_R	NCI_H520	NCI_H520_R - NCI_H520	11.6183	10.7506	0.867737	1.8248	5.13469e-06	-5.28949	9.7287e-05
TC0800011142.hg.1	LOC100288748				x	uncharacterized LOC100288748; novel transcript, antisense to ESRP1	NCI_H520_R	NCI_H520	NCI_H520_R - NCI_H520	5.7581	4.89057	0.86753	1.82454	0.00330935	-2.48026	0.0188948
TC2000009987.hg.1	OVOL2					ovo-like zinc finger 2	NCI_H520_R	NCI_H520	NCI_H520_R - NCI_H520	6.87514	6.00796	0.867179	1.82409	0.00940416	-2.02668	0.0442801
TC1700010604.hg.1	NR1D1			x		nuclear receptor subfamily 1, group D, member 1	NCI_H520_R	NCI_H520	NCI_H520_R - NCI_H520	6.46224	5.59574	0.866501	1.82324	0.0152469	-1.81682	0.0650369
TC1700012079.hg.1	PCYT2					phosphate cytidylyltransferase 2, ethanolamine	NCI_H520_R	NCI_H520	NCI_H520_R - NCI_H520	6.53937	5.67299	0.866385	1.82309	0.000550532	-3.25922	0.00437524
TC1100009521.hg.1	APLP2					amyloid beta (A4) precursor-like protein 2	NCI_H520_R	NCI_H520	NCI_H520_R - NCI_H520	15.1941	14.328	0.8661	1.82273	0.00048233	-3.31666	0.00394547
TC0300010966.hg.1	CCDC12					coiled-coil domain containing 12	NCI_H520_R	NCI_H520	NCI_H520_R - NCI_H520	9.56758	8.70161	0.865971	1.82257	0.00103631	-2.98451	0.00732106
TC1200011543.hg.1	PGAM1					Homo sapiens phosphoglycerate mutase 1 (brain), mRNA (cDNA clone MGC:8462 IMAGE:2821567), complete cds.; Homo sapiens phosphoglycerate mutase 1 (brain), mRNA (cDNA clone MGC:19732 IMAGE:3604026), complete cds.; Homo sapiens phosphoglycerate mutase 1 (brain), mRNA (cDNA clone MGC:15086 IMAGE:4299008), complete cds.; Homo sapiens phosphoglycerate mutase 1 (brain), mRNA (cDNA clone MGC:61519 IMAGE:5…	NCI_H520_R	NCI_H520	NCI_H520_R - NCI_H520	10.4054	9.53942	0.865934	1.82252	1.85701e-05	-4.73119	0.000272057
TC1500010429.hg.1	CIB1			x		calcium and integrin binding 1 (calmyrin)	NCI_H520_R	NCI_H520	NCI_H520_R - NCI_H520	7.0138	6.14789	0.865909	1.82249	0.0132359	-1.87825	0.0581969
TC1200009912.hg.1	STYK1			x		serine/threonine/tyrosine kinase 1	NCI_H520_R	NCI_H520	NCI_H520_R - NCI_H520	4.66006	3.7943	0.86576	1.8223	0.00357847	-2.4463	0.0201077
TC0700013080.hg.1	RHEB					Ras homolog enriched in brain	NCI_H520_R	NCI_H520	NCI_H520_R - NCI_H520	11.7475	10.8819	0.865638	1.82215	8.95153e-06	-5.0481	0.000150937
TC0100015171.hg.1	HENMT1					HEN1 methyltransferase homolog 1 (Arabidopsis)	NCI_H520_R	NCI_H520	NCI_H520_R - NCI_H520	6.1224	5.25755	0.864848	1.82115	0.000758766	-3.11989	0.00568822
TC0100012788.hg.1	GPR157			x		G protein-coupled receptor 157	NCI_H520_R	NCI_H520	NCI_H520_R - NCI_H520	8.5848	7.72003	0.864766	1.82104	0.0163936	-1.78533	0.0688487
TC2200007114.hg.1	YWHAH					tyrosine 3-monooxygenase/tryptophan 5-monooxygenase activation protein, eta	NCI_H520_R	NCI_H520	NCI_H520_R - NCI_H520	11.374	10.5092	0.864758	1.82103	4.61128e-05	-4.33618	0.000566453
TSUnmapped00000330.hg.1	ZNF502					zinc finger protein 502	NCI_H520_R	NCI_H520	NCI_H520_R - NCI_H520	4.30396	3.4393	0.864663	1.82091	0.0164644	-1.78346	0.0690647
TC1700007360.hg.1	TMEM97					transmembrane protein 97	NCI_H520_R	NCI_H520	NCI_H520_R - NCI_H520	10.9536	10.0894	0.864193	1.82032	0.000331633	-3.47934	0.00288437
TSUnmapped00000459.hg.1	TRAPPC4					trafficking protein particle complex 4	NCI_H520_R	NCI_H520	NCI_H520_R - NCI_H520	11.2019	10.3379	0.863998	1.82007	0.00388966	-2.41009	0.0215625
TC0300011251.hg.1	ERC2					ELKS/RAB6-interacting/CAST family member 2	NCI_H520_R	NCI_H520	NCI_H520_R - NCI_H520	6.30683	5.44311	0.863717	1.81972	0.00772539	-2.11208	0.0376415
TC1900011932.hg.1	ALKBH6					alkB homolog 6	NCI_H520_R	NCI_H520	NCI_H520_R - NCI_H520	9.26266	8.39899	0.863666	1.81966	0.000270644	-3.5676	0.00244617
TC1300009933.hg.1	RASA3					RAS p21 protein activator 3	NCI_H520_R	NCI_H520	NCI_H520_R - NCI_H520	7.2157	6.35236	0.863346	1.81925	0.000366854	-3.43551	0.00314732
TC0100018479.hg.1	NOTCH2NL					notch 2 N-terminal like	NCI_H520_R	NCI_H520	NCI_H520_R - NCI_H520	10.3446	9.48164	0.862911	1.8187	8.40923e-06	-5.07524	0.000143829
TC0500011150.hg.1	GFM2					G elongation factor, mitochondrial 2	NCI_H520_R	NCI_H520	NCI_H520_R - NCI_H520	10.7578	9.89532	0.862472	1.81815	0.000600374	-3.22158	0.00468078
TC1000008712.hg.1	PPRC1					peroxisome proliferator-activated receptor gamma, coactivator-related 1	NCI_H520_R	NCI_H520	NCI_H520_R - NCI_H520	6.98769	6.12556	0.86213	1.81772	0.00102657	-2.98861	0.00725941
TC0600007290.hg.1	HIST1H2BH					histone cluster 1, H2bh	NCI_H520_R	NCI_H520	NCI_H520_R - NCI_H520	11.6398	10.7782	0.861622	1.81708	0.00152466	-2.81683	0.0100556
TC1300009673.hg.1	TEX30					testis expressed 30	NCI_H520_R	NCI_H520	NCI_H520_R - NCI_H520	8.30961	7.44812	0.861489	1.81691	0.00448872	-2.34788	0.0242504
TC0400010770.hg.1	PPAT					phosphoribosyl pyrophosphate amidotransferase	NCI_H520_R	NCI_H520	NCI_H520_R - NCI_H520	11.5016	10.6403	0.861282	1.81665	8.24826e-07	-6.08364	2.21413e-05
TC0100011463.hg.1	SYT14					synaptotagmin XIV	NCI_H520_R	NCI_H520	NCI_H520_R - NCI_H520	5.0149	4.15363	0.861271	1.81664	0.00354037	-2.45095	0.0199301
TC1900008924.hg.1	U2AF2					U2 small nuclear RNA auxiliary factor 2	NCI_H520_R	NCI_H520	NCI_H520_R - NCI_H520	10.6357	9.77459	0.861143	1.81648	1.33736e-06	-5.87375	3.23989e-05
TC0200009774.hg.1	TANC1					tetratricopeptide repeat, ankyrin repeat and coiled-coil containing 1	NCI_H520_R	NCI_H520	NCI_H520_R - NCI_H520	10.1917	9.33071	0.861004	1.8163	0.00638158	-2.19507	0.032304
TC0300010862.hg.1	POMGNT2					protein O-linked mannose N-acetylglucosaminyltransferase 2 (beta 1,4-)	NCI_H520_R	NCI_H520	NCI_H520_R - NCI_H520	5.83958	4.97877	0.860803	1.81605	0.00195675	-2.70846	0.0123473
TC0100017075.hg.1	NUCKS1					nuclear casein kinase and cyclin-dependent kinase substrate 1	NCI_H520_R	NCI_H520	NCI_H520_R - NCI_H520	14.8819	14.0214	0.860438	1.81559	0.00165556	-2.78106	0.010764
TC1600007806.hg.1	HEATR3					HEAT repeat containing 3	NCI_H520_R	NCI_H520	NCI_H520_R - NCI_H520	10.8745	10.0143	0.860245	1.81535	8.66877e-05	-4.06204	0.000954454
TC0100007760.hg.1	ZMYM1					zinc finger, MYM-type 1	NCI_H520_R	NCI_H520	NCI_H520_R - NCI_H520	8.74577	7.88668	0.859089	1.81389	0.0012678	-2.89695	0.00864602
TC0700012636.hg.1	PODXL					podocalyxin-like	NCI_H520_R	NCI_H520	NCI_H520_R - NCI_H520	8.54367	7.68495	0.858721	1.81343	0.000473558	-3.32463	0.00388705
TC0100008554.hg.1	USP1					ubiquitin specific peptidase 1	NCI_H520_R	NCI_H520	NCI_H520_R - NCI_H520	11.7303	10.8716	0.858701	1.8134	7.749e-07	-6.11075	2.1172e-05
TC1300007130.hg.1	NUDT15					nudix hydrolase 15	NCI_H520_R	NCI_H520	NCI_H520_R - NCI_H520	7.92678	7.06828	0.858493	1.81314	0.00416319	-2.38057	0.0227612
TC0200008894.hg.1	MERTK					MER proto-oncogene, tyrosine kinase	NCI_H520_R	NCI_H520	NCI_H520_R - NCI_H520	9.81561	8.95766	0.857955	1.81247	0.00657271	-2.18226	0.0331308
TC1600010889.hg.1	KARS					lysyl-tRNA synthetase	NCI_H520_R	NCI_H520	NCI_H520_R - NCI_H520	15.0946	14.2367	0.857904	1.8124	2.72001e-05	-4.56543	0.000370405
TSUnmapped00000300.hg.1	HYOU1					hypoxia up-regulated 1	NCI_H520_R	NCI_H520	NCI_H520_R - NCI_H520	12.1483	11.2907	0.857551	1.81196	7.19755e-07	-6.14282	2.01007e-05
TC0300011502.hg.1	FOXP1					Transcript Identified by AceView, Entrez Gene ID(s) 27086; novel transcript, sense intronic to FOXP1	NCI_H520_R	NCI_H520	NCI_H520_R - NCI_H520	5.293	4.4368	0.856204	1.81027	0.0159178	-1.79812	0.0672983
TC1200006616.hg.1	LTBR				x	lymphotoxin beta receptor (TNFR superfamily, member 3)	NCI_H520_R	NCI_H520	NCI_H520_R - NCI_H520	5.96671	5.11104	0.855673	1.8096	0.0150798	-1.8216	0.0644545
TC0400010033.hg.1	WDR1					WD repeat domain 1	NCI_H520_R	NCI_H520	NCI_H520_R - NCI_H520	12.2836	11.4293	0.854238	1.8078	7.45015e-07	-6.12783	2.06152e-05
TC1900006588.hg.1	GADD45B					growth arrest and DNA-damage-inducible, beta	NCI_H520_R	NCI_H520	NCI_H520_R - NCI_H520	8.61943	7.7657	0.853729	1.80717	0.0104374	-1.98141	0.0480698
TC0600009370.hg.1	TRMT11					tRNA methyltransferase 11 homolog	NCI_H520_R	NCI_H520	NCI_H520_R - NCI_H520	8.96882	8.11547	0.853352	1.80669	1.79356e-05	-4.74628	0.000263843
TC1900006821.hg.1	VAV1					vav 1 guanine nucleotide exchange factor	NCI_H520_R	NCI_H520	NCI_H520_R - NCI_H520	7.66584	6.81256	0.853279	1.8066	0.00183213	-2.73704	0.0116951
TC0300010889.hg.1	ZNF445					zinc finger protein 445	NCI_H520_R	NCI_H520	NCI_H520_R - NCI_H520	6.52145	5.66859	0.852856	1.80607	0.00345853	-2.46111	0.0195774
TC0700013612.hg.1	NDUFA5					NADH dehydrogenase (ubiquinone) 1 alpha subcomplex, 5	NCI_H520_R	NCI_H520	NCI_H520_R - NCI_H520	10.5642	9.71199	0.852224	1.80528	0.0016077	-2.7938	0.0105128
TC0600009611.hg.1	HEBP2			x		heme binding protein 2	NCI_H520_R	NCI_H520	NCI_H520_R - NCI_H520	9.69757	8.84567	0.851907	1.80489	0.000572386	-3.24231	0.00451343
TC0100018285.hg.1	NBPF19					neuroblastoma breakpoint family, member 19	NCI_H520_R	NCI_H520	NCI_H520_R - NCI_H520	8.63391	7.78217	0.851742	1.80468	5.19998e-06	-5.284	9.82635e-05
TC1200012815.hg.1	METTL1					methyltransferase like 1	NCI_H520_R	NCI_H520	NCI_H520_R - NCI_H520	6.19774	5.34609	0.85165	1.80456	0.00424432	-2.37219	0.0231457
TC0500013392.hg.1	CCNJL					cyclin J-like	NCI_H520_R	NCI_H520	NCI_H520_R - NCI_H520	5.81863	4.96705	0.85158	1.80448	0.0162786	-1.78838	0.0685134
TC0X00011318.hg.1	TMSB15B					thymosin beta 15B	NCI_H520_R	NCI_H520	NCI_H520_R - NCI_H520	6.42138	5.57036	0.851025	1.80378	0.00340488	-2.4679	0.0193349
TC1200010250.hg.1	ERGIC2					ERGIC and golgi 2	NCI_H520_R	NCI_H520	NCI_H520_R - NCI_H520	10.9625	10.1131	0.849421	1.80178	5.35687e-06	-5.27109	0.000100344
TC0200016591.hg.1	BZW1					basic leucine zipper and W2 domains 1	NCI_H520_R	NCI_H520	NCI_H520_R - NCI_H520	13.5567	12.7073	0.849377	1.80172	1.8654e-07	-6.72923	6.75828e-06
TC1000008798.hg.1	SFR1					SWI5-dependent homologous recombination repair protein 1	NCI_H520_R	NCI_H520	NCI_H520_R - NCI_H520	7.81232	6.96366	0.848661	1.80083	0.0263104	-1.57987	0.0991494
TC0600009350.hg.1	RNF217					ring finger protein 217	NCI_H520_R	NCI_H520	NCI_H520_R - NCI_H520	10.699	9.85035	0.848642	1.80081	0.00244405	-2.61189	0.0147704
TC1500007545.hg.1	SNX1					sorting nexin 1	NCI_H520_R	NCI_H520	NCI_H520_R - NCI_H520	10.3456	9.49951	0.846078	1.79761	0.000722849	-3.14095	0.00545519
TC1100013100.hg.1	ATP5L					ATP synthase, H+ transporting, mitochondrial Fo complex subunit G	NCI_H520_R	NCI_H520	NCI_H520_R - NCI_H520	14.3644	13.5185	0.84586	1.79734	0.00982242	-2.00778	0.0458579
TC0400009223.hg.1	CPE					carboxypeptidase E	NCI_H520_R	NCI_H520	NCI_H520_R - NCI_H520	9.19866	8.35293	0.845732	1.79718	0.0159165	-1.79815	0.0672983
TC1200012664.hg.1	MYRFL					myelin regulatory factor-like	NCI_H520_R	NCI_H520	NCI_H520_R - NCI_H520	5.16701	4.32257	0.844439	1.79557	0.0102883	-1.98766	0.0475364
TC0300013904.hg.1	NAALADL2					N-acetylated alpha-linked acidic dipeptidase-like 2	NCI_H520_R	NCI_H520	NCI_H520_R - NCI_H520	5.47482	4.63119	0.843634	1.79457	0.0141112	-1.85044	0.0612543
TC0200016430.hg.1	MORN2					MORN repeat containing 2	NCI_H520_R	NCI_H520	NCI_H520_R - NCI_H520	7.40664	6.56397	0.842666	1.79336	0.0110073	-1.95832	0.0501772
TC0100013634.hg.1	TMEM54			x		transmembrane protein 54	NCI_H520_R	NCI_H520	NCI_H520_R - NCI_H520	7.17827	6.33582	0.842451	1.79309	0.00301171	-2.52119	0.0175197
TC1000008651.hg.1	HIF1AN					hypoxia inducible factor 1, alpha subunit inhibitor	NCI_H520_R	NCI_H520	NCI_H520_R - NCI_H520	11.4016	10.5599	0.841673	1.79213	9.93676e-05	-4.00276	0.00106963
TC1800009290.hg.1	MYO5B			x		myosin VB	NCI_H520_R	NCI_H520	NCI_H520_R - NCI_H520	8.8934	8.05244	0.840958	1.79124	8.01896e-05	-4.09588	0.000894387
TC1000008423.hg.1	RPP30					ribonuclease P/MRP 30kDa subunit	NCI_H520_R	NCI_H520	NCI_H520_R - NCI_H520	10.1288	9.28795	0.840823	1.79107	0.0108869	-1.9631	0.049734
TC0300011016.hg.1	NME6					NME/NM23 nucleoside diphosphate kinase 6	NCI_H520_R	NCI_H520	NCI_H520_R - NCI_H520	5.52719	4.68656	0.840623	1.79082	0.0253902	-1.59533	0.0966234
TC1800007523.hg.1	PHLPP1					PH domain and leucine rich repeat protein phosphatase 1	NCI_H520_R	NCI_H520	NCI_H520_R - NCI_H520	10.987	10.147	0.840004	1.79006	0.00398916	-2.39912	0.0219947
TC1700011746.hg.1	SLC25A19					solute carrier family 25 (mitochondrial thiamine pyrophosphate carrier), member 19	NCI_H520_R	NCI_H520	NCI_H520_R - NCI_H520	6.27368	5.43388	0.839795	1.7898	0.00063251	-3.19893	0.00488164
TC0100015875.hg.1	ILF2					interleukin enhancer binding factor 2	NCI_H520_R	NCI_H520	NCI_H520_R - NCI_H520	16.1024	15.2631	0.839246	1.78912	7.09443e-06	-5.14908	0.000124518
TC0900010971.hg.1	TBC1D2			x		TBC1 domain family, member 2	NCI_H520_R	NCI_H520	NCI_H520_R - NCI_H520	5.80047	4.96145	0.839018	1.78883	0.00783796	-2.1058	0.0381371
TC0600008272.hg.1	FBXO9					F-box protein 9	NCI_H520_R	NCI_H520	NCI_H520_R - NCI_H520	10.0379	9.19906	0.8388	1.78856	0.000240439	-3.619	0.00222377
TC0200011075.hg.1	PTMA					prothymosin, alpha	NCI_H520_R	NCI_H520	NCI_H520_R - NCI_H520	15.8112	14.9729	0.838305	1.78795	1.04697e-06	-5.98007	2.66059e-05
TC0100010815.hg.1	MR1					major histocompatibility complex, class I-related	NCI_H520_R	NCI_H520	NCI_H520_R - NCI_H520	5.76749	4.92928	0.838211	1.78783	0.00568042	-2.24562	0.0294355
TC0600011457.hg.1	LSM2					LSM2 homolog, U6 small nuclear RNA and mRNA degradation associated	NCI_H520_R	NCI_H520	NCI_H520_R - NCI_H520	10.3678	9.53078	0.836999	1.78633	0.000253455	-3.5961	0.00232113
TC0200008617.hg.1	PDCL3					phosducin like 3	NCI_H520_R	NCI_H520	NCI_H520_R - NCI_H520	9.94334	9.10662	0.836715	1.78598	0.000270537	-3.56777	0.00244617
TC0400012931.hg.1	G3BP2					GTPase activating protein (SH3 domain) binding protein 2	NCI_H520_R	NCI_H520	NCI_H520_R - NCI_H520	14.479	13.6425	0.836544	1.78577	1.15079e-06	-5.939	2.85343e-05
TC0100013889.hg.1	ZMYND12					zinc finger, MYND-type containing 12	NCI_H520_R	NCI_H520	NCI_H520_R - NCI_H520	4.58844	3.7532	0.835239	1.78415	0.0248398	-1.60485	0.0950514
TC1400006851.hg.1	ARHGAP5					Rho GTPase activating protein 5	NCI_H520_R	NCI_H520	NCI_H520_R - NCI_H520	10.8514	10.0166	0.834759	1.78356	0.000689292	-3.1616	0.0052476
TC1700007127.hg.1	LGALS9C					lectin, galactoside-binding, soluble, 9C; lectin, galactoside-binding, soluble, 9B	NCI_H520_R	NCI_H520	NCI_H520_R - NCI_H520	6.14339	5.30907	0.834324	1.78302	0.00995822	-2.00182	0.046281
TC1200007147.hg.1	ARNTL2					aryl hydrocarbon receptor nuclear translocator-like 2	NCI_H520_R	NCI_H520	NCI_H520_R - NCI_H520	8.03633	7.20252	0.833815	1.78239	0.00432896	-2.36362	0.0235266
TC0100017321.hg.1	GPATCH2					G-patch domain containing 2	NCI_H520_R	NCI_H520	NCI_H520_R - NCI_H520	8.11163	7.27812	0.833501	1.782	0.00322233	-2.49183	0.0185288
TC0800011171.hg.1	UQCRB					ubiquinol-cytochrome c reductase binding protein	NCI_H520_R	NCI_H520	NCI_H520_R - NCI_H520	13.7535	12.9201	0.83346	1.78195	0.00111635	-2.9522	0.0077713
TC1500010463.hg.1	PRC1					protein regulator of cytokinesis 1	NCI_H520_R	NCI_H520	NCI_H520_R - NCI_H520	12.6227	11.7892	0.833421	1.78191	0.000908351	-3.04175	0.0065597
TC1800006656.hg.1	VAPA					VAMP associated protein A	NCI_H520_R	NCI_H520	NCI_H520_R - NCI_H520	12.3086	11.4758	0.832808	1.78115	4.70771e-06	-5.32719	8.99119e-05
TC0200015429.hg.1	ALS2CR11					amyotrophic lateral sclerosis 2 chromosome region candidate 11	NCI_H520_R	NCI_H520	NCI_H520_R - NCI_H520	5.40246	4.56974	0.832724	1.78104	0.00765014	-2.11633	0.0373079
TC1700008178.hg.1	ATP5G1					ATP synthase, H+ transporting, mitochondrial Fo complex subunit C1 (subunit 9)	NCI_H520_R	NCI_H520	NCI_H520_R - NCI_H520	14.7246	13.892	0.832576	1.78086	0.0110566	-1.95638	0.0503579
TC1200012573.hg.1	RHNO1					RAD9-HUS1-RAD1 interacting nuclear orphan 1	NCI_H520_R	NCI_H520	NCI_H520_R - NCI_H520	11.4454	10.613	0.832409	1.78066	3.721e-06	-5.42934	7.42401e-05
TC1500010783.hg.1	SEMA4B					sema domain, immunoglobulin domain (Ig), transmembrane domain (TM) and short cytoplasmic domain, (semaphorin) 4B	NCI_H520_R	NCI_H520	NCI_H520_R - NCI_H520	6.39277	5.56051	0.832267	1.78048	0.00942268	-2.02583	0.0443391
TC1100011372.hg.1	CHKA					choline kinase alpha	NCI_H520_R	NCI_H520	NCI_H520_R - NCI_H520	9.81985	8.98781	0.832031	1.78019	0.000689981	-3.16116	0.0052476
TC0200013861.hg.1	MALL			x		mal, T-cell differentiation protein-like	NCI_H520_R	NCI_H520	NCI_H520_R - NCI_H520	5.72668	4.89467	0.832016	1.78017	0.00140517	-2.85227	0.00940935
TC0100007691.hg.1	KIAA1522			x		KIAA1522	NCI_H520_R	NCI_H520	NCI_H520_R - NCI_H520	5.08784	4.25655	0.831291	1.77928	0.000590974	-3.22843	0.00462768
TC0900012126.hg.1	ANKRD20A3					ankyrin repeat domain 20 family, member A3; ankyrin repeat domain 20 family, member A2	NCI_H520_R	NCI_H520	NCI_H520_R - NCI_H520	4.32703	3.4958	0.831233	1.77921	0.019271	-1.7151	0.0778899
TC0500009609.hg.1	FGFR4					fibroblast growth factor receptor 4	NCI_H520_R	NCI_H520	NCI_H520_R - NCI_H520	8.78619	7.95515	0.831042	1.77897	0.000436802	-3.35972	0.00363262
TC1600010676.hg.1	ESRP2			x		epithelial splicing regulatory protein 2; microRNA 6773	NCI_H520_R	NCI_H520	NCI_H520_R - NCI_H520	7.29008	6.45932	0.830761	1.77862	0.00341272	-2.4669	0.019364
TC0100006874.hg.1	PLOD1					procollagen-lysine, 2-oxoglutarate 5-dioxygenase 1	NCI_H520_R	NCI_H520	NCI_H520_R - NCI_H520	10.2189	9.38839	0.830528	1.77834	2.30696e-05	-4.63696	0.000324031
TC1500010712.hg.1	GOLGA8N					golgin A8 family, member N	NCI_H520_R	NCI_H520	NCI_H520_R - NCI_H520	7.93762	7.10726	0.830362	1.77813	0.00221799	-2.65404	0.0136226
TC1700012275.hg.1	EFCAB13					EF-hand calcium binding domain 13	NCI_H520_R	NCI_H520	NCI_H520_R - NCI_H520	6.00244	5.17242	0.83002	1.77771	0.0038543	-2.41405	0.0213997
TC0700009236.hg.1	CALD1					caldesmon 1	NCI_H520_R	NCI_H520	NCI_H520_R - NCI_H520	6.99721	6.16741	0.829809	1.77745	0.00288744	-2.53949	0.0168884
TC0500013244.hg.1	PCDHB16					protocadherin beta 16	NCI_H520_R	NCI_H520	NCI_H520_R - NCI_H520	5.42254	4.59395	0.828583	1.77594	6.43054e-05	-4.19175	0.00075121
TC1700009274.hg.1	FN3KRP					fructosamine 3 kinase related protein	NCI_H520_R	NCI_H520	NCI_H520_R - NCI_H520	9.51416	8.68619	0.827975	1.77519	0.000706222	-3.15106	0.00535219
TC0400012882.hg.1	ZNF732					zinc finger protein 732	NCI_H520_R	NCI_H520	NCI_H520_R - NCI_H520	6.36742	5.53967	0.827744	1.77491	0.0104017	-1.9829	0.0479466
TC1500010738.hg.1	CTXN2					cortexin 2	NCI_H520_R	NCI_H520	NCI_H520_R - NCI_H520	3.66711	2.83937	0.827736	1.7749	0.0044316	-2.35344	0.0240022
TC0100015918.hg.1	UBE2Q1					ubiquitin-conjugating enzyme E2Q family member 1	NCI_H520_R	NCI_H520	NCI_H520_R - NCI_H520	9.32499	8.49759	0.827399	1.77448	0.00107172	-2.96992	0.00751924
TC0X00010849.hg.1	GPC4					glypican 4	NCI_H520_R	NCI_H520	NCI_H520_R - NCI_H520	12.9598	12.1331	0.826672	1.77359	0.000602866	-3.21978	0.0046985
TC2000006464.hg.1	FAM110A			x		family with sequence similarity 110, member A	NCI_H520_R	NCI_H520	NCI_H520_R - NCI_H520	7.47566	6.64936	0.826301	1.77313	0.000869397	-3.06078	0.00633988
TC0900008482.hg.1	SLC31A2					solute carrier family 31 (copper transporter), member 2	NCI_H520_R	NCI_H520	NCI_H520_R - NCI_H520	6.01672	5.19114	0.825576	1.77224	0.0623607	-1.20509	0.189853
TC0700009232.hg.1	BPGM					2,3-bisphosphoglycerate mutase	NCI_H520_R	NCI_H520	NCI_H520_R - NCI_H520	9.60069	8.77565	0.825045	1.77159	0.000521655	-3.28262	0.00419829
TC1900011793.hg.1	ZNF808					zinc finger protein 808; ribosomal protein L39 pseudogene 34	NCI_H520_R	NCI_H520	NCI_H520_R - NCI_H520	6.70761	5.88279	0.824819	1.77131	0.00106983	-2.97069	0.00751331
TC0100018199.hg.1	SRRM1					serine/arginine repetitive matrix 1	NCI_H520_R	NCI_H520	NCI_H520_R - NCI_H520	13.2471	12.4227	0.824388	1.77078	0.000164106	-3.78487	0.00160903
TC1900009943.hg.1	HAUS8					HAUS augmin like complex subunit 8	NCI_H520_R	NCI_H520	NCI_H520_R - NCI_H520	7.58913	6.7652	0.823935	1.77023	0.00125083	-2.9028	0.00854663
TC0500009521.hg.1	CPEB4					cytoplasmic polyadenylation element binding protein 4	NCI_H520_R	NCI_H520	NCI_H520_R - NCI_H520	8.12937	7.30662	0.822758	1.76878	0.000330172	-3.48126	0.00287518
TC1500009478.hg.1	WDR72			x		WD repeat domain 72	NCI_H520_R	NCI_H520	NCI_H520_R - NCI_H520	10.9507	10.128	0.82268	1.76869	0.00436985	-2.35953	0.0237157
TC0100017094.hg.1	FAM72A					family with sequence similarity 72, member A	NCI_H520_R	NCI_H520	NCI_H520_R - NCI_H520	10.876	10.054	0.821966	1.76781	0.000779829	-3.108	0.00580152
TC1900012055.hg.1	VN1R1					vomeronasal 1 receptor 1	NCI_H520_R	NCI_H520	NCI_H520_R - NCI_H520	5.69701	4.87509	0.821918	1.76775	0.000486893	-3.31257	0.00397673
TC0600007535.hg.1	ABCF1					ATP binding cassette subfamily F member 1	NCI_H520_R	NCI_H520	NCI_H520_R - NCI_H520	8.64762	7.82618	0.82144	1.76717	8.20731e-07	-6.0858	2.20866e-05
TC1500008772.hg.1	GABRB3					gamma-aminobutyric acid (GABA) A receptor, beta 3	NCI_H520_R	NCI_H520	NCI_H520_R - NCI_H520	8.07903	7.25786	0.821174	1.76684	0.0451562	-1.34528	0.149809
TC1300008688.hg.1	FOXO1					forkhead box O1	NCI_H520_R	NCI_H520	NCI_H520_R - NCI_H520	5.14538	4.32465	0.820738	1.76631	0.0012439	-2.90521	0.00850199
TC0100009901.hg.1	MRPS21					mitochondrial ribosomal protein S21	NCI_H520_R	NCI_H520	NCI_H520_R - NCI_H520	15.7938	14.9732	0.820606	1.76615	0.0025501	-2.59344	0.0152608
TC0200007618.hg.1	EML6					echinoderm microtubule associated protein like 6	NCI_H520_R	NCI_H520	NCI_H520_R - NCI_H520	4.68107	3.86055	0.820519	1.76604	0.0318808	-1.49647	0.114651
TC1600008259.hg.1	PDPR					pyruvate dehydrogenase phosphatase regulatory subunit	NCI_H520_R	NCI_H520	NCI_H520_R - NCI_H520	9.84094	9.02116	0.819776	1.76513	0.000365845	-3.4367	0.00313991
TC1000011606.hg.1	BLOC1S2					biogenesis of lysosomal organelles complex-1, subunit 2	NCI_H520_R	NCI_H520	NCI_H520_R - NCI_H520	9.80937	8.9896	0.819769	1.76512	0.00243954	-2.61269	0.0147528
TC0200006674.hg.1	KLF11					Kruppel-like factor 11	NCI_H520_R	NCI_H520	NCI_H520_R - NCI_H520	9.36716	8.54759	0.819575	1.76489	0.00144765	-2.83934	0.00962167
TC0700009240.hg.1	AGBL3					ATP/GTP binding protein-like 3	NCI_H520_R	NCI_H520	NCI_H520_R - NCI_H520	4.86245	4.04318	0.819272	1.76452	0.0213879	-1.66983	0.084387
TC0700009233.hg.1	BPGM					Transcript Identified by AceView, Entrez Gene ID(s) 669	NCI_H520_R	NCI_H520	NCI_H520_R - NCI_H520	5.45311	4.63387	0.819233	1.76447	0.0500866	-1.30028	0.162083
TC0500010476.hg.1	RAD1					RAD1 checkpoint DNA exonuclease	NCI_H520_R	NCI_H520	NCI_H520_R - NCI_H520	9.2041	8.38545	0.818649	1.76375	0.000594098	-3.22614	0.00464536
TC1200012533.hg.1	POLE					polymerase (DNA directed), epsilon, catalytic subunit	NCI_H520_R	NCI_H520	NCI_H520_R - NCI_H520	7.15648	6.33788	0.8186	1.76369	0.00998797	-2.00052	0.0463985
TC1200009964.hg.1	MANSC1					MANSC domain containing 1	NCI_H520_R	NCI_H520	NCI_H520_R - NCI_H520	9.63924	8.82131	0.81793	1.76288	0.0105266	-1.97771	0.0483663
TC0600011184.hg.1	HIST1H2BJ					histone cluster 1, H2bj	NCI_H520_R	NCI_H520	NCI_H520_R - NCI_H520	13.5873	12.7702	0.817092	1.76185	0.0031053	-2.5079	0.017957
TC0100016476.hg.1	KIAA0040					KIAA0040	NCI_H520_R	NCI_H520	NCI_H520_R - NCI_H520	6.03166	5.21541	0.816248	1.76082	0.00585687	-2.23233	0.0301834
TC0900011654.hg.1	ZDHHC12			x		zinc finger, DHHC-type containing 12	NCI_H520_R	NCI_H520	NCI_H520_R - NCI_H520	8.8344	8.01838	0.816025	1.76055	0.000108793	-3.9634	0.00115002
TC1200007070.hg.1	ETNK1					ethanolamine kinase 1	NCI_H520_R	NCI_H520	NCI_H520_R - NCI_H520	10.6548	9.83902	0.815756	1.76022	8.70083e-05	-4.06044	0.000956282
TC1300008533.hg.1	HSPH1					heat shock 105kDa/110kDa protein 1	NCI_H520_R	NCI_H520	NCI_H520_R - NCI_H520	12.4553	11.6396	0.815625	1.76006	7.68222e-05	-4.11451	0.000863565
TC1400010620.hg.1	SNAPC1					small nuclear RNA activating complex polypeptide 1	NCI_H520_R	NCI_H520	NCI_H520_R - NCI_H520	8.16975	7.35428	0.815472	1.75987	0.000768636	-3.11428	0.00574215
TC1700010584.hg.1	MIEN1			x		migration and invasion enhancer 1	NCI_H520_R	NCI_H520	NCI_H520_R - NCI_H520	9.39787	8.58267	0.815197	1.75954	0.0049965	-2.30133	0.0264409
TC1200008544.hg.1	NEDD1					neural precursor cell expressed, developmentally down-regulated 1	NCI_H520_R	NCI_H520	NCI_H520_R - NCI_H520	10.4995	9.68442	0.815054	1.75936	0.0004678	-3.32994	0.00384568
TC1300007135.hg.1	ITM2B					integral membrane protein 2B	NCI_H520_R	NCI_H520	NCI_H520_R - NCI_H520	13.2166	12.4018	0.814768	1.75902	0.000455967	-3.34107	0.00376283
TC0100011153.hg.1	C1orf106					chromosome 1 open reading frame 106	NCI_H520_R	NCI_H520	NCI_H520_R - NCI_H520	5.34605	4.53164	0.814418	1.75859	0.0146952	-1.83282	0.0632643
TC0600009628.hg.1	HECA					hdc homolog, cell cycle regulator	NCI_H520_R	NCI_H520	NCI_H520_R - NCI_H520	9.678	8.86408	0.813926	1.75799	0.00409166	-2.3881	0.0224272
TC1900006616.hg.1	GNA11			x		guanine nucleotide binding protein (G protein), alpha 11 (Gq class)	NCI_H520_R	NCI_H520	NCI_H520_R - NCI_H520	11.7654	10.9523	0.813078	1.75696	0.000150245	-3.8232	0.00149534
TC0800011216.hg.1	STK3			x		serine/threonine kinase 3	NCI_H520_R	NCI_H520	NCI_H520_R - NCI_H520	12.4441	11.6311	0.813042	1.75691	0.00192545	-2.71547	0.0121712
TC0700009369.hg.1	RAB19					RAB19, member RAS oncogene family	NCI_H520_R	NCI_H520	NCI_H520_R - NCI_H520	4.68933	3.87732	0.812003	1.75565	0.000883275	-3.0539	0.00641968
TC0600011445.hg.1	LY6G5C					lymphocyte antigen 6 complex, locus G5C	NCI_H520_R	NCI_H520	NCI_H520_R - NCI_H520	5.24388	4.43222	0.811654	1.75522	0.0107198	-1.96981	0.0490861
TC2000009026.hg.1	RBL1					retinoblastoma-like 1	NCI_H520_R	NCI_H520	NCI_H520_R - NCI_H520	10.7921	9.98047	0.81164	1.75521	0.00039672	-3.40152	0.0033592
TC0300011036.hg.1	PRKAR2A					protein kinase, cAMP-dependent, regulatory, type II, alpha	NCI_H520_R	NCI_H520	NCI_H520_R - NCI_H520	8.31697	7.50559	0.811379	1.75489	0.00112054	-2.95057	0.00778784
TC0600011404.hg.1	CCHCR1					coiled-coil alpha-helical rod protein 1	NCI_H520_R	NCI_H520	NCI_H520_R - NCI_H520	7.16981	6.35897	0.810848	1.75424	0.0289764	-1.53796	0.106858
TC1100008409.hg.1	PPME1					protein phosphatase methylesterase 1	NCI_H520_R	NCI_H520	NCI_H520_R - NCI_H520	8.8264	8.0171	0.809298	1.75236	0.000156662	-3.80504	0.001547
TC1100009983.hg.1	MRPL17			x		mitochondrial ribosomal protein L17	NCI_H520_R	NCI_H520	NCI_H520_R - NCI_H520	11.2573	10.4486	0.808714	1.75165	0.000338925	-3.4699	0.0029332
TC0500009320.hg.1	HMMR					hyaluronan-mediated motility receptor (RHAMM)	NCI_H520_R	NCI_H520	NCI_H520_R - NCI_H520	9.88164	9.073	0.808645	1.75157	0.000425047	-3.37156	0.00356065
TC1100012735.hg.1	SRPR					signal recognition particle receptor (docking protein)	NCI_H520_R	NCI_H520	NCI_H520_R - NCI_H520	13.613	12.8047	0.808318	1.75117	5.46212e-05	-4.26264	0.000653747
TC1100010757.hg.1	MTCH2					mitochondrial carrier 2	NCI_H520_R	NCI_H520	NCI_H520_R - NCI_H520	14.5639	13.7558	0.808172	1.75099	0.0090389	-2.04388	0.0428612
TSUnmapped00000754.hg.1	FMN1					formin 1	NCI_H520_R	NCI_H520	NCI_H520_R - NCI_H520	4.45636	3.64878	0.807583	1.75028	0.0126311	-1.89856	0.0559851
TC0400011748.hg.1	CCNA2				x	cyclin A2	NCI_H520_R	NCI_H520	NCI_H520_R - NCI_H520	10.734	9.92722	0.806815	1.74935	0.00015395	-3.81262	0.00152796
TC0200016584.hg.1	HSPE1					heat shock 10kDa protein 1	NCI_H520_R	NCI_H520	NCI_H520_R - NCI_H520	13.1447	12.3382	0.806513	1.74898	1.00353e-05	-4.99847	0.000165566
TC1600011346.hg.1	SEC14L5					SEC14-like lipid binding 5	NCI_H520_R	NCI_H520	NCI_H520_R - NCI_H520	4.16208	3.35559	0.806496	1.74896	0.00988252	-2.00513	0.0460583
TC0700012886.hg.1	EPHA1					EPH receptor A1	NCI_H520_R	NCI_H520	NCI_H520_R - NCI_H520	4.32678	3.52043	0.806346	1.74878	0.00692183	-2.15978	0.034457
TC0100016441.hg.1	CENPL					centromere protein L	NCI_H520_R	NCI_H520	NCI_H520_R - NCI_H520	8.29222	7.48635	0.805868	1.7482	6.39363e-05	-4.19425	0.000747305
TC1900007906.hg.1	TBCB					tubulin folding cofactor B	NCI_H520_R	NCI_H520	NCI_H520_R - NCI_H520	11.8446	11.0387	0.805857	1.74818	0.000255224	-3.59308	0.00233235
TC0400012933.hg.1	NAAA					N-acylethanolamine acid amidase	NCI_H520_R	NCI_H520	NCI_H520_R - NCI_H520	5.75088	4.94516	0.805715	1.74801	0.0322669	-1.49124	0.115768
TC0600007265.hg.1	HIST1H3C					histone cluster 1, H3c	NCI_H520_R	NCI_H520	NCI_H520_R - NCI_H520	6.14717	5.34167	0.805493	1.74774	0.00320414	-2.49429	0.0184391
TC1600011572.hg.1	C16orf46					chromosome 16 open reading frame 46	NCI_H520_R	NCI_H520	NCI_H520_R - NCI_H520	4.5594	3.75431	0.80509	1.74725	0.0583365	-1.23406	0.18106
TC1000011499.hg.1	ALDH18A1					aldehyde dehydrogenase 18 family, member A1	NCI_H520_R	NCI_H520	NCI_H520_R - NCI_H520	12.0899	11.2851	0.804777	1.74688	6.04024e-05	-4.21895	0.000712994
TC0200010182.hg.1	DUSP19					dual specificity phosphatase 19	NCI_H520_R	NCI_H520	NCI_H520_R - NCI_H520	5.41545	4.61087	0.804575	1.74663	0.00145104	-2.83832	0.00963822
TC0800012382.hg.1	DEFA3					defensin, alpha 3, neutrophil-specific	NCI_H520_R	NCI_H520	NCI_H520_R - NCI_H520	4.80328	3.99876	0.80452	1.74656	0.00267966	-2.57192	0.0158986
TC2000008379.hg.1	MKKS					McKusick-Kaufman syndrome	NCI_H520_R	NCI_H520	NCI_H520_R - NCI_H520	6.97933	6.17557	0.803764	1.74565	0.00105237	-2.97783	0.00740771
TC0500012271.hg.1	TAF7					TAF7 RNA polymerase II, TATA box binding protein (TBP)-associated factor, 55kDa	NCI_H520_R	NCI_H520	NCI_H520_R - NCI_H520	11.2958	10.4927	0.803139	1.74489	0.000130904	-3.88305	0.00133518
TC1100007030.hg.1	NAV2					neuron navigator 2	NCI_H520_R	NCI_H520	NCI_H520_R - NCI_H520	11.8928	11.0898	0.80306	1.7448	3.17468e-05	-4.4983	0.000414934
TC1300009008.hg.1	NEK3					NIMA-related kinase 3	NCI_H520_R	NCI_H520	NCI_H520_R - NCI_H520	6.52328	5.72061	0.802672	1.74433	0.00177857	-2.74993	0.0114108
TC0700011503.hg.1	CLDN3			x		claudin 3	NCI_H520_R	NCI_H520	NCI_H520_R - NCI_H520	5.71711	4.91444	0.802671	1.74433	0.016174	-1.79118	0.0681868
TC1700008251.hg.1	EME1					essential meiotic structure-specific endonuclease 1	NCI_H520_R	NCI_H520	NCI_H520_R - NCI_H520	9.18103	8.37965	0.801388	1.74278	0.000293725	-3.53206	0.00262165
TSUnmapped00000692.hg.1	ZNF502					zinc finger protein 502	NCI_H520_R	NCI_H520	NCI_H520_R - NCI_H520	4.37676	3.57548	0.80128	1.74265	0.0239223	-1.6212	0.0922152
TC0600014361.hg.1	CNKSR3					CNKSR family member 3	NCI_H520_R	NCI_H520	NCI_H520_R - NCI_H520	6.53824	5.73726	0.80098	1.74228	0.0545915	-1.26288	0.172747
TC0400010785.hg.1	IGFBP7					insulin like growth factor binding protein 7	NCI_H520_R	NCI_H520	NCI_H520_R - NCI_H520	6.05916	5.25963	0.799528	1.74053	0.0305587	-1.51486	0.111164
TC0600013667.hg.1	ARID1B					Memczak2013 ANTISENSE, CDS, coding, INTERNAL best transcript NM_017519	NCI_H520_R	NCI_H520	NCI_H520_R - NCI_H520	6.21607	5.41787	0.798201	1.73893	0.0144598	-1.83984	0.0624638
TC0200010907.hg.1	ACSL3					acyl-CoA synthetase long-chain family member 3	NCI_H520_R	NCI_H520	NCI_H520_R - NCI_H520	11.2659	10.468	0.797892	1.73856	6.63907e-06	-5.17789	0.000118662
TC0100011920.hg.1	GALNT2					polypeptide N-acetylgalactosaminyltransferase 2	NCI_H520_R	NCI_H520	NCI_H520_R - NCI_H520	9.2372	8.43976	0.797441	1.73802	0.000426451	-3.37013	0.00356728
TC1100011346.hg.1	NUDT8					nudix hydrolase 8	NCI_H520_R	NCI_H520	NCI_H520_R - NCI_H520	7.87994	7.08338	0.796558	1.73695	0.000443636	-3.35297	0.00367662
TC0100014243.hg.1	NDC1					NDC1 transmembrane nucleoporin	NCI_H520_R	NCI_H520	NCI_H520_R - NCI_H520	10.1129	9.31637	0.796528	1.73692	4.55614e-05	-4.3414	0.000560964
TC1000011379.hg.1	LIPA					Transcript Identified by AceView, Entrez Gene ID(s) 3988	NCI_H520_R	NCI_H520	NCI_H520_R - NCI_H520	4.01424	3.21877	0.795471	1.73564	0.0368563	-1.43349	0.128057
TC0600013539.hg.1	RAET1L					retinoic acid early transcript 1L	NCI_H520_R	NCI_H520	NCI_H520_R - NCI_H520	6.13525	5.34046	0.794785	1.73482	0.0941039	-1.02639	0.253624
TC0300011276.hg.1	DENND6A					DENN/MADD domain containing 6A	NCI_H520_R	NCI_H520	NCI_H520_R - NCI_H520	11.0251	10.2304	0.794782	1.73482	3.04546e-06	-5.51635	6.32177e-05
TC1200011474.hg.1	ATP2B1					ATPase, Ca++ transporting, plasma membrane 1	NCI_H520_R	NCI_H520	NCI_H520_R - NCI_H520	9.22961	8.43516	0.794455	1.73442	8.63579e-05	-4.0637	0.000951801
TC0800007529.hg.1	SPIDR					scaffolding protein involved in DNA repair	NCI_H520_R	NCI_H520	NCI_H520_R - NCI_H520	9.01536	8.22178	0.793577	1.73337	0.000234444	-3.62996	0.00217772
TC1600009074.hg.1	MSRB1					methionine sulfoxide reductase B1	NCI_H520_R	NCI_H520	NCI_H520_R - NCI_H520	12.342	11.5487	0.79329	1.73302	0.000307189	-3.51259	0.00271359
TC0100006619.hg.1	TPRG1L					tumor protein p63 regulated 1-like	NCI_H520_R	NCI_H520	NCI_H520_R - NCI_H520	10.256	9.46273	0.793272	1.733	0.00043347	-3.36304	0.00361472
TC1200009164.hg.1	RNF34					ring finger protein 34, E3 ubiquitin protein ligase	NCI_H520_R	NCI_H520	NCI_H520_R - NCI_H520	9.5119	8.71888	0.793021	1.7327	0.00315227	-2.50138	0.0181796
TC1700010888.hg.1	ARHGAP27					Rho GTPase activating protein 27	NCI_H520_R	NCI_H520	NCI_H520_R - NCI_H520	4.39803	3.60533	0.7927	1.73231	0.000109625	-3.96009	0.0011554
TC1400009791.hg.1	ALKBH1					alkB homolog 1, histone H2A dioxygenase	NCI_H520_R	NCI_H520	NCI_H520_R - NCI_H520	7.67906	6.88678	0.792286	1.73182	0.000534866	-3.27175	0.00428213
TC1200010038.hg.1	EPS8			x		epidermal growth factor receptor pathway substrate 8	NCI_H520_R	NCI_H520	NCI_H520_R - NCI_H520	10.0204	9.22832	0.792092	1.73158	0.00080673	-3.09327	0.0059562
TC1700007557.hg.1	CCL2					chemokine (C-C motif) ligand 2	NCI_H520_R	NCI_H520	NCI_H520_R - NCI_H520	6.38695	5.59609	0.790855	1.7301	0.000864641	-3.06316	0.00631206
TC0600013300.hg.1	IFNGR1					interferon gamma receptor 1	NCI_H520_R	NCI_H520	NCI_H520_R - NCI_H520	9.02141	8.2307	0.790706	1.72992	0.00364604	-2.43818	0.0204178
TC1900008416.hg.1	INAFM1					InaF-motif containing 1	NCI_H520_R	NCI_H520	NCI_H520_R - NCI_H520	4.35239	3.56194	0.790447	1.72961	0.0205139	-1.68795	0.0818418
TC0100007303.hg.1	KDM1A					lysine (K)-specific demethylase 1A; microRNA 3115	NCI_H520_R	NCI_H520	NCI_H520_R - NCI_H520	12.7653	11.9759	0.789429	1.72839	9.7025e-07	-6.01312	2.49819e-05
TC0X00010465.hg.1	NUP62CL					nucleoporin 62kDa C-terminal like	NCI_H520_R	NCI_H520	NCI_H520_R - NCI_H520	6.97123	6.18269	0.78854	1.72733	0.02542	-1.59482	0.0967197
TC0600010017.hg.1	TMEM181					transmembrane protein 181	NCI_H520_R	NCI_H520	NCI_H520_R - NCI_H520	10.1219	9.33359	0.78827	1.727	1.42591e-05	-4.84591	0.000217826
TC1400010634.hg.1	CIPC					CLOCK-interacting pacemaker	NCI_H520_R	NCI_H520	NCI_H520_R - NCI_H520	8.32806	7.54091	0.787154	1.72567	0.0021244	-2.67276	0.0131955
TC1900007043.hg.1	ZNF833P					zinc finger protein 833, pseudogene	NCI_H520_R	NCI_H520	NCI_H520_R - NCI_H520	4.63981	3.85276	0.787048	1.72554	0.0234077	-1.63064	0.0907536
TSUnmapped00000438.hg.1	HMBS					hydroxymethylbilane synthase	NCI_H520_R	NCI_H520	NCI_H520_R - NCI_H520	7.38627	6.59942	0.786849	1.7253	0.00161931	-2.79067	0.0105726
TC0400009090.hg.1	TDO2					tryptophan 2,3-dioxygenase	NCI_H520_R	NCI_H520	NCI_H520_R - NCI_H520	6.03942	5.25283	0.786588	1.72499	0.0096234	-2.01667	0.0450661
TC0300012572.hg.1	CEP70					centrosomal protein 70kDa	NCI_H520_R	NCI_H520	NCI_H520_R - NCI_H520	12.1655	11.379	0.786491	1.72487	0.000452874	-3.34402	0.00374161
TC1300006923.hg.1	NHLRC3					NHL repeat containing 3	NCI_H520_R	NCI_H520	NCI_H520_R - NCI_H520	8.67224	7.88578	0.786462	1.72484	0.0019036	-2.72042	0.0120616
TSUnmapped00000138.hg.1	HYOU1					hypoxia up-regulated 1	NCI_H520_R	NCI_H520	NCI_H520_R - NCI_H520	10.6775	9.89116	0.786372	1.72473	0.000522047	-3.28229	0.00419987
TC0600007598.hg.1	AIF1					allograft inflammatory factor 1	NCI_H520_R	NCI_H520	NCI_H520_R - NCI_H520	4.16842	3.38233	0.78609	1.72439	0.0586476	-1.23175	0.181642
TC1200010023.hg.1	ERP27					endoplasmic reticulum protein 27	NCI_H520_R	NCI_H520	NCI_H520_R - NCI_H520	5.94475	5.15875	0.786	1.72429	0.0228319	-1.64146	0.0888907
TC0100015864.hg.1	S100A6			x		S100 calcium binding protein A6	NCI_H520_R	NCI_H520	NCI_H520_R - NCI_H520	13.2032	12.4174	0.785829	1.72408	0.00549399	-2.26011	0.0286286
TC1700008769.hg.1	KCNJ2					potassium channel, inwardly rectifying subfamily J, member 2	NCI_H520_R	NCI_H520	NCI_H520_R - NCI_H520	4.07905	3.29323	0.785817	1.72407	0.00351885	-2.4536	0.0198455
TC1600008638.hg.1	DNAAF1					dynein, axonemal, assembly factor 1	NCI_H520_R	NCI_H520	NCI_H520_R - NCI_H520	5.59143	4.80573	0.785692	1.72392	0.00322852	-2.491	0.0185545
TC0400010606.hg.1	COMMD8					COMM domain containing 8	NCI_H520_R	NCI_H520	NCI_H520_R - NCI_H520	9.05009	8.2645	0.785583	1.72379	0.000441681	-3.35489	0.00366893
TC1200011393.hg.1	PPFIA2					protein tyrosine phosphatase, receptor type, f polypeptide (PTPRF), interacting protein (liprin), alpha 2	NCI_H520_R	NCI_H520	NCI_H520_R - NCI_H520	6.07267	5.28852	0.784151	1.72208	0.0538663	-1.26868	0.171007
TC0X00010401.hg.1	NXF3					nuclear RNA export factor 3	NCI_H520_R	NCI_H520	NCI_H520_R - NCI_H520	5.03224	4.24829	0.783947	1.72184	0.103337	-0.985744	0.27104
TC0300009302.hg.1	PQLC2L					PQ loop repeat containing 2-like	NCI_H520_R	NCI_H520	NCI_H520_R - NCI_H520	6.46285	5.6792	0.78365	1.72148	0.0372701	-1.42864	0.129139
TC0X00011135.hg.1	MAGEA2					MAGE family member A2	NCI_H520_R	NCI_H520	NCI_H520_R - NCI_H520	11.2629	10.4796	0.783265	1.72102	0.0120628	-1.91855	0.0539428
TC1600009224.hg.1	CORO7					coronin 7; presequence translocase-associated motor 16 homolog (S. cerevisiae); CORO7-PAM16 readthrough	NCI_H520_R	NCI_H520	NCI_H520_R - NCI_H520	5.55054	4.76776	0.78278	1.72044	0.0059917	-2.22245	0.030722
TC0100008664.hg.1	GADD45A					growth arrest and DNA-damage-inducible, alpha	NCI_H520_R	NCI_H520	NCI_H520_R - NCI_H520	8.60081	7.81805	0.782763	1.72042	0.014068	-1.85177	0.0611039
TC0400007901.hg.1	SHROOM3			x		shroom family member 3	NCI_H520_R	NCI_H520	NCI_H520_R - NCI_H520	12.9443	12.1617	0.782627	1.72026	0.00140194	-2.85327	0.00939358
TC2000008218.hg.1	C20orf194					chromosome 20 open reading frame 194	NCI_H520_R	NCI_H520	NCI_H520_R - NCI_H520	6.46955	5.68701	0.782545	1.72016	0.0008787	-3.05616	0.0063951
TC1400009703.hg.1	RPS6KL1					ribosomal protein S6 kinase-like 1	NCI_H520_R	NCI_H520	NCI_H520_R - NCI_H520	4.99568	4.21339	0.782295	1.71986	0.0113851	-1.94366	0.0515818
TC0300012475.hg.1	TOPBP1					topoisomerase (DNA) II binding protein 1	NCI_H520_R	NCI_H520	NCI_H520_R - NCI_H520	11.9672	11.1857	0.781545	1.71897	0.000999592	-3.00018	0.00710615
TC1600011426.hg.1	ATXN1L					ataxin 1-like	NCI_H520_R	NCI_H520	NCI_H520_R - NCI_H520	10.7859	10.0044	0.78149	1.71891	0.000149281	-3.82599	0.00148644
TC2000009972.hg.1	SNRPB					small nuclear ribonucleoprotein polypeptides B and B1	NCI_H520_R	NCI_H520	NCI_H520_R - NCI_H520	8.64219	7.86124	0.780945	1.71826	0.000855197	-3.06793	0.00625521
TC0100011767.hg.1	SRP9					signal recognition particle 9kDa	NCI_H520_R	NCI_H520	NCI_H520_R - NCI_H520	13.3364	12.5571	0.779333	1.71634	0.000144457	-3.84026	0.00144579
TC0400010553.hg.1	BEND4					BEN domain containing 4	NCI_H520_R	NCI_H520	NCI_H520_R - NCI_H520	4.21829	3.43923	0.779058	1.71601	0.00147589	-2.83095	0.00977909
TC2100007910.hg.1	KRTAP21-2					keratin associated protein 21-2	NCI_H520_R	NCI_H520	NCI_H520_R - NCI_H520	3.78976	3.01099	0.778772	1.71567	0.0492157	-1.3079	0.15967
TC0900006881.hg.1	IFT74					intraflagellar transport 74	NCI_H520_R	NCI_H520	NCI_H520_R - NCI_H520	9.59344	8.81476	0.778674	1.71555	0.0173877	-1.75976	0.0718836
TC0800009961.hg.1	CLU			x		clusterin; microRNA 6843	NCI_H520_R	NCI_H520	NCI_H520_R - NCI_H520	3.98678	3.20819	0.778585	1.71545	0.016523	-1.78191	0.0692049
TC1200007356.hg.1	MUC19					mucin 19, oligomeric	NCI_H520_R	NCI_H520	NCI_H520_R - NCI_H520	3.26704	2.48879	0.778247	1.71505	0.00522142	-2.28221	0.0274147
TC1500010728.hg.1	SERF2					small EDRK-rich factor 2	NCI_H520_R	NCI_H520	NCI_H520_R - NCI_H520	8.4395	7.66135	0.778153	1.71493	4.08371e-05	-4.38895	0.000511907
TC0600014332.hg.1	ZBTB24					zinc finger and BTB domain containing 24	NCI_H520_R	NCI_H520	NCI_H520_R - NCI_H520	7.55981	6.78175	0.778057	1.71482	0.00546786	-2.26218	0.0285201
TC1900010807.hg.1	CEACAM1					carcinoembryonic antigen-related cell adhesion molecule 1 (biliary glycoprotein)	NCI_H520_R	NCI_H520	NCI_H520_R - NCI_H520	6.04838	5.27039	0.777995	1.71475	0.0143383	-1.8435	0.0620391
TC1200011181.hg.1	MDM1					Mdm1 nuclear protein	NCI_H520_R	NCI_H520	NCI_H520_R - NCI_H520	5.31706	4.53908	0.777983	1.71473	0.0541426	-1.26646	0.171747
TC0100010416.hg.1	PBX1					pre-B-cell leukemia homeobox 1	NCI_H520_R	NCI_H520	NCI_H520_R - NCI_H520	8.12687	7.34891	0.777955	1.7147	0.000550781	-3.25902	0.00437524
TC0600012315.hg.1	COX7A2					cytochrome c oxidase subunit VIIa polypeptide 2 (liver)	NCI_H520_R	NCI_H520	NCI_H520_R - NCI_H520	13.0774	12.2997	0.777719	1.71442	0.00244375	-2.61194	0.0147704
TC0600011130.hg.1	HIST1H4C					Jeck2013 ANTISENSE, CDS, coding, INTERNAL, OVCODE, OVEXON, UTR3 best transcript NM_003542	NCI_H520_R	NCI_H520	NCI_H520_R - NCI_H520	13.2542	12.4774	0.776786	1.71331	0.00809419	-2.09183	0.0390912
TC0X00007798.hg.1	KLHL4					kelch-like family member 4	NCI_H520_R	NCI_H520	NCI_H520_R - NCI_H520	4.9225	4.14584	0.776663	1.71316	0.00593643	-2.22647	0.0305188
TC0X00009427.hg.1	BCOR					BCL6 corepressor	NCI_H520_R	NCI_H520	NCI_H520_R - NCI_H520	10.1086	9.33203	0.77654	1.71302	0.0010229	-2.99017	0.00723826
TC1400010771.hg.1	ANGEL1					angel homolog 1 (Drosophila)	NCI_H520_R	NCI_H520	NCI_H520_R - NCI_H520	6.94467	6.16819	0.776477	1.71294	0.000134896	-3.87	0.00136538
TC0700010247.hg.1	RPA3					replication protein A3	NCI_H520_R	NCI_H520	NCI_H520_R - NCI_H520	8.62893	7.85267	0.776261	1.71269	0.0157353	-1.80313	0.0667108
TSUnmapped00000777.hg.1	HYOU1					hypoxia up-regulated 1	NCI_H520_R	NCI_H520	NCI_H520_R - NCI_H520	11.1919	10.416	0.775908	1.71227	0.000533006	-3.27327	0.00427042
TC0100012352.hg.1	OR2M4					olfactory receptor, family 2, subfamily M, member 4	NCI_H520_R	NCI_H520	NCI_H520_R - NCI_H520	4.67123	3.89549	0.775743	1.71207	0.00472281	-2.3258	0.0252911
TC0100013641.hg.1	AK2					adenylate kinase 2	NCI_H520_R	NCI_H520	NCI_H520_R - NCI_H520	10.0044	9.22866	0.775717	1.71204	7.01605e-06	-5.15391	0.000123547
TC0600009322.hg.1	HSF2					heat shock transcription factor 2	NCI_H520_R	NCI_H520	NCI_H520_R - NCI_H520	11.2914	10.5157	0.775642	1.71195	2.37994e-05	-4.62343	0.000331891
TC0600009819.hg.1	ULBP2					UL16 binding protein 2	NCI_H520_R	NCI_H520	NCI_H520_R - NCI_H520	6.26366	5.48805	0.775612	1.71192	0.0127095	-1.89587	0.0562744
TC0800007459.hg.1	POMK					protein-O-mannose kinase	NCI_H520_R	NCI_H520	NCI_H520_R - NCI_H520	9.76416	8.98897	0.775196	1.71142	1.23969e-06	-5.90669	3.05269e-05
TSUnmapped00000275.hg.1	NDUFA6					NADH dehydrogenase (ubiquinone) 1 alpha subcomplex, 6, 14kDa	NCI_H520_R	NCI_H520	NCI_H520_R - NCI_H520	7.12798	6.35308	0.774902	1.71107	0.0145143	-1.8382	0.0625986
TC1500007005.hg.1	ITPKA					inositol-trisphosphate 3-kinase A	NCI_H520_R	NCI_H520	NCI_H520_R - NCI_H520	5.04691	4.27232	0.774595	1.71071	0.0187684	-1.72657	0.0762976
TC1000011993.hg.1	PRDX3					peroxiredoxin 3	NCI_H520_R	NCI_H520	NCI_H520_R - NCI_H520	10.1985	9.42478	0.773688	1.70963	0.00115621	-2.93696	0.00799946
TC1100008139.hg.1	AIP					aryl hydrocarbon receptor interacting protein	NCI_H520_R	NCI_H520	NCI_H520_R - NCI_H520	10.5684	9.79467	0.773684	1.70963	0.00144027	-2.84156	0.00958749
TC0800009589.hg.1	AF131215.3					Memczak2013 ALT_ACCEPTOR, ALT_DONOR, coding, INTERNAL, intronic best transcript NM_173683; novel transcript	NCI_H520_R	NCI_H520	NCI_H520_R - NCI_H520	5.02597	4.25251	0.773455	1.70936	0.00727528	-2.13815	0.0358442
TC0500011219.hg.1	AP3B1					adaptor-related protein complex 3, beta 1 subunit	NCI_H520_R	NCI_H520	NCI_H520_R - NCI_H520	9.70452	8.93134	0.773179	1.70903	1.78739e-05	-4.74778	0.000263116
TC0400006591.hg.1	HTT					huntingtin	NCI_H520_R	NCI_H520	NCI_H520_R - NCI_H520	9.38732	8.61465	0.772672	1.70843	0.013529	-1.86873	0.0592668
TC1200011535.hg.1	UBE2N					ubiquitin conjugating enzyme E2N	NCI_H520_R	NCI_H520	NCI_H520_R - NCI_H520	12.119	11.3469	0.772111	1.70777	3.88974e-06	-5.41008	7.69623e-05
TC0300013828.hg.1	RBM6					RNA binding motif protein 6	NCI_H520_R	NCI_H520	NCI_H520_R - NCI_H520	9.52154	8.75004	0.771499	1.70704	0.000221045	-3.65552	0.00207029
TC0200011023.hg.1	SP100					SP100 nuclear antigen	NCI_H520_R	NCI_H520	NCI_H520_R - NCI_H520	5.89082	5.12051	0.77031	1.70564	0.0618445	-1.2087	0.188736
TC2200008859.hg.1	NDUFA6					NADH dehydrogenase (ubiquinone) 1 alpha subcomplex, 6, 14kDa	NCI_H520_R	NCI_H520	NCI_H520_R - NCI_H520	13.5807	12.8104	0.770262	1.70558	0.000582002	-3.23508	0.00456916
TC0X00010442.hg.1	TMSB15B					Homo sapiens thymosin beta 15B (TMSB15B), mRNA.; Thymosin beta-15B [Source:UniProtKB/Swiss-Prot;Acc:P0CG35]	NCI_H520_R	NCI_H520	NCI_H520_R - NCI_H520	7.21877	6.44867	0.770098	1.70539	0.00403187	-2.39449	0.0221732
TC0600007380.hg.1	HIST1H2AL					histone cluster 1, H2al; histone cluster 1, H2bn	NCI_H520_R	NCI_H520	NCI_H520_R - NCI_H520	14.0348	13.2652	0.769565	1.70476	0.000124863	-3.90357	0.00128568
TC0800007027.hg.1	SLC25A37					solute carrier family 25 (mitochondrial iron transporter), member 37	NCI_H520_R	NCI_H520	NCI_H520_R - NCI_H520	8.26486	7.49545	0.769405	1.70457	0.000563463	-3.24913	0.00445782
TC0600014186.hg.1	PEX3					peroxisomal biogenesis factor 3	NCI_H520_R	NCI_H520	NCI_H520_R - NCI_H520	7.69999	6.93106	0.768929	1.704	0.013433	-1.87183	0.0588941
TC0600007268.hg.1	HIST1H4C					histone cluster 1, H4c	NCI_H520_R	NCI_H520	NCI_H520_R - NCI_H520	18.1616	17.3927	0.768884	1.70395	0.000882379	-3.05435	0.00641534
TC0X00009160.hg.1	RBBP7					retinoblastoma binding protein 7	NCI_H520_R	NCI_H520	NCI_H520_R - NCI_H520	12.1383	11.3697	0.768608	1.70363	2.95515e-05	-4.52942	0.000393922
TC1900011060.hg.1	LIG1					ligase I, DNA, ATP-dependent	NCI_H520_R	NCI_H520	NCI_H520_R - NCI_H520	5.60838	4.8412	0.767178	1.70194	0.0288756	-1.53947	0.106578
TC1000012589.hg.1	MRPL43			x		mitochondrial ribosomal protein L43	NCI_H520_R	NCI_H520	NCI_H520_R - NCI_H520	11.1912	10.4246	0.766604	1.70126	0.00448316	-2.34842	0.0242504
TC1000008942.hg.1	TCF7L2			x		transcription factor 7-like 2 (T-cell specific, HMG-box)	NCI_H520_R	NCI_H520	NCI_H520_R - NCI_H520	7.25958	6.49359	0.765992	1.70054	0.00336728	-2.47272	0.0191569
TC0200014382.hg.1	TMEM163					transmembrane protein 163	NCI_H520_R	NCI_H520	NCI_H520_R - NCI_H520	7.58121	6.81538	0.765834	1.70035	0.0644958	-1.19047	0.194585
TC1500010842.hg.1	GOLGA8R					golgin A8 family, member R	NCI_H520_R	NCI_H520	NCI_H520_R - NCI_H520	5.92504	5.15931	0.765733	1.70023	0.00111707	-2.95192	0.00777133
TC0200016585.hg.1	MOB4					MOB family member 4, phocein	NCI_H520_R	NCI_H520	NCI_H520_R - NCI_H520	11.1909	10.4252	0.765644	1.70013	4.83434e-05	-4.31566	0.000589801
TC1500010929.hg.1	FAM174B					family with sequence similarity 174, member B	NCI_H520_R	NCI_H520	NCI_H520_R - NCI_H520	6.28298	5.51737	0.765613	1.70009	0.0180676	-1.7431	0.0741475
TC0400012780.hg.1	PI4K2B					phosphatidylinositol 4-kinase type 2 beta	NCI_H520_R	NCI_H520	NCI_H520_R - NCI_H520	9.63758	8.87235	0.765229	1.69964	0.00250899	-2.6005	0.0150905
TC1600009199.hg.1	SLX4					SLX4 structure-specific endonuclease subunit	NCI_H520_R	NCI_H520	NCI_H520_R - NCI_H520	8.44441	7.67935	0.765056	1.69944	0.00835284	-2.07817	0.0402136
TC1700009870.hg.1	UBE2S					ubiquitin-conjugating enzyme E2S; ubiquitin conjugating enzyme E2S pseudogene 1	NCI_H520_R	NCI_H520	NCI_H520_R - NCI_H520	7.08817	6.32372	0.764452	1.69873	0.00286277	-2.54321	0.0167899
TC1200007010.hg.1	PLEKHA5					pleckstrin homology domain containing, family A member 5	NCI_H520_R	NCI_H520	NCI_H520_R - NCI_H520	9.38264	8.61856	0.764083	1.69829	0.00511305	-2.29132	0.0269141
TC0100007841.hg.1	CDCA8					cell division cycle associated 8	NCI_H520_R	NCI_H520	NCI_H520_R - NCI_H520	9.71737	8.95364	0.763724	1.69787	0.00416766	-2.38011	0.0227798
TC1000012139.hg.1	CTBP2					C-terminal binding protein 2	NCI_H520_R	NCI_H520	NCI_H520_R - NCI_H520	9.39407	8.63067	0.763399	1.69749	0.00170842	-2.76741	0.0110368
TC0400007276.hg.1	KLHL5					kelch-like family member 5	NCI_H520_R	NCI_H520	NCI_H520_R - NCI_H520	8.38706	7.62407	0.762985	1.697	0.000633898	-3.19798	0.00488884
TC0500008698.hg.1	JADE2					jade family PHD finger 2	NCI_H520_R	NCI_H520	NCI_H520_R - NCI_H520	7.03904	6.27632	0.762715	1.69668	0.0156624	-1.80514	0.0664326
TC0400007330.hg.1	NSUN7					NOP2/Sun domain family, member 7	NCI_H520_R	NCI_H520	NCI_H520_R - NCI_H520	8.80023	8.03752	0.76271	1.69667	0.0560704	-1.25127	0.17607
TC0600012113.hg.1	BMP5					bone morphogenetic protein 5	NCI_H520_R	NCI_H520	NCI_H520_R - NCI_H520	5.25594	4.4934	0.762542	1.69648	0.0452075	-1.34479	0.149909
TC1000011718.hg.1	CALHM2					calcium homeostasis modulator 2	NCI_H520_R	NCI_H520	NCI_H520_R - NCI_H520	7.51085	6.74851	0.762348	1.69625	0.0124915	-1.90338	0.0554467
TC1200007779.hg.1	OR9K2					olfactory receptor, family 9, subfamily K, member 2	NCI_H520_R	NCI_H520	NCI_H520_R - NCI_H520	7.04563	6.28361	0.762022	1.69587	0.237363	-0.624587	0.469256
TC2200008829.hg.1	POLR3H					polymerase (RNA) III (DNA directed) polypeptide H (22.9kD)	NCI_H520_R	NCI_H520	NCI_H520_R - NCI_H520	9.2403	8.47872	0.761576	1.69534	0.000482037	-3.31692	0.00394458
TC0100014534.hg.1	WLS					Jeck2013 ALT_ACCEPTOR, ALT_DONOR, coding, INTERNAL, intronic, OVERLAPTX best transcript NM_024911	NCI_H520_R	NCI_H520	NCI_H520_R - NCI_H520	9.09935	8.33778	0.761564	1.69533	0.0124574	-1.90457	0.0553408
TC0X00006603.hg.1	HCCS					holocytochrome c synthase	NCI_H520_R	NCI_H520	NCI_H520_R - NCI_H520	10.9822	10.2209	0.761339	1.69506	6.9689e-05	-4.15684	0.000797249
TC1900009828.hg.1	NDUFB7					NADH dehydrogenase (ubiquinone) 1 beta subcomplex, 7, 18kDa	NCI_H520_R	NCI_H520	NCI_H520_R - NCI_H520	9.30306	8.54181	0.761252	1.69496	0.00205078	-2.68808	0.0128199
TC0200012936.hg.1	FBXO48					F-box protein 48	NCI_H520_R	NCI_H520	NCI_H520_R - NCI_H520	5.91368	5.1526	0.761088	1.69477	0.00150121	-2.82356	0.0099193
TC0700008306.hg.1	FZD1					frizzled class receptor 1	NCI_H520_R	NCI_H520	NCI_H520_R - NCI_H520	14.1016	13.341	0.760637	1.69424	0.0217911	-1.66172	0.0856312
TC1600010627.hg.1	TPPP3					tubulin polymerization-promoting protein family member 3	NCI_H520_R	NCI_H520	NCI_H520_R - NCI_H520	5.47354	4.71306	0.76048	1.69405	0.0266969	-1.57354	0.100192
TC0100015747.hg.1	GOLPH3L					golgi phosphoprotein 3-like	NCI_H520_R	NCI_H520	NCI_H520_R - NCI_H520	10.5098	9.7495	0.760288	1.69383	0.0191849	-1.71704	0.077627
TC0600007599.hg.1	PRRC2A					proline-rich coiled-coil 2A	NCI_H520_R	NCI_H520	NCI_H520_R - NCI_H520	10.5351	9.7749	0.760221	1.69375	0.00411744	-2.38537	0.0225283
TC0200015645.hg.1	ABCA12					ATP binding cassette subfamily A member 12	NCI_H520_R	NCI_H520	NCI_H520_R - NCI_H520	3.83167	3.07188	0.759793	1.69325	0.000442704	-3.35389	0.00367174
TC0800006869.hg.1	SLC7A2					solute carrier family 7 (cationic amino acid transporter, y+ system), member 2	NCI_H520_R	NCI_H520	NCI_H520_R - NCI_H520	4.66627	3.90711	0.759159	1.6925	0.00752086	-2.12373	0.0367946
TC0500007623.hg.1	MAST4					microtubule associated serine/threonine kinase family member 4	NCI_H520_R	NCI_H520	NCI_H520_R - NCI_H520	5.5372	4.77932	0.757877	1.691	0.0071737	-2.14426	0.0355092
TC0900007854.hg.1	C9orf47					chromosome 9 open reading frame 47; sphingosine-1-phosphate receptor 3	NCI_H520_R	NCI_H520	NCI_H520_R - NCI_H520	4.26003	3.50231	0.757713	1.69081	0.00402831	-2.39488	0.022165
TC1700012385.hg.1	RAD51D					RAD51 paralog D	NCI_H520_R	NCI_H520	NCI_H520_R - NCI_H520	5.9313	5.1741	0.757201	1.69021	0.021292	-1.67178	0.0840859
TC1700009539.hg.1	PFN1					profilin 1	NCI_H520_R	NCI_H520	NCI_H520_R - NCI_H520	13.1583	12.4011	0.757189	1.69019	1.76571e-07	-6.75308	6.4297e-06
TC1100009935.hg.1	OR52H1					olfactory receptor, family 52, subfamily H, member 1	NCI_H520_R	NCI_H520	NCI_H520_R - NCI_H520	4.39737	3.64052	0.756849	1.6898	0.0298323	-1.52531	0.109188
TC1600006926.hg.1	SNN					stannin	NCI_H520_R	NCI_H520	NCI_H520_R - NCI_H520	5.57108	4.81563	0.75545	1.68816	0.00753977	-2.12264	0.0368787
TC1600006567.hg.1	NUBP2					nucleotide binding protein 2	NCI_H520_R	NCI_H520	NCI_H520_R - NCI_H520	8.27671	7.52131	0.755398	1.6881	0.00127355	-2.89498	0.00867974
TC1400010394.hg.1	CDCA4					cell division cycle associated 4	NCI_H520_R	NCI_H520	NCI_H520_R - NCI_H520	8.87657	8.1213	0.755267	1.68794	5.21605e-05	-4.28266	0.000629566
TC0400007245.hg.1	TBC1D1					TBC1 (tre-2/USP6, BUB2, cdc16) domain family, member 1	NCI_H520_R	NCI_H520	NCI_H520_R - NCI_H520	7.13844	6.38348	0.754959	1.68758	0.00746279	-2.1271	0.0365856
TC1500007829.hg.1	LOXL1					lysyl oxidase-like 1	NCI_H520_R	NCI_H520	NCI_H520_R - NCI_H520	4.0245	3.26961	0.754899	1.68751	0.0508628	-1.2936	0.163898
TC2000006674.hg.1	PLCB4					phospholipase C, beta 4	NCI_H520_R	NCI_H520	NCI_H520_R - NCI_H520	6.74949	5.99477	0.754724	1.68731	0.00289392	-2.53851	0.0169125
TC0600011631.hg.1	TEAD3			x		TEA domain family member 3	NCI_H520_R	NCI_H520	NCI_H520_R - NCI_H520	5.57807	4.82346	0.754613	1.68718	0.0251517	-1.59943	0.0958857
TC1100013054.hg.1	RAD9A					RAD9 checkpoint clamp component A	NCI_H520_R	NCI_H520	NCI_H520_R - NCI_H520	8.1165	7.36223	0.754264	1.68677	0.0110514	-1.95658	0.0503461
TC0X00007889.hg.1	DIAPH2					diaphanous-related formin 2	NCI_H520_R	NCI_H520	NCI_H520_R - NCI_H520	6.4498	5.6957	0.754104	1.68658	0.00128408	-2.89141	0.00874035
TSUnmapped00000346.hg.1	ZNF501					zinc finger protein 501 [Source:HGNC Symbol;Acc:HGNC:23717]	NCI_H520_R	NCI_H520	NCI_H520_R - NCI_H520	5.88794	5.13437	0.753569	1.68596	0.0276848	-1.55776	0.102977
TC1100008044.hg.1	DRAP1					DR1-associated protein 1 (negative cofactor 2 alpha)	NCI_H520_R	NCI_H520	NCI_H520_R - NCI_H520	8.74537	7.99229	0.753087	1.6854	0.000375024	-3.42594	0.00320076
TC1500007757.hg.1	NR2E3			x		nuclear receptor subfamily 2, group E, member 3	NCI_H520_R	NCI_H520	NCI_H520_R - NCI_H520	5.49745	4.74445	0.753001	1.6853	0.021447	-1.66863	0.0845884
TC0100018440.hg.1	STIL					SCL/TAL1 interrupting locus	NCI_H520_R	NCI_H520	NCI_H520_R - NCI_H520	7.93546	7.18276	0.752701	1.68494	0.00448805	-2.34794	0.0242504
TC0300007312.hg.1	DHX30					DEAH (Asp-Glu-Ala-His) box helicase 30	NCI_H520_R	NCI_H520	NCI_H520_R - NCI_H520	9.30738	8.55542	0.751953	1.68407	2.78738e-05	-4.5548	0.000377422
TC2000007545.hg.1	EYA2					EYA transcriptional coactivator and phosphatase 2	NCI_H520_R	NCI_H520	NCI_H520_R - NCI_H520	5.52252	4.77127	0.751244	1.68324	0.0201866	-1.69494	0.0808069
TC2200008920.hg.1	SULT4A1					sulfotransferase family 4A member 1	NCI_H520_R	NCI_H520	NCI_H520_R - NCI_H520	6.58632	5.83509	0.751226	1.68322	0.00166136	-2.77954	0.0107913
TC0800010737.hg.1	SLCO5A1					solute carrier organic anion transporter family, member 5A1	NCI_H520_R	NCI_H520	NCI_H520_R - NCI_H520	5.25397	4.50275	0.751226	1.68322	0.00587403	-2.23106	0.0302415
TC0100007463.hg.1	HMGN2					high mobility group nucleosomal binding domain 2	NCI_H520_R	NCI_H520	NCI_H520_R - NCI_H520	13.4535	12.7025	0.750927	1.68287	1.24427e-05	-4.90509	0.00019594
TC0600009228.hg.1	NT5DC1					5-nucleotidase domain containing 1	NCI_H520_R	NCI_H520	NCI_H520_R - NCI_H520	9.11158	8.36103	0.750551	1.68244	0.00785887	-2.10464	0.0382216
TC1000012121.hg.1	OAT					ornithine aminotransferase	NCI_H520_R	NCI_H520	NCI_H520_R - NCI_H520	10.803	10.0529	0.75009	1.6819	0.00172686	-2.76274	0.0111425
TC0100011549.hg.1	FLVCR1					feline leukemia virus subgroup C cellular receptor 1	NCI_H520_R	NCI_H520	NCI_H520_R - NCI_H520	9.9187	9.16886	0.749836	1.6816	1.56063e-05	-4.8067	0.000235224
TC0300013977.hg.1	C3orf62					chromosome 3 open reading frame 62	NCI_H520_R	NCI_H520	NCI_H520_R - NCI_H520	5.88021	5.13127	0.748933	1.68055	0.108829	-0.963255	0.280717
TC1200010016.hg.1	WBP11					WW domain binding protein 11	NCI_H520_R	NCI_H520	NCI_H520_R - NCI_H520	11.4474	10.6987	0.748702	1.68028	0.000235277	-3.62842	0.00218357
TC1600007803.hg.1	CNEP1R1					CTD nuclear envelope phosphatase 1 regulatory subunit 1	NCI_H520_R	NCI_H520	NCI_H520_R - NCI_H520	9.95051	9.20201	0.748501	1.68005	0.00340446	-2.46795	0.0193349
TSUnmapped00000112.hg.1	EIF3F					Eukaryotic translation initiation factor 3 subunit F [Source:UniProtKB/Swiss-Prot;Acc:O00303]	NCI_H520_R	NCI_H520	NCI_H520_R - NCI_H520	4.77344	4.025	0.748447	1.67998	0.0200869	-1.69709	0.0804979
TC1600006619.hg.1	PDPK1					3-phosphoinositide dependent protein kinase 1	NCI_H520_R	NCI_H520	NCI_H520_R - NCI_H520	8.69239	7.94449	0.7479	1.67935	0.0160752	-1.79384	0.0678036
TC0900009933.hg.1	FAM214B					family with sequence similarity 214, member B	NCI_H520_R	NCI_H520	NCI_H520_R - NCI_H520	5.87136	5.12421	0.747146	1.67847	0.00727647	-2.13808	0.0358442
TC0300010891.hg.1	ZNF852					zinc finger protein 852	NCI_H520_R	NCI_H520	NCI_H520_R - NCI_H520	6.74928	6.00214	0.747137	1.67846	0.0689817	-1.16127	0.204212
TC1900007512.hg.1	ZNF431					zinc finger protein 431; vomeronasal 1 receptor 82 pseudogene	NCI_H520_R	NCI_H520	NCI_H520_R - NCI_H520	7.56596	6.81906	0.746899	1.67818	0.000225323	-3.64719	0.0021021
TC0100015273.hg.1	WDR77					WD repeat domain 77	NCI_H520_R	NCI_H520	NCI_H520_R - NCI_H520	9.75241	9.006	0.746404	1.67761	0.000396333	-3.40194	0.00335725
TC0400009109.hg.1	GLRB					glycine receptor beta	NCI_H520_R	NCI_H520	NCI_H520_R - NCI_H520	4.72911	3.98272	0.746395	1.6776	0.0281087	-1.55116	0.104249
TSUnmapped00000439.hg.1	TRAPPC4					trafficking protein particle complex 4	NCI_H520_R	NCI_H520	NCI_H520_R - NCI_H520	8.89631	8.15028	0.746033	1.67718	0.0162934	-1.78799	0.0685351
TSUnmapped00000150.hg.1	OBP2B					odorant binding protein 2B	NCI_H520_R	NCI_H520	NCI_H520_R - NCI_H520	5.76735	5.02137	0.74598	1.67711	0.0187554	-1.72687	0.0762733
TC1600009040.hg.1	C16orf91					chromosome 16 open reading frame 91	NCI_H520_R	NCI_H520	NCI_H520_R - NCI_H520	8.57754	7.83162	0.745928	1.67705	0.00216903	-2.66373	0.0134034
TC0600014297.hg.1	GSTA5					glutathione S-transferase alpha 5	NCI_H520_R	NCI_H520	NCI_H520_R - NCI_H520	4.69513	3.94997	0.745167	1.67617	0.0192727	-1.71506	0.0778899
TC0600007282.hg.1	HIST1H2BF					histone cluster 1, H2bf	NCI_H520_R	NCI_H520	NCI_H520_R - NCI_H520	9.8259	9.08116	0.74474	1.67567	1.32575e-05	-4.87754	0.000205899
TC0900012157.hg.1	AKAP2					A kinase (PRKA) anchor protein 2	NCI_H520_R	NCI_H520	NCI_H520_R - NCI_H520	7.44119	6.69687	0.74432	1.67518	0.00424795	-2.37182	0.0231597
TC0X00010813.hg.1	ENOX2					ecto-NOX disulfide-thiol exchanger 2	NCI_H520_R	NCI_H520	NCI_H520_R - NCI_H520	7.92659	7.18253	0.744062	1.67488	6.28269e-05	-4.20185	0.000736747
TC1900011882.hg.1	ZNF442					zinc finger protein 442	NCI_H520_R	NCI_H520	NCI_H520_R - NCI_H520	6.25408	5.51033	0.743752	1.67453	0.000849483	-3.07085	0.00622045
TC0700009726.hg.1	GALNT11			x		polypeptide N-acetylgalactosaminyltransferase 11	NCI_H520_R	NCI_H520	NCI_H520_R - NCI_H520	7.47412	6.73051	0.743609	1.67436	0.00126909	-2.89651	0.00865208
TC0X00007805.hg.1	CPXCR1					CPX chromosome region, candidate 1	NCI_H520_R	NCI_H520	NCI_H520_R - NCI_H520	4.95576	4.21229	0.743467	1.67419	0.0211955	-1.67376	0.0838285
TC1400010646.hg.1	TCL1B					T-cell leukemia/lymphoma 1B; T-cell leukemia/lymphoma 6 (non-protein coding)	NCI_H520_R	NCI_H520	NCI_H520_R - NCI_H520	4.10427	3.36143	0.742836	1.67346	0.0480272	-1.31851	0.157034
TC1000007936.hg.1	SGPL1					sphingosine-1-phosphate lyase 1	NCI_H520_R	NCI_H520	NCI_H520_R - NCI_H520	12.5279	11.7864	0.741512	1.67193	0.000402586	-3.39514	0.00340081
TC0200008682.hg.1	TMEM182					transmembrane protein 182	NCI_H520_R	NCI_H520	NCI_H520_R - NCI_H520	8.44781	7.70637	0.741437	1.67184	0.0103938	-1.98323	0.0479309
TC1800007984.hg.1	LINC00668					long intergenic non-protein coding RNA 668	NCI_H520_R	NCI_H520	NCI_H520_R - NCI_H520	4.39729	3.65589	0.741402	1.6718	0.0168828	-1.77256	0.0702565
TC1900011688.hg.1	NDUFA13					NADH dehydrogenase (ubiquinone) 1 alpha subcomplex, 13	NCI_H520_R	NCI_H520	NCI_H520_R - NCI_H520	8.31478	7.5745	0.74028	1.6705	0.000349562	-3.45648	0.00301464
TC0X00009025.hg.1	ANOS1					anosmin 1	NCI_H520_R	NCI_H520	NCI_H520_R - NCI_H520	4.70945	3.96919	0.740259	1.67048	0.00846402	-2.07242	0.0406759
TC0300009632.hg.1	SOX2					SRY box 2	NCI_H520_R	NCI_H520	NCI_H520_R - NCI_H520	16.3327	15.593	0.739732	1.66987	0.000103787	-3.98386	0.00110858
TC1600011427.hg.1	IST1					increased sodium tolerance 1 homolog (yeast)	NCI_H520_R	NCI_H520	NCI_H520_R - NCI_H520	13.1934	12.454	0.739342	1.66941	5.89191e-05	-4.22974	0.00069779
TC1600006641.hg.1	FLYWCH2					FLYWCH family member 2	NCI_H520_R	NCI_H520	NCI_H520_R - NCI_H520	9.59423	8.85515	0.739078	1.66911	0.00217729	-2.66208	0.0134373
TC0200016428.hg.1	CEBPZOS					CEBPZ opposite strand	NCI_H520_R	NCI_H520	NCI_H520_R - NCI_H520	14.3767	13.6378	0.738878	1.66888	7.41606e-06	-5.12983	0.000129317
TC0500012023.hg.1	KIF3A					kinesin family member 3A	NCI_H520_R	NCI_H520	NCI_H520_R - NCI_H520	7.55922	6.82055	0.73867	1.66864	0.00262402	-2.58103	0.015642
TC1100009238.hg.1	HMBS					hydroxymethylbilane synthase	NCI_H520_R	NCI_H520	NCI_H520_R - NCI_H520	7.02129	6.28263	0.738658	1.66862	0.00956653	-2.01925	0.0448539
TC0600011135.hg.1	HIST1H3D					histone cluster 1, H3d; histone cluster 1, H2ad	NCI_H520_R	NCI_H520	NCI_H520_R - NCI_H520	9.77925	9.04061	0.738634	1.66859	3.99175e-05	-4.39884	0.000503027
TC1100007602.hg.1	OR4C6					olfactory receptor, family 4, subfamily C, member 6	NCI_H520_R	NCI_H520	NCI_H520_R - NCI_H520	4.17709	3.43928	0.73781	1.66764	0.0586243	-1.23192	0.181596
TC0600010060.hg.1	MRPL18					mitochondrial ribosomal protein L18	NCI_H520_R	NCI_H520	NCI_H520_R - NCI_H520	10.2591	9.52146	0.737606	1.66741	0.0291052	-1.53603	0.107149
TC0100014152.hg.1	FAF1					Fas (TNFRSF6) associated factor 1	NCI_H520_R	NCI_H520	NCI_H520_R - NCI_H520	10.8031	10.0664	0.736726	1.66639	4.05418e-06	-5.3921	7.97743e-05
TC1100006899.hg.1	ARNTL					aryl hydrocarbon receptor nuclear translocator-like	NCI_H520_R	NCI_H520	NCI_H520_R - NCI_H520	7.42324	6.6866	0.736645	1.6663	0.0163528	-1.78641	0.0687041
TC1700007481.hg.1	RAB11FIP4					RAB11 family interacting protein 4 (class II); microRNA 4724	NCI_H520_R	NCI_H520	NCI_H520_R - NCI_H520	7.0646	6.32863	0.735972	1.66552	0.0190175	-1.72085	0.0771346
TC0100011400.hg.1	PFKFB2					6-phosphofructo-2-kinase/fructose-2,6-biphosphatase 2	NCI_H520_R	NCI_H520	NCI_H520_R - NCI_H520	6.03088	5.29505	0.735833	1.66536	0.0184542	-1.73391	0.0753627
TC0600007530.hg.1	HLA-E					major histocompatibility complex, class I, E	NCI_H520_R	NCI_H520	NCI_H520_R - NCI_H520	6.82455	6.08874	0.735803	1.66532	0.0279583	-1.55349	0.103799
TC1500010909.hg.1	STARD5					StAR-related lipid transfer domain containing 5	NCI_H520_R	NCI_H520	NCI_H520_R - NCI_H520	6.64487	5.90916	0.735714	1.66522	0.0150318	-1.82299	0.0643166
TC1600011339.hg.1	ZNF263					zinc finger protein 263	NCI_H520_R	NCI_H520	NCI_H520_R - NCI_H520	6.77538	6.03991	0.735467	1.66494	0.00708126	-2.14989	0.0351384
TC0300012264.hg.1	ALG1L					ALG1, chitobiosyldiphosphodolichol beta-mannosyltransferase-like	NCI_H520_R	NCI_H520	NCI_H520_R - NCI_H520	5.62474	4.8894	0.735342	1.66479	0.0284132	-1.54648	0.105161
TC2100008568.hg.1	TMPRSS2					transmembrane protease, serine 2	NCI_H520_R	NCI_H520	NCI_H520_R - NCI_H520	5.3549	4.61977	0.735136	1.66455	0.00757921	-2.12038	0.0370378
TC1900007885.hg.1	ARHGAP33					Rho GTPase activating protein 33	NCI_H520_R	NCI_H520	NCI_H520_R - NCI_H520	7.2029	6.46779	0.735108	1.66452	0.0130554	-1.88421	0.0575448
TC1200012716.hg.1	COX6A1					cytochrome c oxidase subunit VIa polypeptide 1	NCI_H520_R	NCI_H520	NCI_H520_R - NCI_H520	15.046	14.3116	0.734369	1.66367	0.00631125	-2.19988	0.0319933
TC0X00009089.hg.1	FAM9C					family with sequence similarity 9, member C	NCI_H520_R	NCI_H520	NCI_H520_R - NCI_H520	4.7509	4.01684	0.734065	1.66332	0.0167363	-1.77634	0.0697889
TC1900011916.hg.1	ZNF626					zinc finger protein 626	NCI_H520_R	NCI_H520	NCI_H520_R - NCI_H520	7.17004	6.43607	0.733975	1.66322	0.000392454	-3.40621	0.00333097
TC1400006486.hg.1	OR4M1					olfactory receptor, family 4, subfamily M, member 1	NCI_H520_R	NCI_H520	NCI_H520_R - NCI_H520	4.1921	3.45832	0.733779	1.66299	0.018587	-1.73079	0.075761
TC0300011455.hg.1	FRMD4B					FERM domain containing 4B	NCI_H520_R	NCI_H520	NCI_H520_R - NCI_H520	6.9718	6.23839	0.733415	1.66257	0.0269561	-1.56934	0.10097
TC0100006755.hg.1	ENO1					Memczak2013 ANTISENSE, coding, INTERNAL, UTR3 best transcript NM_001428	NCI_H520_R	NCI_H520	NCI_H520_R - NCI_H520	12.643	11.9096	0.733341	1.66248	0.0424262	-1.37237	0.142403
TC2000008217.hg.1	SLC4A11			x		solute carrier family 4, sodium borate transporter, member 11	NCI_H520_R	NCI_H520	NCI_H520_R - NCI_H520	5.446	4.71266	0.733335	1.66248	0.0156637	-1.80511	0.0664326
TC1600011575.hg.1	C16orf74			x		chromosome 16 open reading frame 74	NCI_H520_R	NCI_H520	NCI_H520_R - NCI_H520	5.61793	4.88474	0.733191	1.66231	0.0415327	-1.38161	0.140216
TC1200011767.hg.1	SLC41A2			x		solute carrier family 41 (magnesium transporter), member 2	NCI_H520_R	NCI_H520	NCI_H520_R - NCI_H520	7.59921	6.86616	0.733046	1.66215	0.00868273	-2.06134	0.0415037
TC1400010721.hg.1	PSME2					proteasome activator subunit 2; microRNA 7703	NCI_H520_R	NCI_H520	NCI_H520_R - NCI_H520	9.84679	9.11426	0.732525	1.66155	0.00161708	-2.79127	0.0105652
TC0100018507.hg.1	ARHGEF2					Rho/Rac guanine nucleotide exchange factor 2	NCI_H520_R	NCI_H520	NCI_H520_R - NCI_H520	12.5715	11.839	0.732465	1.66148	6.6865e-05	-4.1748	0.000774364
TC2000008097.hg.1	DNAJC5					DnaJ (Hsp40) homolog, subfamily C, member 5; microRNA 941-1; microRNA 941-2; microRNA 941-3; microRNA 941-4; microRNA 941-5	NCI_H520_R	NCI_H520	NCI_H520_R - NCI_H520	8.26935	7.53709	0.732257	1.66124	0.000822452	-3.08489	0.00605768
TC1000007761.hg.1	ARID5B					AT rich interactive domain 5B (MRF1-like)	NCI_H520_R	NCI_H520	NCI_H520_R - NCI_H520	10.9017	10.1698	0.731836	1.66075	0.00158547	-2.79984	0.0103874
TC1000008535.hg.1	ZNF518A					zinc finger protein 518A	NCI_H520_R	NCI_H520	NCI_H520_R - NCI_H520	9.80569	9.07398	0.731712	1.66061	0.0064698	-2.18911	0.0326658
TC0100018442.hg.1	CYB5RL					cytochrome b5 reductase-like	NCI_H520_R	NCI_H520	NCI_H520_R - NCI_H520	5.73309	5.00215	0.730938	1.65972	0.00153982	-2.81253	0.0101307
TC0100018443.hg.1	PLPP3					phospholipid phosphatase 3	NCI_H520_R	NCI_H520	NCI_H520_R - NCI_H520	6.26834	5.53744	0.730898	1.65967	0.012036	-1.91952	0.0538594
TC0200007609.hg.1	SPTBN1					spectrin, beta, non-erythrocytic 1	NCI_H520_R	NCI_H520	NCI_H520_R - NCI_H520	14.3593	13.6292	0.73006	1.65871	7.24127e-05	-4.14019	0.000824805
TC1100009042.hg.1	HSPB2					heat shock 27kDa protein 2; chromosome 11 open reading frame 52; HSPB2-C11orf52 readthrough (NMD candidate)	NCI_H520_R	NCI_H520	NCI_H520_R - NCI_H520	7.81124	7.08162	0.729621	1.6582	0.0211747	-1.67418	0.0837768
TC1200008845.hg.1	RAD9B					RAD9 checkpoint clamp component B	NCI_H520_R	NCI_H520	NCI_H520_R - NCI_H520	4.53354	3.80412	0.729425	1.65798	0.0573877	-1.24118	0.178955
TC0300013975.hg.1	IP6K2					inositol hexakisphosphate kinase 2	NCI_H520_R	NCI_H520	NCI_H520_R - NCI_H520	8.1039	7.37453	0.729376	1.65792	0.000106488	-3.9727	0.00113067
TC0100017420.hg.1	DUSP10					dual specificity phosphatase 10	NCI_H520_R	NCI_H520	NCI_H520_R - NCI_H520	6.58819	5.85884	0.729354	1.6579	0.0358937	-1.44498	0.125505
TC0600007613.hg.1	HSPA1A					heat shock 70kDa protein 1A; heat shock 70kDa protein 1B	NCI_H520_R	NCI_H520	NCI_H520_R - NCI_H520	10.9796	10.2508	0.728817	1.65728	0.00667161	-2.17577	0.0334853
TC0500007465.hg.1	GPBP1					GC-rich promoter binding protein 1	NCI_H520_R	NCI_H520	NCI_H520_R - NCI_H520	10.5262	9.79748	0.728725	1.65717	3.02244e-05	-4.51964	0.000399416
TSUnmapped00000270.hg.1	TRAPPC4					trafficking protein particle complex 4	NCI_H520_R	NCI_H520	NCI_H520_R - NCI_H520	11.2471	10.5187	0.728452	1.65686	0.0072003	-2.14265	0.0355998
TC1600010500.hg.1	GOT2					glutamic-oxaloacetic transaminase 2, mitochondrial	NCI_H520_R	NCI_H520	NCI_H520_R - NCI_H520	14.2118	13.4834	0.728399	1.6568	1.96039e-06	-5.70766	4.46353e-05
TC1300008720.hg.1	MTRF1					mitochondrial translational release factor 1	NCI_H520_R	NCI_H520	NCI_H520_R - NCI_H520	8.34867	7.62076	0.727905	1.65623	0.0145059	-1.83846	0.0625748
TC1900011707.hg.1	GPI					glucose-6-phosphate isomerase	NCI_H520_R	NCI_H520	NCI_H520_R - NCI_H520	13.2784	12.5505	0.727813	1.65613	4.74086e-07	-6.32414	1.43822e-05
TC0X00009213.hg.1	MAP7D2					MAP7 domain containing 2	NCI_H520_R	NCI_H520	NCI_H520_R - NCI_H520	6.67103	5.94323	0.727794	1.6561	0.0147819	-1.83027	0.0635229
TC2000006755.hg.1	NDUFAF5					NADH dehydrogenase (ubiquinone) complex I, assembly factor 5	NCI_H520_R	NCI_H520	NCI_H520_R - NCI_H520	8.78501	8.05749	0.727517	1.65579	0.00390571	-2.4083	0.0216333
TC1900007908.hg.1	CAPNS1			x		calpain, small subunit 1	NCI_H520_R	NCI_H520	NCI_H520_R - NCI_H520	14.5805	13.8531	0.727437	1.6557	8.92227e-09	-8.04952	6.12226e-07
TC0300006669.hg.1	LSM3					LSM3 homolog, U6 small nuclear RNA and mRNA degradation associated	NCI_H520_R	NCI_H520	NCI_H520_R - NCI_H520	12.0742	11.3468	0.727415	1.65567	0.00668339	-2.175	0.0334889
TC0100014910.hg.1	TGFBR3					transforming growth factor beta receptor III	NCI_H520_R	NCI_H520	NCI_H520_R - NCI_H520	6.18648	5.45926	0.727225	1.65545	0.0200647	-1.69757	0.0804237
TC0700012968.hg.1	PDIA4					protein disulfide isomerase family A, member 4	NCI_H520_R	NCI_H520	NCI_H520_R - NCI_H520	10.288	9.56092	0.727112	1.65532	0.000483122	-3.31594	0.00395044
TC0700008011.hg.1	NCF1					neutrophil cytosolic factor 1	NCI_H520_R	NCI_H520	NCI_H520_R - NCI_H520	4.45352	3.72648	0.727041	1.65524	0.00456649	-2.34042	0.0245854
TC1600011373.hg.1	SLX1A-SULT1A3			x		SLX1A-SULT1A3 readthrough (NMD candidate)	NCI_H520_R	NCI_H520	NCI_H520_R - NCI_H520	8.98136	8.25443	0.72693	1.65511	0.0557911	-1.25344	0.175425
TC0800010045.hg.1	TEX15					testis expressed 15	NCI_H520_R	NCI_H520	NCI_H520_R - NCI_H520	5.76083	5.034	0.726832	1.655	0.0314453	-1.50244	0.113523
TC1400008058.hg.1	PPP4R4					protein phosphatase 4, regulatory subunit 4	NCI_H520_R	NCI_H520	NCI_H520_R - NCI_H520	4.27876	3.55196	0.726804	1.65497	0.026331	-1.57953	0.099183
TC1600009085.hg.1	NTHL1					nth-like DNA glycosylase 1	NCI_H520_R	NCI_H520	NCI_H520_R - NCI_H520	5.29026	4.56384	0.726412	1.65452	0.0205968	-1.6862	0.0820809
TC1700006775.hg.1	CHD3					chromodomain helicase DNA binding protein 3	NCI_H520_R	NCI_H520	NCI_H520_R - NCI_H520	7.09296	6.36676	0.726195	1.65427	0.000465977	-3.33164	0.0038351
TSUnmapped00000243.hg.1	MANSC1					MANSC domain containing 1	NCI_H520_R	NCI_H520	NCI_H520_R - NCI_H520	9.38034	8.6543	0.726038	1.65409	0.00295754	-2.52907	0.017242
TC1900011816.hg.1	ZNF419					zinc finger protein 419	NCI_H520_R	NCI_H520	NCI_H520_R - NCI_H520	7.73419	7.00829	0.725901	1.65393	0.00135846	-2.86695	0.0091486
TC1900011033.hg.1	NAPA					N-ethylmaleimide-sensitive factor attachment protein, alpha	NCI_H520_R	NCI_H520	NCI_H520_R - NCI_H520	9.30315	8.57761	0.725538	1.65352	0.0359688	-1.44407	0.125706
TC0600011225.hg.1	HIST1H2AJ					histone cluster 1, H2aj	NCI_H520_R	NCI_H520	NCI_H520_R - NCI_H520	18.0514	17.3261	0.725274	1.65322	0.000770381	-3.11329	0.00574906
TC0200008554.hg.1	COX5B					cytochrome c oxidase subunit Vb	NCI_H520_R	NCI_H520	NCI_H520_R - NCI_H520	11.3422	10.6172	0.725065	1.65297	0.0140331	-1.85285	0.0610014
TC1100009744.hg.1	DUSP8			x		dual specificity phosphatase 8	NCI_H520_R	NCI_H520	NCI_H520_R - NCI_H520	4.48364	3.75871	0.724931	1.65282	0.00218103	-2.66134	0.0134538
TC0X00008253.hg.1	UBE2A			x		ubiquitin conjugating enzyme E2A	NCI_H520_R	NCI_H520	NCI_H520_R - NCI_H520	11.8803	11.1558	0.724486	1.65231	0.00177739	-2.75022	0.0114068
TC0200016466.hg.1	APLF					aprataxin and PNKP like factor	NCI_H520_R	NCI_H520	NCI_H520_R - NCI_H520	4.7113	3.9873	0.724006	1.65176	0.00664845	-2.17728	0.0334261
TC0400009376.hg.1	WDR17					WD repeat domain 17	NCI_H520_R	NCI_H520	NCI_H520_R - NCI_H520	4.5199	3.79594	0.723965	1.65171	0.0325933	-1.48687	0.116749
TC1900008286.hg.1	BCAM					basal cell adhesion molecule (Lutheran blood group)	NCI_H520_R	NCI_H520	NCI_H520_R - NCI_H520	5.25934	4.53567	0.723672	1.65138	0.0344314	-1.46305	0.121802
TC1700011708.hg.1	CD300LF					CD300 molecule-like family member f	NCI_H520_R	NCI_H520	NCI_H520_R - NCI_H520	5.69336	4.96997	0.723393	1.65106	0.0238014	-1.6234	0.091848
TC0800006447.hg.1	FBXO25					F-box protein 25	NCI_H520_R	NCI_H520	NCI_H520_R - NCI_H520	7.49452	6.77195	0.722568	1.65012	0.0352507	-1.45283	0.123897
TC0800011061.hg.1	NBN					nibrin	NCI_H520_R	NCI_H520	NCI_H520_R - NCI_H520	9.93505	9.21321	0.721841	1.64929	0.00885182	-2.05297	0.0421359
TC1900010989.hg.1	PPP5D1					PPP5 tetratricopeptide repeat domain containing 1	NCI_H520_R	NCI_H520	NCI_H520_R - NCI_H520	10.8761	10.1542	0.721823	1.64926	0.00201177	-2.69642	0.0126278
TC2000009890.hg.1	ANKEF1					ankyrin repeat and EF-hand domain containing 1	NCI_H520_R	NCI_H520	NCI_H520_R - NCI_H520	7.14169	6.4203	0.721388	1.64877	0.056323	-1.24931	0.176585
TC0600014104.hg.1	LY6G6D					lymphocyte antigen 6 complex, locus G6D	NCI_H520_R	NCI_H520	NCI_H520_R - NCI_H520	5.72001	4.99911	0.720891	1.6482	0.0343066	-1.46462	0.12144
TC0200015729.hg.1	USP37					ubiquitin specific peptidase 37	NCI_H520_R	NCI_H520	NCI_H520_R - NCI_H520	9.20155	8.48066	0.72089	1.6482	0.0135903	-1.86677	0.0594745
TC0100008912.hg.1	CYR61			x		cysteine-rich, angiogenic inducer, 61	NCI_H520_R	NCI_H520	NCI_H520_R - NCI_H520	5.96196	5.24126	0.720706	1.64799	0.0316	-1.50031	0.113909
TC0100018271.hg.1	OLFML3					olfactomedin like 3	NCI_H520_R	NCI_H520	NCI_H520_R - NCI_H520	5.1728	4.45232	0.720476	1.64773	0.0278153	-1.55572	0.103322
TC1200009420.hg.1	ADGRD1					adhesion G protein-coupled receptor D1	NCI_H520_R	NCI_H520	NCI_H520_R - NCI_H520	5.79721	5.07726	0.719955	1.64713	0.101591	-0.993143	0.267946
TC1200008671.hg.1	HCFC2					host cell factor C2	NCI_H520_R	NCI_H520	NCI_H520_R - NCI_H520	7.76025	7.04045	0.719799	1.64695	0.0297784	-1.5261	0.10901
TC1700006767.hg.1	WRAP53					WD repeat containing, antisense to TP53	NCI_H520_R	NCI_H520	NCI_H520_R - NCI_H520	4.73971	4.02001	0.719698	1.64684	0.0299421	-1.52372	0.109468
TC0100017849.hg.1	ERO1B					endoplasmic reticulum oxidoreductase beta	NCI_H520_R	NCI_H520	NCI_H520_R - NCI_H520	6.13564	5.4164	0.719235	1.64631	0.00724225	-2.14013	0.0357248
TC0200011889.hg.1	LAPTM4A					lysosomal protein transmembrane 4 alpha	NCI_H520_R	NCI_H520	NCI_H520_R - NCI_H520	14.189	13.4699	0.719102	1.64616	6.84989e-06	-5.16432	0.000121318
TC0X00011082.hg.1	HSFX2					heat shock transcription factor family, X-linked 2; heat shock transcription factor family, X-linked 1	NCI_H520_R	NCI_H520	NCI_H520_R - NCI_H520	5.90267	5.18382	0.718852	1.64587	0.0665334	-1.17696	0.199053
TC1600008038.hg.1	SETD6					SET domain containing 6	NCI_H520_R	NCI_H520	NCI_H520_R - NCI_H520	7.97824	7.25967	0.718564	1.64554	0.000581016	-3.23581	0.00456596
TC0700007244.hg.1	STARD3NL					STARD3 N-terminal like	NCI_H520_R	NCI_H520	NCI_H520_R - NCI_H520	9.97294	9.25438	0.71856	1.64554	5.60581e-06	-5.25136	0.00010365
TC1500010691.hg.1	NIPA1					non imprinted in Prader-Willi/Angelman syndrome 1	NCI_H520_R	NCI_H520	NCI_H520_R - NCI_H520	11.2013	10.4831	0.718161	1.64508	0.00103818	-2.98373	0.00733184
TC1100006820.hg.1	SWAP70					SWAP switching B-cell complex 70kDa subunit	NCI_H520_R	NCI_H520	NCI_H520_R - NCI_H520	7.70101	6.98367	0.717341	1.64415	0.00169082	-2.7719	0.0109528
TSUnmapped00000440.hg.1	HYOU1					hypoxia up-regulated 1	NCI_H520_R	NCI_H520	NCI_H520_R - NCI_H520	8.43334	7.71609	0.71725	1.64405	0.00440403	-2.35615	0.0238789
TC0600007374.hg.1	HIST1H2AI					histone cluster 1, H2ai	NCI_H520_R	NCI_H520	NCI_H520_R - NCI_H520	16.8423	16.1251	0.7172	1.64399	0.0172122	-1.76416	0.0712772
TC2100007082.hg.1	DYRK1A					dual specificity tyrosine-(Y)-phosphorylation regulated kinase 1A	NCI_H520_R	NCI_H520	NCI_H520_R - NCI_H520	9.71649	8.99986	0.716632	1.64334	7.34262e-05	-4.13415	0.000833693
TC0600011127.hg.1	HIST1H1C					histone cluster 1, H1c	NCI_H520_R	NCI_H520	NCI_H520_R - NCI_H520	11.6552	10.9397	0.715539	1.6421	0.00900742	-2.0454	0.0427414
TC1600006628.hg.1	KCTD5					potassium channel tetramerization domain containing 5	NCI_H520_R	NCI_H520	NCI_H520_R - NCI_H520	13.3418	12.6268	0.715002	1.64149	8.75128e-06	-5.05793	0.000148495
TC0200013669.hg.1	RFX8					RFX family member 8, lacking RFX DNA binding domain	NCI_H520_R	NCI_H520	NCI_H520_R - NCI_H520	5.29849	4.58391	0.71458	1.641	0.0604958	-1.21827	0.18605
TC2000009180.hg.1	OSER1					oxidative stress responsive serine-rich 1	NCI_H520_R	NCI_H520	NCI_H520_R - NCI_H520	8.75281	8.03826	0.714548	1.64097	9.54795e-05	-4.02009	0.00103531
TC1000009149.hg.1	PLEKHA1			x		pleckstrin homology domain containing, family A (phosphoinositide binding specific) member 1	NCI_H520_R	NCI_H520	NCI_H520_R - NCI_H520	9.29238	8.5787	0.713676	1.63998	5.8872e-05	-4.23009	0.000697616
TC0900008816.hg.1	CFAP157					cilia and flagella associated protein 157	NCI_H520_R	NCI_H520	NCI_H520_R - NCI_H520	4.96379	4.2502	0.713593	1.63988	0.00335219	-2.47467	0.0190862
TC0200016679.hg.1	SERTAD2					SERTA domain containing 2	NCI_H520_R	NCI_H520	NCI_H520_R - NCI_H520	4.96047	4.24719	0.713288	1.63954	0.0263462	-1.57928	0.0992053
TC0X00008055.hg.1	TBC1D8B			x		TBC1 domain family, member 8B (with GRAM domain)	NCI_H520_R	NCI_H520	NCI_H520_R - NCI_H520	6.59473	5.88192	0.712802	1.63898	0.0702421	-1.1534	0.206859
TC2200008819.hg.1	RANGAP1					Ran GTPase activating protein 1	NCI_H520_R	NCI_H520	NCI_H520_R - NCI_H520	8.72212	8.00951	0.712604	1.63876	0.0178786	-1.74767	0.0735586
TC0100007447.hg.1	CEP85					centrosomal protein 85kDa	NCI_H520_R	NCI_H520	NCI_H520_R - NCI_H520	7.54378	6.83133	0.712456	1.63859	0.00244548	-2.61164	0.0147748
TC1800007013.hg.1	DSG3					desmoglein 3	NCI_H520_R	NCI_H520	NCI_H520_R - NCI_H520	4.13196	3.41957	0.712385	1.63851	0.0520165	-1.28386	0.166557
TC1900010502.hg.1	NFKBID					nuclear factor of kappa light polypeptide gene enhancer in B-cells inhibitor, delta	NCI_H520_R	NCI_H520	NCI_H520_R - NCI_H520	5.14926	4.43718	0.712084	1.63817	0.00107028	-2.9705	0.00751403
TC2200008477.hg.1	PATZ1					POZ (BTB) and AT hook containing zinc finger 1	NCI_H520_R	NCI_H520	NCI_H520_R - NCI_H520	8.56232	7.85053	0.711794	1.63784	0.0190504	-1.7201	0.0772388
TC1900007543.hg.1	ZNF257					zinc finger protein 257	NCI_H520_R	NCI_H520	NCI_H520_R - NCI_H520	6.23938	5.52768	0.711703	1.63774	0.0753455	-1.12294	0.217089
TC1000010192.hg.1	KIAA1462					KIAA1462	NCI_H520_R	NCI_H520	NCI_H520_R - NCI_H520	4.05457	3.34297	0.711594	1.63761	0.00621649	-2.20645	0.0316401
TC0600014083.hg.1	HIST1H2AG					histone cluster 1, H2ag	NCI_H520_R	NCI_H520	NCI_H520_R - NCI_H520	16.4279	15.717	0.710937	1.63687	0.00718168	-2.14377	0.0355405
TC0200006969.hg.1	NCOA1					nuclear receptor coactivator 1	NCI_H520_R	NCI_H520	NCI_H520_R - NCI_H520	7.80339	7.09299	0.710399	1.63626	0.00253763	-2.59557	0.0152159
TC0600014130.hg.1	RRP36					ribosomal RNA processing 36	NCI_H520_R	NCI_H520	NCI_H520_R - NCI_H520	5.75498	5.04499	0.709989	1.63579	0.0534613	-1.27196	0.170099
TC1800006675.hg.1	APCDD1					adenomatosis polyposis coli down-regulated 1	NCI_H520_R	NCI_H520	NCI_H520_R - NCI_H520	12.5593	11.8494	0.709858	1.63564	0.0926377	-1.03321	0.25068
TC0X00008689.hg.1	MAGEA11					MAGE family member A11	NCI_H520_R	NCI_H520	NCI_H520_R - NCI_H520	9.67997	8.97053	0.709447	1.63518	0.0257685	-1.58891	0.097699
TC0100018550.hg.1	LAD1			x		ladinin 1	NCI_H520_R	NCI_H520	NCI_H520_R - NCI_H520	9.99376	9.28468	0.709073	1.63475	0.00131684	-2.88047	0.00892373
TC1500007057.hg.1	TUBGCP4					tubulin, gamma complex associated protein 4	NCI_H520_R	NCI_H520	NCI_H520_R - NCI_H520	10.6183	9.9093	0.708957	1.63462	9.94246e-05	-4.00251	0.00106963
TC0400008547.hg.1	METTL14					methyltransferase like 14	NCI_H520_R	NCI_H520	NCI_H520_R - NCI_H520	9.93539	9.22722	0.708175	1.63374	0.000662221	-3.179	0.00507805
TC0100012598.hg.1	TP73-AS1					TP73 antisense RNA 1	NCI_H520_R	NCI_H520	NCI_H520_R - NCI_H520	6.77711	6.06894	0.708169	1.63373	0.0102107	-1.99095	0.0472386
TC0100018441.hg.1	CDCP2					CUB domain containing protein 2	NCI_H520_R	NCI_H520	NCI_H520_R - NCI_H520	9.01469	8.30659	0.708094	1.63364	0.00565466	-2.24759	0.0293375
TSUnmapped00000726.hg.1	ZDHHC3					zinc finger, DHHC-type containing 3	NCI_H520_R	NCI_H520	NCI_H520_R - NCI_H520	9.17353	8.46552	0.708014	1.63355	0.00560725	-2.25125	0.0291479
TC0100017663.hg.1	ACTA1					actin, alpha 1, skeletal muscle	NCI_H520_R	NCI_H520	NCI_H520_R - NCI_H520	8.77595	8.06826	0.707685	1.63318	0.00128869	-2.88985	0.00876899
TC1700012469.hg.1	SUMO2					small ubiquitin-like modifier 2	NCI_H520_R	NCI_H520	NCI_H520_R - NCI_H520	15.8439	15.1362	0.707684	1.63318	1.61469e-05	-4.79191	0.000241506
TC1100011338.hg.1	CDK2AP2			x		cyclin-dependent kinase 2 associated protein 2	NCI_H520_R	NCI_H520	NCI_H520_R - NCI_H520	7.40749	6.69988	0.707609	1.63309	0.00211299	-2.6751	0.0131399
TC1100007833.hg.1	INCENP					inner centromere protein	NCI_H520_R	NCI_H520	NCI_H520_R - NCI_H520	9.41441	8.70688	0.707525	1.633	0.000636531	-3.19618	0.00489857
TC2100007204.hg.1	FAM3B					family with sequence similarity 3, member B	NCI_H520_R	NCI_H520	NCI_H520_R - NCI_H520	4.01652	3.30961	0.706908	1.6323	0.0123316	-1.90898	0.0548845
TC1900008507.hg.1	FTL					ferritin, light polypeptide	NCI_H520_R	NCI_H520	NCI_H520_R - NCI_H520	13.4904	12.7842	0.706185	1.63148	0.0100639	-1.99723	0.0467209
TC2200008594.hg.1	MYH9					myosin, heavy chain 9, non-muscle	NCI_H520_R	NCI_H520	NCI_H520_R - NCI_H520	11.2575	10.5515	0.706045	1.63133	0.000184622	-3.73372	0.00177807
TC1700008331.hg.1	HLF					hepatic leukemia factor	NCI_H520_R	NCI_H520	NCI_H520_R - NCI_H520	4.93671	4.23081	0.705903	1.63116	0.014796	-1.82986	0.063558
TC0500013414.hg.1	THOC3					THO complex 3	NCI_H520_R	NCI_H520	NCI_H520_R - NCI_H520	12.7593	12.0536	0.705659	1.63089	3.49785e-06	-5.4562	7.07086e-05
TC2200008186.hg.1	CHCHD10					coiled-coil-helix-coiled-coil-helix domain containing 10	NCI_H520_R	NCI_H520	NCI_H520_R - NCI_H520	9.03552	8.3303	0.705221	1.63039	0.0811536	-1.09069	0.228663
TC1200012577.hg.1	GALNT8					polypeptide N-acetylgalactosaminyltransferase 8	NCI_H520_R	NCI_H520	NCI_H520_R - NCI_H520	4.69573	3.99056	0.705168	1.63033	0.0423359	-1.37329	0.142234
TC0600014290.hg.1	UNC5CL					unc-5 family C-terminal like	NCI_H520_R	NCI_H520	NCI_H520_R - NCI_H520	5.92247	5.21777	0.7047	1.62981	0.00654021	-2.18441	0.0329825
TC2200007574.hg.1	PARVB					parvin, beta	NCI_H520_R	NCI_H520	NCI_H520_R - NCI_H520	7.30873	6.60415	0.70458	1.62967	0.00878075	-2.05647	0.0418789
TC0600013258.hg.1	AHI1					Abelson helper integration site 1	NCI_H520_R	NCI_H520	NCI_H520_R - NCI_H520	7.18457	6.48012	0.704449	1.62952	0.00700814	-2.1544	0.0348102
TC1500007644.hg.1	C15orf61					chromosome 15 open reading frame 61	NCI_H520_R	NCI_H520	NCI_H520_R - NCI_H520	7.22048	6.5161	0.704381	1.62945	0.015927	-1.79787	0.067321
TC1200008142.hg.1	FRS2					fibroblast growth factor receptor substrate 2	NCI_H520_R	NCI_H520	NCI_H520_R - NCI_H520	8.54689	7.84276	0.704124	1.62916	0.000855396	-3.06783	0.00625521
TC0900011576.hg.1	RPL12					Zhang2013 ALT_ACCEPTOR, ALT_DONOR, coding, INTERNAL, intronic best transcript NM_000976	NCI_H520_R	NCI_H520	NCI_H520_R - NCI_H520	5.99611	5.29247	0.703639	1.62861	0.0390843	-1.408	0.133697
TC1600010011.hg.1	PYCARD					PYD and CARD domain containing	NCI_H520_R	NCI_H520	NCI_H520_R - NCI_H520	6.40932	5.70588	0.703445	1.62839	0.000303984	-3.51715	0.00269082
TC1100012516.hg.1	CCDC153			x		coiled-coil domain containing 153	NCI_H520_R	NCI_H520	NCI_H520_R - NCI_H520	7.61397	6.91056	0.70341	1.62835	0.0317258	-1.49859	0.114222
TC1200011908.hg.1	GPN3					GPN-loop GTPase 3	NCI_H520_R	NCI_H520	NCI_H520_R - NCI_H520	7.67671	6.97429	0.702418	1.62723	0.042216	-1.37452	0.141898
TC0900012179.hg.1	SPTAN1					spectrin, alpha, non-erythrocytic 1	NCI_H520_R	NCI_H520	NCI_H520_R - NCI_H520	10.115	9.41258	0.702386	1.62719	0.000135788	-3.86714	0.00137226
TC0600007552.hg.1	DDR1			x		discoidin domain receptor tyrosine kinase 1; microRNA 4640	NCI_H520_R	NCI_H520	NCI_H520_R - NCI_H520	8.25067	7.54861	0.702058	1.62682	0.00325261	-2.48777	0.0186479
TC1900009947.hg.1	MYO9B					Memczak2013 ANTISENSE, CDS, coding, INTERNAL best transcript NM_004145	NCI_H520_R	NCI_H520	NCI_H520_R - NCI_H520	6.75919	6.05726	0.701929	1.62668	0.112976	-0.947015	0.288773
TC1700008372.hg.1	SCPEP1					serine carboxypeptidase 1	NCI_H520_R	NCI_H520	NCI_H520_R - NCI_H520	9.30239	8.60051	0.701877	1.62662	0.00327835	-2.48435	0.0187604
TC0300010933.hg.1	FYCO1					FYVE and coiled-coil domain containing 1	NCI_H520_R	NCI_H520	NCI_H520_R - NCI_H520	7.47229	6.77086	0.701427	1.62611	0.030868	-1.51049	0.112061
TSUnmapped00000471.hg.1	TRAPPC4					trafficking protein particle complex 4	NCI_H520_R	NCI_H520	NCI_H520_R - NCI_H520	8.57119	7.87023	0.700963	1.62559	0.011392	-1.9434	0.0516021
TC0600011635.hg.1	FKBP5					FK506 binding protein 5	NCI_H520_R	NCI_H520	NCI_H520_R - NCI_H520	7.17439	6.47365	0.700736	1.62533	0.00021964	-3.65829	0.00205983
TC1300008517.hg.1	HMGB1					high mobility group box 1	NCI_H520_R	NCI_H520	NCI_H520_R - NCI_H520	14.3046	13.6042	0.700394	1.62495	0.000242579	-3.61515	0.00224067
TC1200010597.hg.1	DDX23					DEAD (Asp-Glu-Ala-Asp) box polypeptide 23	NCI_H520_R	NCI_H520	NCI_H520_R - NCI_H520	12.2075	11.5072	0.700302	1.62485	0.000626289	-3.20322	0.00484409
TC2200007620.hg.1	FBLN1					fibulin 1	NCI_H520_R	NCI_H520	NCI_H520_R - NCI_H520	6.20507	5.50503	0.700042	1.62455	0.0203189	-1.6921	0.0811849
TC2100008538.hg.1	PWP2					PWP2 periodic tryptophan protein homolog (yeast)	NCI_H520_R	NCI_H520	NCI_H520_R - NCI_H520	7.49652	6.79667	0.699846	1.62433	0.00883419	-2.05383	0.0420776
TC0200011991.hg.1	ADCY3					adenylate cyclase 3	NCI_H520_R	NCI_H520	NCI_H520_R - NCI_H520	5.07311	4.37338	0.699729	1.6242	0.0151735	-1.81891	0.0647773
TC0400011579.hg.1	PLA2G12A					phospholipase A2, group XIIA	NCI_H520_R	NCI_H520	NCI_H520_R - NCI_H520	9.33503	8.63549	0.699539	1.62399	0.0202589	-1.69339	0.0810318
TC1900006561.hg.1	SCAMP4			x		secretory carrier membrane protein 4; adenosine deaminase, tRNA-specific 3	NCI_H520_R	NCI_H520	NCI_H520_R - NCI_H520	6.27326	5.57391	0.699351	1.62377	0.0178898	-1.74739	0.0735904
TC0100016438.hg.1	ANKRD45					ankyrin repeat domain 45	NCI_H520_R	NCI_H520	NCI_H520_R - NCI_H520	5.01292	4.31396	0.698965	1.62334	0.0271606	-1.56606	0.101488
TC1600006501.hg.1	CHTF18					chromosome transmission fidelity factor 18	NCI_H520_R	NCI_H520	NCI_H520_R - NCI_H520	6.48898	5.79021	0.698762	1.62311	0.0208737	-1.6804	0.0829188
TC0300011088.hg.1	MST1R			x		macrophage stimulating 1 receptor	NCI_H520_R	NCI_H520	NCI_H520_R - NCI_H520	4.83803	4.14028	0.697749	1.62197	0.0303884	-1.51729	0.110676
TC2200009266.hg.1	GTPBP1					GTP binding protein 1	NCI_H520_R	NCI_H520	NCI_H520_R - NCI_H520	7.67957	6.98236	0.697204	1.62136	0.0122062	-1.91342	0.0544565
TC2000006628.hg.1	MCM8					minichromosome maintenance 8 homologous recombination repair factor	NCI_H520_R	NCI_H520	NCI_H520_R - NCI_H520	9.60437	8.90756	0.696811	1.62092	0.0202548	-1.69347	0.0810318
TC1200012163.hg.1	SRSF9					serine/arginine-rich splicing factor 9	NCI_H520_R	NCI_H520	NCI_H520_R - NCI_H520	12.2632	11.5666	0.696583	1.62066	6.94345e-06	-5.15842	0.000122564
TC1500007814.hg.1	NEO1					neogenin 1	NCI_H520_R	NCI_H520	NCI_H520_R - NCI_H520	8.1729	7.47679	0.69611	1.62013	0.00120038	-2.92068	0.00824655
TC0400009137.hg.1	FNIP2					folliculin interacting protein 2	NCI_H520_R	NCI_H520	NCI_H520_R - NCI_H520	6.30766	5.61202	0.695636	1.6196	0.00528766	-2.27674	0.027715
TC1900008555.hg.1	AP2A1					adaptor-related protein complex 2, alpha 1 subunit	NCI_H520_R	NCI_H520	NCI_H520_R - NCI_H520	7.49105	6.79543	0.695619	1.61958	0.00390645	-2.40822	0.0216333
TC1600011582.hg.1	KLHDC4					kelch domain containing 4	NCI_H520_R	NCI_H520	NCI_H520_R - NCI_H520	5.87057	5.17571	0.694856	1.61872	0.0264637	-1.57735	0.0994907
TC1700012052.hg.1	ACTG1					actin gamma 1	NCI_H520_R	NCI_H520	NCI_H520_R - NCI_H520	17.0905	16.3961	0.694412	1.61823	1.64495e-08	-7.78385	9.91038e-07
TC2200007607.hg.1	NUP50					nucleoporin 50kDa	NCI_H520_R	NCI_H520	NCI_H520_R - NCI_H520	11.3467	10.6526	0.694088	1.61786	0.000597524	-3.22364	0.00466377
TC0200007835.hg.1	ACTR2					ARP2 actin-related protein 2 homolog (yeast)	NCI_H520_R	NCI_H520	NCI_H520_R - NCI_H520	15.9588	15.2648	0.693938	1.61769	0.00165585	-2.78098	0.010764
TC1900010360.hg.1	ANKRD27					ankyrin repeat domain 27 (VPS9 domain)	NCI_H520_R	NCI_H520	NCI_H520_R - NCI_H520	10.5166	9.82273	0.69389	1.61764	0.00015677	-3.80474	0.00154735
TC0100015182.hg.1	TAF13					TAF13 RNA polymerase II, TATA box binding protein (TBP)-associated factor, 18kDa	NCI_H520_R	NCI_H520	NCI_H520_R - NCI_H520	11.156	10.4627	0.693297	1.61697	0.0129475	-1.88781	0.057163
TC1600011472.hg.1	NMRAL1					NmrA-like family domain containing 1	NCI_H520_R	NCI_H520	NCI_H520_R - NCI_H520	10.838	10.1447	0.693286	1.61696	0.00614584	-2.21142	0.03134
TC1600010825.hg.1	ZFHX3			x		zinc finger homeobox 3	NCI_H520_R	NCI_H520	NCI_H520_R - NCI_H520	8.00068	7.30747	0.693212	1.61688	0.131854	-0.879907	0.320483
TC0100016971.hg.1	ADIPOR1					adiponectin receptor 1	NCI_H520_R	NCI_H520	NCI_H520_R - NCI_H520	13.5478	12.8547	0.693155	1.61682	0.00952056	-2.02134	0.0446918
TC0100017708.hg.1	C1orf198					chromosome 1 open reading frame 198	NCI_H520_R	NCI_H520	NCI_H520_R - NCI_H520	5.874	5.18118	0.692819	1.61644	0.0708821	-1.14946	0.208029
TC1600011286.hg.1	CHMP1A					charged multivesicular body protein 1A	NCI_H520_R	NCI_H520	NCI_H520_R - NCI_H520	9.57773	8.88535	0.692377	1.61594	0.0014075	-2.85155	0.00941929
TSUnmapped00000598.hg.1	LRIG1						NCI_H520_R	NCI_H520	NCI_H520_R - NCI_H520	5.68474	4.99237	0.692374	1.61594	0.0216141	-1.66526	0.0850604
TC1400008994.hg.1	CLEC14A					C-type lectin domain family 14, member A	NCI_H520_R	NCI_H520	NCI_H520_R - NCI_H520	6.42775	5.7356	0.692152	1.61569	0.109675	-0.959893	0.282471
TC1200010618.hg.1	TUBA1A					tubulin, alpha 1a	NCI_H520_R	NCI_H520	NCI_H520_R - NCI_H520	14.2064	13.5144	0.692067	1.6156	0.000186501	-3.72932	0.00179375
TC0200009905.hg.1	DHRS9					dehydrogenase/reductase (SDR family) member 9	NCI_H520_R	NCI_H520	NCI_H520_R - NCI_H520	3.65299	2.96096	0.692029	1.61555	0.0156291	-1.80607	0.066313
TC0600011674.hg.1	PPIL1					peptidylprolyl isomerase (cyclophilin)-like 1	NCI_H520_R	NCI_H520	NCI_H520_R - NCI_H520	10.8591	10.1672	0.691838	1.61534	5.29676e-05	-4.27599	0.000637706
TC1500007202.hg.1	USP8					ubiquitin specific peptidase 8	NCI_H520_R	NCI_H520	NCI_H520_R - NCI_H520	10.9375	10.2457	0.691782	1.61528	0.00403132	-2.39455	0.0221732
TSUnmapped00000108.hg.1	RPS6KA1					ribosomal protein S6 kinase, 90kDa, polypeptide 1	NCI_H520_R	NCI_H520	NCI_H520_R - NCI_H520	6.04515	5.35353	0.691621	1.6151	0.0261354	-1.58277	0.0987237
TC0400009396.hg.1	NEIL3					nei-like DNA glycosylase 3	NCI_H520_R	NCI_H520	NCI_H520_R - NCI_H520	9.51672	8.82537	0.691351	1.6148	0.000219486	-3.65859	0.00205983
TC0X00009268.hg.1	PCYT1B					phosphate cytidylyltransferase 1, choline, beta	NCI_H520_R	NCI_H520	NCI_H520_R - NCI_H520	6.30403	5.6128	0.691238	1.61467	0.0144863	-1.83904	0.0625229
TC0700012658.hg.1	CHCHD3					coiled-coil-helix-coiled-coil-helix domain containing 3	NCI_H520_R	NCI_H520	NCI_H520_R - NCI_H520	11.54	10.8489	0.691175	1.6146	1.1159e-05	-4.95237	0.000180906
TC0800010234.hg.1	SFRP1					secreted frizzled-related protein 1	NCI_H520_R	NCI_H520	NCI_H520_R - NCI_H520	5.56899	4.87786	0.691131	1.61455	0.0230274	-1.63775	0.0894732
TC1100010349.hg.1	SVIP					small VCP/p97-interacting protein	NCI_H520_R	NCI_H520	NCI_H520_R - NCI_H520	7.14039	6.4495	0.69089	1.61428	0.0175991	-1.75451	0.0726409
TC1900009394.hg.1	C19orf70					chromosome 19 open reading frame 70	NCI_H520_R	NCI_H520	NCI_H520_R - NCI_H520	9.63057	8.93975	0.690822	1.6142	0.0213876	-1.66984	0.084387
TC0400009258.hg.1	PALLD					palladin, cytoskeletal associated protein	NCI_H520_R	NCI_H520	NCI_H520_R - NCI_H520	9.22254	8.53182	0.690727	1.6141	0.000614089	-3.21177	0.00476519
TC1500007739.hg.1	THSD4					thrombospondin type 1 domain containing 4	NCI_H520_R	NCI_H520	NCI_H520_R - NCI_H520	11.0803	10.3897	0.690641	1.614	0.0831778	-1.07999	0.232594
TC1500006951.hg.1	KNSTRN					kinetochore-localized astrin/SPAG5 binding protein	NCI_H520_R	NCI_H520	NCI_H520_R - NCI_H520	12.5419	11.8513	0.690597	1.61395	4.07431e-05	-4.38995	0.000511627
TC2000009768.hg.1	SLCO4A1-AS1					SLCO4A1 antisense RNA 1	NCI_H520_R	NCI_H520	NCI_H520_R - NCI_H520	4.3667	3.67619	0.690514	1.61386	0.000628972	-3.20137	0.00486133
TC1900007366.hg.1	MPV17L2					MPV17 mitochondrial membrane protein-like 2	NCI_H520_R	NCI_H520	NCI_H520_R - NCI_H520	9.50241	8.81191	0.690502	1.61384	0.000616163	-3.2103	0.00477955
TC1100008398.hg.1	PAAF1					proteasomal ATPase-associated factor 1	NCI_H520_R	NCI_H520	NCI_H520_R - NCI_H520	8.74492	8.05474	0.690185	1.61349	0.0103081	-1.98682	0.0476175
TC1500008514.hg.1	LRRC28					Transcript Identified by AceView, Entrez Gene ID(s) 123355	NCI_H520_R	NCI_H520	NCI_H520_R - NCI_H520	4.58962	3.89951	0.690115	1.61341	0.125212	-0.902354	0.309502
TC1100008067.hg.1	RAB1B					RAB1B, member RAS oncogene family	NCI_H520_R	NCI_H520	NCI_H520_R - NCI_H520	13.8176	13.1277	0.689858	1.61312	6.26703e-06	-5.20294	0.000113239
TC1700007757.hg.1	GRB7			x		growth factor receptor bound protein 7	NCI_H520_R	NCI_H520	NCI_H520_R - NCI_H520	5.93439	5.24458	0.689808	1.61307	0.0005766	-3.23913	0.00454165
TC0800008241.hg.1	TMEM67					transmembrane protein 67	NCI_H520_R	NCI_H520	NCI_H520_R - NCI_H520	9.47996	8.79101	0.688945	1.6121	0.00840952	-2.07523	0.0404593
TC0700011785.hg.1	CDK6					cyclin-dependent kinase 6	NCI_H520_R	NCI_H520	NCI_H520_R - NCI_H520	8.7449	8.0562	0.688692	1.61182	0.00571427	-2.24304	0.0295823
TC0900010950.hg.1	XPA					xeroderma pigmentosum, complementation group A	NCI_H520_R	NCI_H520	NCI_H520_R - NCI_H520	8.44254	7.7542	0.688339	1.61143	0.000801708	-3.09598	0.00592923
TC0300010845.hg.1	SEC22C					SEC22 homolog C, vesicle trafficking protein	NCI_H520_R	NCI_H520	NCI_H520_R - NCI_H520	8.55593	7.86786	0.688071	1.61113	0.0102584	-1.98892	0.047439
TC1500010709.hg.1	ARHGAP11B					Rho GTPase activating protein 11B	NCI_H520_R	NCI_H520	NCI_H520_R - NCI_H520	6.57861	5.89062	0.687983	1.61103	0.0606443	-1.21721	0.186323
TC0100007406.hg.1	LDLRAP1					low density lipoprotein receptor adaptor protein 1	NCI_H520_R	NCI_H520	NCI_H520_R - NCI_H520	7.21599	6.52803	0.687959	1.611	0.00482391	-2.3166	0.0257371
TC0X00011204.hg.1	LAGE3					L antigen family, member 3	NCI_H520_R	NCI_H520	NCI_H520_R - NCI_H520	9.21403	8.52664	0.687386	1.61036	0.10105	-0.995464	0.267076
TC1900009824.hg.1	DNAJB1					DnaJ (Hsp40) homolog, subfamily B, member 1	NCI_H520_R	NCI_H520	NCI_H520_R - NCI_H520	12.2466	11.5593	0.687283	1.61025	0.000862781	-3.0641	0.00630272
TC1000012423.hg.1	PFKP					phosphofructokinase, platelet	NCI_H520_R	NCI_H520	NCI_H520_R - NCI_H520	10.1218	9.43496	0.686855	1.60977	0.00117655	-2.92939	0.00810099
TC0300013684.hg.1	TFRC					transferrin receptor	NCI_H520_R	NCI_H520	NCI_H520_R - NCI_H520	13.0132	12.3268	0.686324	1.60918	0.000523614	-3.28099	0.00420932
TC0300011264.hg.1	IL17RD					interleukin 17 receptor D	NCI_H520_R	NCI_H520	NCI_H520_R - NCI_H520	11.7536	11.0679	0.68577	1.60856	0.0137013	-1.86324	0.0598626
TC1500010744.hg.1	GCOM1					GRINL1A complex locus 1; myocardial zonula adherens protein; polymerase (RNA) II (DNA directed) polypeptide M	NCI_H520_R	NCI_H520	NCI_H520_R - NCI_H520	4.24669	3.56099	0.685705	1.60849	0.0694109	-1.15857	0.205087
TC1200008370.hg.1	C12orf29					chromosome 12 open reading frame 29	NCI_H520_R	NCI_H520	NCI_H520_R - NCI_H520	8.83837	8.1531	0.685273	1.60801	0.00021591	-3.66573	0.00203553
TC0X00008727.hg.1	GPR50					G protein-coupled receptor 50	NCI_H520_R	NCI_H520	NCI_H520_R - NCI_H520	10.7201	10.0352	0.684898	1.60759	0.000690415	-3.16089	0.0052476
TC0300012435.hg.1	ASTE1					asteroid homolog 1 (Drosophila)	NCI_H520_R	NCI_H520	NCI_H520_R - NCI_H520	6.8363	6.15154	0.684761	1.60744	0.0142141	-1.84728	0.0616013
TC0300011403.hg.1	MAGI1					membrane associated guanylate kinase, WW and PDZ domain containing 1	NCI_H520_R	NCI_H520	NCI_H520_R - NCI_H520	8.16678	7.48212	0.684656	1.60732	0.0292039	-1.53456	0.107333
TC1200009071.hg.1	PEBP1					phosphatidylethanolamine binding protein 1	NCI_H520_R	NCI_H520	NCI_H520_R - NCI_H520	11.7865	11.1021	0.684426	1.60706	0.00401178	-2.39666	0.0220967
TC0600012550.hg.1	LYRM2					LYR motif containing 2	NCI_H520_R	NCI_H520	NCI_H520_R - NCI_H520	11.8786	11.1942	0.684414	1.60705	0.000495359	-3.30508	0.00402594
TC1100008333.hg.1	LRTOMT					leucine rich transmembrane and O-methyltransferase domain containing	NCI_H520_R	NCI_H520	NCI_H520_R - NCI_H520	7.25925	6.57492	0.684327	1.60695	0.00819848	-2.08627	0.0395593
TC0900008869.hg.1	ODF2					outer dense fiber of sperm tails 2	NCI_H520_R	NCI_H520	NCI_H520_R - NCI_H520	10.5578	9.87361	0.684157	1.60676	0.000541935	-3.26605	0.00432419
TC1100009335.hg.1	C11orf63					chromosome 11 open reading frame 63	NCI_H520_R	NCI_H520	NCI_H520_R - NCI_H520	5.54489	4.86075	0.684139	1.60674	0.00191216	-2.71848	0.0121015
TC0900010578.hg.1	UBQLN1					ubiquilin 1	NCI_H520_R	NCI_H520	NCI_H520_R - NCI_H520	13.1059	12.4219	0.683975	1.60656	0.00016504	-3.78241	0.00161708
[truncated: 19,448 more rows]
