# Supplementary material for: A pan-cancer transcriptome analysis identifies replication fork and innate immunity genes as modifiers of response to the CHK1 inhibitor prexasertib
Source: Oncotarget. 2020 Jan 21;11(3):216–36. doi: 10.18632/oncotarget.27400 (PMC6980627; doi:10.18632/oncotarget.27400)
Supplement: Supplementary file 9 [file oncotarget-11-216-s009.xlsx]

## Sheet: Supplementary Table 8
Supplementary Table 8: Proteomic profiling of parental and prexasertib-resistant NCI-H520 tumor cell lines
Analyte	Analyte (abbrev)	Pathway	Log2 Diff	P-value	Fold Change (Res/Par)
E-Cadherin # 0742	E-Cadherin	07.EMT	-4.14	1.30734e-05	0.0567199
TGF beta receptor I # 1421	TGFbRI	07.EMT	-3.74	2.61238e-06	0.0748424
TOPK (PBK ,Lymphokine-activated killer T-cell-originated protein kinase) # 1527	TOPK	SIG-OTHER	-3.725	2.97439e-05	0.0756246
Rb BG/MP # 046 [50kDa]	Rb1	01.CC	-2.965	2.28676e-05	0.12807
Aldh1A1 (alcohol dehydrogenase beta subunit) # 0451	AldhA1	08.STEM	-2.86	1.75018e-05	0.137738
HLA-A,B,C # 0544 [41kDa]	HLA-A,B,C	09.IMM	-2.65	6.31151e-05	0.15932
Akt1 # 1364	Akt1	04.SIG.PI3K-MAPK	-2.57	0.380582	0.168404
Cytokeratin 18 (DC10) # 1122	Cytokeratin 18	07.EMT	-2.26	4.89017e-06	0.208772
E2F-4 # 1131	E2F-4	01.CC	-2.225	4.41937e-08	0.213899
Cyclin A TK # 103	Cyclin A2	01.CC	-2.185	0.00326194	0.219912
Erk1/2 (MAPK p44/42) - p- Tyr204 # 0901	Erk1/2-p-Y204	04.SIG.PI3K-MAPK	-2.085	3.20482e-05	0.235696
Rad23B # 0984	Rad23B	03.DDR	-2.04	0.000757147	0.243164
BMP4 # 0936	BMP4	07.EMT	-1.965	0.00418614	0.256139
p38 MAPK - p- Thr180/Tyr182 # 1223	p38-p-T180/Y182	SIG-OTHER	-1.735	0.00210871	0.300409
BID # 0675	BID	02.APOP	-1.67	0.000178377	0.314253
Histone H3 - monomethyl Lys4 # 1039	HH3 - monometh K4	06.EPI	-1.625	0.000371522	0.32421
Ezrin / Radixin / Moesin # 1573	Ezrin/Radixin/Moesin	07.EMT	-1.58	0.02282	0.334482
Cofilin - p- Ser3 # 1006	Cofilin-p-S3	07.EMT	-1.525	9.39396e-05	0.34748
Nanog # 0957	Nanog	08.STEM	-1.32	0.000199738	0.400535
CREB - p- Ser133 # 1043	CREB-p-S133	04.SIG.PI3K-MAPK	-1.305	0.00894904	0.404721
beta-Catenin (non-pospho Ser33/37/Thr41; active) # 1356	bCatenin (non-pS33/37/T41)	SIG-OTHER	-1.3	0.0047941	0.406126
RSK 1 (p90RSK) - p- Thr573 # 1235	RSK 1-p-T573	04.SIG.PI3K-MAPK	-1.285	0.00015457	0.410371
Ras # 1719	KRas	04.SIG.PI3K-MAPK	-1.28	0.000215759	0.411796
p53 # 1121	p53	02.APOP	-1.265	0.00145075	0.416099
Jagged1 # 1431	Jagged1	08.STEM	-1.23	0.0207328	0.426317
Actin # 0900	Actin	CON	-1.185	0.000983298	0.439825
Erk1/2 (MAPK p44/42) - p- Thr202/Tyr204 # 1722 [42kDa]	Erk1/2-p-T202/Y204	04.SIG.PI3K-MAPK	-1.155	0.000196126	0.449066
RSK 1 (p90RSK) - p- Ser380 ab151279	RSK 1 (p90RSK)-p-S380	04.SIG.PI3K-MAPK	-1.135	0.0162171	0.455335
Chk2 - p- Thr68 # 1012	Chk2-p-T68	01.CC	-1.11	0.00129765	0.463294
Chk1 - p- Ser296 # 1612	Chk1-p-S296	01.CC	-1.06	0.178936	0.479632
Erk2 (MAPK p42) TK # 010	Erk2 (MAPK p42)	04.SIG.PI3K-MAPK	-1.005	0.00306754	0.49827
Histone H3 - trimethyl Lys9 # 0921	HH3 - trimeth K9	06.EPI	-0.955	0.00167342	0.515842
Cofilin # 1004	Cofilin	07.EMT	-0.855	0.00139138	0.552865
PDK1 - p- Ser241 # 1834	PDK1-p-S241	04.SIG.PI3K-MAPK	-0.815	0.00432086	0.568408
Rab11a ab151279	Rab11a	07.EMT	-0.805	0.00423436	0.572362
Smad3 # 1553	Smad3	07.EMT	-0.805	0.0534098	0.572362
HSP70 # 1524	HSP70	SIG-OTHER	-0.795	0.00341603	0.576343
STAT 1 # 1186	STAT 1	09.IMM	-0.79	0.0447372	0.578344
PPAR gamma - p- Ser112 # 1296	PPAR gamma-p-S112	SIG-OTHER	-0.775	0.00102937	0.584389
Beta-2-microglobulin # 0332	Beta-2-microglobulin	09.IMM	-0.725	0.00178797	0.604997
Histone H3 - trimethyl Lys27 # 0940	Histone H3 - trimethyl Lys27	06.EPI	-0.715	0.0821491	0.609205
PPAR gamma # 1297	PPAR gamma	SIG-OTHER	-0.69	0.00177614	0.619854
AMPK alpha TK # 028	AMPK alpha	SIG-OTHER	-0.68	0.0288763	0.624165
HLA-A,B,C # 0544 [55kDa]	HLA-A,B,C	09.IMM	-0.675	0.00123454	0.626332
Rad51 # 0735	Rad51	03.DDR	-0.66	0.0962273	0.632878
EMSY # 1388	EMSY	03.DDR	-0.655	0.259747	0.635075
cdc2 (CDK1) # 1194	cdc2 (CDK1)	01.CC	-0.65	0.0266235	0.63728
beta-Catenin # 1822	beta-Catenin	SIG-OTHER	-0.645	0.00382499	0.639493
PKA C alpha TK # 022	PKA C alpha	SIG-OTHER	-0.635	0.0135482	0.643941
cdc25B # 0490	cdc25B	01.CC	-0.615	0.0147701	0.65293
FoxO1/O3a/O4 - p- Thr24/Thr32/Thr28 # 1483	FoxO1/O3a/O4- p-T24/T32/T28	05.SIG	-0.59	0.245117	0.664343
B-Myb (MYBL2) - p- Thr487 # 1112	B-Myb (MYBL2) - p- Thr487	05.SIG	-0.535	0.42703	0.690159
CDK2 # 1479	CDK2	01.CC	-0.52	0.0377505	0.697372
Akt - p- Thr308 # 0583	Akt - p- Thr308	05.SIG	-0.51	0.0386675	0.702222
STAT 3 - p- Ser727 # 1606	STAT 3 - p- Ser727	05.SIG	-0.49	0.18296	0.712025
4E-BP1 # 0446	4E-BP1	05.SIG	-0.465	0.141858	0.724471
PARP - cleaved Asp214 # 1044 [60kDa]	PARP - cleaved Asp214	02.APOP	-0.45	0.136318	0.732043
PDK1 TK # 014	PDK1	05.SIG	-0.445	0.0563218	0.734584
cdc2 (CDK1) - p- Tyr15 # 1009	cdc2 (CDK1) - p- Tyr15	01.CC	-0.44	0.131325	0.737135
FKBP12 # 0539	FKBP12	05.SIG	-0.44	0.00733026	0.737135
c-myc # 1717 [50kDa]	c-myc	05.SIG	-0.43	0.121005	0.742262
Bad - p- Ser136 # 0697	Bad - p- Ser136	02.APOP	-0.425	0.353741	0.744839
Erk1 (MAPK p44) TK # 012	Erk1 (MAPK p44)	05.SIG	-0.425	0.2302	0.744839
RHEB # 1390	RHEB	05.SIG	-0.425	0.0157121	0.744839
Aurora B (AIM1) # 0685	Aurora B	01.CC	-0.42	0.00201013	0.747425
Aurora A (AIK) # 0700	Aurora A	01.CC	-0.41	0.110527	0.752623
FGF receptor 1 # 1557 [120kDa]	FGF receptor 1	05.SIG	-0.41	0.139181	0.752623
Akt2 - p- Ser474 # 1542	Akt2 - p- Ser474	05.SIG	-0.41	0.210032	0.752623
IGFBP-5 # 0603	IGFBP-5	05.SIG	-0.4	0.0181096	0.757858
CREB # 1827	CREB	05.SIG	-0.375	0.2302	0.771105
PKA C alpha/beta/gamma - p- Thr197 TK # 026	PKA C alpha/beta/gamma - p- Thr197	05.SIG	-0.37	0.0627324	0.773782
p70 S6 kinase # 1566	p70 S6 kinase	05.SIG	-0.36	0.0569072	0.779165
SPRY4 (Spry-4, Sprouty 4) # 0420	SPRY4 (Spry-4, Sprouty 4)	05.SIG	-0.355	0.121793	0.78187
XLF # 1369	XLF	05.SIG	-0.345	0.0983301	0.787308
FGF receptor 1 # 1557 [145kDa]	FGF receptor 1	05.SIG	-0.34	0.204381	0.790041
MEK1 TK # 005	MEK1	05.SIG	-0.325	0.0491473	0.798298
Bax # 1173	Bax	02.APOP	-0.31	0.445024	0.806642
Histone H2A.X - p- Ser139 # 1611	Histone H2A.X - p- Ser139	01.CC	-0.305	0.0115664	0.809442
Erk1/2 (MAPK p44/42) - p- Thr202/Tyr204 # 1722 [44kDa]	Erk1/2 (MAPK p44/42) - p- Thr202/Tyr204	05.SIG	-0.3	0.340121	0.812252
PCNA # 0256	PCNA	01.CC	-0.295	0.159842	0.815072
b-Raf TK # 036	b-Raf	05.SIG	-0.29	0.0707879	0.817902
Histone H3 - acetyl Lys14 # 1156	Histone H3 - acetyl Lys14	06.EPI	-0.29	0.161671	0.817902
Thymidylate synthase # 0263	Thymidylate synthase	01.CC	-0.28	0.0266835	0.823591
p38 MAPK # 0350	p38 MAPK	05.SIG	-0.27	0.320328	0.82932
CDK4 # 1272	CDK4	01.CC	-0.265	0.109803	0.832199
CDK2 - p- Thr160 # 1480	CDK2 - p- Thr160	01.CC	-0.255	0.261072	0.837987
B-Myb (MYBL2) # 1113	B-Myb	05.SIG	-0.255	0.421632	0.837987
Cyclin E1 # 1510	Cyclin E1	01.CC	-0.24	0.106364	0.846745
Ki-67 BG/MP # 130	Ki-67	01.CC	-0.235	0.578122	0.849685
Caspase 7 # 1163	Caspase 7	02.APOP	-0.225	0.0736509	0.855595
HSP 90 # 0266	HSP 90 # 0266	05.SIG	-0.22	0.178043	0.858565
AMPK alpha - p- Thr172 # 0437	AMPK alpha - p- Thr172	05.SIG	-0.21	0.175866	0.864537
Thyroid transcription factor 1 # 1246 [36kDa]	Thyroid transcription factor 1	05.SIG	-0.195	0.616842	0.873573
alpha-Tubulin # 1086	alpha-Tubulin	CON	-0.19	0.110765	0.876606
Caspase 6 # 0711	Caspase 6	02.APOP	-0.185	0.0287559	0.879649
GAPDH # 2007	GAPDH	CON	-0.185	0.0799804	0.879649
STAT 3 # 1818	STAT 3	05.SIG	-0.18	0.269606	0.882703
Erk1/2 (MAPK p44/42) # 1755 [42kDa]	Erk1/2 (MAPK p44/42)	05.SIG	-0.175	0.168626	0.885768
Histone H3.3 - p- Ser28/Ser31 # 0204	Histone H3.3 - p- Ser28/Ser31	06.EPI	-0.175	0.37634	0.885768
S6 ribosomal protein BG/MP # 054	S6 ribosomal protein	05.SIG	-0.17	0.458725	0.888843
Caspase 9 # 0707 [47kDa]	Caspase 9	02.APOP	-0.165	0.523782	0.891929
Caspase 3 # 0766	Caspase 3	02.APOP	-0.15	0.293498	0.90125
Cyclin D1 # 1067	Cyclin D1	01.CC	-0.145	0.493585	0.904379
HES-1 # 0933	HES-1	08.STEM	-0.105	0.840014	0.929805
MCM2 # 1501	MCM2	01.CC	-0.1	0.470011	0.933033
FAK1 # 0223	FAK1	07.EMT	-0.1	0.677943	0.933033
FoxM1 # 1196	FoxM1	05.SIG	-0.095	0.79811	0.936272
Eg5 # 1279	Eg5	01.CC	-0.06	0.840493	0.959264
MCM2 - p- Ser139 # 1079	MCM2 - p- Ser139	01.CC	-0.06	0.665894	0.959264
Thyroid transcription factor 1 # 1246 [43kDa]	Thyroid transcription factor 1	05.SIG	-0.06	0.930109	0.959264
Sox2 # 0946	Sox2	08.STEM	-0.06	0.627193	0.959264
b-Raf - p- Ser445 # 1171	b-Raf - p- Ser445	05.SIG	-0.055	0.670902	0.962594
Bcl-xL # 1819	Bcl-xL	02.APOP	-0.045	0.806935	0.96929
Bim # 0680	Bim	02.APOP	-0.04	0.734274	0.972655
Histone deacetylase 2 (HDAC2) # 1680	Histone deacetylase 2 (HDAC2)	06.EPI	-0.02	0.849088	0.986233
Histone H3 - acetyl Lys9 # 1089	Histone H3 - acetyl Lys9	06.EPI	-0.005	0.928786	0.99654
Cyclin E1 - p- Thr62 # 1512	Cyclin E1 - p- Thr62	01.CC	0	1	1
p27 (Kip1, CDKN1B) - p- Thr187 # 0498	p27 - p- Thr187	01.CC	0	1	1
PLK1 - p- Thr210 # 1023	PLK1 - p- Thr210	01.CC	0	1	1
Rb2 (p130) # 1403	Rb2 (p130)	01.CC	0	1	1
ATR # 1081	ATR	03.DDR	0	1	1
BRCA1 - p- Ser1524	BRCA1 - p- Ser1524	03.DDR	0	1	1
p95 (NBS1) - p- Ser343 # 1366	p95 (NBS1) - p- Ser343	03.DDR	0	1	1
Rad50 # 1367	Rad50	03.DDR	0	1	1
Caspase 8 BG/MP # 074	Caspase 8	05.SIG	0	1	1
c-Jun - p- Ser63 # 1162	c-Jun - p- Ser63	05.SIG	0	1	1
HSP 27 # 0344	HSP 27	05.SIG	0	1	1
JNK/SAPK 1/2/3 - p- Tyr185/Tyr223 # 0215	JNK/SAPK 1/2/3 - p- Tyr185/Tyr223	05.SIG	0	1	1
Noxa # 0918	Noxa	05.SIG	0	1	1
STAT 2 # 0649	STAT 2	05.SIG	5.55112e-17	1	1
Histone H3 - p- Ser28 # 1058	Histone H3 - p- Ser28	01.CC	4.44089e-16	1	1
strep	Strep	??	0.001	0.966095	1.00069
Survivin # 0764	Survivin	01.CC	0.01	0.964656	1.00696
RSK 3 - p- Thr353/Thr356 # 1816	RSK 3 - p- Thr353/Thr356	05.SIG	0.01	0.895022	1.00696
JNK/SAPK # 1319 [54kDa]	JNK/SAPK	05.SIG	0.015	0.905111	1.01045
YAP/TAZ # 1894	YAP/TAZ	05.SIG	0.015	0.971408	1.01045
Histone H3 - acetyl/p- Lys9/Ser10 # 1042	Histone H3 - acetyl/p- Lys9/Ser10	06.EPI	0.02	0.974538	1.01396
GADD45 alpha # 1201	GADD45 alpha	05.SIG	0.03	0.80582	1.02101
Rb - p- Ser608 # 1271	Rb - p- Ser608	01.CC	0.04	0.849705	1.02811
Cyclin B1 # 1243	Cyclin B1	01.CC	0.05	0.780157	1.03526
cdc25A (M-phase inducer phosphatase 1) - p- Ser75 # 0401	cdc25A - p- Ser75	01.CC	0.055	0.833292	1.03886
RPA2 p34 # 1078	RPA2	01.CC	0.065	0.726398	1.04608
Erk1/2 (MAPK p44/42) # 1755 [44kDa]	Erk1/2 (MAPK p44/42)	05.SIG	0.095	0.73234	1.06807
Histone H3 - acetyl Lys9/Lys14 # 1614	Histone H3 - acetyl Lys9/Lys14	06.EPI	0.095	0.441876	1.06807
Histone H2B - acetyl Lys5 # 1025	Histone H2B - acetyl Lys5	06.EPI	0.105	0.144986	1.07549
Rad52 # 1368	Rad52	03.DDR	0.115	0.650531	1.08298
Fibronectin # 1249	Fibronectin	07.EMT	0.12	0.573988	1.08673
RSK 1 (p90RSK) # 0246	RSK 1 (p90RSK)	05.SIG	0.145	0.66874	1.10573
Histone H3 - acetyl Lys18 # 0945	Histone H3 - acetyl Lys18	06.EPI	0.155	0.269375	1.11342
Rb - p- Ser807/Ser811 # 1270	Rb - p- Ser807/Ser811	01.CC	0.17	0.248727	1.12506
RecQL1 # 0897	RecQL1	03.DDR	0.17	0.328154	1.12506
Histone H3 - p- Ser10 # 1610	Histone H3 - p- Ser10	01.CC	0.17	0.223633	1.12506
JNK/SAPK # 1319 [46kDa]	JNK/SAPK	05.SIG	0.175	0.303674	1.12896
LEF1 # 1470	LEF1	05.SIG	0.175	0.164017	1.12896
Caspase 9 # 0707 [35kDa]	Caspase 9	02.APOP	0.18	0.484919	1.13288
Src # 1359	Src	07.EMT	0.18	0.225861	1.13288
SUZ12 # 1453	SUZ12	06.EPI	0.19	0.381996	1.14076
Rb BG/MP # 046 [110kDa]	Rb1	01.CC	0.21	0.455064	1.15669
Histone H3 - p- Thr3 # 1030	Histone H3 - p- Thr3	06.EPI	0.21	0.403801	1.15669
Histone H3 # 1757	Histone H3	06.EPI	0.215	0.00595126	1.1607
Notch 2 # 1441	Notch 2	08.STEM	0.22	0.283547	1.16473
MEK1 - p- Thr286 # 0210	MEK1 - p- Thr286	05.SIG	0.225	0.494791	1.16878
c-Raf - p- Ser259 # 1190	c-Raf - p- Ser259	05.SIG	0.245	0.204157	1.18509
GADD45B # 1406	GADD45B	05.SIG	0.245	0.159935	1.18509
Dvl3 # 0686	Dvl3	05.SIG	0.25	0.335941	1.18921
AML1 # 1540	AML1	05.SIG	0.25	0.0364	1.18921
Ezh2 # 1759	Ezh2	06.EPI	0.255	0.320188	1.19334
IDH1 (Isocitrate dehydrogenase [NADP] cytoplasmic) # 1316	IDH1	06.EPI	0.27	0.169351	1.20581
p70 S6 kinase - p- Thr389 # 1211	p70 S6 kinase - p- Thr389	05.SIG	0.275	0.148424	1.20999
Sumo 2/3 # 1198	Sumo 2/3	05.SIG	0.275	0.230009	1.20999
HSP 27 - p- Ser78 # 0346	HSP 27 - p- Ser78	05.SIG	0.28	0.393033	1.21419
PI3-kinase p110 alpha # 1160	PI3-kinase p110 alpha	05.SIG	0.28	0.800922	1.21419
E2F-2 # 1107	E2F-2	01.CC	0.295	0.794167	1.22688
p21 (Waf1, Cip1, CDKN1A) # 1102	p21	01.CC	0.295	0.2302	1.22688
FGF receptor - p- Tyr653/Tyr654 # 1498	FGF receptor - p- Tyr653/Tyr654	05.SIG	0.295	0.2302	1.22688
LSD1 # 1640	LSD1	05.SIG	0.295	0.126484	1.22688
Histone H3 - trimethyl Lys4 # 1040	Histone H3 - trimethyl Lys4	06.EPI	0.305	0.488406	1.23542
EpCAM (CD326) # 0454	EpCAM	07.EMT	0.31	0.521421	1.23971
HELLS # 1944	HELLS	03.DDR	0.32	0.158087	1.24833
Histone H4 # 0264	Histone H4	06.EPI	0.33	0.0339195	1.25701
Rb - p- Ser780 # 1879	Rb - p- Ser780	01.CC	0.34	0.0227285	1.26576
c-myc # 1717 [60kDa]	c-myc	05.SIG	0.34	0.0840666	1.26576
Bik # 0718	Bik	02.APOP	0.345	0.04901	1.27015
Mre11 # 1374	Mre11	03.DDR	0.355	0.173684	1.27899
Histone H3 - p- Thr11 # 0941	Histone H3 - p- Thr11	06.EPI	0.365	0.513846	1.28788
Histone H3 - acetyl Lys23 # 1123	Histone H3 - acetyl Lys23	06.EPI	0.37	0.0512141	1.29235
FAK1 - p- Tyr407 # 1115	FAK1 - p- Tyr407	07.EMT	0.375	0.259206	1.29684
S6 ribosomal protein - p- Ser235/Ser236 # 0442	S6 ribosomal protein - p- Ser235/Ser236	04.SIG.PI3K-MAPK	0.435	0.00980322	1.35191
PKC iota # 1874	PKC iota	05.SIG	0.44	0.0428451	1.3566
Smad1 # 0955	Smad1	05.SIG	0.44	0.0181332	1.3566
Sox9 # 1302	Sox9	08.STEM	0.445	0.0371978	1.36131
CDKN2B (p15 INK4B, CDN2B, MTS2) # 0412	p15	01.CC	0.455	0.0437494	1.37078
IDH2 # 1137	IDH2	06.EPI	0.46	0.0082247	1.37554
PARP # 0708	PARP	02.APOP	0.47	0.0738814	1.38511
PLK1 # 1520	PLK1	05.SIG	0.48	0.00551362	1.39474
HMGCR # 1126	HMGCR	05.SIG	0.5	0.0247596	1.41421
c-Raf - p- Ser338 # 1219	c-Raf- p-S338	05.SIG	0.59	0.357552	1.50525
Bub1b # 1033	Bub1b	01.CC	0.62	0.0617991	1.53688
p27 (Kip1, CDKN1B) # 0410	p27	01.CC	0.63	0.0501205	1.54756
Src - p- Tyr527 # 1189	Src-p-Y527	07.EMT	0.65	0.00195507	1.56917
Histone H2B # 0243	Histone H2B	01.CC	0.705	0.0132153	1.63014
PGC-1 alpha # 1407	PGC-1 alpha	05.SIG	0.705	0.142046	1.63014
S6 ribosomal protein - p- Ser240/Ser244 BG/MP # 055	S6 ribosomal protein-p-S240/S244	04.SIG.PI3K-MAPK	0.715	0.00728162	1.64148
c-Raf TK # 029	c-Raf	04.SIG.PI3K-MAPK	0.735	0.00657225	1.6644
Smad2/3 TK # 100	Smad2/3	07.EMT	0.74	0.0529331	1.67018
4E-BP1 - p- Ser65 # 1202	4E-BP1-p-S65	04.SIG.PI3K-MAPK	0.77	0.0133967	1.70527
HSP 27 - p- Ser82 # 0345	HSP 27- p-S82	05.SIG	0.795	0.440483	1.73508
MEKK4 # 0440	MEKK4	SIG-OTHER	0.87	0.00501619	1.82766
Rb2 (p130) - p- Ser952 # 1391	Rb2 (p130)-p-S952	01.CC	0.885	0.0316512	1.84676
MKK6 # 0247	MKK6	SIG-OTHER	1	0.000507543	2
Histone H4 - acetyl Lys16 BG/MP # 128	Histone H4 - acetyl Lys16	06.EPI	1.115	0.167813	2.16595
53BP1 # 1525	53BP1	03.DDR	1.14	0.0069292	2.20381
JNK/SAPK - p- Thr183/Tyr185 # 0348 [35kDa]	JNK/SAPK- p-T183/Y185	07.EMT	1.16	0.0504143	2.23457
Topo 2 alpha # 0892	Topo 2 alpha	01.CC	1.18	0.0874647	2.26577
YAP - p- Ser127 # 1260	YAP-p-S127	07.EMT	1.225	0.0844927	2.33755
FAK1 - p- Tyr576/Tyr577 # 0213	FAK1-p-Y576/Y577	07.EMT	1.23	0.0265699	2.34567
JNK/SAPK - p- Thr183/Tyr185 # 0348 [54kDa]	JNK-p-T183/Y185	07.EMT	1.3	0.0135169	2.46229
Smad4 # 1552	Smad4	07.EMT	1.33	3.69286e-05	2.51403
mTOR (FRAP)- p- Ser2448 # 1608	mTOR-p-S2448	04.SIG.PI3K-MAPK	1.335	1.8671e-05	2.52275
Histone H4 - acetyl Lys8 # 0228	Histone H4 - acetyl Lys8	06.EPI	1.345	0.105437	2.5403
cdc25A (M-phase inducer phosphatase 1) # 0400	cdc25A	01.CC	1.35	0.00729827	2.54912
mTOR (FRAP) # 1911	mTOR	04.SIG.PI3K-MAPK	1.36	0.130801	2.56685
DNMT1 # 1066	DNMT1	06.EPI	1.395	0.0243922	2.62989
PKC theta # 1587	PKC theta	SIG-OTHER	1.395	0.00649905	2.62989
c-Jun # 1187	c-Jun	07.EMT	1.4	2.43005e-06	2.63902
Histone H2B - acetyl Lys15 # 0222	HH2B-acetyl K15	06.EPI	1.41	0.00873803	2.65737
Smad2 # 1530	Smad2	07.EMT	1.9	2.4538e-05	3.73213
PLC gamma I TK # 095	PLC gamma I	SIG-OTHER	1.95	0.00291463	3.86375
FAK1 - p- Tyr861 # 0219	FAK1-p-Y861	07.EMT	2.015	0.00627641	4.04181
c-Met (HGF/SF receptor) # 1931 [56kDa]	c-Met	07.EMT	2.295	0.00377946	4.90754
Vimentin # 1376	Vimentin	07.EMT	2.375	8.47072e-05	5.18736
N-Cadherin # 0762	N-Cadherin	07.EMT	3.43	2.19173e-07	10.7779
Histone H4 - monomethyl Lys20 # 1073	HH4 - monometh K20	06.EPI	3.72	0.00618078	13.1775
CD9 # 1973	CD9	08.STEM	5.44	4.94892e-09	43.4113
