# Supplementary material for: A pan-cancer transcriptome analysis identifies replication fork and innate immunity genes as modifiers of response to the CHK1 inhibitor prexasertib
Source: Oncotarget. 2020 Jan 21;11(3):216–36. doi: 10.18632/oncotarget.27400 (PMC6980627; doi:10.18632/oncotarget.27400)
Supplement: Supplementary file 10 [file oncotarget-11-216-s010.xlsx]

## Sheet: Supplementary Table 9
Supplementary Table 9: Differentially expressed genes between parental and prexasertib-resistant Rh41 tumor cell lines
Transcript	Accession	Gene	group1	group2	contrast	lsmean_g1_log2	lsmean_g2_log2	Diff_log2	p.value	Fold change	FDR
TC0100008815.hg.1	NM_006820	IFI44L	Rh41_P8	Rh41_P10	Rh41_P8 - Rh41_P10	8.40876	3.41956	4.98919	4.05435e-06	31.7611	0.000636603
TC1000008467.hg.1	NM_017824	2017-03-05	Rh41_P8	Rh41_P10	Rh41_P8 - Rh41_P10	7.64895	7.28387	0.365078	5.83818e-05	1.28795	0.00244565
TC0200011400.hg.1	NM_001008491	2017-09-02	Rh41_P8	Rh41_P10	Rh41_P8 - Rh41_P10	9.21999	9.51123	-0.291243	0.00073221	-1.22369	0.0108076
TC1000008400.hg.1	NM_001270927	IFIT1	Rh41_P8	Rh41_P10	Rh41_P8 - Rh41_P10	7.8479	3.36223	4.48567	1.72066e-06	22.4038	0.000417315
TC1700011261.hg.1	NM_001198713	2017-09-04	Rh41_P8	Rh41_P10	Rh41_P8 - Rh41_P10	7.08002	5.91468	1.16534	0.000181401	2.24285	0.00466511
TC0200013836.hg.1	NM_144710	2017-09-10	Rh41_P8	Rh41_P10	Rh41_P8 - Rh41_P10	9.00681	8.29426	0.71255	0.00125658	1.6387	0.0154891
TC0400007913.hg.1	NM_001306147	2017-09-11	Rh41_P8	Rh41_P10	Rh41_P8 - Rh41_P10	9.36557	9.53263	-0.167059	0.00554609	-1.12277	0.0393492
TC0900006560.hg.1	NM_025239	PDCD1LG2	Rh41_P8	Rh41_P10	Rh41_P8 - Rh41_P10	7.52987	3.37828	4.15159	3.34649e-07	17.7727	0.000205073
TC0700011796.hg.1	NM_001193307	SAMD9	Rh41_P8	Rh41_P10	Rh41_P8 - Rh41_P10	7.79972	3.65506	4.14466	1.48163e-05	17.6875	0.00114722
TC1100012165.hg.1	NM_001225	CASP4	Rh41_P8	Rh41_P10	Rh41_P8 - Rh41_P10	8.18101	4.14159	4.03942	4.52604e-07	16.4432	0.000213189
TC0100013445.hg.1	NM_002038	IFI6	Rh41_P8	Rh41_P10	Rh41_P8 - Rh41_P10	11.7708	7.77745	3.99338	7.00459e-08	15.9267	9.38965e-05
TC0400012990.hg.1	NM_001012967	DDX60L	Rh41_P8	Rh41_P10	Rh41_P8 - Rh41_P10	7.43128	3.54752	3.88376	2.91816e-06	14.7614	0.000530413
TC2200008888.hg.1	NM_017436	A4GALT	Rh41_P8	Rh41_P10	Rh41_P8 - Rh41_P10	5.13958	4.64138	0.498207	0.00271779	1.41246	0.025322
TC0100008816.hg.1	NM_006417	IFI44	Rh41_P8	Rh41_P10	Rh41_P8 - Rh41_P10	7.77835	4.1149	3.66345	5.64393e-06	12.6709	0.0007079
TC1200010798.hg.1	NM_001173466	AAAS	Rh41_P8	Rh41_P10	Rh41_P8 - Rh41_P10	8.93252	9.61286	-0.68034	0.000229209	-1.60252	0.00534355
TC0100014852.hg.1	NM_002053	GBP1	Rh41_P8	Rh41_P10	Rh41_P8 - Rh41_P10	7.94542	4.39728	3.54815	2.2976e-06	11.6977	0.000483126
TC1000008397.hg.1	NM_001031683	IFIT3	Rh41_P8	Rh41_P10	Rh41_P8 - Rh41_P10	7.45618	3.91384	3.54234	6.47391e-05	11.6507	0.00256136
TC1200009303.hg.1	NM_023928	AACS	Rh41_P8	Rh41_P10	Rh41_P8 - Rh41_P10	6.78606	7.21443	-0.428367	0.00538166	-1.34571	0.0387008
TC0900010920.hg.1	NM_153698	AAED1	Rh41_P8	Rh41_P10	Rh41_P8 - Rh41_P10	7.21542	6.09393	1.12149	3.45415e-05	2.17571	0.00186278
TC0100009364.hg.1	NM_000757	CSF1	Rh41_P8	Rh41_P10	Rh41_P8 - Rh41_P10	7.58686	4.13221	3.45464	3.83493e-05	10.9635	0.00191699
TC1600010752.hg.1	NM_001605	AARS	Rh41_P8	Rh41_P10	Rh41_P8 - Rh41_P10	7.8193	8.20734	-0.388041	0.000282152	-1.30862	0.00601551
TC1600006658.hg.1	NM_001012631	IL32	Rh41_P8	Rh41_P10	Rh41_P8 - Rh41_P10	9.78471	6.5914	3.19331	3.4781e-08	9.14707	6.21653e-05
TC0700012439.hg.1	NM_005763	AASS	Rh41_P8	Rh41_P10	Rh41_P8 - Rh41_P10	6.26881	6.94266	-0.673857	0.000574486	-1.59533	0.00930633
TC2200006540.hg.1	NM_017414	USP18	Rh41_P8	Rh41_P10	Rh41_P8 - Rh41_P10	6.81305	3.63719	3.17586	3.68175e-05	9.03708	0.00189616
TC0400012366.hg.1	NM_017631	DDX60	Rh41_P8	Rh41_P10	Rh41_P8 - Rh41_P10	6.94249	3.76942	3.17306	5.43711e-07	9.0196	0.00022426
TC1600006826.hg.1	NM_000663	ABAT	Rh41_P8	Rh41_P10	Rh41_P8 - Rh41_P10	8.15857	9.25209	-1.09352	4.73654e-06	-2.13394	0.000674231
TC0200015976.hg.1	NM_001185015	SP110	Rh41_P8	Rh41_P10	Rh41_P8 - Rh41_P10	8.47631	5.32886	3.14745	1.17741e-05	8.86088	0.000994215
TC0200015645.hg.1	NM_015657	ABCA12	Rh41_P8	Rh41_P10	Rh41_P8 - Rh41_P10	2.8767	3.42216	-0.545464	0.00675683	-1.45949	0.0448377
TC1300009505.hg.1	NM_001105515	ABCC4	Rh41_P8	Rh41_P10	Rh41_P8 - Rh41_P10	6.17826	7.39733	-1.21907	0.000786937	-2.32796	0.0113438
TC1400009690.hg.1	NM_005050	ABCD4	Rh41_P8	Rh41_P10	Rh41_P8 - Rh41_P10	6.69355	7.04519	-0.351645	0.00569546	-1.27601	0.040025
TC1400010584.hg.1	NM_006084	IRF9	Rh41_P8	Rh41_P10	Rh41_P8 - Rh41_P10	8.94895	5.94889	3.00005	4.80087e-06	8.00029	0.000675715
TC0600007535.hg.1	ENST00000326195	ABCF1	Rh41_P8	Rh41_P10	Rh41_P8 - Rh41_P10	7.32599	7.0911	0.234892	0.00589975	1.17682	0.0408187
TC1400006652.hg.1	NM_022060	ABHD4	Rh41_P8	Rh41_P10	Rh41_P8 - Rh41_P10	5.83571	5.20853	0.627183	0.00274584	1.54455	0.02549
TC0300007194.hg.1	NM_016006	ABHD5	Rh41_P8	Rh41_P10	Rh41_P8 - Rh41_P10	5.31641	4.68757	0.628837	0.000691695	1.54632	0.0104647
TC0100013534.hg.1	NM_006762	LAPTM5	Rh41_P8	Rh41_P10	Rh41_P8 - Rh41_P10	8.53879	5.67712	2.86167	7.21207e-06	7.26856	0.000805204
TC0200010518.hg.1	NM_001282925	ABI2	Rh41_P8	Rh41_P10	Rh41_P8 - Rh41_P10	7.85496	8.39614	-0.541183	8.87012e-06	-1.45516	0.000864756
TC0300011849.hg.1	NM_015429	ABI3BP	Rh41_P8	Rh41_P10	Rh41_P8 - Rh41_P10	9.06258	7.1655	1.89707	2.19819e-05	3.72457	0.00140149
TC0100016548.hg.1	NM_001136000	ABL2	Rh41_P8	Rh41_P10	Rh41_P8 - Rh41_P10	8.10952	6.47944	1.63008	1.86153e-07	3.0953	0.000142593
TC1000011904.hg.1	NM_001003407	ABLIM1	Rh41_P8	Rh41_P10	Rh41_P8 - Rh41_P10	7.95941	6.7537	1.20571	0.00042209	2.30651	0.00765312
TC0900009825.hg.1	NM_014314	DDX58	Rh41_P8	Rh41_P10	Rh41_P8 - Rh41_P10	7.50137	4.72833	2.77304	9.13922e-05	6.83546	0.00313858
TC1100012949.hg.1	NM_003641	IFITM1	Rh41_P8	Rh41_P10	Rh41_P8 - Rh41_P10	10.9856	8.2219	2.7637	2.1964e-05	6.79136	0.00140149
		ABR
TC0200015242.hg.1	NM_007315	STAT1	Rh41_P8	Rh41_P10	Rh41_P8 - Rh41_P10	11.2882	8.60525	2.68297	1.28971e-08	6.42175	6.21653e-05
TC0100018308.hg.1	NM_001136219	FCGR2A	Rh41_P8	Rh41_P10	Rh41_P8 - Rh41_P10	8.14388	5.46506	2.67882	3.28116e-06	6.40331	0.000558526
TC0700013401.hg.1	ENST00000441539.1	AC007566.10	Rh41_P8	Rh41_P10	Rh41_P8 - Rh41_P10	4.72347	5.4374	-0.713932	0.000118447	-1.64027	0.00356805
TC1100007684.hg.1	NM_000062	SERPING1	Rh41_P8	Rh41_P10	Rh41_P8 - Rh41_P10	5.36014	2.69715	2.66299	4.76265e-07	6.33345	0.000217339
TC0200012760.hg.1	ENST00000421323.1	AC018462.2	Rh41_P8	Rh41_P10	Rh41_P8 - Rh41_P10	3.35592	3.79805	-0.442135	0.00224293	-1.35861	0.0224153
TC1700010488.hg.1	NM_198834	ACACA	Rh41_P8	Rh41_P10	Rh41_P8 - Rh41_P10	8.15762	8.64718	-0.489562	0.00255415	-1.40402	0.0243581
TC1200008795.hg.1	NM_001093	ACACB	Rh41_P8	Rh41_P10	Rh41_P8 - Rh41_P10	4.71033	4.30129	0.409034	0.00521562	1.3278	0.0379578
TC1100009616.hg.1	NM_014384	ACAD8	Rh41_P8	Rh41_P10	Rh41_P8 - Rh41_P10	6.71539	6.08242	0.632967	0.00219856	1.55075	0.0221176
TC0100018236.hg.1	NM_000016	ACADM	Rh41_P8	Rh41_P10	Rh41_P8 - Rh41_P10	8.6874	8.36036	0.327041	0.000942054	1.25444	0.0127366
TC1700006729.hg.1	NM_000018	ACADVL	Rh41_P8	Rh41_P10	Rh41_P8 - Rh41_P10	6.91002	6.41026	0.499752	0.00633251	1.41397	0.0428859
TC2000009023.hg.1	NM_015474	SAMHD1	Rh41_P8	Rh41_P10	Rh41_P8 - Rh41_P10	7.61698	5.1218	2.49518	1.37725e-05	5.63799	0.00109812
TC1700007557.hg.1	NM_002982	CCL2	Rh41_P8	Rh41_P10	Rh41_P8 - Rh41_P10	7.11896	4.66958	2.44938	1.32971e-07	5.46181	0.00011908
TC0600011508.hg.1	NM_001292022	TAP1	Rh41_P8	Rh41_P10	Rh41_P8 - Rh41_P10	6.03033	3.61999	2.41034	1.81565e-05	5.31601	0.00127679
TC1100008983.hg.1	NM_000019	ACAT1	Rh41_P8	Rh41_P10	Rh41_P8 - Rh41_P10	7.66151	7.14989	0.511624	0.00386796	1.42565	0.0314952
TC1200009800.hg.1	NM_006931	SLC2A3	Rh41_P8	Rh41_P10	Rh41_P8 - Rh41_P10	6.8151	4.5292	2.2859	7.06079e-06	4.87669	0.000805204
TC0100014857.hg.1	NM_001134486	GBP5	Rh41_P8	Rh41_P10	Rh41_P8 - Rh41_P10	6.31392	4.03335	2.28057	1.59349e-05	4.85871	0.00119084
TC0100017519.hg.1	NM_022735	ACBD3	Rh41_P8	Rh41_P10	Rh41_P8 - Rh41_P10	8.14608	7.68865	0.457423	0.000400881	1.37309	0.00739304
TC1000012525.hg.1	NM_001039844	ACBD7	Rh41_P8	Rh41_P10	Rh41_P8 - Rh41_P10	4.42124	3.40922	1.01203	0.000861367	2.01674	0.0119732
TC1400008694.hg.1	NM_001164814	ACIN1	Rh41_P8	Rh41_P10	Rh41_P8 - Rh41_P10	7.97926	8.34434	-0.365084	0.00434575	-1.28796	0.0339555
TC0600007203.hg.1	NM_001160094	ACOT13	Rh41_P8	Rh41_P10	Rh41_P8 - Rh41_P10	7.43946	6.35791	1.08154	3.74482e-05	2.1163	0.00189879
TC1400007647.hg.1	NM_006821	ACOT2	Rh41_P8	Rh41_P10	Rh41_P8 - Rh41_P10	6.43156	6.16919	0.262374	0.00132384	1.19945	0.0160445
TC0100015634.hg.1	NM_016361	ACP6	Rh41_P8	Rh41_P10	Rh41_P8 - Rh41_P10	4.89755	4.30168	0.595869	0.0033503	1.51138	0.0287857
TC1100010897.hg.1	NM_004223	UBE2L6	Rh41_P8	Rh41_P10	Rh41_P8 - Rh41_P10	9.35831	7.22841	2.12991	3.54138e-06	4.37689	0.000584273
TC1200012679.hg.1	ENST00000616449	ACSS3	Rh41_P8	Rh41_P10	Rh41_P8 - Rh41_P10	3.96024	3.62215	0.338085	0.00632274	1.26408	0.0428484
TC0600014275.hg.1	NM_018833	TAP2	Rh41_P8	Rh41_P10	Rh41_P8 - Rh41_P10	6.19676	4.09631	2.10044	8.04392e-05	4.28842	0.00291429
TC0600014110.hg.1	NM_002800	PSMB9	Rh41_P8	Rh41_P10	Rh41_P8 - Rh41_P10	6.5502	4.4558	2.0944	7.14257e-06	4.27047	0.000805204
TC1500009002.hg.1	NM_005159	ACTC1	Rh41_P8	Rh41_P10	Rh41_P8 - Rh41_P10	11.9022	10.6405	1.26169	7.15197e-07	2.39776	0.000267033
TC0900008148.hg.1	NM_001302884	TDRD7	Rh41_P8	Rh41_P10	Rh41_P8 - Rh41_P10	6.61146	4.54361	2.06785	1.43965e-05	4.19262	0.00112692
TC0300009609.hg.1	NM_004301	ACTL6A	Rh41_P8	Rh41_P10	Rh41_P8 - Rh41_P10	6.94273	7.50454	-0.561809	0.00292333	-1.47612	0.0263388
TC1400009529.hg.1	NM_001102	ACTN1	Rh41_P8	Rh41_P10	Rh41_P8 - Rh41_P10	9.72316	9.04272	0.680439	5.90453e-06	1.60263	0.000732026
TC0100014849.hg.1	NM_018284	GBP3	Rh41_P8	Rh41_P10	Rh41_P8 - Rh41_P10	6.99791	4.95999	2.03791	0.000139598	4.10651	0.00400817
TC1000011683.hg.1	NM_005736	ACTR1A	Rh41_P8	Rh41_P10	Rh41_P8 - Rh41_P10	9.29968	8.78291	0.516773	0.00150097	1.43075	0.0172708
TC0200008996.hg.1	NM_001277140	ACTR3	Rh41_P8	Rh41_P10	Rh41_P8 - Rh41_P10	9.7587	9.39835	0.360347	2.53977e-05	1.28373	0.00153014
TC0700013022.hg.1	NM_001164458	ACTR3C	Rh41_P8	Rh41_P10	Rh41_P8 - Rh41_P10	6.02421	5.65515	0.369065	0.000795042	1.29152	0.0113908
TC0100006483.hg.1	NM_005101	ISG15	Rh41_P8	Rh41_P10	Rh41_P8 - Rh41_P10	8.02752	6.03433	1.99319	1.63583e-05	3.98115	0.00120984
TC0300011222.hg.1	NM_022899	ACTR8	Rh41_P8	Rh41_P10	Rh41_P8 - Rh41_P10	5.80371	4.90451	0.899201	0.00446628	1.86503	0.0344702
TC2200007214.hg.1	NM_030641	APOL6	Rh41_P8	Rh41_P10	Rh41_P8 - Rh41_P10	6.85668	4.88504	1.97164	4.42066e-06	3.92214	0.000663077
TC0200009596.hg.1	NM_001278579	ACVR2A	Rh41_P8	Rh41_P10	Rh41_P8 - Rh41_P10	8.61871	8.36529	0.253416	0.00548827	1.19203	0.0391071
TC1000012169.hg.1	NM_001288973	ADAM12	Rh41_P8	Rh41_P10	Rh41_P8 - Rh41_P10	8.43701	7.84339	0.593618	0.000159019	1.50903	0.00434476
TC0200011688.hg.1	NM_003183	ADAM17	Rh41_P8	Rh41_P10	Rh41_P8 - Rh41_P10	8.21392	7.79339	0.420535	0.00392028	1.33842	0.0317085
TC0600013231.hg.1	NM_001143676	SGK1	Rh41_P8	Rh41_P10	Rh41_P8 - Rh41_P10	7.36323	5.41395	1.94929	2.28363e-05	3.86184	0.00141559
TC0200010577.hg.1	NM_003812	ADAM23	Rh41_P8	Rh41_P10	Rh41_P8 - Rh41_P10	6.39067	7.38672	-0.996053	0.000161662	-1.99454	0.00438348
TC2100007821.hg.1	NM_006988	ADAMTS1	Rh41_P8	Rh41_P10	Rh41_P8 - Rh41_P10	8.94624	9.42775	-0.481508	2.72716e-06	-1.3962	0.000525387
TC0500010453.hg.1	NM_030955	ADAMTS12	Rh41_P8	Rh41_P10	Rh41_P8 - Rh41_P10	6.44082	5.74063	0.700188	0.00387264	1.62472	0.03151
TC1000007934.hg.1	NM_080722	ADAMTS14	Rh41_P8	Rh41_P10	Rh41_P8 - Rh41_P10	6.97973	7.4427	-0.462979	0.00320796	-1.37839	0.0280376
TC0100016163.hg.1	NM_005099	ADAMTS4	Rh41_P8	Rh41_P10	Rh41_P8 - Rh41_P10	7.85089	6.83477	1.01611	5.32961e-05	2.02246	0.00231375
TC2100007822.hg.1	NM_007038	ADAMTS5	Rh41_P8	Rh41_P10	Rh41_P8 - Rh41_P10	8.76719	8.22169	0.545506	0.000203509	1.45953	0.00504025
TC1500008127.hg.1	NM_001301110	ADAMTSL3	Rh41_P8	Rh41_P10	Rh41_P8 - Rh41_P10	3.70074	3.02307	0.677671	0.00332574	1.59956	0.0286929
TC0700013467.hg.1	NM_052853	ADCK2	Rh41_P8	Rh41_P10	Rh41_P8 - Rh41_P10	5.31593	4.79863	0.517299	0.00574998	1.43127	0.0402367
TC0800009254.hg.1	NM_174922	ADCK5	Rh41_P8	Rh41_P10	Rh41_P8 - Rh41_P10	6.46213	6.69242	-0.230294	0.00226216	-1.17307	0.0224893
TC0500006665.hg.1	NM_020546	ADCY2	Rh41_P8	Rh41_P10	Rh41_P8 - Rh41_P10	4.74585	3.11147	1.63437	0.00194771	3.10452	0.0203628
TC1200008629.hg.1	NM_018370	DRAM1	Rh41_P8	Rh41_P10	Rh41_P8 - Rh41_P10	5.1179	3.2541	1.86379	3.72871e-05	3.63963	0.00189616
TC0200011991.hg.1	NM_004036	ADCY3	Rh41_P8	Rh41_P10	Rh41_P8 - Rh41_P10	6.36676	6.66946	-0.302704	8.2405e-05	-1.23345	0.00296051
TC1200006909.hg.1	NM_001423	EMP1	Rh41_P8	Rh41_P10	Rh41_P8 - Rh41_P10	5.79418	3.96095	1.83324	0.000372219	3.56336	0.00700908
TC1200010592.hg.1	NM_015270	ADCY6	Rh41_P8	Rh41_P10	Rh41_P8 - Rh41_P10	6.39564	6.75319	-0.357552	0.0050235	-1.28125	0.0370254
TC1600009210.hg.1	NM_001116	ADCY9	Rh41_P8	Rh41_P10	Rh41_P8 - Rh41_P10	7.09458	7.50302	-0.408443	0.00021303	-1.32725	0.00518642
TC0200013001.hg.1	NM_001185054	ADD2	Rh41_P8	Rh41_P10	Rh41_P8 - Rh41_P10	6.86851	7.55096	-0.682442	9.69666e-05	-1.60485	0.00323439
TC1000008875.hg.1	NM_001121	ADD3	Rh41_P8	Rh41_P10	Rh41_P8 - Rh41_P10	6.33199	5.41034	0.921653	0.00200822	1.89428	0.0208179
TC0800007311.hg.1	NM_032777	ADGRA2	Rh41_P8	Rh41_P10	Rh41_P8 - Rh41_P10	6.49107	6.8997	-0.408628	0.00126702	-1.32742	0.0155731
TC0500011194.hg.1	NM_001256566	F2RL2	Rh41_P8	Rh41_P10	Rh41_P8 - Rh41_P10	5.44529	3.67816	1.76713	6.67739e-05	3.40376	0.00261344
TC0100013578.hg.1	NM_001294335	ADGRB2	Rh41_P8	Rh41_P10	Rh41_P8 - Rh41_P10	5.37445	5.79845	-0.423993	0.00204976	-1.34164	0.0211057
TC0200011624.hg.1	NM_001256477	CMPK2	Rh41_P8	Rh41_P10	Rh41_P8 - Rh41_P10	5.46562	3.70615	1.75946	7.35596e-05	3.38572	0.0027924
TC0600008447.hg.1	NM_001704	ADGRB3	Rh41_P8	Rh41_P10	Rh41_P8 - Rh41_P10	5.17087	6.15058	-0.979708	0.00276059	-1.97207	0.0255542
TC0600011956.hg.1	NM_001098518	ADGRF5	Rh41_P8	Rh41_P10	Rh41_P8 - Rh41_P10	4.44106	3.13227	1.30878	0.00179794	2.47733	0.019378
TC0100008845.hg.1	NM_001297704	ADGRL2	Rh41_P8	Rh41_P10	Rh41_P8 - Rh41_P10	8.36069	9.10652	-0.745834	4.60037e-05	-1.67694	0.00212191
TC0400011402.hg.1	NM_000671	ADH5	Rh41_P8	Rh41_P10	Rh41_P8 - Rh41_P10	8.27122	7.91986	0.35136	4.21153e-06	1.27576	0.000645589
TC0200011551.hg.1	NM_001306077	ADI1	Rh41_P8	Rh41_P10	Rh41_P8 - Rh41_P10	7.56059	6.95007	0.610524	0.0062332	1.52681	0.0423739
TC1200006472.hg.1	NM_024551	ADIPOR2	Rh41_P8	Rh41_P10	Rh41_P8 - Rh41_P10	6.98822	7.4266	-0.438383	0.00307236	-1.35508	0.0272185
TC1900011782.hg.1	NM_001101340	ADM5	Rh41_P8	Rh41_P10	Rh41_P8 - Rh41_P10	6.74316	7.33243	-0.589272	0.00123219	-1.50449	0.0152851
TC1100008123.hg.1	NM_001619	ADRBK1	Rh41_P8	Rh41_P10	Rh41_P8 - Rh41_P10	6.75313	7.03523	-0.282107	0.00149422	-1.21597	0.0172209
TC2000008001.hg.1	NM_001281437	ADRM1	Rh41_P8	Rh41_P10	Rh41_P8 - Rh41_P10	8.56719	8.17493	0.392255	0.00164853	1.31244	0.0183676
TC0100018006.hg.1	NM_001126	ADSS	Rh41_P8	Rh41_P10	Rh41_P8 - Rh41_P10	7.28505	6.81548	0.469567	0.000841298	1.38469	0.0117923
TC1500008231.hg.1	NM_022767	AEN	Rh41_P8	Rh41_P10	Rh41_P8 - Rh41_P10	8.66423	9.21076	-0.54653	0.000300075	-1.46057	0.00621587
TC0500009058.hg.1	NM_001146337	AFAP1L1	Rh41_P8	Rh41_P10	Rh41_P8 - Rh41_P10	6.29095	5.59337	0.697579	0.00646055	1.62178	0.0433968
TC0100008912.hg.1	NM_001554	CYR61	Rh41_P8	Rh41_P10	Rh41_P8 - Rh41_P10	8.51745	6.83596	1.68149	1.74422e-05	3.20758	0.00125718
TC0500012032.hg.1	NM_014423	AFF4	Rh41_P8	Rh41_P10	Rh41_P8 - Rh41_P10	8.82308	8.32149	0.501596	0.00101369	1.41578	0.0133795
TC1800008116.hg.1	NM_006796	AFG3L2	Rh41_P8	Rh41_P10	Rh41_P8 - Rh41_P10	9.34035	9.08212	0.258231	0.00720063	1.19601	0.0467714
TC1700009042.hg.1	NM_001010982	AFMID	Rh41_P8	Rh41_P10	Rh41_P8 - Rh41_P10	7.33734	7.6762	-0.338862	0.0036255	-1.26476	0.0301745
TC0400012496.hg.1	NM_000027	AGA	Rh41_P8	Rh41_P10	Rh41_P8 - Rh41_P10	6.48064	6.0097	0.470944	0.00208811	1.38602	0.0213775
TC1200010976.hg.1	NM_001122772	AGAP2	Rh41_P8	Rh41_P10	Rh41_P8 - Rh41_P10	5.83014	6.44172	-0.611578	8.71726e-05	-1.52793	0.00304013
TC0900006559.hg.1	NM_001267706	CD274	Rh41_P8	Rh41_P10	Rh41_P8 - Rh41_P10	4.6611	2.99627	1.66483	0.000838258	3.17077	0.0117699
TC0700009693.hg.1	NM_001042535	AGAP3	Rh41_P8	Rh41_P10	Rh41_P8 - Rh41_P10	8.49025	8.88227	-0.392026	0.00267416	-1.31223	0.0251008
TC1500010731.hg.1	ENST00000560141	TRIM69	Rh41_P8	Rh41_P10	Rh41_P8 - Rh41_P10	7.34105	5.68075	1.6603	4.70479e-06	3.16081	0.000674231
TC1900009970.hg.1	NM_004335	BST2	Rh41_P8	Rh41_P10	Rh41_P8 - Rh41_P10	4.26919	2.61039	1.6588	6.08065e-06	3.15754	0.000732065
TC1000010555.hg.1	NM_001190810	AGAP9	Rh41_P8	Rh41_P10	Rh41_P8 - Rh41_P10	8.44815	8.10889	0.339253	0.000912166	1.2651	0.0124612
TC0800012474.hg.1	NM_001164623	AGO2	Rh41_P8	Rh41_P10	Rh41_P8 - Rh41_P10	7.88574	8.62444	-0.738694	0.000781725	-1.66867	0.0113134
TC1100009657.hg.1	NM_021034	IFITM3	Rh41_P8	Rh41_P10	Rh41_P8 - Rh41_P10	12.1607	10.5186	1.64205	1.26472e-07	3.12109	0.00011908
TC0600013797.hg.1	NR_024277	AGPAT4-IT1	Rh41_P8	Rh41_P10	Rh41_P8 - Rh41_P10	4.94358	5.52573	-0.582151	0.00423044	-1.49708	0.033346
TC0800006566.hg.1	NM_018361	AGPAT5	Rh41_P8	Rh41_P10	Rh41_P8 - Rh41_P10	8.58836	9.10178	-0.513423	0.000625047	-1.42743	0.00985735
TC0200010100.hg.1	NM_003659	AGPS	Rh41_P8	Rh41_P10	Rh41_P8 - Rh41_P10	8.446	7.85704	0.588955	0.0014145	1.50416	0.016639
TC0100013437.hg.1	NM_001029882	AHDC1	Rh41_P8	Rh41_P10	Rh41_P8 - Rh41_P10	7.88211	8.27132	-0.389212	0.00480585	-1.30968	0.0360426
TC0600013258.hg.1	NM_001134830	AHI1	Rh41_P8	Rh41_P10	Rh41_P8 - Rh41_P10	6.37847	6.95716	-0.578687	0.00137075	-1.49349	0.0164062
TC1400010390.hg.1	NM_138420	AHNAK2	Rh41_P8	Rh41_P10	Rh41_P8 - Rh41_P10	5.51286	4.61641	0.896445	0.000878951	1.86147	0.0121703
TC0700006795.hg.1	NM_001621	AHR	Rh41_P8	Rh41_P10	Rh41_P8 - Rh41_P10	8.78159	8.28009	0.501507	0.00352178	1.41569	0.0296332
TC0200009973.hg.1	NM_000210	ITGA6	Rh41_P8	Rh41_P10	Rh41_P8 - Rh41_P10	8.10498	6.51625	1.58873	8.52425e-07	3.00784	0.000276256
TC0100018562.hg.1	NM_022831	AIDA	Rh41_P8	Rh41_P10	Rh41_P8 - Rh41_P10	8.74703	8.56327	0.183755	0.000456861	1.13584	0.00808276
TC0100015752.hg.1	NM_001199739	CTSS	Rh41_P8	Rh41_P10	Rh41_P8 - Rh41_P10	6.79953	5.2247	1.57483	1.93182e-05	2.97901	0.00133098
TC0X00010803.hg.1	NM_001130846	AIFM1	Rh41_P8	Rh41_P10	Rh41_P8 - Rh41_P10	6.69225	6.39975	0.292497	0.00046153	1.22476	0.00813385
TC0100006650.hg.1	NM_001042478	AJAP1	Rh41_P8	Rh41_P10	Rh41_P8 - Rh41_P10	3.47943	4.12559	-0.646159	0.00187432	-1.565	0.0199007
TC0500007138.hg.1	NM_002185	IL7R	Rh41_P8	Rh41_P10	Rh41_P8 - Rh41_P10	4.13593	2.56966	1.56627	0.00279583	2.96138	0.0256739
TC0500010835.hg.1	NM_001252226	PLK2	Rh41_P8	Rh41_P10	Rh41_P8 - Rh41_P10	8.45326	6.89599	1.55727	7.09232e-06	2.94296	0.000805204
TC0900012277.hg.1	NM_000476	AK1	Rh41_P8	Rh41_P10	Rh41_P8 - Rh41_P10	6.91555	6.36021	0.555338	0.000787576	1.46951	0.0113445
TC0100013641.hg.1	NM_001199199	AK2	Rh41_P8	Rh41_P10	Rh41_P8 - Rh41_P10	8.14024	8.36472	-0.224485	0.00455204	-1.16836	0.0348064
TC0100008797.hg.1	NM_012093	AK5	Rh41_P8	Rh41_P10	Rh41_P8 - Rh41_P10	5.15241	4.64887	0.503542	0.000362598	1.41769	0.00691903
TC1700008376.hg.1	NM_001242902	AKAP1	Rh41_P8	Rh41_P10	Rh41_P8 - Rh41_P10	7.26105	7.70461	-0.443559	0.00130031	-1.35995	0.0158461
TC1400006853.hg.1	NM_004274	AKAP6	Rh41_P8	Rh41_P10	Rh41_P8 - Rh41_P10	6.43624	4.5874	1.84884	2.62868e-05	3.60211	0.00156611
TC1700011922.hg.1	NM_005567	LGALS3BP	Rh41_P8	Rh41_P10	Rh41_P8 - Rh41_P10	9.02964	7.50478	1.52486	5.24454e-06	2.87759	0.00067762
TC1100006796.hg.1	NM_001206646	AKIP1	Rh41_P8	Rh41_P10	Rh41_P8 - Rh41_P10	6.7584	5.86445	0.893954	7.42953e-06	1.85826	0.000813003
TC0100008126.hg.1	NM_001202413	AKR1A1	Rh41_P8	Rh41_P10	Rh41_P8 - Rh41_P10	7.25039	6.51217	0.738218	0.00014419	1.66811	0.00409072
TC1000012428.hg.1	NM_001253908	AKR1C3	Rh41_P8	Rh41_P10	Rh41_P8 - Rh41_P10	7.29201	5.18536	2.10665	8.62979e-07	4.30691	0.000276256
TC1000006611.hg.1	NM_001818	AKR1C4	Rh41_P8	Rh41_P10	Rh41_P8 - Rh41_P10	2.9321	2.56188	0.370221	0.000442229	1.29255	0.00791071
TC0500012017.hg.1	NM_002198	IRF1	Rh41_P8	Rh41_P10	Rh41_P8 - Rh41_P10	6.37776	4.87067	1.50709	0.000236125	2.84236	0.00542809
TC1900010696.hg.1	NM_001243027	AKT2	Rh41_P8	Rh41_P10	Rh41_P8 - Rh41_P10	8.54516	8.72353	-0.178363	0.00572183	-1.1316	0.0401093
TC0400012606.hg.1	NM_002199	IRF2	Rh41_P8	Rh41_P10	Rh41_P8 - Rh41_P10	4.91901	3.41344	1.50557	0.000306556	2.83938	0.00629791
TC1000011499.hg.1	NM_001017423	ALDH18A1	Rh41_P8	Rh41_P10	Rh41_P8 - Rh41_P10	8.57223	8.2151	0.357126	0.00483001	1.28087	0.0361409
TC1400007890.hg.1	NM_003608	GPR65	Rh41_P8	Rh41_P10	Rh41_P8 - Rh41_P10	4.79811	3.3026	1.49551	0.000850405	2.81964	0.0118747
TC0100016260.hg.1	NM_000696	ALDH9A1	Rh41_P8	Rh41_P10	Rh41_P8 - Rh41_P10	7.99247	7.68437	0.308101	0.00359318	1.23808	0.0300338
TC1600007440.hg.1	NM_000034	ALDOA	Rh41_P8	Rh41_P10	Rh41_P8 - Rh41_P10	11.3316	11.108	0.223596	0.000987084	1.16764	0.0131579
TC0300013866.hg.1	NM_001136152	ALG1L2	Rh41_P8	Rh41_P10	Rh41_P8 - Rh41_P10	7.37131	7.11406	0.257251	0.0010751	1.1952	0.0138991
TC0900010995.hg.1	NM_033087	ALG2	Rh41_P8	Rh41_P10	Rh41_P8 - Rh41_P10	7.7758	6.97596	0.799841	0.000106244	1.74091	0.00337576
TC0200012140.hg.1	NM_004304	ALK	Rh41_P8	Rh41_P10	Rh41_P8 - Rh41_P10	6.3599	7.23579	-0.875886	0.000359941	-1.83513	0.00688058
TC1000008401.hg.1	NM_012420	IFIT5	Rh41_P8	Rh41_P10	Rh41_P8 - Rh41_P10	7.15087	5.67274	1.47814	5.15641e-06	2.78589	0.00067762
TC1900011932.hg.1	NM_001297701	ALKBH6	Rh41_P8	Rh41_P10	Rh41_P8 - Rh41_P10	7.02803	6.54777	0.480258	0.00445681	1.39499	0.0344199
TC0500012210.hg.1	NM_001301738	TMEM173	Rh41_P8	Rh41_P10	Rh41_P8 - Rh41_P10	8.28948	6.81672	1.47276	4.08317e-06	2.77552	0.000636603
TC1800008804.hg.1	NM_052947	ALPK2	Rh41_P8	Rh41_P10	Rh41_P8 - Rh41_P10	5.90701	4.15134	1.75567	3.97532e-05	3.37683	0.00193779
TC1100012948.hg.1	NM_006435	IFITM2	Rh41_P8	Rh41_P10	Rh41_P8 - Rh41_P10	10.6914	9.21885	1.47252	7.89794e-06	2.77507	0.000820286
TC1700012078.hg.1	NM_005782	ALYREF	Rh41_P8	Rh41_P10	Rh41_P8 - Rh41_P10	10.3551	10.6369	-0.28177	0.00138083	-1.21569	0.0164259
TC1500007097.hg.1	NM_004048	B2M	Rh41_P8	Rh41_P10	Rh41_P8 - Rh41_P10	10.1394	8.69344	1.44598	3.22283e-06	2.72448	0.000558328
TC0600009127.hg.1	NM_001287214	AMD1	Rh41_P8	Rh41_P10	Rh41_P8 - Rh41_P10	8.45056	8.86819	-0.417622	0.000824003	-1.33572	0.0116732
TC0100015200.hg.1	NM_020703	AMIGO1	Rh41_P8	Rh41_P10	Rh41_P8 - Rh41_P10	6.51077	7.08102	-0.570249	0.00145858	-1.48478	0.0169658
TC0200014190.hg.1	NM_001199140	AMMECR1L	Rh41_P8	Rh41_P10	Rh41_P8 - Rh41_P10	8.41468	7.81047	0.604208	0.000218024	1.52014	0.00522478
TC0200006891.hg.1	NM_004040	RHOB	Rh41_P8	Rh41_P10	Rh41_P8 - Rh41_P10	8.29808	6.86208	1.436	8.53416e-06	2.7057	0.000842381
TC0100015350.hg.1	NM_000036	AMPD1	Rh41_P8	Rh41_P10	Rh41_P8 - Rh41_P10	5.10206	3.61111	1.49095	0.00112742	2.81074	0.0143362
TC0200010447.hg.1	NM_001080124	CASP8	Rh41_P8	Rh41_P10	Rh41_P8 - Rh41_P10	5.64803	4.21665	1.43139	0.000349676	2.69706	0.00675662
TC1700008734.hg.1	NM_001033569	AMZ2	Rh41_P8	Rh41_P10	Rh41_P8 - Rh41_P10	8.91218	8.49975	0.412427	0.00165439	1.33092	0.0184138
TC1100011545.hg.1	NM_001278485	ANAPC15	Rh41_P8	Rh41_P10	Rh41_P8 - Rh41_P10	7.39789	7.7231	-0.325212	0.00760463	-1.25285	0.0487023
TC0500008156.hg.1	NM_001130140	ERAP2	Rh41_P8	Rh41_P10	Rh41_P8 - Rh41_P10	4.40312	2.97799	1.42513	0.00123662	2.68539	0.0153136
TC1000008891.hg.1	NM_004419	DUSP5	Rh41_P8	Rh41_P10	Rh41_P8 - Rh41_P10	6.53481	5.11159	1.42322	1.40755e-05	2.68183	0.00111399
TC1000008396.hg.1	NM_001547	IFIT2	Rh41_P8	Rh41_P10	Rh41_P8 - Rh41_P10	6.7785	5.35705	1.42145	8.6657e-05	2.67854	0.00302732
TC0500013342.hg.1	NM_001040458	ERAP1	Rh41_P8	Rh41_P10	Rh41_P8 - Rh41_P10	7.34684	5.9266	1.42024	7.49174e-06	2.6763	0.000815649
TC1200012202.hg.1	NM_001137559	ANAPC5	Rh41_P8	Rh41_P10	Rh41_P8 - Rh41_P10	9.02474	8.71185	0.312896	0.00329654	1.2422	0.0285526
TC1200012842.hg.1	NM_001137664	ANAPC7	Rh41_P8	Rh41_P10	Rh41_P8 - Rh41_P10	8.67963	8.06916	0.61047	1.01046e-05	1.52676	0.000938198
TC0400008450.hg.1	NM_001127493	ANK2	Rh41_P8	Rh41_P10	Rh41_P8 - Rh41_P10	7.19592	8.93646	-1.74055	5.378e-06	-3.34162	0.000682529
TC0500008854.hg.1	NM_001197030	ANKHD1	Rh41_P8	Rh41_P10	Rh41_P8 - Rh41_P10	8.5015	8.2151	0.286399	0.00467851	1.21959	0.0354934
TC1000011400.hg.1	NM_014391	ANKRD1	Rh41_P8	Rh41_P10	Rh41_P8 - Rh41_P10	6.6775	3.48932	3.18818	4.92007e-06	9.1146	0.000676447
TC1300009810.hg.1	NM_001286721	ANKRD10	Rh41_P8	Rh41_P10	Rh41_P8 - Rh41_P10	7.8568	8.24883	-0.392027	0.00663132	-1.31224	0.0442031
TC0200012257.hg.1	NM_001135651	EIF2AK2	Rh41_P8	Rh41_P10	Rh41_P8 - Rh41_P10	9.48582	8.10628	1.37954	0.000207321	2.60185	0.0051119
TC1200008814.hg.1	NM_033121	ANKRD13A	Rh41_P8	Rh41_P10	Rh41_P8 - Rh41_P10	8.32937	7.17997	1.1494	5.19603e-05	2.21821	0.00229309
TC0400010995.hg.1	NM_001286771	ANKRD17	Rh41_P8	Rh41_P10	Rh41_P8 - Rh41_P10	7.83493	8.5026	-0.667665	0.00248621	-1.5885	0.0238587
TC0300010413.hg.1	NM_001195098	ANKRD28	Rh41_P8	Rh41_P10	Rh41_P8 - Rh41_P10	7.80903	7.31186	0.497165	0.000155129	1.41144	0.00426566
TC1800008287.hg.1	NM_001308238	ANKRD29	Rh41_P8	Rh41_P10	Rh41_P8 - Rh41_P10	7.79488	8.93971	-1.14482	0.00072199	-2.21119	0.0107016
TC1200008921.hg.1	NM_001032731	OAS2	Rh41_P8	Rh41_P10	Rh41_P8 - Rh41_P10	4.6642	3.30288	1.36132	0.00506624	2.5692	0.0372384
TC1700011114.hg.1	NM_052855	ANKRD40	Rh41_P8	Rh41_P10	Rh41_P8 - Rh41_P10	8.5104	8.71923	-0.20883	0.00532786	-1.15575	0.0384366
TC1100008627.hg.1	NM_001300972	ANKRD42	Rh41_P8	Rh41_P10	Rh41_P8 - Rh41_P10	5.85738	5.17316	0.684214	0.000918727	1.60683	0.012519
TC0600008764.hg.1	NM_001242809	ANKRD6	Rh41_P8	Rh41_P10	Rh41_P8 - Rh41_P10	4.39702	4.83031	-0.433284	0.00278545	-1.3503	0.0256459
TC0900010980.hg.1	NM_173551	ANKS6	Rh41_P8	Rh41_P10	Rh41_P8 - Rh41_P10	7.92784	9.06285	-1.13501	7.10212e-06	-2.1962	0.000805204
TC0300013962.hg.1	NM_001204831	ANO10	Rh41_P8	Rh41_P10	Rh41_P8 - Rh41_P10	7.40777	6.47658	0.931193	0.000730685	1.90685	0.0107932
TC1200012741.hg.1	NM_001278596	ANO2	Rh41_P8	Rh41_P10	Rh41_P8 - Rh41_P10	4.41197	3.6208	0.791176	0.00249175	1.73048	0.0238798
TC1200007418.hg.1	NM_001025356	ANO6	Rh41_P8	Rh41_P10	Rh41_P8 - Rh41_P10	9.1697	8.86019	0.309514	0.00028797	1.23929	0.00607742
TC0900008173.hg.1	NM_006401	ANP32B	Rh41_P8	Rh41_P10	Rh41_P8 - Rh41_P10	9.71218	10.1837	-0.471544	0.00546956	-1.38659	0.0390386
TC0400011144.hg.1	NM_001145794	ANTXR2	Rh41_P8	Rh41_P10	Rh41_P8 - Rh41_P10	7.78195	9.00825	-1.2263	1.79034e-05	-2.33967	0.00126313
TC0900007576.hg.1	NM_000700	ANXA1	Rh41_P8	Rh41_P10	Rh41_P8 - Rh41_P10	9.47906	6.53493	2.94413	3.32973e-07	7.6961	0.000205073
TC1500009636.hg.1	NM_001002857	ANXA2	Rh41_P8	Rh41_P10	Rh41_P8 - Rh41_P10	11.6677	11.044	0.623721	0.000832328	1.54084	0.0117254
TC0400011744.hg.1	NM_001154	ANXA5	Rh41_P8	Rh41_P10	Rh41_P8 - Rh41_P10	9.59101	9.98142	-0.390414	0.000570037	-1.31077	0.00927629
TC0500012498.hg.1	NM_001155	ANXA6	Rh41_P8	Rh41_P10	Rh41_P8 - Rh41_P10	10.5403	10.0855	0.454825	0.000219021	1.37062	0.00523114
TC1000011020.hg.1	NM_001156	ANXA7	Rh41_P8	Rh41_P10	Rh41_P8 - Rh41_P10	7.79294	6.86396	0.928972	3.65359e-05	1.90392	0.00189616
TC1700009123.hg.1	NM_001256071	RNF213	Rh41_P8	Rh41_P10	Rh41_P8 - Rh41_P10	7.23686	5.92373	1.31313	9.66402e-06	2.4848	0.000913101
TC0200010421.hg.1	NM_001159	AOX1	Rh41_P8	Rh41_P10	Rh41_P8 - Rh41_P10	5.17122	4.21227	0.958951	8.30578e-05	1.9439	0.00297897
TC0X00009139.hg.1	NM_001272071	AP1S2	Rh41_P8	Rh41_P10	Rh41_P8 - Rh41_P10	8.80435	9.1038	-0.299446	0.000115353	-1.23067	0.00352546
TC1900011007.hg.1	NM_001301076	AP2S1	Rh41_P8	Rh41_P10	Rh41_P8 - Rh41_P10	8.51515	8.80904	-0.293893	0.00379315	-1.22594	0.0310936
TC0800007431.hg.1	NM_001134296	AP3M2	Rh41_P8	Rh41_P10	Rh41_P8 - Rh41_P10	7.8462	8.29623	-0.450028	0.00422245	-1.36607	0.033332
TC0100015337.hg.1	NM_001253852	AP4B1	Rh41_P8	Rh41_P10	Rh41_P8 - Rh41_P10	5.89597	4.90241	0.993556	0.00574223	1.99109	0.0401956
TC0600007862.hg.1	NM_001243186	PIM1	Rh41_P8	Rh41_P10	Rh41_P8 - Rh41_P10	6.48059	5.18299	1.2976	0.000784698	2.4582	0.0113341
TC0400010519.hg.1	NM_001166050	APBB2	Rh41_P8	Rh41_P10	Rh41_P8 - Rh41_P10	8.07074	6.98319	1.08755	8.66642e-05	2.12513	0.00302732
TC0700008190.hg.1	NM_000072	CD36	Rh41_P8	Rh41_P10	Rh41_P8 - Rh41_P10	7.6442	6.35098	1.29322	0.000109915	2.45074	0.00344041
TC1800009245.hg.1	NM_001031848	SERPINB8	Rh41_P8	Rh41_P10	Rh41_P8 - Rh41_P10	6.04718	4.7603	1.28687	3.39944e-05	2.43999	0.00184578
TC0400010529.hg.1	hsa_circ_0006298	APBB2	Rh41_P8	Rh41_P10	Rh41_P8 - Rh41_P10	5.91969	4.99647	0.923224	0.00669754	1.89635	0.0445147
TC0100015728.hg.1	NM_001077628	APH1A	Rh41_P8	Rh41_P10	Rh41_P8 - Rh41_P10	9.90938	9.68164	0.227736	0.00220466	1.171	0.0221527
TC1500007520.hg.1	NM_001145646	APH1B	Rh41_P8	Rh41_P10	Rh41_P8 - Rh41_P10	7.95662	7.53893	0.417695	0.00256252	1.33579	0.0244175
TC0200016464.hg.1	NM_173545	APLF	Rh41_P8	Rh41_P10	Rh41_P8 - Rh41_P10	7.4369	6.62885	0.808049	0.000216368	1.75084	0.00521834
TC1100009521.hg.1	NM_001142276	APLP2	Rh41_P8	Rh41_P10	Rh41_P8 - Rh41_P10	9.93684	9.06871	0.86813	2.25934e-05	1.8253	0.00141559
TC0100010185.hg.1	NM_144772	APOA1BP	Rh41_P8	Rh41_P10	Rh41_P8 - Rh41_P10	8.71448	8.1617	0.552781	0.000626771	1.46691	0.00987003
TC0100018451.hg.1	NM_004120	GBP2	Rh41_P8	Rh41_P10	Rh41_P8 - Rh41_P10	6.31487	5.04678	1.2681	0.00487253	2.40843	0.0363121
TC1900011758.hg.1	NM_000041	APOE	Rh41_P8	Rh41_P10	Rh41_P8 - Rh41_P10	7.54308	7.19201	0.351074	0.0027859	1.27551	0.0256459
TC0300011757.hg.1	NM_000313	PROS1	Rh41_P8	Rh41_P10	Rh41_P8 - Rh41_P10	5.1948	3.93861	1.2562	0.0107285	2.38865	0.061624
TC2200007242.hg.1	NM_001136540	APOL1	Rh41_P8	Rh41_P10	Rh41_P8 - Rh41_P10	4.43127	3.60047	0.830797	0.00338896	1.77867	0.0289749
TC2200008592.hg.1	NM_030882	APOL2	Rh41_P8	Rh41_P10	Rh41_P8 - Rh41_P10	6.71832	3.81987	2.89845	7.26203e-05	7.45627	0.00276654
TC0300007572.hg.1	NM_012096	APPL1	Rh41_P8	Rh41_P10	Rh41_P8 - Rh41_P10	7.29066	7.74581	-0.455158	0.00127535	-1.37093	0.0156397
TC0700013347.hg.1	NM_001185060	AQP1	Rh41_P8	Rh41_P10	Rh41_P8 - Rh41_P10	8.1172	6.86627	1.25093	2.81978e-06	2.37995	0.000525387
TC0200011372.hg.1	NM_198998	AQP12A	Rh41_P8	Rh41_P10	Rh41_P8 - Rh41_P10	5.66222	5.93552	-0.273301	0.0050205	-1.20857	0.0370254
TC0900009860.hg.1	NM_004925	AQP3	Rh41_P8	Rh41_P10	Rh41_P8 - Rh41_P10	6.26654	5.72051	0.546035	0.00400909	1.46007	0.0322173
TC1200007593.hg.1	NM_001652	AQP6	Rh41_P8	Rh41_P10	Rh41_P8 - Rh41_P10	6.0396	6.43858	-0.398977	0.00615482	-1.31857	0.0420008
TC1100009210.hg.1	NM_001142281	ARCN1	Rh41_P8	Rh41_P10	Rh41_P8 - Rh41_P10	10.0062	9.6982	0.308033	0.00104043	1.23802	0.0135985
TC0100011847.hg.1	NM_001024226	ARF1	Rh41_P8	Rh41_P10	Rh41_P8 - Rh41_P10	10.7414	10.4262	0.315194	0.00268587	1.24418	0.0251777
TC0300011273.hg.1	NM_001660	ARF4	Rh41_P8	Rh41_P10	Rh41_P8 - Rh41_P10	10.4443	9.63696	0.807341	5.15363e-06	1.74998	0.00067762
		ARF6
TC0600009606.hg.1	NM_020340	ARFGEF3	Rh41_P8	Rh41_P10	Rh41_P8 - Rh41_P10	5.0954	4.24011	0.855295	0.000146819	1.80913	0.00413252
TC1100009973.hg.1	NM_001242854	ARFIP2	Rh41_P8	Rh41_P10	Rh41_P8 - Rh41_P10	8.03364	7.55436	0.479283	0.00174489	1.39405	0.0190785
TC1300009714.hg.1	NM_018011	ARGLU1	Rh41_P8	Rh41_P10	Rh41_P8 - Rh41_P10	7.22706	7.69245	-0.465385	0.00441431	-1.38069	0.0342664
TC1000010239.hg.1	NM_001270695	ARHGAP12	Rh41_P8	Rh41_P10	Rh41_P8 - Rh41_P10	7.54763	7.9918	-0.444173	0.00343491	-1.36053	0.029153
TC0200009539.hg.1	NM_018460	ARHGAP15	Rh41_P8	Rh41_P10	Rh41_P8 - Rh41_P10	5.56603	3.38648	2.17955	9.1459e-05	4.53013	0.00313858
TC0600013147.hg.1	NM_033515	ARHGAP18	Rh41_P8	Rh41_P10	Rh41_P8 - Rh41_P10	4.35239	5.67544	-1.32305	0.000677821	-2.50195	0.0103473
TC1000012580.hg.1	NM_001204300	ARHGAP19	Rh41_P8	Rh41_P10	Rh41_P8 - Rh41_P10	7.81246	8.18674	-0.374277	0.00187051	-1.29619	0.0199001
TC1800006571.hg.1	NM_001010000	ARHGAP28	Rh41_P8	Rh41_P10	Rh41_P8 - Rh41_P10	6.38209	5.54971	0.832383	0.000647633	1.78062	0.0100582
		ARHGAP29
TC1900008399.hg.1	NM_004491	ARHGAP35	Rh41_P8	Rh41_P10	Rh41_P8 - Rh41_P10	8.84851	9.53505	-0.686534	0.000339783	-1.60941	0.00661914
TC1100008881.hg.1	NM_152432	ARHGAP42	Rh41_P8	Rh41_P10	Rh41_P8 - Rh41_P10	7.00287	5.94581	1.05706	0.00072304	2.08069	0.0107098
TC0100014457.hg.1	NM_002227	JAK1	Rh41_P8	Rh41_P10	Rh41_P8 - Rh41_P10	9.03	7.83376	1.19624	1.53457e-06	2.29142	0.000387216
TC2000008815.hg.1	NM_001191	BCL2L1	Rh41_P8	Rh41_P10	Rh41_P8 - Rh41_P10	7.3126	6.117	1.1956	9.50847e-07	2.2904	0.000299908
TC1400008056.hg.1	NM_001288952	IFI27	Rh41_P8	Rh41_P10	Rh41_P8 - Rh41_P10	6.73002	5.53693	1.19309	0.00054387	2.28643	0.00900767
TC0X00009069.hg.1	NM_001287242	ARHGAP6	Rh41_P8	Rh41_P10	Rh41_P8 - Rh41_P10	6.69094	7.18597	-0.495031	0.00052989	-1.40935	0.00881698
TC1200010024.hg.1	NM_001175	ARHGDIB	Rh41_P8	Rh41_P10	Rh41_P8 - Rh41_P10	6.4705	4.42743	2.04307	4.88276e-05	4.12123	0.00220637
TC1900011745.hg.1	NM_004706	ARHGEF1	Rh41_P8	Rh41_P10	Rh41_P8 - Rh41_P10	5.22669	5.63517	-0.408479	0.00701141	-1.32729	0.0460302
TC1100009287.hg.1	NM_001198665	ARHGEF12	Rh41_P8	Rh41_P10	Rh41_P8 - Rh41_P10	8.87798	8.35613	0.521843	0.00153035	1.43579	0.0175175
TC0100018507.hg.1	NM_001162383	ARHGEF2	Rh41_P8	Rh41_P10	Rh41_P8 - Rh41_P10	9.9005	9.71544	0.185063	0.00749772	1.13687	0.0481326
		ARHGEF2
TC1200007892.hg.1	NM_001111270	ARHGEF25	Rh41_P8	Rh41_P10	Rh41_P8 - Rh41_P10	6.3476	7.25511	-0.907509	1.55994e-05	-1.8758	0.00117457
TC0300009247.hg.1	NM_001251962	ARHGEF26	Rh41_P8	Rh41_P10	Rh41_P8 - Rh41_P10	5.46338	6.172	-0.708621	0.00352012	-1.63424	0.0296309
TC0300012191.hg.1	NM_001146102	PARP9	Rh41_P8	Rh41_P10	Rh41_P8 - Rh41_P10	8.02423	6.8475	1.17673	8.66154e-05	2.26063	0.00302732
TC0500007780.hg.1	NM_001080479	ARHGEF28	Rh41_P8	Rh41_P10	Rh41_P8 - Rh41_P10	6.33255	5.1523	1.18025	4.05539e-05	2.26616	0.00195901
TC0500010788.hg.1	NM_001190981	IL6ST	Rh41_P8	Rh41_P10	Rh41_P8 - Rh41_P10	7.9954	6.82347	1.17192	2.06701e-05	2.25312	0.00137254
TC2200009270.hg.1	NM_001270411	APOBEC3B	Rh41_P8	Rh41_P10	Rh41_P8 - Rh41_P10	6.78281	5.61194	1.17087	0.00140021	2.25148	0.0165464
TC0300011259.hg.1	NM_001128615	ARHGEF3	Rh41_P8	Rh41_P10	Rh41_P8 - Rh41_P10	3.86264	4.67546	-0.812822	0.00630497	-1.75664	0.0427534
TC0900009948.hg.1	NM_032818	ARHGEF39	Rh41_P8	Rh41_P10	Rh41_P8 - Rh41_P10	6.84772	7.04968	-0.201962	0.00187944	-1.15026	0.0199161
TC1300008044.hg.1	NM_001113511	ARHGEF7	Rh41_P8	Rh41_P10	Rh41_P8 - Rh41_P10	7.07392	7.58237	-0.50845	0.000256421	-1.42252	0.00568741
TC0100007477.hg.1	NM_006015	ARID1A	Rh41_P8	Rh41_P10	Rh41_P8 - Rh41_P10	8.67681	9.21576	-0.53895	0.00068982	-1.45292	0.0104647
TC1000006924.hg.1	NM_178815	ARL5B	Rh41_P8	Rh41_P10	Rh41_P8 - Rh41_P10	8.88339	8.26762	0.615768	0.00171578	1.53237	0.0188912
TC0300007745.hg.1	NM_006407	ARL6IP5	Rh41_P8	Rh41_P10	Rh41_P8 - Rh41_P10	9.06514	8.51032	0.554825	0.000756339	1.46899	0.0110429
TC0100016944.hg.1	NM_001256129	ARL8A	Rh41_P8	Rh41_P10	Rh41_P8 - Rh41_P10	7.74246	7.11057	0.631889	5.06692e-05	1.54959	0.00226407
		ARL8A
TC0X00007949.hg.1	NM_016608	ARMCX1	Rh41_P8	Rh41_P10	Rh41_P8 - Rh41_P10	6.58489	6.01804	0.566854	0.00233159	1.48129	0.0229349
TC0X00010369.hg.1	NM_001282231	ARMCX2	Rh41_P8	Rh41_P10	Rh41_P8 - Rh41_P10	8.72375	8.40085	0.322901	0.00405613	1.25084	0.0324678
TC0600009868.hg.1	NM_001286562	ARMT1	Rh41_P8	Rh41_P10	Rh41_P8 - Rh41_P10	7.59268	7.12039	0.47229	9.18522e-05	1.38731	0.00314207
TC1200007147.hg.1	NM_001248002	ARNTL2	Rh41_P8	Rh41_P10	Rh41_P8 - Rh41_P10	5.75348	4.79942	0.954059	0.000423905	1.93732	0.00765312
TC0700013419.hg.1	NM_001190996	ARPC1A	Rh41_P8	Rh41_P10	Rh41_P8 - Rh41_P10	8.72033	9.16031	-0.439983	0.00266141	-1.35659	0.0250043
TC1200012843.hg.1	ENST00000467622	ARPC3	Rh41_P8	Rh41_P10	Rh41_P8 - Rh41_P10	8.84663	8.27103	0.575596	0.00184198	1.49029	0.0197045
TC0300007013.hg.1	NM_001025068	ARPP21	Rh41_P8	Rh41_P10	Rh41_P8 - Rh41_P10	7.93616	6.81608	1.12008	2.77182e-06	2.1736	0.000525387
TC1100011643.hg.1	NM_004041	ARRB1	Rh41_P8	Rh41_P10	Rh41_P8 - Rh41_P10	10.3306	10.8402	-0.509643	4.03481e-05	-1.4237	0.00195347
TC0900009307.hg.1	NM_152285	ARRDC1	Rh41_P8	Rh41_P10	Rh41_P8 - Rh41_P10	6.92085	6.25383	0.667019	0.00037974	1.58779	0.00709466
TC0300012728.hg.1	NM_021105	PLSCR1	Rh41_P8	Rh41_P10	Rh41_P8 - Rh41_P10	7.78147	6.63271	1.14876	0.00129321	2.21724	0.0157955
TC0500011448.hg.1	NM_020801	ARRDC3	Rh41_P8	Rh41_P10	Rh41_P8 - Rh41_P10	8.31245	7.58522	0.727228	0.0009252	1.65546	0.0125752
TC0500011228.hg.1	NM_000046	ARSB	Rh41_P8	Rh41_P10	Rh41_P8 - Rh41_P10	7.57836	7.90214	-0.323777	0.000606337	-1.2516	0.00967613
TC0100011953.hg.1	NM_022786	ARV1	Rh41_P8	Rh41_P10	Rh41_P8 - Rh41_P10	8.24575	7.12299	1.12277	0.000152139	2.17764	0.00422659
TC0800009752.hg.1	NM_001127505	ASAH1	Rh41_P8	Rh41_P10	Rh41_P8 - Rh41_P10	7.4575	6.71818	0.739327	0.00173962	1.6694	0.019067
TC1000009092.hg.1	NM_001243194	INPP5F	Rh41_P8	Rh41_P10	Rh41_P8 - Rh41_P10	6.32429	5.18841	1.13588	0.0105651	2.19753	0.0609143
TC1400010033.hg.1	NM_016150	ASB2	Rh41_P8	Rh41_P10	Rh41_P8 - Rh41_P10	5.0766	4.33543	0.741168	0.00662201	1.67153	0.044178
TC0400012478.hg.1	NM_080874	ASB5	Rh41_P8	Rh41_P10	Rh41_P8 - Rh41_P10	8.43431	5.54512	2.88919	3.15975e-08	7.40856	6.21653e-05
TC0600012671.hg.1	NM_001284271	ASCC3	Rh41_P8	Rh41_P10	Rh41_P8 - Rh41_P10	7.3428	8.23864	-0.895844	0.000290015	-1.8607	0.00607742
TC0600009279.hg.1	NM_014034	ASF1A	Rh41_P8	Rh41_P10	Rh41_P8 - Rh41_P10	6.93342	7.23376	-0.300349	0.000900148	-1.23144	0.0123679
TC1900009807.hg.1	NM_018154	ASF1B	Rh41_P8	Rh41_P10	Rh41_P8 - Rh41_P10	7.97164	8.40507	-0.433439	0.000371567	-1.35045	0.00700296
TC1200007594.hg.1	NM_001095	ASIC1	Rh41_P8	Rh41_P10	Rh41_P8 - Rh41_P10	6.00045	4.79728	1.20317	0.0039605	2.30246	0.0319341
TC0200010252.hg.1	NM_019048	ASNSD1	Rh41_P8	Rh41_P10	Rh41_P8 - Rh41_P10	7.12623	6.54203	0.584199	0.00486148	1.49921	0.0362801
TC0200012980.hg.1	NM_152792	ASPRV1	Rh41_P8	Rh41_P10	Rh41_P8 - Rh41_P10	6.91743	6.66084	0.256596	0.00475137	1.19466	0.0358072
TC0900008953.hg.1	NM_000050	ASS1	Rh41_P8	Rh41_P10	Rh41_P8 - Rh41_P10	10.3376	10.9162	-0.578623	2.36756e-05	-1.49342	0.00145918
TC1200010198.hg.1	NM_018164	ASUN	Rh41_P8	Rh41_P10	Rh41_P8 - Rh41_P10	8.07412	7.23938	0.834744	0.00118199	1.78354	0.014834
TC1000012575.hg.1	NM_032810	ATAD1	Rh41_P8	Rh41_P10	Rh41_P8 - Rh41_P10	7.95179	7.53462	0.417173	0.00746855	1.33531	0.0480172
TC1200008435.hg.1	NM_001004330	PLEKHG7	Rh41_P8	Rh41_P10	Rh41_P8 - Rh41_P10	3.8935	2.7788	1.1147	0.00854026	2.1655	0.0524096
TC0800011679.hg.1	NM_014109	ATAD2	Rh41_P8	Rh41_P10	Rh41_P8 - Rh41_P10	7.61839	8.18364	-0.565256	0.00287185	-1.47965	0.0260776
TC0100018157.hg.1	NM_001170535	ATAD3A	Rh41_P8	Rh41_P10	Rh41_P8 - Rh41_P10	8.17098	8.42574	-0.254762	0.00636607	-1.19314	0.0430158
TC0200006627.hg.1	NM_002166	ID2	Rh41_P8	Rh41_P10	Rh41_P8 - Rh41_P10	6.51125	5.40387	1.10738	0.00492416	2.15454	0.0365066
TC1700007469.hg.1	NM_024857	ATAD5	Rh41_P8	Rh41_P10	Rh41_P8 - Rh41_P10	7.14101	7.64226	-0.501247	0.000932907	-1.41544	0.0126542
TC1000012056.hg.1	NM_001001976	ATE1	Rh41_P8	Rh41_P10	Rh41_P8 - Rh41_P10	7.12851	6.39581	0.7327	0.00394645	1.66175	0.0318559
TC0100010369.hg.1	NM_007348	ATF6	Rh41_P8	Rh41_P10	Rh41_P8 - Rh41_P10	8.62822	8.30434	0.323882	0.000651293	1.25169	0.0100795
TC1200010809.hg.1	NM_001130060	ATF7	Rh41_P8	Rh41_P10	Rh41_P8 - Rh41_P10	6.75043	7.36426	-0.613821	0.000924968	-1.53031	0.0125752
TC1100007457.hg.1	NM_001142673	ATG13	Rh41_P8	Rh41_P10	Rh41_P8 - Rh41_P10	8.3142	8.03547	0.278724	0.00123163	1.21312	0.0152851
TC0X00008081.hg.1	NM_052936	ATG4A	Rh41_P8	Rh41_P10	Rh41_P8 - Rh41_P10	5.27957	4.34614	0.933429	0.00194361	1.90981	0.0203548
TC0200011419.hg.1	NM_013325	ATG4B	Rh41_P8	Rh41_P10	Rh41_P8 - Rh41_P10	7.29108	7.55125	-0.26017	0.00677056	-1.19762	0.0448887
		ATG4B
TC0X00010851.hg.1	NM_001164617	GPC3	Rh41_P8	Rh41_P10	Rh41_P8 - Rh41_P10	7.12427	6.03492	1.08935	0.000447195	2.12778	0.00797956
TC0X00008230.hg.1	NM_001560	IL13RA1	Rh41_P8	Rh41_P10	Rh41_P8 - Rh41_P10	6.34551	5.25625	1.08926	0.00155093	2.12765	0.0176468
TC0200008270.hg.1	NM_032827	ATOH8	Rh41_P8	Rh41_P10	Rh41_P8 - Rh41_P10	7.44368	8.07143	-0.627754	0.000412956	-1.54516	0.00754437
TC0100013072.hg.1	NM_001141973	ATP13A2	Rh41_P8	Rh41_P10	Rh41_P8 - Rh41_P10	7.38309	6.39372	0.989368	0.000466901	1.98531	0.00819028
TC0100018273.hg.1	NM_000701	ATP1A1	Rh41_P8	Rh41_P10	Rh41_P8 - Rh41_P10	8.94824	8.30764	0.640594	9.81393e-05	1.55897	0.00325331
TC0100010281.hg.1	NM_000702	ATP1A2	Rh41_P8	Rh41_P10	Rh41_P8 - Rh41_P10	7.82075	6.08545	1.73531	3.35966e-06	3.3295	0.000562315
TC0100010543.hg.1	NM_001677	ATP1B1	Rh41_P8	Rh41_P10	Rh41_P8 - Rh41_P10	8.0193	6.85639	1.16291	3.84327e-05	2.23908	0.00191699
TC1600007368.hg.1	NM_001286075	ATP2A1	Rh41_P8	Rh41_P10	Rh41_P8 - Rh41_P10	7.88331	7.23353	0.649784	0.00373751	1.56893	0.0307724
TC1200008835.hg.1	NM_001681	ATP2A2	Rh41_P8	Rh41_P10	Rh41_P8 - Rh41_P10	10.5906	10.341	0.249602	0.00635147	1.18888	0.0429465
TC0300008824.hg.1	NM_001001485	ATP2C1	Rh41_P8	Rh41_P10	Rh41_P8 - Rh41_P10	7.18862	7.5648	-0.37618	0.00320497	-1.2979	0.0280343
TC1700011208.hg.1	NM_005082	TRIM25	Rh41_P8	Rh41_P10	Rh41_P8 - Rh41_P10	7.29288	6.21222	1.08066	0.0015063	2.115	0.0173043
TC1400007950.hg.1	NM_006888	CALM1	Rh41_P8	Rh41_P10	Rh41_P8 - Rh41_P10	10.3164	9.2378	1.07857	1.56077e-05	2.11195	0.00117457
TC1000006703.hg.1	NM_001001973	ATP5C1	Rh41_P8	Rh41_P10	Rh41_P8 - Rh41_P10	9.38398	9.02049	0.363485	0.00752192	1.28653	0.0482591
TC1200012798.hg.1	NM_001002031	ATP5G2	Rh41_P8	Rh41_P10	Rh41_P8 - Rh41_P10	10.4634	10.915	-0.451646	0.000223558	-1.3676	0.00527317
TC0200015012.hg.1	NM_001002258	ATP5G3	Rh41_P8	Rh41_P10	Rh41_P8 - Rh41_P10	8.95524	8.58814	0.367095	2.26815e-05	1.28975	0.00141559
TC1900010748.hg.1	NM_001167867	ATP5SL	Rh41_P8	Rh41_P10	Rh41_P8 - Rh41_P10	8.70648	9.15489	-0.448406	0.00286836	-1.36453	0.0260722
TC0X00007012.hg.1	NM_005765	ATP6AP2	Rh41_P8	Rh41_P10	Rh41_P8 - Rh41_P10	9.41894	8.91962	0.499323	4.39868e-05	1.41355	0.0020644
TC1200009253.hg.1	NM_012463	ATP6V0A2	Rh41_P8	Rh41_P10	Rh41_P8 - Rh41_P10	8.4381	7.98846	0.449634	0.00770594	1.36569	0.0490582
TC0500009481.hg.1	NM_003945	ATP6V0E1	Rh41_P8	Rh41_P10	Rh41_P8 - Rh41_P10	10.6085	9.69227	0.91622	0.000234233	1.88716	0.00539617
TC0600007847.hg.1	NM_000389	CDKN1A	Rh41_P8	Rh41_P10	Rh41_P8 - Rh41_P10	7.51414	6.44595	1.0682	2.20207e-05	2.09681	0.00140149
TC0200007976.hg.1	NM_001692	ATP6V1B1	Rh41_P8	Rh41_P10	Rh41_P8 - Rh41_P10	6.9141	7.24209	-0.327997	0.00425963	-1.25527	0.0334899
TC0800006933.hg.1	NM_001693	ATP6V1B2	Rh41_P8	Rh41_P10	Rh41_P8 - Rh41_P10	8.60927	8.05146	0.557801	1.14593e-05	1.47202	0.000988451
TC2200007904.hg.1	NM_001039366	ATP6V1E1	Rh41_P8	Rh41_P10	Rh41_P8 - Rh41_P10	8.36647	7.93994	0.426533	0.00521725	1.344	0.0379578
TC0200016659.hg.1	NM_080653	ATP6V1E2	Rh41_P8	Rh41_P10	Rh41_P8 - Rh41_P10	5.50234	4.31113	1.19122	0.00523863	2.28346	0.0380875
TC1000010727.hg.1	NM_001149	ANK3	Rh41_P8	Rh41_P10	Rh41_P8 - Rh41_P10	5.47339	4.40671	1.06667	0.0121155	2.0946	0.0665683
TC1800008781.hg.1	NM_005603	ATP8B1	Rh41_P8	Rh41_P10	Rh41_P8 - Rh41_P10	4.60018	3.79249	0.807692	0.00023151	1.75041	0.00537383
TC1500009377.hg.1	NM_024837	ATP8B4	Rh41_P8	Rh41_P10	Rh41_P8 - Rh41_P10	4.38894	5.39078	-1.00184	0.00100796	-2.00255	0.0133293
TC2200007626.hg.1	NM_001167621	ATXN10	Rh41_P8	Rh41_P10	Rh41_P8 - Rh41_P10	8.83819	9.05175	-0.213554	6.29525e-05	-1.15954	0.00253439
TC1600011426.hg.1	NM_001137675	ATXN1L	Rh41_P8	Rh41_P10	Rh41_P8 - Rh41_P10	7.28689	7.70697	-0.420084	0.00618717	-1.33801	0.0421813
TC0300007679.hg.1	NM_000333	ATXN7	Rh41_P8	Rh41_P10	Rh41_P8 - Rh41_P10	7.85639	7.35959	0.496797	0.00289978	1.41108	0.0262356
TC1200008213.hg.1	NM_001136262	ATXN7L3B	Rh41_P8	Rh41_P10	Rh41_P8 - Rh41_P10	8.12546	9.12469	-0.999231	5.06074e-06	-1.99893	0.00067762
TC1100008236.hg.1	NM_053056	CCND1	Rh41_P8	Rh41_P10	Rh41_P8 - Rh41_P10	8.24873	7.19157	1.05716	1.8699e-05	2.08083	0.00130594
TC0200009889.hg.1	NM_020981	B3GALT1	Rh41_P8	Rh41_P10	Rh41_P8 - Rh41_P10	5.09691	4.02237	1.07454	0.000585712	2.10605	0.00943718
TC0100011621.hg.1	NM_001135599	TGFB2	Rh41_P8	Rh41_P10	Rh41_P8 - Rh41_P10	6.78794	5.73423	1.05371	9.95614e-05	2.07586	0.00329028
TC1100011091.hg.1	NM_001288721	B3GAT3	Rh41_P8	Rh41_P10	Rh41_P8 - Rh41_P10	7.38567	7.80748	-0.42181	0.00360098	-1.33961	0.0300638
TC0200007746.hg.1	NM_006577	B3GNT2	Rh41_P8	Rh41_P10	Rh41_P8 - Rh41_P10	6.46265	5.85527	0.607378	0.00207956	1.52349	0.0213306
TC0100008082.hg.1	NM_001005417	B4GALT2	Rh41_P8	Rh41_P10	Rh41_P8 - Rh41_P10	9.2682	9.70915	-0.440941	0.00104357	-1.35749	0.0136063
TC1700010015.hg.1	NM_001243473	B9D1	Rh41_P8	Rh41_P10	Rh41_P8 - Rh41_P10	6.00454	5.60312	0.401426	0.00651901	1.32081	0.0437429
TC0900009855.hg.1	NM_001172415	BAG1	Rh41_P8	Rh41_P10	Rh41_P8 - Rh41_P10	4.73517	5.00414	-0.26897	0.00538433	-1.20495	0.0387008
TC0700011797.hg.1	NM_001303496	SAMD9L	Rh41_P8	Rh41_P10	Rh41_P8 - Rh41_P10	5.10775	4.066	1.04175	0.00335675	2.05872	0.0287982
TC1200011961.hg.1	NM_001193453	TMEM116	Rh41_P8	Rh41_P10	Rh41_P8 - Rh41_P10	6.54914	5.50879	1.04034	0.0156823	2.05671	0.0786792
TC1000009090.hg.1	NM_004281	BAG3	Rh41_P8	Rh41_P10	Rh41_P8 - Rh41_P10	7.81235	7.08694	0.725402	0.000200766	1.65336	0.00500116
TC0600011441.hg.1	NM_001199697	BAG6	Rh41_P8	Rh41_P10	Rh41_P8 - Rh41_P10	9.87048	9.56969	0.30079	0.00299757	1.23182	0.0267548
TC1700009150.hg.1	NM_001144888	BAIAP2	Rh41_P8	Rh41_P10	Rh41_P8 - Rh41_P10	7.84388	7.332	0.511873	0.00496206	1.4259	0.0366734
TC1900008505.hg.1	NM_001291428	BAX	Rh41_P8	Rh41_P10	Rh41_P8 - Rh41_P10	8.22429	8.64317	-0.418879	0.00348412	-1.33689	0.0293971
TC0100011397.hg.1	NM_000716	C4BPB	Rh41_P8	Rh41_P10	Rh41_P8 - Rh41_P10	3.94397	2.91355	1.03042	1.36807e-05	2.04262	0.00109486
TC0700011493.hg.1	NM_032408	BAZ1B	Rh41_P8	Rh41_P10	Rh41_P8 - Rh41_P10	9.36898	9.68383	-0.314856	0.000877252	-1.24389	0.0121546
TC1200010926.hg.1	NM_001300905	BAZ2A	Rh41_P8	Rh41_P10	Rh41_P8 - Rh41_P10	8.52705	9.03981	-0.512765	0.000107604	-1.42678	0.00339632
TC0200014725.hg.1	NR_110586	BAZ2B	Rh41_P8	Rh41_P10	Rh41_P8 - Rh41_P10	3.98097	3.2995	0.681468	0.00510674	1.60377	0.0374331
TC1100013049.hg.1	NM_024649	BBS1	Rh41_P8	Rh41_P10	Rh41_P8 - Rh41_P10	6.52347	6.74967	-0.226201	6.58974e-05	-1.16975	0.00258459
TC0X00011168.hg.1	NM_001139441	BCAP31	Rh41_P8	Rh41_P10	Rh41_P8 - Rh41_P10	9.02329	8.59987	0.423418	0.000578731	1.3411	0.0093539
TC0100014958.hg.1	NM_001261408	BCAR3	Rh41_P8	Rh41_P10	Rh41_P8 - Rh41_P10	7.05972	6.36283	0.696887	3.14717e-05	1.621	0.00176242
TC0100018465.hg.1	NM_005872	BCAS2	Rh41_P8	Rh41_P10	Rh41_P8 - Rh41_P10	8.74316	8.42071	0.32245	0.00182591	1.25045	0.0195713
TC1200010145.hg.1	NM_001178091	BCAT1	Rh41_P8	Rh41_P10	Rh41_P8 - Rh41_P10	8.56588	7.97851	0.587365	0.000738536	1.5025	0.0108642
TC0500012238.hg.1	NM_001945	HBEGF	Rh41_P8	Rh41_P10	Rh41_P8 - Rh41_P10	5.05728	4.04473	1.01255	0.00965708	2.01748	0.0572402
TC1900011098.hg.1	NM_001164773	BCAT2	Rh41_P8	Rh41_P10	Rh41_P8 - Rh41_P10	7.74839	8.18477	-0.436372	0.00640539	-1.3532	0.043175
TC1900011744.hg.1	NM_000709	BCKDHA	Rh41_P8	Rh41_P10	Rh41_P8 - Rh41_P10	7.40786	8.19207	-0.784217	1.14664e-05	-1.72216	0.000988451
TC0100014775.hg.1	NM_003921	BCL10	Rh41_P8	Rh41_P10	Rh41_P8 - Rh41_P10	7.59952	7.07366	0.525862	0.0059316	1.43979	0.0408664
TC0200008870.hg.1	NM_001204106	BCL2L11	Rh41_P8	Rh41_P10	Rh41_P8 - Rh41_P10	7.43782	6.48208	0.955739	2.56026e-05	1.93957	0.00153816
TC2000010022.hg.1	NM_021035	ZNFX1	Rh41_P8	Rh41_P10	Rh41_P8 - Rh41_P10	7.68672	6.67746	1.00927	0.00101136	2.01289	0.0133569
TC1900008551.hg.1	NM_001040668	BCL2L12	Rh41_P8	Rh41_P10	Rh41_P8 - Rh41_P10	7.76286	8.1905	-0.427641	0.00345015	-1.34503	0.029237
TC1200007053.hg.1	NM_030572	SPX	Rh41_P8	Rh41_P10	Rh41_P8 - Rh41_P10	4.71114	3.70319	1.00795	0.0405445	2.01106	0.147157
TC0600013273.hg.1	hsa_circ_0001644	BCLAF1	Rh41_P8	Rh41_P10	Rh41_P8 - Rh41_P10	7.88333	8.33456	-0.451226	0.000638453	-1.3672	0.00997344
TC0200010805.hg.1	NM_001079866	BCS1L	Rh41_P8	Rh41_P10	Rh41_P8 - Rh41_P10	7.4918	7.83528	-0.343476	0.00321082	-1.26881	0.0280495
TC0500007725.hg.1	NM_018429	BDP1	Rh41_P8	Rh41_P10	Rh41_P8 - Rh41_P10	6.76233	6.9814	-0.219075	0.00186532	-1.16399	0.0198646
TC1600008122.hg.1	NM_001136106	BEAN1	Rh41_P8	Rh41_P10	Rh41_P8 - Rh41_P10	6.47379	6.89795	-0.424156	0.00189448	-1.34179	0.0200063
TC0Y00006642.hg.1	NM_004202	TMSB4Y	Rh41_P8	Rh41_P10	Rh41_P8 - Rh41_P10	8.9561	7.95354	1.00256	0.0211324	2.00356	0.0955705
TC1000012522.hg.1	NM_001100912	BEND7	Rh41_P8	Rh41_P10	Rh41_P8 - Rh41_P10	4.12882	3.53698	0.591841	0.00780388	1.50717	0.0495347
TC0X00010399.hg.1	NM_018476	BEX1	Rh41_P8	Rh41_P10	Rh41_P8 - Rh41_P10	6.24888	6.90271	-0.653827	0.00434955	-1.57334	0.0339727
TC2000009198.hg.1	NM_000022	ADA	Rh41_P8	Rh41_P10	Rh41_P8 - Rh41_P10	7.26349	6.26681	0.996675	0.00277711	1.9954	0.0256459
TC1600006995.hg.1	NM_016561	BFAR	Rh41_P8	Rh41_P10	Rh41_P8 - Rh41_P10	9.19995	8.84011	0.359837	0.000172153	1.28328	0.00451938
TC0X00011314.hg.1	NM_001142524	BHLHB9	Rh41_P8	Rh41_P10	Rh41_P8 - Rh41_P10	6.63611	7.10402	-0.467905	0.00337167	-1.3831	0.0288915
TC1200010182.hg.1	NM_030762	BHLHE41	Rh41_P8	Rh41_P10	Rh41_P8 - Rh41_P10	4.33043	3.4752	0.855223	0.0033133	1.80904	0.0286316
TC1000007703.hg.1	NM_001080512	BICC1	Rh41_P8	Rh41_P10	Rh41_P8 - Rh41_P10	6.7777	5.89094	0.886765	0.00178814	1.84903	0.0193015
TC0200014160.hg.1	NM_004305	BIN1	Rh41_P8	Rh41_P10	Rh41_P8 - Rh41_P10	9.02217	8.20911	0.813067	0.000303391	1.75694	0.00625972
		BIN1
TC1100013088.hg.1	NM_001166	BIRC2	Rh41_P8	Rh41_P10	Rh41_P8 - Rh41_P10	7.11223	6.53008	0.58215	0.000449047	1.49708	0.00800595
TC1700009043.hg.1	NM_001012270	BIRC5	Rh41_P8	Rh41_P10	Rh41_P8 - Rh41_P10	8.3506	8.84691	-0.49631	0.00231003	-1.4106	0.0227999
TC1300009992.hg.1	NM_001204425	BIVM-ERCC5	Rh41_P8	Rh41_P10	Rh41_P8 - Rh41_P10	4.60319	4.09908	0.504109	0.00292444	1.41825	0.0263388
TC2000010010.hg.1	NM_001167820	BLCAP	Rh41_P8	Rh41_P10	Rh41_P8 - Rh41_P10	9.82267	9.60263	0.220033	0.000479841	1.16476	0.00831984
TC1100012583.hg.1	NM_001001786	BLID	Rh41_P8	Rh41_P10	Rh41_P8 - Rh41_P10	5.84536	3.7833	2.06206	1.65912e-05	4.17582	0.00122035
TC1500008328.hg.1	NM_000057	BLM	Rh41_P8	Rh41_P10	Rh41_P8 - Rh41_P10	7.10927	7.61606	-0.506785	0.00367932	-1.42088	0.0304452
TC0700007352.hg.1	NM_000712	BLVRA	Rh41_P8	Rh41_P10	Rh41_P8 - Rh41_P10	6.4871	7.13535	-0.648249	0.00107274	-1.56726	0.0138855
TC1900010708.hg.1	NM_000713	BLVRB	Rh41_P8	Rh41_P10	Rh41_P8 - Rh41_P10	6.19232	6.50455	-0.31223	0.00725987	-1.24163	0.0469679
TC0100010546.hg.1	NM_003666	BLZF1	Rh41_P8	Rh41_P10	Rh41_P8 - Rh41_P10	8.04294	7.40564	0.6373	0.00359979	1.55542	0.0300638
TC0600012113.hg.1	NM_021073	BMP5	Rh41_P8	Rh41_P10	Rh41_P8 - Rh41_P10	7.76079	8.19552	-0.434732	0.00158618	-1.35166	0.0178844
TC2000009579.hg.1	NM_001719	BMP7	Rh41_P8	Rh41_P10	Rh41_P8 - Rh41_P10	6.32736	6.84316	-0.5158	0.00104302	-1.42979	0.0136063
TC0200010489.hg.1	NM_001204	BMPR2	Rh41_P8	Rh41_P10	Rh41_P8 - Rh41_P10	7.56632	7.17423	0.392088	0.000600124	1.31229	0.00961274
TC1000007396.hg.1	NM_014753	BMS1	Rh41_P8	Rh41_P10	Rh41_P8 - Rh41_P10	7.97672	7.30984	0.666881	0.000329814	1.58764	0.00651563
TC1500010261.hg.1	NM_001301206	BNC1	Rh41_P8	Rh41_P10	Rh41_P8 - Rh41_P10	4.36959	3.48628	0.883317	0.00667722	1.84461	0.0444072
TC0900009606.hg.1	NM_017637	BNC2	Rh41_P8	Rh41_P10	Rh41_P8 - Rh41_P10	7.3629	6.20907	1.15383	0.00122139	2.22504	0.0151969
TC0800007080.hg.1	NM_004331	BNIP3L	Rh41_P8	Rh41_P10	Rh41_P8 - Rh41_P10	9.96202	10.356	-0.393947	0.0027389	-1.31398	0.0254608
TC0200011413.hg.1	NM_032515	BOK	Rh41_P8	Rh41_P10	Rh41_P8 - Rh41_P10	7.17179	6.70695	0.464838	0.00577635	1.38016	0.0403524
TC0600006918.hg.1	NM_001491	GCNT2	Rh41_P8	Rh41_P10	Rh41_P8 - Rh41_P10	3.22173	2.2571	0.96463	0.0156437	1.95156	0.0786153
TC0100015921.hg.1	NM_001025107	ADAR	Rh41_P8	Rh41_P10	Rh41_P8 - Rh41_P10	7.86544	6.90269	0.96275	0.00190201	1.94902	0.0200562
TC0200013298.hg.1	NM_001042437	ST3GAL5	Rh41_P8	Rh41_P10	Rh41_P8 - Rh41_P10	7.75036	6.78895	0.96141	9.49804e-06	1.94721	0.000909437
TC0200008260.hg.1	NM_003761	VAMP8	Rh41_P8	Rh41_P10	Rh41_P8 - Rh41_P10	5.45637	4.49703	0.95934	0.00513074	1.94442	0.03753
TC1600009956.hg.1	ENST00000305321	BOLA2B	Rh41_P8	Rh41_P10	Rh41_P8 - Rh41_P10	9.55641	9.15299	0.403416	0.00172267	1.32264	0.0189379
TC1000012495.hg.1	NM_001136200	BORCS7	Rh41_P8	Rh41_P10	Rh41_P8 - Rh41_P10	6.34994	5.89628	0.453657	0.00586796	1.36951	0.040745
TC0100017368.hg.1	NM_001286149	BPNT1	Rh41_P8	Rh41_P10	Rh41_P8 - Rh41_P10	7.84657	7.39187	0.454698	0.00701646	1.3705	0.0460352
TC1200011946.hg.1	NM_006768	BRAP	Rh41_P8	Rh41_P10	Rh41_P8 - Rh41_P10	7.3017	6.70194	0.599765	0.000640529	1.51547	0.00999859
TC1700010763.hg.1	NM_007294	BRCA1	Rh41_P8	Rh41_P10	Rh41_P8 - Rh41_P10	6.67775	7.01149	-0.333744	0.00313086	-1.26028	0.0275859
		BRCA2
TC0200016421.hg.1	NM_001261840	BRE	Rh41_P8	Rh41_P10	Rh41_P8 - Rh41_P10	9.66266	9.17361	0.489053	0.0004273	1.40352	0.00768854
TC0700013405.hg.1	NM_001159491	BRI3	Rh41_P8	Rh41_P10	Rh41_P8 - Rh41_P10	7.67616	7.50092	0.175238	0.00033536	1.12915	0.00657018
TC0600007257.hg.1	NM_006355	TRIM38	Rh41_P8	Rh41_P10	Rh41_P8 - Rh41_P10	6.52559	5.57322	0.952368	0.0056335	1.93505	0.039772
TC0900011370.hg.1	NM_014618	BRINP1	Rh41_P8	Rh41_P10	Rh41_P8 - Rh41_P10	7.49074	7.96339	-0.472657	0.00589521	-1.38766	0.0408004
TC1700011364.hg.1	NM_032043	BRIP1	Rh41_P8	Rh41_P10	Rh41_P8 - Rh41_P10	6.91805	7.36192	-0.44387	0.00374716	-1.36025	0.0308401
TC0500007122.hg.1	NM_018321	BRIX1	Rh41_P8	Rh41_P10	Rh41_P8 - Rh41_P10	8.47888	7.91998	0.558899	0.00160156	1.47314	0.0180032
TC0300006577.hg.1	NM_018462	BRK1	Rh41_P8	Rh41_P10	Rh41_P8 - Rh41_P10	8.68044	8.03903	0.641412	0.00403193	1.55986	0.0323399
TC0100011695.hg.1	NM_001288579	BROX	Rh41_P8	Rh41_P10	Rh41_P8 - Rh41_P10	8.64282	8.0861	0.556724	0.00015459	1.47093	0.00426566
TC0400012769.hg.1	NM_004334	BST1	Rh41_P8	Rh41_P10	Rh41_P8 - Rh41_P10	5.22593	4.91205	0.31388	0.00305655	1.24305	0.0271457
TC1500010256.hg.1	NM_001011885	BTBD1	Rh41_P8	Rh41_P10	Rh41_P8 - Rh41_P10	9.85717	9.54146	0.315714	0.0027925	1.24463	0.0256739
TC1100010156.hg.1	NM_001297741	BTBD10	Rh41_P8	Rh41_P10	Rh41_P8 - Rh41_P10	6.99413	6.44372	0.550408	0.00418028	1.4645	0.0330966
TC1900009198.hg.1	NM_017797	BTBD2	Rh41_P8	Rh41_P10	Rh41_P8 - Rh41_P10	8.14203	8.52047	-0.378444	0.00676078	-1.29994	0.0448377
TC0100008306.hg.1	NM_001136497	BTF3L4	Rh41_P8	Rh41_P10	Rh41_P8 - Rh41_P10	9.5951	9.23891	0.356192	0.000720742	1.28004	0.0106979
TC0100011253.hg.1	NM_006763	BTG2	Rh41_P8	Rh41_P10	Rh41_P8 - Rh41_P10	8.17057	7.70657	0.464	0.000195381	1.37936	0.00492648
TC0600007309.hg.1	NM_001732	BTN1A1	Rh41_P8	Rh41_P10	Rh41_P8 - Rh41_P10	4.01622	4.54148	-0.525262	0.00483272	-1.4392	0.0361409
TC0600007307.hg.1	NM_001197233	BTN2A1	Rh41_P8	Rh41_P10	Rh41_P8 - Rh41_P10	6.04234	5.43187	0.610476	0.00218505	1.52676	0.022023
TC0500009706.hg.1	NM_001142298	SQSTM1	Rh41_P8	Rh41_P10	Rh41_P8 - Rh41_P10	9.33964	8.41108	0.928567	4.09601e-06	1.90338	0.000636603
		BUB1
TC0700006781.hg.1	NM_001159767	BZW2	Rh41_P8	Rh41_P10	Rh41_P8 - Rh41_P10	7.8586	8.21807	-0.359468	0.000584092	-1.28295	0.00941925
TC1000010483.hg.1	NM_001039380	C10orf25	Rh41_P8	Rh41_P10	Rh41_P8 - Rh41_P10	6.41955	5.86583	0.553725	7.25895e-06	1.46787	0.000805204
TC1000010956.hg.1	NM_022153	C10orf54	Rh41_P8	Rh41_P10	Rh41_P8 - Rh41_P10	6.38956	5.28484	1.10472	0.000200015	2.15057	0.0049941
TC1100009040.hg.1	NM_022761	C11orf1	Rh41_P8	Rh41_P10	Rh41_P8 - Rh41_P10	7.96147	6.86915	1.09232	0.000693547	2.13216	0.0104647
TC1100008790.hg.1	NM_001286067	C11orf54	Rh41_P8	Rh41_P10	Rh41_P8 - Rh41_P10	7.61937	6.7928	0.826569	0.000271879	1.77346	0.00589465
TC1100009049.hg.1	NM_001082969	C11orf57	Rh41_P8	Rh41_P10	Rh41_P8 - Rh41_P10	8.33191	7.98392	0.347993	0.000102234	1.27279	0.00332905
TC1100012375.hg.1	NM_001271562	C11orf71	Rh41_P8	Rh41_P10	Rh41_P8 - Rh41_P10	6.74318	5.5987	1.14449	5.99183e-05	2.21067	0.00248574
TC1100007912.hg.1	NM_138471	C11orf84	Rh41_P8	Rh41_P10	Rh41_P8 - Rh41_P10	8.01371	8.40788	-0.39417	0.00133587	-1.31419	0.0161418
TC1100013173.hg.1	NM_001286086	C11orf98	Rh41_P8	Rh41_P10	Rh41_P8 - Rh41_P10	8.99164	9.28752	-0.295875	3.8662e-05	-1.22763	0.00192395
TC1200011081.hg.1	NM_001300940	C12orf66	Rh41_P8	Rh41_P10	Rh41_P8 - Rh41_P10	6.43532	7.09698	-0.661661	0.00411816	-1.5819	0.0327863
TC1200012700.hg.1	NM_001145199	C12orf75	Rh41_P8	Rh41_P10	Rh41_P8 - Rh41_P10	7.56764	6.84329	0.724355	0.00019484	1.65216	0.00492218
TC1400006674.hg.1	NM_017924	C14orf119	Rh41_P8	Rh41_P10	Rh41_P8 - Rh41_P10	7.9384	7.19645	0.741943	0.00134996	1.67243	0.0162638
TC1500009109.hg.1	NM_001080791	C15orf57	Rh41_P8	Rh41_P10	Rh41_P8 - Rh41_P10	7.07587	6.30809	0.767782	0.000573052	1.70265	0.00929715
TC1600011358.hg.1	NM_001142469	C16orf45	Rh41_P8	Rh41_P10	Rh41_P8 - Rh41_P10	8.52703	9.09153	-0.564502	0.00232072	-1.47888	0.0228639
TC0200010636.hg.1	NM_001039538	MAP2	Rh41_P8	Rh41_P10	Rh41_P8 - Rh41_P10	6.00273	5.08022	0.922515	0.0038541	1.89542	0.0314307
TC0200014785.hg.1	NM_018086	FIGN	Rh41_P8	Rh41_P10	Rh41_P8 - Rh41_P10	4.05554	3.13354	0.921996	0.0331139	1.89474	0.128931
TC1700007982.hg.1	NM_001171251	C17orf53	Rh41_P8	Rh41_P10	Rh41_P8 - Rh41_P10	7.07716	7.50547	-0.42831	0.00121481	-1.34566	0.0151395
TC1700011547.hg.1	NM_181655	C17orf58	Rh41_P8	Rh41_P10	Rh41_P8 - Rh41_P10	6.37891	6.61991	-0.241006	8.94314e-05	-1.18182	0.00308877
TC1700009162.hg.1	NM_001086521	C17orf89	Rh41_P8	Rh41_P10	Rh41_P8 - Rh41_P10	8.28701	8.76719	-0.480175	0.00242106	-1.39491	0.0234751
TC1700006449.hg.1	NM_001013672	C17orf97	Rh41_P8	Rh41_P10	Rh41_P8 - Rh41_P10	6.50162	6.78109	-0.279469	0.00440546	-1.21375	0.0342225
TC0600007067.hg.1	NM_006877	GMPR	Rh41_P8	Rh41_P10	Rh41_P8 - Rh41_P10	7.88676	6.96785	0.918905	5.69945e-05	1.89068	0.00240634
TC1500007060.hg.1	NM_002373	MAP1A	Rh41_P8	Rh41_P10	Rh41_P8 - Rh41_P10	6.5067	5.5886	0.918095	0.00573947	1.88962	0.0401894
TC1900011221.hg.1	NM_001290149	C19orf48	Rh41_P8	Rh41_P10	Rh41_P8 - Rh41_P10	6.93248	7.81994	-0.887468	0.000103511	-1.84993	0.00335364
TC1900006968.hg.1	NM_001308277	C19orf66	Rh41_P8	Rh41_P10	Rh41_P8 - Rh41_P10	3.69119	3.02087	0.670324	0.00184618	1.59143	0.0197195
TC0700006662.hg.1	NM_020156	C1GALT1	Rh41_P8	Rh41_P10	Rh41_P8 - Rh41_P10	7.14615	7.58141	-0.435267	0.00272919	-1.35216	0.0254061
TC1700008769.hg.1	NM_000891	KCNJ2	Rh41_P8	Rh41_P10	Rh41_P8 - Rh41_P10	4.89556	3.98333	0.91223	0.00639542	1.88195	0.0431314
TC0100010621.hg.1	NM_001300760	C1orf105	Rh41_P8	Rh41_P10	Rh41_P8 - Rh41_P10	7.90323	7.37669	0.526542	0.00124264	1.44047	0.0153526
TC1000008727.hg.1	NM_001077494	NFKB2	Rh41_P8	Rh41_P10	Rh41_P8 - Rh41_P10	6.99587	6.08974	0.906135	0.000391076	1.87402	0.00726846
TC0100017597.hg.1	NR_073154	C1orf145	Rh41_P8	Rh41_P10	Rh41_P8 - Rh41_P10	4.21612	4.80878	-0.592655	0.000111923	-1.50802	0.00347399
TC1200012575.hg.1	NM_001282285	DYRK4	Rh41_P8	Rh41_P10	Rh41_P8 - Rh41_P10	6.58962	5.68478	0.904837	0.00872499	1.87233	0.0532762
TC0600011536.hg.1	NM_003190	TAPBP	Rh41_P8	Rh41_P10	Rh41_P8 - Rh41_P10	6.70975	5.80628	0.903468	0.000288457	1.87056	0.00607742
TC0X00010515.hg.1	NM_014289	CAPN6	Rh41_P8	Rh41_P10	Rh41_P8 - Rh41_P10	6.00817	5.10473	0.903441	0.0410778	1.87052	0.148523
TC0100010887.hg.1	NM_030806	C1orf21	Rh41_P8	Rh41_P10	Rh41_P8 - Rh41_P10	6.07157	6.96444	-0.892873	0.000314834	-1.85687	0.00638472
TC0100015902.hg.1	NM_001098616	C1orf43	Rh41_P8	Rh41_P10	Rh41_P8 - Rh41_P10	9.35172	9.07048	0.28124	0.00382987	1.21524	0.0312569
TC1700012341.hg.1	NM_001212	C1QBP	Rh41_P8	Rh41_P10	Rh41_P8 - Rh41_P10	9.14104	8.86634	0.274694	0.00543049	1.20974	0.0389352
TC1700010856.hg.1	NM_006688	C1QL1	Rh41_P8	Rh41_P10	Rh41_P8 - Rh41_P10	6.69689	7.74968	-1.05279	7.99327e-06	-2.07453	0.000820286
TC1700009079.hg.1	NM_030968	C1QTNF1	Rh41_P8	Rh41_P10	Rh41_P8 - Rh41_P10	7.85724	7.26358	0.593661	0.00763403	1.50907	0.0488032
TC0500012661.hg.1	NM_031908	C1QTNF2	Rh41_P8	Rh41_P10	Rh41_P8 - Rh41_P10	7.99742	8.78234	-0.784925	0.00163255	-1.723	0.0182454
TC0500013298.hg.1	NM_030945	C1QTNF3	Rh41_P8	Rh41_P10	Rh41_P8 - Rh41_P10	8.81948	7.75151	1.06797	0.000115837	2.09648	0.00353322
TC2000007945.hg.1	NM_001302813	C20orf197	Rh41_P8	Rh41_P10	Rh41_P8 - Rh41_P10	5.87165	4.59866	1.27299	0.000200998	2.41662	0.00500116
TC2000009915.hg.1	NM_001199534	C20orf24	Rh41_P8	Rh41_P10	Rh41_P8 - Rh41_P10	9.31201	9.06578	0.246239	0.00394177	1.18611	0.031831
TC2000008230.hg.1	NM_001039140	C20orf27	Rh41_P8	Rh41_P10	Rh41_P8 - Rh41_P10	8.15029	8.41741	-0.267118	0.00409358	-1.2034	0.0326269
TC0400011053.hg.1	NM_001565	CXCL10	Rh41_P8	Rh41_P10	Rh41_P8 - Rh41_P10	3.70557	2.81127	0.894294	0.00842171	1.8587	0.0519197
TC2200008500.hg.1	NM_001010859	C22orf42	Rh41_P8	Rh41_P10	Rh41_P8 - Rh41_P10	4.44778	4.81255	-0.364765	0.00138685	-1.28767	0.016461
TC0300007657.hg.1	NM_001291941	C3orf14	Rh41_P8	Rh41_P10	Rh41_P8 - Rh41_P10	7.10977	6.27038	0.839382	0.000888442	1.78928	0.0122542
TC1000007176.hg.1	NM_001244134	MAP3K8	Rh41_P8	Rh41_P10	Rh41_P8 - Rh41_P10	3.9949	3.1013	0.893595	0.00128599	1.8578	0.0157161
TC0300008018.hg.1	NM_173824	C3orf38	Rh41_P8	Rh41_P10	Rh41_P8 - Rh41_P10	7.71627	7.12759	0.588681	0.00157021	1.50387	0.0177814
TC0300013405.hg.1	NM_001025266	C3orf70	Rh41_P8	Rh41_P10	Rh41_P8 - Rh41_P10	6.46612	7.03806	-0.571944	0.000837278	-1.48653	0.011768
TC0400012821.hg.1	NM_001206997	C4orf22	Rh41_P8	Rh41_P10	Rh41_P8 - Rh41_P10	3.87202	4.65627	-0.784256	0.00366536	-1.7222	0.0303766
TC0400007877.hg.1	NM_001206981	C4orf26	Rh41_P8	Rh41_P10	Rh41_P8 - Rh41_P10	2.64187	3.07141	-0.429543	0.00597078	-1.34681	0.0410773
TC1200012736.hg.1	NM_015394	ZNF10	Rh41_P8	Rh41_P10	Rh41_P8 - Rh41_P10	5.05277	4.16297	0.889801	0.018844	1.85292	0.0888081
TC1100007221.hg.1	NM_001145541	TCP11L1	Rh41_P8	Rh41_P10	Rh41_P8 - Rh41_P10	5.766	4.87778	0.888221	0.010269	1.85089	0.0596815
TC0500012057.hg.1	NM_020199	C5orf15	Rh41_P8	Rh41_P10	Rh41_P8 - Rh41_P10	9.14124	8.75222	0.389018	0.00132809	1.3095	0.016066
TC0500007048.hg.1	NM_018356	C5orf22	Rh41_P8	Rh41_P10	Rh41_P8 - Rh41_P10	7.94337	6.84436	1.09901	0.00192752	2.14208	0.0202555
TC0500013229.hg.1	NM_001135586	C5orf24	Rh41_P8	Rh41_P10	Rh41_P8 - Rh41_P10	8.3669	7.97732	0.389577	0.00247439	1.31001	0.0237879
TC0500007249.hg.1	NM_175921	C5orf51	Rh41_P8	Rh41_P10	Rh41_P8 - Rh41_P10	8.51432	8.21617	0.298151	0.00184436	1.22957	0.01971
TC0600010305.hg.1	NM_001029863	C6orf120	Rh41_P8	Rh41_P10	Rh41_P8 - Rh41_P10	7.16915	6.57474	0.594415	9.10201e-05	1.50986	0.00313355
TC0600007540.hg.1	ENST00000293604	C6orf136	Rh41_P8	Rh41_P10	Rh41_P8 - Rh41_P10	6.58259	6.2847	0.297886	0.00379964	1.22934	0.0310936
TC0600011071.hg.1	NM_030939	C6orf62	Rh41_P8	Rh41_P10	Rh41_P8 - Rh41_P10	9.64873	8.98727	0.661462	0.000265113	1.58168	0.00579325
TC0700006650.hg.1	NM_001303039	C7orf26	Rh41_P8	Rh41_P10	Rh41_P8 - Rh41_P10	6.59507	6.8713	-0.276231	0.00601013	-1.21103	0.0412893
TC0900010886.hg.1	NM_000264	PTCH1	Rh41_P8	Rh41_P10	Rh41_P8 - Rh41_P10	7.26581	6.38318	0.882633	8.55734e-05	1.84374	0.00301481
TC0600007986.hg.1	NM_006789	APOBEC2	Rh41_P8	Rh41_P10	Rh41_P8 - Rh41_P10	5.72898	4.84662	0.88236	0.00108372	1.84339	0.0139434
TC0700009996.hg.1	NM_001134395	C7orf50	Rh41_P8	Rh41_P10	Rh41_P8 - Rh41_P10	7.10658	7.35989	-0.253306	0.00436956	-1.19194	0.0340794
TC1500007833.hg.1	NM_002675	PML	Rh41_P8	Rh41_P10	Rh41_P8 - Rh41_P10	7.57205	6.69117	0.880876	0.000229068	1.84149	0.00534355
TC0700009256.hg.1	NM_001130929	C7orf73	Rh41_P8	Rh41_P10	Rh41_P8 - Rh41_P10	8.72854	9.11382	-0.385272	0.0011604	-1.30611	0.0146401
TC0500007231.hg.1	NM_000958	PTGER4	Rh41_P8	Rh41_P10	Rh41_P8 - Rh41_P10	5.61874	4.7411	0.877637	0.000218859	1.83736	0.00523114
TC0200006671.hg.1	NM_198182	GRHL1	Rh41_P8	Rh41_P10	Rh41_P8 - Rh41_P10	3.50697	2.63004	0.876931	0.00951517	1.83646	0.0567366
TC0800011074.hg.1	NM_001190972	C8orf88	Rh41_P8	Rh41_P10	Rh41_P8 - Rh41_P10	4.98761	6.03971	-1.0521	0.00637188	-2.07355	0.0430167
TC0900009253.hg.1	NM_183241	C9orf142	Rh41_P8	Rh41_P10	Rh41_P8 - Rh41_P10	7.82638	8.11543	-0.289051	0.00199619	-1.22184	0.0207434
TC0600011252.hg.1	NM_001135216	ZSCAN31	Rh41_P8	Rh41_P10	Rh41_P8 - Rh41_P10	3.88102	3.0052	0.875825	0.010025	1.83506	0.0587742
TC0900011964.hg.1	NM_001256526	C9orf69	Rh41_P8	Rh41_P10	Rh41_P8 - Rh41_P10	7.38181	7.66883	-0.287019	0.000312543	-1.22012	0.00635999
TC0900007547.hg.1	NM_182505	C9orf85	Rh41_P8	Rh41_P10	Rh41_P8 - Rh41_P10	7.5364	7.86313	-0.326731	0.00470719	-1.25417	0.0356245
TC0800008124.hg.1	NM_005181	CA3	Rh41_P8	Rh41_P10	Rh41_P8 - Rh41_P10	4.12274	4.43014	-0.3074	0.00148299	-1.23748	0.017163
TC2000009748.hg.1	NM_031215	CABLES2	Rh41_P8	Rh41_P10	Rh41_P8 - Rh41_P10	6.79649	7.30443	-0.507939	0.00101487	-1.42202	0.0133868
TC0200007059.hg.1	NM_001306079	CAD	Rh41_P8	Rh41_P10	Rh41_P8 - Rh41_P10	8.08486	8.56395	-0.479086	6.11429e-05	-1.39386	0.00251707
TC0300007973.hg.1	NM_001167674	CADM2	Rh41_P8	Rh41_P10	Rh41_P8 - Rh41_P10	7.83049	9.01453	-1.18404	1.05718e-05	-2.27211	0.000948723
TC0200014623.hg.1	NM_005843	STAM2	Rh41_P8	Rh41_P10	Rh41_P8 - Rh41_P10	6.96763	6.09946	0.868164	0.00215103	1.82534	0.0218547
TC1700008175.hg.1	NM_001261390	CALCOCO2	Rh41_P8	Rh41_P10	Rh41_P8 - Rh41_P10	8.58512	8.10468	0.480436	0.000753906	1.39516	0.0110297
TC0700009236.hg.1	NM_004342	CALD1	Rh41_P8	Rh41_P10	Rh41_P8 - Rh41_P10	8.8388	8.42961	0.409193	0.00164575	1.32794	0.0183557
TC0100016893.hg.1	NM_001031725	DDX59	Rh41_P8	Rh41_P10	Rh41_P8 - Rh41_P10	6.43218	5.56421	0.867971	0.00208072	1.82509	0.0213323
TC1000011718.hg.1	NM_015916	CALHM2	Rh41_P8	Rh41_P10	Rh41_P8 - Rh41_P10	7.50118	8.04929	-0.548111	7.57233e-05	-1.46217	0.00283023
TC1900008384.hg.1	NM_005184	CALM3	Rh41_P8	Rh41_P10	Rh41_P8 - Rh41_P10	9.42639	10.0065	-0.580081	9.94732e-07	-1.49493	0.000309203
TC1000011040.hg.1	NM_001204492	CAMK2G	Rh41_P8	Rh41_P10	Rh41_P8 - Rh41_P10	7.4908	7.02944	0.461352	0.00165703	1.37683	0.0184241
TC0100013182.hg.1	NM_018584	CAMK2N1	Rh41_P8	Rh41_P10	Rh41_P8 - Rh41_P10	8.39862	7.40343	0.995186	8.37354e-05	1.99334	0.00299226
TC0500008309.hg.1	NM_001744	CAMK4	Rh41_P8	Rh41_P10	Rh41_P8 - Rh41_P10	5.18541	6.23113	-1.04572	0.003475	-2.06439	0.0293548
TC0200007047.hg.1	NM_001253723	DPYSL5	Rh41_P8	Rh41_P10	Rh41_P8 - Rh41_P10	6.04183	5.17883	0.862997	0.0160867	1.81881	0.0799415
TC1200012657.hg.1	NM_018448	CAND1	Rh41_P8	Rh41_P10	Rh41_P8 - Rh41_P10	8.87386	9.60856	-0.734704	8.79418e-05	-1.66406	0.00304739
TC0600007087.hg.1	NM_006366	CAP2	Rh41_P8	Rh41_P10	Rh41_P8 - Rh41_P10	10.1883	9.69236	0.495986	0.000563065	1.41028	0.00919073
TC1200008873.hg.1	NM_001291424	SH2B3	Rh41_P8	Rh41_P10	Rh41_P8 - Rh41_P10	6.60387	5.74253	0.861341	0.000415293	1.81673	0.00756129
TC0300006702.hg.1	NM_014296	CAPN7	Rh41_P8	Rh41_P10	Rh41_P8 - Rh41_P10	7.66463	7.2816	0.383028	0.000589281	1.30408	0.00946734
TC1900007908.hg.1	NM_001003962	CAPNS1	Rh41_P8	Rh41_P10	Rh41_P8 - Rh41_P10	10.6578	10.4324	0.225447	0.00211971	1.16914	0.0215979
TC2000008030.hg.1	NM_007346	OGFR	Rh41_P8	Rh41_P10	Rh41_P8 - Rh41_P10	8.88528	8.02444	0.860831	0.000342185	1.81608	0.00664179
TC1100007247.hg.1	NM_005898	CAPRIN1	Rh41_P8	Rh41_P10	Rh41_P8 - Rh41_P10	11.6131	11.3046	0.308421	0.00175601	1.23835	0.0191094
TC0100009444.hg.1	NM_006135	CAPZA1	Rh41_P8	Rh41_P10	Rh41_P8 - Rh41_P10	9.52158	9.26282	0.25876	0.0037982	1.19645	0.0310936
TC0900007977.hg.1	NM_032310	CARD19	Rh41_P8	Rh41_P10	Rh41_P8 - Rh41_P10	6.70792	6.31654	0.391381	0.00259053	1.31165	0.0245981
TC1600009322.hg.1	NM_001042476	CARHSP1	Rh41_P8	Rh41_P10	Rh41_P8 - Rh41_P10	7.78265	8.43165	-0.649005	3.05151e-06	-1.56809	0.000545407
TC1500007084.hg.1	NM_138423	CASC4	Rh41_P8	Rh41_P10	Rh41_P8 - Rh41_P10	7.31806	6.95762	0.360445	0.00330573	1.28382	0.0286008
TC1500006963.hg.1	NM_144508	CASC5	Rh41_P8	Rh41_P10	Rh41_P8 - Rh41_P10	6.93196	7.53067	-0.59871	0.0046421	-1.51436	0.0353188
TSUnmapped00000559.hg.1	ENST00000631811	FMN1	Rh41_P8	Rh41_P10	Rh41_P8 - Rh41_P10	6.10919	5.25339	0.8558	0.033195	1.80976	0.12905
TC0800008243.hg.1	NM_001161779	PDP1	Rh41_P8	Rh41_P10	Rh41_P8 - Rh41_P10	7.57004	6.71442	0.855622	0.000496772	1.80954	0.00849662
TC1900007205.hg.1	NM_012114	CASP14	Rh41_P8	Rh41_P10	Rh41_P8 - Rh41_P10	2.95372	3.34742	-0.393702	0.00228146	-1.31376	0.0226331
TC0100015378.hg.1	NM_001232	CASQ2	Rh41_P8	Rh41_P10	Rh41_P8 - Rh41_P10	8.95074	5.4429	3.50784	1.80802e-06	11.3753	0.000426137
TC0500013205.hg.1	ENST00000510098	CAST	Rh41_P8	Rh41_P10	Rh41_P8 - Rh41_P10	7.55796	6.49702	1.06094	0.00034689	2.08629	0.00672096
TC0500013204.hg.1	NM_001042440	CAST	Rh41_P8	Rh41_P10	Rh41_P8 - Rh41_P10	8.32735	7.56586	0.761495	0.000105131	1.69525	0.00336496
TC0700008873.hg.1	NM_001172895	CAV1	Rh41_P8	Rh41_P10	Rh41_P8 - Rh41_P10	4.6618	5.67712	-1.01532	0.00407373	-2.02135	0.0325413
TC0700008870.hg.1	NM_001206747	CAV2	Rh41_P8	Rh41_P10	Rh41_P8 - Rh41_P10	5.93901	5.01101	0.928	0.0012058	1.90264	0.0150448
TC0300013950.hg.1	NM_144715	EFHB	Rh41_P8	Rh41_P10	Rh41_P8 - Rh41_P10	4.09783	3.24563	0.852206	0.0114304	1.80526	0.0639659
TC0300013784.hg.1	NM_001234	CAV3	Rh41_P8	Rh41_P10	Rh41_P8 - Rh41_P10	9.33914	8.82459	0.514548	0.000548458	1.42855	0.00904585
TC1600008141.hg.1	NM_001755	CBFB	Rh41_P8	Rh41_P10	Rh41_P8 - Rh41_P10	8.55554	9.28908	-0.733545	0.000226707	-1.66272	0.00531412
TC0300009324.hg.1	NM_001042705	IQCJ	Rh41_P8	Rh41_P10	Rh41_P8 - Rh41_P10	6.13383	5.28255	0.85128	0.0117457	1.8041	0.065051
TC1800009309.hg.1	NM_182511	CBLN2	Rh41_P8	Rh41_P10	Rh41_P8 - Rh41_P10	4.73123	5.04257	-0.311332	0.00279344	-1.24085	0.0256739
TC0400012375.hg.1	NM_032783	CBR4	Rh41_P8	Rh41_P10	Rh41_P8 - Rh41_P10	6.80683	6.32861	0.478217	0.000969127	1.39302	0.0130155
TC2100008285.hg.1	NM_001178008	CBS	Rh41_P8	Rh41_P10	Rh41_P8 - Rh41_P10	7.61316	8.08749	-0.474326	0.00707783	-1.38927	0.0462962
TC2100007491.hg.1	NM_000071	CBS	Rh41_P8	Rh41_P10	Rh41_P8 - Rh41_P10	6.96274	7.45781	-0.495069	0.00231713	-1.40939	0.0228391
TC1700009093.hg.1	NM_005189	CBX2	Rh41_P8	Rh41_P10	Rh41_P8 - Rh41_P10	7.62067	8.21676	-0.596089	0.00210016	-1.51161	0.0214578
TC0700006980.hg.1	NM_007276	CBX3	Rh41_P8	Rh41_P10	Rh41_P8 - Rh41_P10	9.58588	9.92882	-0.342936	0.003612	-1.26833	0.0301089
TC1200010833.hg.1	NM_001127321	CBX5	Rh41_P8	Rh41_P10	Rh41_P8 - Rh41_P10	9.34904	10.1665	-0.817451	2.27512e-06	-1.76229	0.000483126
TC0800006989.hg.1	NM_021174	CCAR2	Rh41_P8	Rh41_P10	Rh41_P8 - Rh41_P10	8.63032	8.99405	-0.36373	0.00178084	-1.28675	0.0192711
TC1800007595.hg.1	NM_001093729	CCDC102B	Rh41_P8	Rh41_P10	Rh41_P8 - Rh41_P10	5.44361	3.9164	1.5272	3.33718e-05	2.88227	0.00183058
TC1200008845.hg.1	NM_001286531	RAD9B	Rh41_P8	Rh41_P10	Rh41_P8 - Rh41_P10	4.3316	3.48868	0.84291	0.0328083	1.79366	0.128046
TC0200014226.hg.1	NR_122040	LOC151121	Rh41_P8	Rh41_P10	Rh41_P8 - Rh41_P10	4.26824	3.42634	0.841907	0.0144934	1.79242	0.0748146
TC0900007092.hg.1	NM_001195200	CCDC107	Rh41_P8	Rh41_P10	Rh41_P8 - Rh41_P10	6.5737	6.26955	0.304154	0.00591064	1.23469	0.0408664
TC0500011748.hg.1	NM_001040440	CCDC112	Rh41_P8	Rh41_P10	Rh41_P8 - Rh41_P10	6.83127	5.26032	1.57095	0.00089434	2.97101	0.0123039
TC1900008584.hg.1	NM_004533	MYBPC2	Rh41_P8	Rh41_P10	Rh41_P8 - Rh41_P10	5.66074	4.82152	0.839218	0.0119124	1.78908	0.0658498
TC0500009787.hg.1	NM_145265	CCDC127	Rh41_P8	Rh41_P10	Rh41_P8 - Rh41_P10	6.27095	5.86695	0.404002	0.0018752	1.32317	0.0199007
TC0200016505.hg.1	ENST00000609740	CCDC138	Rh41_P8	Rh41_P10	Rh41_P8 - Rh41_P10	5.29811	4.40579	0.892323	0.00558142	1.85616	0.0395083
TC0300012112.hg.1	NM_003778	B4GALT4	Rh41_P8	Rh41_P10	Rh41_P8 - Rh41_P10	5.84066	5.00392	0.836737	0.0113631	1.78601	0.0637171
TC0200010894.hg.1	NM_153038	CCDC140	Rh41_P8	Rh41_P10	Rh41_P8 - Rh41_P10	6.35679	5.81003	0.546753	0.000253964	1.46079	0.00566762
TC1100009245.hg.1	NM_005188	CBL	Rh41_P8	Rh41_P10	Rh41_P8 - Rh41_P10	7.58672	6.75098	0.835741	0.000138495	1.78477	0.0039979
TC0X00011226.hg.1	NM_000132	F8	Rh41_P8	Rh41_P10	Rh41_P8 - Rh41_P10	4.97073	4.13584	0.834884	0.00593355	1.78371	0.0408664
TC0200016753.hg.1	NM_173648	CCDC141	Rh41_P8	Rh41_P10	Rh41_P8 - Rh41_P10	4.60189	3.31843	1.28346	0.00272746	2.43421	0.025401
TC1700012212.hg.1	NR_104185	CCDC144NL-AS1	Rh41_P8	Rh41_P10	Rh41_P8 - Rh41_P10	7.64531	6.97589	0.669421	0.000950599	1.59043	0.0128229
TC0600009870.hg.1	NM_025059	CCDC170	Rh41_P8	Rh41_P10	Rh41_P8 - Rh41_P10	3.03883	2.62847	0.41036	0.000192948	1.32902	0.00489166
TC0200007048.hg.1	NM_001303050	MAPRE3	Rh41_P8	Rh41_P10	Rh41_P8 - Rh41_P10	4.1735	3.34036	0.833142	0.0159099	1.78156	0.0793571
TC0300006687.hg.1	NM_016474	CCDC174	Rh41_P8	Rh41_P10	Rh41_P8 - Rh41_P10	6.79971	6.31361	0.486103	0.000764169	1.40066	0.0111156
TC1700010707.hg.1	NM_024119	DHX58	Rh41_P8	Rh41_P10	Rh41_P8 - Rh41_P10	6.52578	5.69347	0.832309	0.0212527	1.78053	0.0959086
TC0900012190.hg.1	NM_001039374	CCDC183	Rh41_P8	Rh41_P10	Rh41_P8 - Rh41_P10	9.1623	9.60714	-0.444838	0.000670238	-1.36116	0.0102611
TC1000011892.hg.1	NM_018017	CCDC186	Rh41_P8	Rh41_P10	Rh41_P8 - Rh41_P10	6.37749	5.58341	0.794083	0.00525523	1.73398	0.0381307
TC0800009968.hg.1	NM_001304529	CCDC25	Rh41_P8	Rh41_P10	Rh41_P8 - Rh41_P10	7.65597	8.07885	-0.422881	8.43858e-05	-1.3406	0.00300649
TC1000009830.hg.1	NM_001282658	CCDC3	Rh41_P8	Rh41_P10	Rh41_P8 - Rh41_P10	7.14733	8.01962	-0.872291	0.000104641	-1.83057	0.00336496
TC1700012446.hg.1	NM_020198	CCDC47	Rh41_P8	Rh41_P10	Rh41_P8 - Rh41_P10	9.8546	10.1043	-0.249678	0.00613747	-1.18894	0.0419225
TC1200011719.hg.1	NM_001301107	CCDC53	Rh41_P8	Rh41_P10	Rh41_P8 - Rh41_P10	7.40001	6.83151	0.568504	0.00281267	1.48298	0.0257583
TC1000007226.hg.1	NM_001026383	CCDC7	Rh41_P8	Rh41_P10	Rh41_P8 - Rh41_P10	7.94854	7.4358	0.512733	0.00587611	1.42675	0.040745
TC1200008920.hg.1	NM_006187	OAS3	Rh41_P8	Rh41_P10	Rh41_P8 - Rh41_P10	7.06798	6.23855	0.82943	0.0043268	1.77698	0.0338443
TC1900010984.hg.1	NM_032040	CCDC8	Rh41_P8	Rh41_P10	Rh41_P8 - Rh41_P10	6.10784	6.80609	-0.69825	0.00115217	-1.62254	0.0145535
TC0300009301.hg.1	NM_002852	PTX3	Rh41_P8	Rh41_P10	Rh41_P8 - Rh41_P10	4.78132	3.95605	0.825274	0.00310469	1.77187	0.0274483
TC1000009612.hg.1	NM_001160124	KLF6	Rh41_P8	Rh41_P10	Rh41_P8 - Rh41_P10	7.97865	7.154	0.824646	8.02591e-05	1.7711	0.00291429
TC1200008601.hg.1	NM_178826	ANO4	Rh41_P8	Rh41_P10	Rh41_P8 - Rh41_P10	3.49967	2.67596	0.823704	0.0227487	1.76994	0.100044
TC1100012052.hg.1	NM_024725	CCDC82	Rh41_P8	Rh41_P10	Rh41_P8 - Rh41_P10	7.4454	6.74431	0.701092	0.000351369	1.62573	0.00677652
TC1200007170.hg.1	NM_018318	CCDC91	Rh41_P8	Rh41_P10	Rh41_P8 - Rh41_P10	7.952	7.67603	0.275977	0.00632912	1.21081	0.0428765
TC1200012864.hg.1	NM_001304958	CCDC92	Rh41_P8	Rh41_P10	Rh41_P8 - Rh41_P10	6.52719	5.87694	0.650242	0.000782735	1.56943	0.0113204
TC1200012863.hg.1	ENST00000542348	CCDC92	Rh41_P8	Rh41_P10	Rh41_P8 - Rh41_P10	6.49405	5.87538	0.618672	9.36143e-05	1.53546	0.00316195
TC0200014004.hg.1	NM_019044	CCDC93	Rh41_P8	Rh41_P10	Rh41_P8 - Rh41_P10	7.1133	6.09338	1.01992	0.000523149	2.0278	0.00875917
TC0900007116.hg.1	NM_005893	CCIN	Rh41_P8	Rh41_P10	Rh41_P8 - Rh41_P10	4.96868	3.85215	1.11654	0.000996189	2.16826	0.0132102
TC0600008350.hg.1	NM_004282	BAG2	Rh41_P8	Rh41_P10	Rh41_P8 - Rh41_P10	6.62293	5.80235	0.820586	0.0233042	1.76612	0.101612
TC2000007100.hg.1	NM_080625	CCM2L	Rh41_P8	Rh41_P10	Rh41_P8 - Rh41_P10	6.38918	5.97919	0.409992	0.00720918	1.32868	0.0467986
TC0400011748.hg.1	NM_001237	CCNA2	Rh41_P8	Rh41_P10	Rh41_P8 - Rh41_P10	8.70531	9.58968	-0.884368	2.80016e-05	-1.84596	0.00163645
TC0300013471.hg.1	NM_001130845	BCL6	Rh41_P8	Rh41_P10	Rh41_P8 - Rh41_P10	6.9629	6.14437	0.81853	0.0049307	1.76361	0.0365171
TC1500007392.hg.1	NM_004701	CCNB2	Rh41_P8	Rh41_P10	Rh41_P8 - Rh41_P10	8.87945	9.17292	-0.293466	0.00147605	-1.22558	0.0171218
TC1200006555.hg.1	NM_001759	CCND2	Rh41_P8	Rh41_P10	Rh41_P8 - Rh41_P10	11.4774	11.7795	-0.302085	0.0075805	-1.23292	0.0485623
TC1900007688.hg.1	NM_001238	CCNE1	Rh41_P8	Rh41_P10	Rh41_P8 - Rh41_P10	8.64979	9.03899	-0.389195	0.000353453	-1.30966	0.00678073
TC0800011148.hg.1	NM_057749	CCNE2	Rh41_P8	Rh41_P10	Rh41_P8 - Rh41_P10	6.63689	7.76405	-1.12717	6.7424e-06	-2.18429	0.000802781
TC1600006610.hg.1	NM_001761	CCNF	Rh41_P8	Rh41_P10	Rh41_P8 - Rh41_P10	7.62024	7.94565	-0.325411	0.000642595	-1.25302	0.0100153
TSUnmapped00000713.hg.1	ENST00000632024	FMN1	Rh41_P8	Rh41_P10	Rh41_P8 - Rh41_P10	6.06458	5.25382	0.810761	0.0177813	1.75414	0.0856055
TC1700006646.hg.1	NM_001024937	MINK1	Rh41_P8	Rh41_P10	Rh41_P8 - Rh41_P10	6.37155	5.56102	0.810533	0.00829184	1.75386	0.0513998
TC1700011032.hg.1	NM_001198754	GNGT2	Rh41_P8	Rh41_P10	Rh41_P8 - Rh41_P10	6.48832	5.6793	0.80902	0.000827872	1.75202	0.0116931
TC2000007091.hg.1	NM_033118	MYLK2	Rh41_P8	Rh41_P10	Rh41_P8 - Rh41_P10	5.6833	4.87436	0.808946	0.01324	1.75193	0.0705424
TC0100010140.hg.1	NM_152280	SYT11	Rh41_P8	Rh41_P10	Rh41_P8 - Rh41_P10	7.94229	7.13414	0.808152	0.000165291	1.75097	0.00444255
TC0400012818.hg.1	NM_004354	CCNG2	Rh41_P8	Rh41_P10	Rh41_P8 - Rh41_P10	8.21547	8.75593	-0.540459	0.00292517	-1.45444	0.0263388
TC0500011398.hg.1	NM_001199189	CCNH	Rh41_P8	Rh41_P10	Rh41_P8 - Rh41_P10	6.73529	6.36061	0.374677	0.00106362	1.29655	0.0138007
TC0400011087.hg.1	NM_006835	CCNI	Rh41_P8	Rh41_P10	Rh41_P8 - Rh41_P10	10.9241	11.5446	-0.620448	0.000176423	-1.53735	0.00459773
TC0500013392.hg.1	NM_001308173	CCNJL	Rh41_P8	Rh41_P10	Rh41_P8 - Rh41_P10	6.70207	5.53375	1.16832	4.86015e-05	2.2475	0.00220382
TC0200010615.hg.1	NM_001142300	CCNYL1	Rh41_P8	Rh41_P10	Rh41_P8 - Rh41_P10	6.71096	6.16103	0.549921	7.21761e-05	1.46401	0.00275942
TC1200008147.hg.1	NM_001198842	CCT2	Rh41_P8	Rh41_P10	Rh41_P8 - Rh41_P10	10.071	10.3779	-0.306938	0.00265113	-1.23708	0.0249721
TC0500006730.hg.1	NM_001306153	CCT5	Rh41_P8	Rh41_P10	Rh41_P8 - Rh41_P10	9.93648	9.59767	0.338807	1.49561e-05	1.26471	0.00114974
TC0700007630.hg.1	NM_001009186	CCT6A	Rh41_P8	Rh41_P10	Rh41_P8 - Rh41_P10	9.25511	9.5713	-0.316185	0.00452009	-1.24503	0.0346983
TC0200007636.hg.1	NM_001282761	CFAP36	Rh41_P8	Rh41_P10	Rh41_P8 - Rh41_P10	6.30117	5.49613	0.805042	0.00962076	1.7472	0.0571333
TC0600012747.hg.1	NM_001291737	CD24	Rh41_P8	Rh41_P10	Rh41_P8 - Rh41_P10	4.91722	4.02425	0.892973	0.00340202	1.857	0.0290237
TC0100016302.hg.1	NM_000734	CD247	Rh41_P8	Rh41_P10	Rh41_P8 - Rh41_P10	5.42875	5.66533	-0.236582	0.00318867	-1.1782	0.0279602
TSUnmapped00000630.hg.1	ENST00000630978	ZNF780A	Rh41_P8	Rh41_P10	Rh41_P8 - Rh41_P10	5.24022	4.43905	0.801176	0.0191789	1.74252	0.0898731
TC1100011282.hg.1	NM_020404	CD248	Rh41_P8	Rh41_P10	Rh41_P8 - Rh41_P10	6.55731	5.96957	0.587743	0.00158781	1.50289	0.0178844
TC1400009214.hg.1	NM_001202	BMP4	Rh41_P8	Rh41_P10	Rh41_P8 - Rh41_P10	7.18601	6.38534	0.800677	0.0619144	1.74192	0.193465
TC0500010423.hg.1	NM_001040446	MTMR12	Rh41_P8	Rh41_P10	Rh41_P8 - Rh41_P10	6.26649	5.46584	0.800653	0.0250392	1.74189	0.106831
TC1100006879.hg.1	NM_018222	PARVA	Rh41_P8	Rh41_P10	Rh41_P8 - Rh41_P10	8.56746	7.76748	0.799981	9.8047e-06	1.74108	0.00092167
TC1900008323.hg.1	NM_001297590	CD3EAP	Rh41_P8	Rh41_P10	Rh41_P8 - Rh41_P10	6.935	7.61374	-0.678745	0.000129039	-1.60075	0.00380169
TC1300008793.hg.1	NM_001243797	TSC22D1	Rh41_P8	Rh41_P10	Rh41_P8 - Rh41_P10	7.84864	7.04937	0.799267	5.48109e-06	1.74022	0.00069152
TC0X00008540.hg.1	NM_000074	CD40LG	Rh41_P8	Rh41_P10	Rh41_P8 - Rh41_P10	4.12014	3.81385	0.306289	0.00592747	1.23652	0.0408664
TC1100007273.hg.1	NM_000610	CD44	Rh41_P8	Rh41_P10	Rh41_P8 - Rh41_P10	6.61997	7.10566	-0.485692	0.0059158	-1.40026	0.0408664
TC0100014910.hg.1	NM_001195683	TGFBR3	Rh41_P8	Rh41_P10	Rh41_P8 - Rh41_P10	6.01297	5.21524	0.797731	0.0111744	1.73837	0.0631038
TC0300011936.hg.1	NM_001777	CD47	Rh41_P8	Rh41_P10	Rh41_P8 - Rh41_P10	7.1499	6.78183	0.368063	0.000420728	1.29062	0.00764078
TC0100011406.hg.1	NM_000574	CD55	Rh41_P8	Rh41_P10	Rh41_P8 - Rh41_P10	9.11647	8.70692	0.409555	0.00719301	1.32828	0.0467714
TC1100013161.hg.1	NM_000611	CD59	Rh41_P8	Rh41_P10	Rh41_P8 - Rh41_P10	8.35704	8.08961	0.267428	0.00153742	1.20366	0.0175578
TC1200010866.hg.1	NM_001257389	CD63	Rh41_P8	Rh41_P10	Rh41_P8 - Rh41_P10	9.70439	10.1862	-0.481794	0.000470637	-1.39648	0.0082107
TC1700012191.hg.1	NM_001040059	CD68	Rh41_P8	Rh41_P10	Rh41_P8 - Rh41_P10	5.32472	4.61278	0.711941	0.00575959	1.63801	0.0402908
TC0300009459.hg.1	NM_014373	GPR160	Rh41_P8	Rh41_P10	Rh41_P8 - Rh41_P10	4.47812	3.68401	0.794105	0.0557351	1.734	0.180969
TC1100006576.hg.1	NM_001297649	CD81	Rh41_P8	Rh41_P10	Rh41_P8 - Rh41_P10	9.48312	9.06057	0.422544	0.00346423	1.34029	0.0292985
TC1200006604.hg.1	NM_001769	CD9	Rh41_P8	Rh41_P10	Rh41_P8 - Rh41_P10	6.91405	8.74625	-1.8322	1.06352e-05	-3.5608	0.000950429
TC1000006798.hg.1	NM_006023	CDC123	Rh41_P8	Rh41_P10	Rh41_P8 - Rh41_P10	9.00432	8.72552	0.278797	0.00318746	1.21318	0.0279602
TC0800012470.hg.1	NM_001145153	TMEM71	Rh41_P8	Rh41_P10	Rh41_P8 - Rh41_P10	4.64733	3.85592	0.791408	0.0406206	1.73076	0.147342
TC0900012256.hg.1	NM_001077181	CDC14B	Rh41_P8	Rh41_P10	Rh41_P8 - Rh41_P10	6.84767	7.2675	-0.419824	0.00054836	-1.33776	0.00904585
TC2000006559.hg.1	NM_001287516	CDC25B	Rh41_P8	Rh41_P10	Rh41_P8 - Rh41_P10	9.63483	9.76941	-0.134585	0.00685358	-1.09778	0.045369
TC0200016648.hg.1	NM_001270436	CDC42EP3	Rh41_P8	Rh41_P10	Rh41_P8 - Rh41_P10	8.05416	7.77172	0.282442	0.000266673	1.21625	0.00580785
TC0100018486.hg.1	NM_001038707	CDC42SE1	Rh41_P8	Rh41_P10	Rh41_P8 - Rh41_P10	8.38099	8.03428	0.346717	8.09324e-05	1.27166	0.00292615
TC0800007065.hg.1	NM_152562	CDCA2	Rh41_P8	Rh41_P10	Rh41_P8 - Rh41_P10	7.42367	8.15093	-0.727265	1.05728e-06	-1.6555	0.000314951
TC1400010394.hg.1	NM_017955	CDCA4	Rh41_P8	Rh41_P10	Rh41_P8 - Rh41_P10	8.02923	8.40475	-0.375514	0.00178064	-1.2973	0.0192711
TC1100013184.hg.1	NM_080668	CDCA5	Rh41_P8	Rh41_P10	Rh41_P8 - Rh41_P10	8.55232	9.09028	-0.537959	0.000161234	-1.45192	0.00438295
TC0200007418.hg.1	NM_000341	SLC3A1	Rh41_P8	Rh41_P10	Rh41_P8 - Rh41_P10	4.71144	3.92303	0.788405	0.0161188	1.72716	0.0800453
TC0200009994.hg.1	NM_031942	CDCA7	Rh41_P8	Rh41_P10	Rh41_P8 - Rh41_P10	6.95481	7.40564	-0.450833	0.0029837	-1.36683	0.0266755
TC0700010435.hg.1	NM_001127370	CDCA7L	Rh41_P8	Rh41_P10	Rh41_P8 - Rh41_P10	7.71909	8.49149	-0.772407	3.26829e-05	-1.70812	0.00179966
TC1600008617.hg.1	NM_001220488	CDH13	Rh41_P8	Rh41_P10	Rh41_P8 - Rh41_P10	8.32188	8.83417	-0.512298	0.00289753	-1.42632	0.0262356
TC1000007959.hg.1	NM_001171930	CDH23	Rh41_P8	Rh41_P10	Rh41_P8 - Rh41_P10	5.32135	6.08168	-0.76033	0.00508099	-1.69388	0.0373082
TC1400008693.hg.1	NM_022478	CDH24	Rh41_P8	Rh41_P10	Rh41_P8 - Rh41_P10	7.33525	7.6253	-0.290054	0.000500776	-1.22269	0.00852512
TC2000007973.hg.1	NM_001252339	CDH4	Rh41_P8	Rh41_P10	Rh41_P8 - Rh41_P10	7.17277	8.20502	-1.03225	9.2034e-05	-2.04521	0.00314323
TC0100014769.hg.1	NM_001253693	MCOLN3	Rh41_P8	Rh41_P10	Rh41_P8 - Rh41_P10	4.8834	4.09844	0.784958	0.0877317	1.72304	0.241861
TC1500010136.hg.1	NM_001199377	ACSBG1	Rh41_P8	Rh41_P10	Rh41_P8 - Rh41_P10	4.42106	3.63631	0.784752	0.0139902	1.7228	0.072919
TC1600011448.hg.1	NM_001098533	CDK10	Rh41_P8	Rh41_P10	Rh41_P8 - Rh41_P10	6.17955	6.66524	-0.485683	0.000514682	-1.40025	0.00867156
TC1100010551.hg.1	NM_004620	TRAF6	Rh41_P8	Rh41_P10	Rh41_P8 - Rh41_P10	6.19747	5.4145	0.782976	0.000322796	1.72068	0.00644367
TC1700012245.hg.1	ENST00000558240	CDK12	Rh41_P8	Rh41_P10	Rh41_P8 - Rh41_P10	3.8443	4.44268	-0.598383	0.00463147	-1.51402	0.035263
TC1800007355.hg.1	NM_001288980	C18orf54	Rh41_P8	Rh41_P10	Rh41_P8 - Rh41_P10	6.09305	5.31154	0.781509	0.00986878	1.71893	0.0581101
TC0700007285.hg.1	NM_003718	CDK13	Rh41_P8	Rh41_P10	Rh41_P8 - Rh41_P10	9.12183	9.73826	-0.616424	9.98602e-06	-1.53307	0.000931218
TC0X00006671.hg.1	NM_001177475	MOSPD2	Rh41_P8	Rh41_P10	Rh41_P8 - Rh41_P10	5.2512	4.47098	0.780213	0.0195919	1.71738	0.091191
TC0700013397.hg.1	NM_001287135	CDK14	Rh41_P8	Rh41_P10	Rh41_P8 - Rh41_P10	9.13783	9.50426	-0.366428	0.00412693	-1.28916	0.0328196
TC0500012599.hg.1	NM_033274	ADAM19	Rh41_P8	Rh41_P10	Rh41_P8 - Rh41_P10	7.32678	6.54855	0.778227	1.14735e-05	1.71502	0.000988451
TC1200007819.hg.1	NM_001290230	CDK2	Rh41_P8	Rh41_P10	Rh41_P8 - Rh41_P10	9.02319	9.90253	-0.879338	7.24631e-06	-1.83953	0.000805204
TC0700009140.hg.1	NM_001868	CPA1	Rh41_P8	Rh41_P10	Rh41_P8 - Rh41_P10	6.08489	5.30847	0.77642	0.010145	1.71288	0.05916
TC1200010977.hg.1	NM_000075	CDK4	Rh41_P8	Rh41_P10	Rh41_P8 - Rh41_P10	9.76283	10.348	-0.585203	0.000151087	-1.50025	0.00420846
TC0700013055.hg.1	NM_001164410	CDK5	Rh41_P8	Rh41_P10	Rh41_P8 - Rh41_P10	9.1451	8.31067	0.834427	0.00030622	1.78315	0.00629703
TC2000008883.hg.1	NM_001278167	CDK5RAP1	Rh41_P8	Rh41_P10	Rh41_P8 - Rh41_P10	7.46282	7.0073	0.455519	0.00481	1.37128	0.0360464
TC0300006477.hg.1	NM_001099952	ITPR1	Rh41_P8	Rh41_P10	Rh41_P8 - Rh41_P10	5.43094	4.65677	0.77417	0.0200388	1.71021	0.0923291
TC0700011665.hg.1	SEMA3A.gAug10-unspliced	SEMA3A	Rh41_P8	Rh41_P10	Rh41_P8 - Rh41_P10	3.75101	2.97729	0.773722	0.0420813	1.70968	0.150829
TC0900011378.hg.1	NM_001011649	CDK5RAP2	Rh41_P8	Rh41_P10	Rh41_P8 - Rh41_P10	6.76768	7.13663	-0.368957	0.000498057	-1.29142	0.00850707
TC0700011785.hg.1	NM_001145306	CDK6	Rh41_P8	Rh41_P10	Rh41_P8 - Rh41_P10	9.28394	9.79215	-0.50821	0.00020051	-1.42228	0.00500063
TC0100015598.hg.1	NM_006472	TXNIP	Rh41_P8	Rh41_P10	Rh41_P8 - Rh41_P10	9.55001	8.7814	0.768612	0.000975897	1.70363	0.0130895
TC0500007668.hg.1	NM_001799	CDK7	Rh41_P8	Rh41_P10	Rh41_P8 - Rh41_P10	7.71445	7.07979	0.634665	1.88146e-05	1.55258	0.00130594
TC0600007146.hg.1	hsa_circ_0008376	CDKAL1	Rh41_P8	Rh41_P10	Rh41_P8 - Rh41_P10	3.71495	3.12095	0.593999	0.00108466	1.50943	0.0139437
TC1100012722.hg.1	NM_001243597	CDON	Rh41_P8	Rh41_P10	Rh41_P8 - Rh41_P10	9.02024	7.31212	1.70812	1.88216e-06	3.26734	0.00043407
TC0300008863.hg.1	NM_001134422	CDV3	Rh41_P8	Rh41_P10	Rh41_P8 - Rh41_P10	10.2444	9.9766	0.267815	0.00181586	1.20398	0.0194928
TC1900011959.hg.1	NM_001816	CEACAM8	Rh41_P8	Rh41_P10	Rh41_P8 - Rh41_P10	5.07435	5.35958	-0.285234	0.00695632	-1.21861	0.0457764
TC0800010357.hg.1	NM_005195	CEBPD	Rh41_P8	Rh41_P10	Rh41_P8 - Rh41_P10	5.64825	5.9173	-0.269049	0.00757683	-1.20501	0.0485533
TC1000009742.hg.1	NM_012311	KIN	Rh41_P8	Rh41_P10	Rh41_P8 - Rh41_P10	5.7469	4.98139	0.765515	0.0640954	1.69998	0.197716
TC0100011485.hg.1	NM_001136223	RCOR3	Rh41_P8	Rh41_P10	Rh41_P8 - Rh41_P10	6.5001	5.73463	0.765466	0.0195626	1.69992	0.0910941
TC2200007894.hg.1	NM_001282225	CECR1	Rh41_P8	Rh41_P10	Rh41_P8 - Rh41_P10	4.12237	3.40576	0.716612	0.00239641	1.64332	0.0233098
TC2200006517.hg.1	NM_001290046	CECR2	Rh41_P8	Rh41_P10	Rh41_P8 - Rh41_P10	6.91066	7.79121	-0.880553	0.000121381	-1.84108	0.00363601
TC2200009021.hg.1	NM_014246	CELSR1	Rh41_P8	Rh41_P10	Rh41_P8 - Rh41_P10	5.67753	5.52514	0.152389	0.00462648	1.11141	0.0352375
TC1400009980.hg.1	NM_001080414	CCDC88C	Rh41_P8	Rh41_P10	Rh41_P8 - Rh41_P10	4.1177	3.35502	0.762683	0.0147855	1.69664	0.0758296
TC2000008232.hg.1	NM_001810	CENPB	Rh41_P8	Rh41_P10	Rh41_P8 - Rh41_P10	6.74725	7.30488	-0.557637	0.0017691	-1.47186	0.0191925
TC0400010884.hg.1	NM_001812	CENPC	Rh41_P8	Rh41_P10	Rh41_P8 - Rh41_P10	6.07954	7.20583	-1.12628	7.45813e-07	-2.18295	0.000267033
TC0400011477.hg.1	NM_001286734	CENPE	Rh41_P8	Rh41_P10	Rh41_P8 - Rh41_P10	8.61516	9.1495	-0.534338	0.00282659	-1.44828	0.0258169
TC0200006977.hg.1	NM_001199803	CENPO	Rh41_P8	Rh41_P10	Rh41_P8 - Rh41_P10	8.14131	8.60654	-0.465232	0.00141423	-1.38054	0.016639
TC0200016402.hg.1	NM_080657	RSAD2	Rh41_P8	Rh41_P10	Rh41_P8 - Rh41_P10	5.21631	4.45634	0.759969	0.00720663	1.69345	0.0467962
TC1600010656.hg.1	NM_025082	CENPT	Rh41_P8	Rh41_P10	Rh41_P8 - Rh41_P10	6.06737	6.46283	-0.395464	0.00782723	-1.31537	0.0496241
TC1700009888.hg.1	NM_181716	CENPV	Rh41_P8	Rh41_P10	Rh41_P8 - Rh41_P10	7.08958	7.71189	-0.622304	0.00171444	-1.53933	0.0188861
TC0400008160.hg.1	NM_001286838	GRID2	Rh41_P8	Rh41_P10	Rh41_P8 - Rh41_P10	5.22346	4.46477	0.758691	0.0636297	1.69195	0.196675
TC1400008382.hg.1	NM_006291	TNFAIP2	Rh41_P8	Rh41_P10	Rh41_P8 - Rh41_P10	6.07955	5.32127	0.758286	0.00326625	1.69148	0.0283622
TC0900011305.hg.1	NM_002160	TNC	Rh41_P8	Rh41_P10	Rh41_P8 - Rh41_P10	9.78351	9.0254	0.75811	7.58644e-05	1.69127	0.00283023
TC0300007466.hg.1	NM_000688	ALAS1	Rh41_P8	Rh41_P10	Rh41_P8 - Rh41_P10	7.04366	6.2862	0.757459	0.00930827	1.69051	0.0558288
TC0100012602.hg.1	NM_014704	CEP104	Rh41_P8	Rh41_P10	Rh41_P8 - Rh41_P10	8.54944	9.05066	-0.501221	0.00219027	-1.41541	0.0220549
TC0400007580.hg.1	NM_025009	CEP135	Rh41_P8	Rh41_P10	Rh41_P8 - Rh41_P10	6.50568	7.02986	-0.524175	0.00731977	-1.43811	0.0472733
TC1800007063.hg.1	DTNA.vpAug10-unspliced	DTNA	Rh41_P8	Rh41_P10	Rh41_P8 - Rh41_P10	3.2814	2.52515	0.756256	0.015768	1.6891	0.0789661
TC1000008482.hg.1	NM_001127182	CEP55	Rh41_P8	Rh41_P10	Rh41_P8 - Rh41_P10	7.12957	6.37243	0.757142	0.00143045	1.69014	0.0167583
TC0600011133.hg.1	hsa_circ_0001587	HIST1H2BE	Rh41_P8	Rh41_P10	Rh41_P8 - Rh41_P10	2.79917	2.0435	0.755675	0.0122525	1.68842	0.066919
TC0200007825.hg.1	NM_015147	CEP68	Rh41_P8	Rh41_P10	Rh41_P8 - Rh41_P10	8.09896	8.45799	-0.359031	0.00127518	-1.28256	0.0156397
TC1800008123.hg.1	NM_001271989	CEP76	Rh41_P8	Rh41_P10	Rh41_P8 - Rh41_P10	5.69614	5.04281	0.653335	3.4841e-05	1.5728	0.00186818
TC1900010372.hg.1	NM_032816	CEP89	Rh41_P8	Rh41_P10	Rh41_P8 - Rh41_P10	7.54798	7.83452	-0.286537	0.00412576	-1.21971	0.0328196
TC0300008182.hg.1	NM_001303401	CEP97	Rh41_P8	Rh41_P10	Rh41_P8 - Rh41_P10	7.65887	8.52414	-0.865269	7.46435e-05	-1.82168	0.00281363
TC0100017436.hg.1	NM_001201536	TAF1A	Rh41_P8	Rh41_P10	Rh41_P8 - Rh41_P10	5.57983	4.83058	0.749257	0.0107505	1.68093	0.0616847
TC2200009028.hg.1	NM_022766	CERK	Rh41_P8	Rh41_P10	Rh41_P8 - Rh41_P10	7.80994	8.33731	-0.527363	0.000457124	-1.44129	0.00808276
TC0200013137.hg.1	NM_001201334	GCFC2	Rh41_P8	Rh41_P10	Rh41_P8 - Rh41_P10	5.87693	5.12912	0.747806	0.0112003	1.67924	0.0631833
TC0100015060.hg.1	NM_001256385	LRRC39	Rh41_P8	Rh41_P10	Rh41_P8 - Rh41_P10	5.25936	4.51191	0.74745	0.0153408	1.67882	0.0776381
TC0600007301.hg.1	NM_001197246	BTN3A2	Rh41_P8	Rh41_P10	Rh41_P8 - Rh41_P10	6.50507	5.7584	0.746673	0.0318423	1.67792	0.12564
TC1600010475.hg.1	NM_013242	CFAP20	Rh41_P8	Rh41_P10	Rh41_P8 - Rh41_P10	8.78776	9.16109	-0.373337	0.00172704	-1.29535	0.0189762
TC0200015193.hg.1	NM_001271751	CALCRL	Rh41_P8	Rh41_P10	Rh41_P8 - Rh41_P10	4.21849	3.47196	0.746531	0.020687	1.67775	0.0943228
TC0600007387.hg.1	NM_012367	OR2B6	Rh41_P8	Rh41_P10	Rh41_P8 - Rh41_P10	5.502	4.75611	0.745893	0.0379857	1.67701	0.140906
TC1100013190.hg.1	NM_005507	CFL1	Rh41_P8	Rh41_P10	Rh41_P8 - Rh41_P10	10.9891	10.8318	0.157322	0.00406232	1.11522	0.0324865
TC1000008580.hg.1	NM_001129981	ANKRD2	Rh41_P8	Rh41_P10	Rh41_P8 - Rh41_P10	6.4246	5.67976	0.744835	0.0289962	1.67578	0.118279
TC1400008919.hg.1	NM_001243645	CFL2	Rh41_P8	Rh41_P10	Rh41_P8 - Rh41_P10	10.2322	9.3119	0.920348	2.18204e-06	1.89257	0.000468004
TC0200012060.hg.1	NM_001166239	CGREF1	Rh41_P8	Rh41_P10	Rh41_P8 - Rh41_P10	4.51784	4.17758	0.340267	0.00471504	1.26599	0.0356587
TC0700012658.hg.1	NM_017812	CHCHD3	Rh41_P8	Rh41_P10	Rh41_P8 - Rh41_P10	8.99216	9.24482	-0.252661	0.00069179	-1.1914	0.0104647
TC0800007774.hg.1	NM_017780	CHD7	Rh41_P8	Rh41_P10	Rh41_P8 - Rh41_P10	7.78383	8.18244	-0.398605	0.000686403	-1.31823	0.0104411
TC1100013111.hg.1	NM_001114121	CHEK1	Rh41_P8	Rh41_P10	Rh41_P8 - Rh41_P10	8.61589	7.80834	0.807546	0.00163331	1.75023	0.0182454
TC1200012876.hg.1	NM_001161344	CHFR	Rh41_P8	Rh41_P10	Rh41_P8 - Rh41_P10	7.13485	6.66662	0.468229	0.00555556	1.38341	0.0393857
TC2200009365.hg.1	NM_005198	CHKB	Rh41_P8	Rh41_P10	Rh41_P8 - Rh41_P10	6.69874	6.30145	0.397291	0.0030629	1.31703	0.0271828
TC1300010031.hg.1	NM_001198910	CCDC169-SOHLH2	Rh41_P8	Rh41_P10	Rh41_P8 - Rh41_P10	5.83345	5.0917	0.741753	0.05593	1.67221	0.181371
TC1800006710.hg.1	NM_020412	CHMP1B	Rh41_P8	Rh41_P10	Rh41_P8 - Rh41_P10	8.82986	8.50726	0.322594	0.00445815	1.25058	0.0344199
TC0300008002.hg.1	NM_001244644	CHMP2B	Rh41_P8	Rh41_P10	Rh41_P8 - Rh41_P10	8.09208	7.8249	0.267186	0.00578344	1.20346	0.0403524
TC2000007169.hg.1	NM_176812	CHMP4B	Rh41_P8	Rh41_P10	Rh41_P8 - Rh41_P10	8.04659	7.63402	0.412571	0.000692096	1.33106	0.0104647
TC0900006969.hg.1	NM_001195536	CHMP5	Rh41_P8	Rh41_P10	Rh41_P8 - Rh41_P10	8.25378	7.57776	0.676019	8.49928e-05	1.59773	0.0030131
TC0500013297.hg.1	NM_001167595	AMACR	Rh41_P8	Rh41_P10	Rh41_P8 - Rh41_P10	6.64678	5.90628	0.740496	0.00330847	1.67075	0.0286109
TC0200015790.hg.1	NM_001195731	CHPF	Rh41_P8	Rh41_P10	Rh41_P8 - Rh41_P10	7.80862	7.1603	0.648316	0.000160077	1.56734	0.0043681
TC0100018367.hg.1	NM_000740	CHRM3	Rh41_P8	Rh41_P10	Rh41_P8 - Rh41_P10	5.15337	3.46104	1.69232	6.42942e-05	3.23176	0.0025586
TC1500007980.hg.1	NM_000745	CHRNA5	Rh41_P8	Rh41_P10	Rh41_P8 - Rh41_P10	7.58888	8.1152	-0.526324	0.00108213	-1.44025	0.0139357
TC0100010085.hg.1	NM_000748	CHRNB2	Rh41_P8	Rh41_P10	Rh41_P8 - Rh41_P10	5.56955	5.81564	-0.24609	0.00620769	-1.18599	0.0422826
TC0200011104.hg.1	NM_000751	CHRND	Rh41_P8	Rh41_P10	Rh41_P8 - Rh41_P10	9.20634	8.74133	0.465014	0.0075147	1.38033	0.0482272
TC1700009535.hg.1	NM_000080	CHRNE	Rh41_P8	Rh41_P10	Rh41_P8 - Rh41_P10	3.98633	4.50414	-0.51781	0.00695994	-1.43178	0.0457764
TC1800008349.hg.1	NM_001256316	CHST9	Rh41_P8	Rh41_P10	Rh41_P8 - Rh41_P10	4.51039	5.14697	-0.636573	0.00174606	-1.55463	0.0190785
TC1500010655.hg.1	NM_014918	CHSY1	Rh41_P8	Rh41_P10	Rh41_P8 - Rh41_P10	9.05953	9.45168	-0.392153	0.00327579	-1.31235	0.0284107
TC1600006501.hg.1	NM_022092	CHTF18	Rh41_P8	Rh41_P10	Rh41_P8 - Rh41_P10	6.47475	6.71248	-0.237736	0.00692116	-1.17914	0.0456192
TC1600010711.hg.1	NM_001039690	CHTF8	Rh41_P8	Rh41_P10	Rh41_P8 - Rh41_P10	8.56751	8.9497	-0.382191	0.00320779	-1.30332	0.0280376
TC0200008500.hg.1	NM_004804	CIAO1	Rh41_P8	Rh41_P10	Rh41_P8 - Rh41_P10	7.99524	7.65649	0.338745	0.000535843	1.26466	0.00889585
TC0100009958.hg.1	NM_020770	CGN	Rh41_P8	Rh41_P10	Rh41_P8 - Rh41_P10	5.65735	4.92087	0.736476	0.0713066	1.6661	0.211387
TC1300008824.hg.1	NM_001010875	SLC25A30	Rh41_P8	Rh41_P10	Rh41_P8 - Rh41_P10	4.92914	4.19287	0.73627	0.0638908	1.66586	0.197255
TC1200009160.hg.1	NM_001256796	P2RX4	Rh41_P8	Rh41_P10	Rh41_P8 - Rh41_P10	6.95609	6.21998	0.736105	0.000138774	1.66567	0.00400036
TC0800012433.hg.1	NM_001025252	TPD52	Rh41_P8	Rh41_P10	Rh41_P8 - Rh41_P10	6.2538	5.51871	0.735089	0.0166381	1.6645	0.0818354
TC1900008015.hg.1	NM_001042522	SPRED3	Rh41_P8	Rh41_P10	Rh41_P8 - Rh41_P10	4.87136	4.13737	0.733993	0.103011	1.66324	0.268778
TC1500010134.hg.1	NM_001271888	CIB2	Rh41_P8	Rh41_P10	Rh41_P8 - Rh41_P10	6.40561	6.67891	-0.273302	0.00359586	-1.20857	0.0300444
TSUnmapped00000241.hg.1	ENST00000626630	ZNF502	Rh41_P8	Rh41_P10	Rh41_P8 - Rh41_P10	4.09859	3.36518	0.733408	0.0146666	1.66256	0.0754362
TSUnmapped00000692.hg.1	ENST00000630464	ZNF502	Rh41_P8	Rh41_P10	Rh41_P8 - Rh41_P10	3.34778	2.61439	0.733389	0.0273732	1.66254	0.113823
TC1900008184.hg.1	NM_001304815	CIC	Rh41_P8	Rh41_P10	Rh41_P8 - Rh41_P10	6.14053	6.60482	-0.464293	0.00370251	-1.37964	0.0305546
TC0200014990.hg.1	NM_004882	CIR1	Rh41_P8	Rh41_P10	Rh41_P8 - Rh41_P10	7.72998	7.30293	0.427044	0.000889079	1.34448	0.0122551
TC1300008609.hg.1	NM_001195415	DCLK1	Rh41_P8	Rh41_P10	Rh41_P8 - Rh41_P10	5.2881	4.55601	0.732087	0.0421164	1.66104	0.150929
TC1000007698.hg.1	NM_018464	CISD1	Rh41_P8	Rh41_P10	Rh41_P8 - Rh41_P10	7.85706	7.37078	0.486283	0.000528458	1.40083	0.00881068
TC0400008287.hg.1	NM_001008388	CISD2	Rh41_P8	Rh41_P10	Rh41_P8 - Rh41_P10	8.57962	8.92803	-0.348409	0.00609073	-1.27316	0.041694
TC0600013361.hg.1	NM_001168388	CITED2	Rh41_P8	Rh41_P10	Rh41_P8 - Rh41_P10	9.44255	7.76965	1.6729	2.95572e-07	3.18855	0.00019494
TC0900011626.hg.1	NM_001131015	CIZ1	Rh41_P8	Rh41_P10	Rh41_P8 - Rh41_P10	9.2685	9.37046	-0.101965	0.00577451	-1.07323	0.0403524
TC0200013912.hg.1	NM_001304361	CKAP2L	Rh41_P8	Rh41_P10	Rh41_P8 - Rh41_P10	8.74338	8.45811	0.285276	0.00363056	1.21864	0.0301932
TC1900010933.hg.1	NM_001824	CKM	Rh41_P8	Rh41_P10	Rh41_P8 - Rh41_P10	5.70962	4.74439	0.965233	0.000202058	1.95238	0.00502172
		CLASP1
TC0300013520.hg.1	NM_021101	CLDN1	Rh41_P8	Rh41_P10	Rh41_P8 - Rh41_P10	4.88269	3.83694	1.04575	0.000100375	2.06444	0.00330696
TC0700013396.hg.1	NM_001185072	CLDN12	Rh41_P8	Rh41_P10	Rh41_P8 - Rh41_P10	7.62701	7.04855	0.578455	0.00467069	1.49325	0.0354483
TC0400011973.hg.1	NM_001130675	CLGN	Rh41_P8	Rh41_P10	Rh41_P8 - Rh41_P10	4.87424	5.56845	-0.694212	0.00369749	-1.618	0.0305367
TC0200008291.hg.1	NM_001146688	KDM3A	Rh41_P8	Rh41_P10	Rh41_P8 - Rh41_P10	6.06726	5.34209	0.725169	0.0379273	1.65309	0.140835
TC0200012639.hg.1	NM_001135598	CLHC1	Rh41_P8	Rh41_P10	Rh41_P8 - Rh41_P10	3.46504	2.78926	0.675786	0.000682756	1.59747	0.0104004
TC1100010535.hg.1	NM_001001991	PAMR1	Rh41_P8	Rh41_P10	Rh41_P8 - Rh41_P10	5.17817	4.45438	0.723785	0.0170968	1.65151	0.0834341
TC0600014265.hg.1	NM_001287594	CLIC1	Rh41_P8	Rh41_P10	Rh41_P8 - Rh41_P10	9.32307	8.78803	0.535039	0.00142385	1.44898	0.016697
TC1200011752.hg.1	NM_031302	GLT8D2	Rh41_P8	Rh41_P10	Rh41_P8 - Rh41_P10	3.99116	3.26823	0.722936	0.042897	1.65054	0.152605
TC1200010292.hg.1	NM_001113402	AMN1	Rh41_P8	Rh41_P10	Rh41_P8 - Rh41_P10	5.0263	4.30368	0.722614	0.0342763	1.65017	0.131631
TC1100012209.hg.1	NM_001301010	ALKBH8	Rh41_P8	Rh41_P10	Rh41_P8 - Rh41_P10	5.73194	5.0102	0.721747	0.0336815	1.64918	0.130233
TC2100008030.hg.1	NM_001285389	RCAN1	Rh41_P8	Rh41_P10	Rh41_P8 - Rh41_P10	8.2549	7.53373	0.721173	8.6469e-05	1.64852	0.00302732
TC0500012611.hg.1	NM_001195555	CLINT1	Rh41_P8	Rh41_P10	Rh41_P8 - Rh41_P10	8.56386	8.24048	0.323385	0.000255337	1.25126	0.0056751
TC1200012234.hg.1	NM_001247997	CLIP1	Rh41_P8	Rh41_P10	Rh41_P8 - Rh41_P10	7.50711	6.89707	0.610036	0.00443305	1.5263	0.0343373
TC1100007899.hg.1	NM_004585	RARRES3	Rh41_P8	Rh41_P10	Rh41_P8 - Rh41_P10	6.32493	5.60424	0.720684	0.0138577	1.64796	0.0725324
TC0200007115.hg.1	NM_001287527	CLIP4	Rh41_P8	Rh41_P10	Rh41_P8 - Rh41_P10	6.02943	4.90577	1.12366	0.00329733	2.17899	0.0285526
TC1500010764.hg.1	NM_001130028	CLK3	Rh41_P8	Rh41_P10	Rh41_P8 - Rh41_P10	7.22638	6.71747	0.508912	0.0010102	1.42298	0.0133498
TC0200016420.hg.1	NM_004891	MRPL33	Rh41_P8	Rh41_P10	Rh41_P8 - Rh41_P10	4.70223	3.98238	0.719851	0.0302397	1.64701	0.121376
TC1000010724.hg.1	NM_001304731	MRLN	Rh41_P8	Rh41_P10	Rh41_P8 - Rh41_P10	3.76913	3.05026	0.718869	0.00805271	1.64589	0.0505753
TC1400010071.hg.1	NM_024734	CLMN	Rh41_P8	Rh41_P10	Rh41_P8 - Rh41_P10	5.31196	5.98744	-0.675484	0.00520636	-1.59713	0.0379578
TC1000009714.hg.1	NM_001242413	PRKCQ	Rh41_P8	Rh41_P10	Rh41_P8 - Rh41_P10	4.86566	4.14833	0.717327	0.0215276	1.64413	0.0966355
TC1700009746.hg.1	NM_002470	MYH3	Rh41_P8	Rh41_P10	Rh41_P8 - Rh41_P10	4.14718	3.43015	0.71703	0.0183105	1.64379	0.0872138
TC1500010887.hg.1	NM_017882	CLN6	Rh41_P8	Rh41_P10	Rh41_P8 - Rh41_P10	8.28416	8.88435	-0.600186	0.000816365	-1.51591	0.011611
TC1900006795.hg.1	NM_006012	CLPP	Rh41_P8	Rh41_P10	Rh41_P8 - Rh41_P10	8.24697	7.9039	0.343078	0.00139185	1.26846	0.0165044
TC0100008812.hg.1	NM_000959	PTGFR	Rh41_P8	Rh41_P10	Rh41_P8 - Rh41_P10	4.7683	4.05174	0.716557	0.105974	1.64326	0.273682
TC1900008297.hg.1	NM_001282175	CLPTM1	Rh41_P8	Rh41_P10	Rh41_P8 - Rh41_P10	7.08802	7.45173	-0.363705	0.00567036	-1.28673	0.0398878
TC1500010744.hg.1	NM_001018090	GCOM1	Rh41_P8	Rh41_P10	Rh41_P8 - Rh41_P10	4.86694	4.15134	0.715601	0.0429443	1.64217	0.152609
TC1200010336.hg.1	NM_001040436	YARS2	Rh41_P8	Rh41_P10	Rh41_P8 - Rh41_P10	6.44282	5.72803	0.714791	0.0093827	1.64125	0.0561339
TC0900006538.hg.1	NM_004972	JAK2	Rh41_P8	Rh41_P10	Rh41_P8 - Rh41_P10	5.96759	5.25302	0.71457	0.00473641	1.64099	0.0357825
TC0100013700.hg.1	NM_001190481	CLSPN	Rh41_P8	Rh41_P10	Rh41_P8 - Rh41_P10	7.89741	8.40068	-0.503271	0.000233848	-1.41742	0.00539309
TC0300008979.hg.1	NM_022131	CLSTN2	Rh41_P8	Rh41_P10	Rh41_P8 - Rh41_P10	6.86054	6.01426	0.84628	0.00332417	1.79786	0.0286908
TC0600011386.hg.1	NM_003897	IER3	Rh41_P8	Rh41_P10	Rh41_P8 - Rh41_P10	8.2579	7.54487	0.713035	5.04499e-05	1.63925	0.00225897
TC1400008761.hg.1	NM_001308083	CMA1	Rh41_P8	Rh41_P10	Rh41_P8 - Rh41_P10	3.99466	4.55731	-0.562656	7.44665e-05	-1.47699	0.00281363
TC1600008585.hg.1	NM_030629	CMIP	Rh41_P8	Rh41_P10	Rh41_P8 - Rh41_P10	7.30308	7.77666	-0.473582	0.000986888	-1.38855	0.0131579
TC1100006731.hg.1	NM_001014794	ILK	Rh41_P8	Rh41_P10	Rh41_P8 - Rh41_P10	9.92342	9.21088	0.71254	4.13121e-07	1.63869	0.000213189
TC1800007680.hg.1	NM_001168499	CNDP2	Rh41_P8	Rh41_P10	Rh41_P8 - Rh41_P10	10.0199	9.67885	0.341047	0.000812766	1.26668	0.0115829
TC0400008331.hg.1	NM_001033047	NPNT	Rh41_P8	Rh41_P10	Rh41_P8 - Rh41_P10	6.87833	6.16625	0.712075	0.0131322	1.63816	0.0701869
TC1100008069.hg.1	NM_182553	CNIH2	Rh41_P8	Rh41_P10	Rh41_P8 - Rh41_P10	6.43968	8.31653	-1.87685	7.73785e-06	-3.67272	0.000820286
TSUnmapped00000313.hg.1	ENST00000628294	CCDC84	Rh41_P8	Rh41_P10	Rh41_P8 - Rh41_P10	6.16699	5.45582	0.711172	0.0740886	1.63713	0.217072
TC1600011445.hg.1	ENST00000568509	SPG7	Rh41_P8	Rh41_P10	Rh41_P8 - Rh41_P10	5.92765	5.21703	0.710616	0.0117177	1.6365	0.065051
TC0100011746.hg.1	NM_001277197	CNIH4	Rh41_P8	Rh41_P10	Rh41_P8 - Rh41_P10	8.4838	8.01671	0.467094	0.000213068	1.38232	0.00518642
TC0X00006758.hg.1	NM_001168647	CNKSR2	Rh41_P8	Rh41_P10	Rh41_P8 - Rh41_P10	6.46765	5.88448	0.58317	0.00770534	1.49814	0.0490582
TC0700006913.hg.1	NM_001005340	GPNMB	Rh41_P8	Rh41_P10	Rh41_P8 - Rh41_P10	6.55214	5.84315	0.708999	0.0395424	1.63467	0.144777
TC1900006507.hg.1	NM_001303499	CNN2	Rh41_P8	Rh41_P10	Rh41_P8 - Rh41_P10	8.726	7.83593	0.890071	7.70703e-05	1.85327	0.00285987
TC0100014995.hg.1	NM_001286055	CNN3	Rh41_P8	Rh41_P10	Rh41_P8 - Rh41_P10	10.7966	10.4206	0.375978	0.000435961	1.29772	0.00781813
TC0700008928.hg.1	NM_001105533	CPED1	Rh41_P8	Rh41_P10	Rh41_P8 - Rh41_P10	5.3139	4.60541	0.708496	0.0273817	1.6341	0.113836
TC1000008758.hg.1	NM_017649	CNNM2	Rh41_P8	Rh41_P10	Rh41_P8 - Rh41_P10	7.0683	6.31202	0.756283	0.00392069	1.68913	0.0317085
TC0100009352.hg.1	NM_001040709	SYPL2	Rh41_P8	Rh41_P10	Rh41_P8 - Rh41_P10	6.44955	5.74152	0.708026	0.0353053	1.63357	0.13457
TC1600010490.hg.1	NM_001265612	CNOT1	Rh41_P8	Rh41_P10	Rh41_P8 - Rh41_P10	8.64007	9.29178	-0.651705	0.000310748	-1.57102	0.00633713
TC0300006978.hg.1	NM_001256741	CNOT10	Rh41_P8	Rh41_P10	Rh41_P8 - Rh41_P10	6.11	5.63867	0.471333	0.00181871	1.38639	0.0195136
TC0900008222.hg.1	NM_017919	STX17	Rh41_P8	Rh41_P10	Rh41_P8 - Rh41_P10	6.13399	5.42752	0.706468	0.0145049	1.6318	0.074838
TC1200008162.hg.1	NM_001199302	CNOT2	Rh41_P8	Rh41_P10	Rh41_P8 - Rh41_P10	9.25613	9.72949	-0.473353	0.00153221	-1.38833	0.0175175
TC1900008833.hg.1	NM_014516	CNOT3	Rh41_P8	Rh41_P10	Rh41_P8 - Rh41_P10	7.37961	8.08664	-0.707033	8.03357e-05	-1.63244	0.00291429
TC0400011108.hg.1	NM_001286790	CNOT6L	Rh41_P8	Rh41_P10	Rh41_P8 - Rh41_P10	7.30384	7.98614	-0.682303	0.00145864	-1.6047	0.0169658
TC0400007933.hg.1	NM_005139	ANXA3	Rh41_P8	Rh41_P10	Rh41_P8 - Rh41_P10	4.88093	4.17892	0.702005	0.0488525	1.62676	0.165816
TSUnmapped00000268.hg.1	ENST00000627310	CCDC84	Rh41_P8	Rh41_P10	Rh41_P8 - Rh41_P10	5.63956	4.93796	0.701601	0.0453192	1.62631	0.157947
TC0100012272.hg.1	NM_001139459	CNST	Rh41_P8	Rh41_P10	Rh41_P8 - Rh41_P10	6.11333	5.52704	0.586293	0.00229592	1.50138	0.022724
TC1600008675.hg.1	NM_001286565	KIAA0513	Rh41_P8	Rh41_P10	Rh41_P8 - Rh41_P10	7.0333	6.33216	0.701137	0.0107276	1.62579	0.061624
TC0900009905.hg.1	NM_001207011	CNTFR	Rh41_P8	Rh41_P10	Rh41_P8 - Rh41_P10	7.31912	5.80493	1.51419	2.80139e-06	2.85639	0.000525387
TC0500012662.hg.1	NM_001303251	ZBED8	Rh41_P8	Rh41_P10	Rh41_P8 - Rh41_P10	4.94085	4.23994	0.700914	0.0142323	1.62553	0.0739651
TC0300006454.hg.1	NM_001206955	CNTN4	Rh41_P8	Rh41_P10	Rh41_P8 - Rh41_P10	5.83828	6.68162	-0.843342	0.000571077	-1.7942	0.00927671
TC1400006890.hg.1	NM_001146282	SRP54	Rh41_P8	Rh41_P10	Rh41_P8 - Rh41_P10	6.44606	5.74564	0.700419	0.0361347	1.62498	0.136782
TC0700010887.hg.1	NM_018224	COA1	Rh41_P8	Rh41_P10	Rh41_P8 - Rh41_P10	7.68483	8.33322	-0.648391	0.000399884	-1.56742	0.00738736
TC0200013594.hg.1	NM_001008215	COA5	Rh41_P8	Rh41_P10	Rh41_P8 - Rh41_P10	7.50149	7.05773	0.443761	0.00281589	1.36015	0.0257769
TC0100012020.hg.1	NM_001012985	COA6	Rh41_P8	Rh41_P10	Rh41_P8 - Rh41_P10	6.77516	6.11466	0.660501	0.00206212	1.58063	0.0212025
TC1400008014.hg.1	NM_024832	RIN3	Rh41_P8	Rh41_P10	Rh41_P8 - Rh41_P10	4.51391	3.81608	0.697834	0.018034	1.62207	0.086415
TC0700011066.hg.1	NM_001287436	COBL	Rh41_P8	Rh41_P10	Rh41_P8 - Rh41_P10	7.31508	6.55155	0.76353	0.000417495	1.69764	0.00759495
TC1700011210.hg.1	NM_004645	COIL	Rh41_P8	Rh41_P10	Rh41_P8 - Rh41_P10	7.19251	6.72512	0.467387	0.0043858	1.3826	0.0341192
TC0600008462.hg.1	NM_001858	COL19A1	Rh41_P8	Rh41_P10	Rh41_P8 - Rh41_P10	6.15878	3.48306	2.67572	0.000144775	6.38957	0.00409835
TC0600012116.hg.1	NM_030820	COL21A1	Rh41_P8	Rh41_P10	Rh41_P8 - Rh41_P10	4.86392	3.91123	0.952682	0.000694255	1.93547	0.0104647
TC0800011954.hg.1	NM_152888	COL22A1	Rh41_P8	Rh41_P10	Rh41_P8 - Rh41_P10	4.77611	5.20189	-0.42578	0.00184293	-1.3433	0.0197045
TC0200010239.hg.1	NM_000090	COL3A1	Rh41_P8	Rh41_P10	Rh41_P8 - Rh41_P10	10.2427	10.06	0.182711	0.000287103	1.13501	0.00607742
TC1300008010.hg.1	NM_001846	COL4A2	Rh41_P8	Rh41_P10	Rh41_P8 - Rh41_P10	8.37099	8.86323	-0.492248	0.00639145	-1.40663	0.0431217
TC0X00009964.hg.1	NM_016484	PDZD11	Rh41_P8	Rh41_P10	Rh41_P8 - Rh41_P10	7.9001	7.20785	0.692254	0.0102401	1.61581	0.0595689
TC0200016193.hg.1	NM_004369	COL6A3	Rh41_P8	Rh41_P10	Rh41_P8 - Rh41_P10	5.14355	4.27333	0.870226	0.00111633	1.82795	0.0142603
TC1800007850.hg.1	NM_130386	COLEC12	Rh41_P8	Rh41_P10	Rh41_P8 - Rh41_P10	6.10025	5.49516	0.605095	0.000153097	1.52108	0.0042424
TC1500007883.hg.1	NM_001284377	COMMD4	Rh41_P8	Rh41_P10	Rh41_P8 - Rh41_P10	7.42423	7.97018	-0.545947	7.81638e-05	-1.45998	0.00289499
TC1200012172.hg.1	NM_015918	POP5	Rh41_P8	Rh41_P10	Rh41_P8 - Rh41_P10	5.5646	4.87329	0.691318	0.0419403	1.61476	0.150594
TC2200006623.hg.1	NM_000754	COMT	Rh41_P8	Rh41_P10	Rh41_P8 - Rh41_P10	8.98143	9.18102	-0.199584	0.00492976	-1.14837	0.0365171
TC0100016129.hg.1	NM_001098398	COPA	Rh41_P8	Rh41_P10	Rh41_P8 - Rh41_P10	9.14789	8.40953	0.738364	2.78991e-05	1.66828	0.00163492
TC1100013145.hg.1	NM_001144061	COPB1	Rh41_P8	Rh41_P10	Rh41_P8 - Rh41_P10	8.52604	7.94313	0.582918	0.000232418	1.49788	0.00538325
TC0300012596.hg.1	NM_004766	COPB2	Rh41_P8	Rh41_P10	Rh41_P8 - Rh41_P10	8.65314	8.34157	0.311576	0.00225147	1.24106	0.0224498
TC0300008766.hg.1	NM_016128	COPG1	Rh41_P8	Rh41_P10	Rh41_P8 - Rh41_P10	8.07712	7.51252	0.564603	0.00278587	1.47898	0.0256459
TC0400007991.hg.1	NM_001258006	COPS4	Rh41_P8	Rh41_P10	Rh41_P8 - Rh41_P10	6.79495	7.2663	-0.471344	0.000710629	-1.3864	0.0106287
TC0200011080.hg.1	NM_001282949	COPS7B	Rh41_P8	Rh41_P10	Rh41_P8 - Rh41_P10	7.76295	8.07184	-0.308896	0.00124	-1.23876	0.0153376
TC0300006483.hg.1	NM_003670	BHLHE40	Rh41_P8	Rh41_P10	Rh41_P8 - Rh41_P10	5.57892	4.8917	0.687216	0.00588803	1.61017	0.0407902
TC1200007759.hg.1	NM_001271734	COPZ1	Rh41_P8	Rh41_P10	Rh41_P8 - Rh41_P10	9.1877	9.60918	-0.421484	0.000814348	-1.3393	0.01159
TC0400011202.hg.1	NM_015697	COQ2	Rh41_P8	Rh41_P10	Rh41_P8 - Rh41_P10	6.84659	7.62517	-0.778579	0.000149926	-1.71544	0.00419517
TC1200012167.hg.1	NM_032314	COQ5	Rh41_P8	Rh41_P10	Rh41_P8 - Rh41_P10	7.69952	7.23132	0.468204	0.000819166	1.38339	0.0116277
TC1600007448.hg.1	NM_001193333	CORO1A	Rh41_P8	Rh41_P10	Rh41_P8 - Rh41_P10	7.76794	7.29781	0.470121	5.76062e-05	1.38523	0.00242308
TC1100013194.hg.1	NM_001018070	CORO1B	Rh41_P8	Rh41_P10	Rh41_P8 - Rh41_P10	7.81855	7.41051	0.40804	0.00644841	1.32688	0.043356
TC1200011846.hg.1	NM_001105237	CORO1C	Rh41_P8	Rh41_P10	Rh41_P8 - Rh41_P10	10.1732	9.75906	0.414177	0.00156129	1.33254	0.0177076
TC0900010969.hg.1	NM_003389	CORO2A	Rh41_P8	Rh41_P10	Rh41_P8 - Rh41_P10	5.16363	4.26254	0.901092	0.0033358	1.86748	0.0287093
TC0500009076.hg.1	NM_000112	SLC26A2	Rh41_P8	Rh41_P10	Rh41_P8 - Rh41_P10	6.66564	5.98063	0.685016	0.00929898	1.60772	0.0558043
TC1700011171.hg.1	NM_001162861	COX11	Rh41_P8	Rh41_P10	Rh41_P8 - Rh41_P10	7.87117	8.14193	-0.270755	0.00489203	-1.20644	0.0363599
TC1600008709.hg.1	NM_001861	COX4I1	Rh41_P8	Rh41_P10	Rh41_P8 - Rh41_P10	7.77916	7.29209	0.487065	0.00525932	1.40159	0.0381474
TC1200012716.hg.1	NM_004373	COX6A1	Rh41_P8	Rh41_P10	Rh41_P8 - Rh41_P10	10.4271	10.0426	0.38451	0.000221051	1.30542	0.0052504
TSUnmapped00000798.hg.1	ENST00000630689	HMBS	Rh41_P8	Rh41_P10	Rh41_P8 - Rh41_P10	4.61831	3.93601	0.682303	0.018779	1.6047	0.0886187
TC0200016654.hg.1	NM_004718	COX7A2L	Rh41_P8	Rh41_P10	Rh41_P8 - Rh41_P10	9.8497	9.51976	0.329936	0.00429785	1.25696	0.0336916
TC0X00007704.hg.1	NM_001866	COX7B	Rh41_P8	Rh41_P10	Rh41_P8 - Rh41_P10	8.54713	8.29642	0.250716	0.00449377	1.1898	0.0346077
TC0700009134.hg.1	NM_001163446	CPA4	Rh41_P8	Rh41_P10	Rh41_P8 - Rh41_P10	6.09703	4.15265	1.94439	0.000172397	3.84874	0.00452026
TC0500009521.hg.1	NM_001308189	CPEB4	Rh41_P8	Rh41_P10	Rh41_P8 - Rh41_P10	6.23864	5.18022	1.05842	0.000939293	2.08265	0.0127184
TC1600009446.hg.1	NM_001099455	CPPED1	Rh41_P8	Rh41_P10	Rh41_P8 - Rh41_P10	7.94267	7.5149	0.42777	0.000252187	1.34515	0.00565785
TC0200010658.hg.1	NM_001122633	CPS1	Rh41_P8	Rh41_P10	Rh41_P8 - Rh41_P10	7.01195	7.31623	-0.304284	0.000270374	-1.23481	0.00588133
TC1100011395.hg.1	NM_001031847	CPT1A	Rh41_P8	Rh41_P10	Rh41_P8 - Rh41_P10	4.97841	6.07365	-1.09524	0.00011887	-2.13649	0.00357577
TC2000008198.hg.1	NM_001184699	CPXM1	Rh41_P8	Rh41_P10	Rh41_P8 - Rh41_P10	7.39807	7.83145	-0.43338	0.00156233	-1.35039	0.0177076
TC0400012765.hg.1	NM_001014447	CPZ	Rh41_P8	Rh41_P10	Rh41_P8 - Rh41_P10	7.75317	7.2016	0.551565	0.00239608	1.46567	0.0233098
TC1200011310.hg.1	NM_007350	PHLDA1	Rh41_P8	Rh41_P10	Rh41_P8 - Rh41_P10	7.61018	6.93328	0.676892	0.000370486	1.59869	0.00700104
TC1000009165.hg.1	NM_153336	PSTK	Rh41_P8	Rh41_P10	Rh41_P8 - Rh41_P10	4.49143	3.81459	0.676845	0.0132954	1.59864	0.0706715
TC1500007972.hg.1	NM_004378	CRABP1	Rh41_P8	Rh41_P10	Rh41_P8 - Rh41_P10	5.11402	5.68535	-0.571329	0.00145502	-1.48589	0.0169513
TC0900011673.hg.1	NM_000755	CRAT	Rh41_P8	Rh41_P10	Rh41_P8 - Rh41_P10	6.68584	7.07672	-0.39088	0.00571579	-1.31119	0.0401093
TC0200010607.hg.1	NM_004379	CREB1	Rh41_P8	Rh41_P10	Rh41_P8 - Rh41_P10	7.97757	8.18036	-0.202797	0.00709393	-1.15093	0.0463657
TC0500009488.hg.1	NM_001168393	CREBRF	Rh41_P8	Rh41_P10	Rh41_P8 - Rh41_P10	5.58463	4.38632	1.19831	0.000338561	2.2947	0.00660132
TC0100018528.hg.1	NM_003851	CREG1	Rh41_P8	Rh41_P10	Rh41_P8 - Rh41_P10	8.50374	7.77997	0.723768	0.00277313	1.65149	0.0256371
TC0200013668.hg.1	NM_153836	CREG2	Rh41_P8	Rh41_P10	Rh41_P8 - Rh41_P10	6.07077	6.36893	-0.298165	3.10959e-05	-1.22958	0.00175051
TC0X00008514.hg.1	NM_182540	DDX26B	Rh41_P8	Rh41_P10	Rh41_P8 - Rh41_P10	5.79369	5.11824	0.675447	0.0320958	1.59709	0.126333
TC0200016651.hg.1	NM_000104	CYP1B1	Rh41_P8	Rh41_P10	Rh41_P8 - Rh41_P10	4.04358	3.36915	0.674432	0.0145588	1.59597	0.0750563
TC1000007272.hg.1	NM_001267562	CREM	Rh41_P8	Rh41_P10	Rh41_P8 - Rh41_P10	7.9711	7.1185	0.852601	0.000134604	1.80575	0.00392885
TC0100010584.hg.1	NM_001282692	FMO1	Rh41_P8	Rh41_P10	Rh41_P8 - Rh41_P10	3.6064	2.93271	0.673692	0.0328116	1.59515	0.128046
TC1800007911.hg.1	NM_003803	MYOM1	Rh41_P8	Rh41_P10	Rh41_P8 - Rh41_P10	5.17434	4.50074	0.673605	0.0241539	1.59505	0.104222
TC0200007237.hg.1	NM_016441	CRIM1	Rh41_P8	Rh41_P10	Rh41_P8 - Rh41_P10	7.72156	6.3819	1.33966	8.30977e-06	2.53092	0.000835095
TC1400008486.hg.1	NM_001270837	CRIP2	Rh41_P8	Rh41_P10	Rh41_P8 - Rh41_P10	7.86115	6.96704	0.894104	6.28097e-07	1.85846	0.000249471
TC1600010375.hg.1	NM_001308963	CRNDE	Rh41_P8	Rh41_P10	Rh41_P8 - Rh41_P10	7.29683	7.88036	-0.583525	0.0028395	-1.49851	0.0258825
TC0300012170.hg.1	NM_001256486	GOLGB1	Rh41_P8	Rh41_P10	Rh41_P8 - Rh41_P10	6.63203	5.96152	0.670517	0.0163587	1.59164	0.0808994
TC2000008573.hg.1	NM_001278625	CRNKL1	Rh41_P8	Rh41_P10	Rh41_P8 - Rh41_P10	7.72702	7.39268	0.334336	0.00131981	1.2608	0.016011
TC0700008252.hg.1	NM_001143935	CROT	Rh41_P8	Rh41_P10	Rh41_P8 - Rh41_P10	6.29546	5.5566	0.738861	0.000207355	1.66886	0.0051119
TC1000012577.hg.1	NM_000235	LIPA	Rh41_P8	Rh41_P10	Rh41_P8 - Rh41_P10	7.34334	6.67304	0.670293	0.00695947	1.5914	0.0457764
TC1900007270.hg.1	NM_016270	KLF2	Rh41_P8	Rh41_P10	Rh41_P8 - Rh41_P10	7.55021	6.88008	0.670129	0.0150341	1.59121	0.076575
TC1600011378.hg.1	NM_001293204	MVP	Rh41_P8	Rh41_P10	Rh41_P8 - Rh41_P10	5.42815	4.75811	0.67004	0.0107729	1.59112	0.0617801
TC1000007404.hg.1	NM_018590	CSGALNACT2	Rh41_P8	Rh41_P10	Rh41_P8 - Rh41_P10	6.63993	5.97034	0.669597	0.0150209	1.59063	0.0765712
TC1900009333.hg.1	NM_001013841	STAP2	Rh41_P8	Rh41_P10	Rh41_P8 - Rh41_P10	4.52655	3.85709	0.669455	0.00927748	1.59047	0.0557276
TC0300006993.hg.1	NM_006371	CRTAP	Rh41_P8	Rh41_P10	Rh41_P8 - Rh41_P10	10.1037	9.54507	0.55868	0.00319728	1.47292	0.0280242
TC1100012994.hg.1	NM_001127457	CRY2	Rh41_P8	Rh41_P10	Rh41_P8 - Rh41_P10	6.40786	5.94004	0.467819	0.000402289	1.38302	0.00740627
TC1100012308.hg.1	NM_001289807	CRYAB	Rh41_P8	Rh41_P10	Rh41_P8 - Rh41_P10	7.88838	6.4018	1.48657	0.000116177	2.80223	0.00353322
TC2200006955.hg.1	NM_001886	CRYBA4	Rh41_P8	Rh41_P10	Rh41_P8 - Rh41_P10	4.00232	3.45616	0.546154	0.00204282	1.46019	0.0210646
TC1200008298.hg.1	NM_002469	MYF6	Rh41_P8	Rh41_P10	Rh41_P8 - Rh41_P10	4.57658	3.90879	0.66779	0.0486694	1.58864	0.165404
TC0100014612.hg.1	NM_001130042	CRYZ	Rh41_P8	Rh41_P10	Rh41_P8 - Rh41_P10	7.46363	6.64272	0.820911	0.000435005	1.76652	0.00780752
TC1200012801.hg.1	NM_004077	CS	Rh41_P8	Rh41_P10	Rh41_P8 - Rh41_P10	9.9775	10.4753	-0.497796	0.000147106	-1.41206	0.00413517
TC0500008054.hg.1	NM_006467	POLR3G	Rh41_P8	Rh41_P10	Rh41_P8 - Rh41_P10	6.18244	5.51658	0.665857	0.0539642	1.58651	0.177112
TSUnmapped00000464.hg.1	ENST00000629627	ZNF35	Rh41_P8	Rh41_P10	Rh41_P8 - Rh41_P10	4.89367	4.22784	0.665826	0.00854574	1.58648	0.0524132
TC1500008829.hg.1	NM_015307	FAM189A1	Rh41_P8	Rh41_P10	Rh41_P8 - Rh41_P10	6.53672	5.87139	0.665338	0.0279878	1.58594	0.115483
TC1200010793.hg.1	NM_001244705	CSAD	Rh41_P8	Rh41_P10	Rh41_P8 - Rh41_P10	5.83441	6.37718	-0.542771	0.00342569	-1.45677	0.0291433
TC0600011960.hg.1	NM_014452	TNFRSF21	Rh41_P8	Rh41_P10	Rh41_P8 - Rh41_P10	6.29291	5.62828	0.664628	0.000465034	1.58516	0.00817688
TC0100015353.hg.1	NM_001007553	CSDE1	Rh41_P8	Rh41_P10	Rh41_P8 - Rh41_P10	10.7125	10.4354	0.277099	0.00143902	1.21176	0.0168004
TC1400010624.hg.1	NM_001146154	PTGR2	Rh41_P8	Rh41_P10	Rh41_P8 - Rh41_P10	6.07211	5.4082	0.663916	0.0112609	1.58438	0.0633752
TC0500007145.hg.1	SKP2.kAug10-unspliced	SKP2	Rh41_P8	Rh41_P10	Rh41_P8 - Rh41_P10	6.69987	6.03629	0.663572	0.0102875	1.584	0.0597607
TC1600010476.hg.1	NM_001896	CSNK2A2	Rh41_P8	Rh41_P10	Rh41_P8 - Rh41_P10	8.27399	8.64674	-0.37275	0.00261892	-1.29482	0.0247737
TC0300010770.hg.1	NM_033027	CSRNP1	Rh41_P8	Rh41_P10	Rh41_P8 - Rh41_P10	5.46524	4.81044	0.654792	0.000609366	1.57439	0.00971002
TSUnmapped00000291.hg.1	ENST00000629865	VPS11	Rh41_P8	Rh41_P10	Rh41_P8 - Rh41_P10	6.81334	6.15028	0.663054	0.0158098	1.58343	0.0790814
TC1100011744.hg.1	NM_012296	GAB2	Rh41_P8	Rh41_P10	Rh41_P8 - Rh41_P10	4.12582	3.46311	0.662704	0.0112927	1.58305	0.0635046
TC1100010289.hg.1	NM_003476	CSRP3	Rh41_P8	Rh41_P10	Rh41_P8 - Rh41_P10	5.94848	4.91975	1.02873	0.00122582	2.04023	0.0152326
TC1600008166.hg.1	NM_001191022	CTCF	Rh41_P8	Rh41_P10	Rh41_P8 - Rh41_P10	7.26416	7.83465	-0.57049	0.000218524	-1.48503	0.00523091
TC0200010796.hg.1	NM_001206878	CTDSP1	Rh41_P8	Rh41_P10	Rh41_P8 - Rh41_P10	6.78152	7.60976	-0.828236	1.53903e-05	-1.77551	0.00117053
TC1200010984.hg.1	NM_005730	CTDSP2	Rh41_P8	Rh41_P10	Rh41_P8 - Rh41_P10	8.46238	8.94788	-0.485499	9.65128e-05	-1.40007	0.00323439
TC1500007091.hg.1	NM_016396	CTDSPL2	Rh41_P8	Rh41_P10	Rh41_P8 - Rh41_P10	8.42512	8.98509	-0.559973	0.000685707	-1.47424	0.0104379
TC0500008794.hg.1	NM_001290307	CTNNA1	Rh41_P8	Rh41_P10	Rh41_P8 - Rh41_P10	9.65133	9.34348	0.307852	0.00593428	1.23786	0.0408664
TC0300014092.hg.1	NR_037950	TM4SF19-TCTEX1D2	Rh41_P8	Rh41_P10	Rh41_P8 - Rh41_P10	5.64069	4.97944	0.661248	0.0156787	1.58145	0.0786792
TC1100013004.hg.1	NM_001085458	CTNND1	Rh41_P8	Rh41_P10	Rh41_P8 - Rh41_P10	9.62339	9.27379	0.349603	0.00217843	1.27421	0.0220078
TC0600007530.hg.1	NM_005516	HLA-E	Rh41_P8	Rh41_P10	Rh41_P8 - Rh41_P10	6.89477	6.23391	0.660865	0.000272636	1.58103	0.00589465
TC0100007980.hg.1	NM_001301237	CTPS1	Rh41_P8	Rh41_P10	Rh41_P8 - Rh41_P10	8.1239	8.44132	-0.317426	0.000316727	-1.24611	0.00640259
TC1100006840.hg.1	NM_014633	CTR9	Rh41_P8	Rh41_P10	Rh41_P8 - Rh41_P10	7.89835	7.5331	0.365257	0.00413331	1.28811	0.0328338
TC0100017733.hg.1	hsa_circ_0000197	TSNAX	Rh41_P8	Rh41_P10	Rh41_P8 - Rh41_P10	4.7815	4.12103	0.660468	0.0380711	1.5806	0.141135
TC2000007509.hg.1	NM_000308	CTSA	Rh41_P8	Rh41_P10	Rh41_P8 - Rh41_P10	10.503	10.2532	0.249773	0.00657053	1.18902	0.0439977
TC0900012218.hg.1	NM_018847	KLHL9	Rh41_P8	Rh41_P10	Rh41_P8 - Rh41_P10	5.20538	4.54612	0.659256	0.0637179	1.57927	0.19692
TC0200007401.hg.1	NM_001193464	DYNC2LI1	Rh41_P8	Rh41_P10	Rh41_P8 - Rh41_P10	5.68484	5.02567	0.659178	0.00827512	1.57918	0.0513407
TC1100013129.hg.1	NM_001909	CTSD	Rh41_P8	Rh41_P10	Rh41_P8 - Rh41_P10	8.3291	7.8517	0.4774	1.75733e-06	1.39223	0.00041879
TC0200012082.hg.1	NM_015662	IFT172	Rh41_P8	Rh41_P10	Rh41_P8 - Rh41_P10	6.38511	5.72606	0.659047	0.010815	1.57904	0.0619492
TC0900007816.hg.1	NM_001257971	CTSL	Rh41_P8	Rh41_P10	Rh41_P8 - Rh41_P10	8.50303	8.22417	0.278862	0.00593158	1.21324	0.0408664
TC1900011239.hg.1	NM_145232	CTU1	Rh41_P8	Rh41_P10	Rh41_P8 - Rh41_P10	6.45946	6.70695	-0.247491	0.00461891	-1.18714	0.0351996
TC0X00010671.hg.1	NM_001122606	LAMP2	Rh41_P8	Rh41_P10	Rh41_P8 - Rh41_P10	7.60631	6.94815	0.658162	3.41379e-08	1.57807	6.21653e-05
TC0700009585.hg.1	NM_003592	CUL1	Rh41_P8	Rh41_P10	Rh41_P8 - Rh41_P10	8.14087	8.45204	-0.311173	0.00420442	-1.24072	0.0332264
TC0200015887.hg.1	NM_001257197	CUL3	Rh41_P8	Rh41_P10	Rh41_P8 - Rh41_P10	8.61644	8.9608	-0.344357	0.000475152	-1.26959	0.00826179
TC1300008113.hg.1	NM_001008895	CUL4A	Rh41_P8	Rh41_P10	Rh41_P8 - Rh41_P10	7.65444	8.22715	-0.572705	7.84216e-05	-1.48731	0.00289499
TC1300008114.hg.1	hsa_circ_0000507	CUL4A	Rh41_P8	Rh41_P10	Rh41_P8 - Rh41_P10	6.02699	6.70231	-0.675318	0.0020788	-1.59695	0.0213306
TC0X00010675.hg.1	NM_001079872	CUL4B	Rh41_P8	Rh41_P10	Rh41_P8 - Rh41_P10	7.49384	6.83626	0.657576	0.00139735	1.57743	0.0165464
TC0200013870.hg.1	OTTHUMT00000338356	LIMS3L	Rh41_P8	Rh41_P10	Rh41_P8 - Rh41_P10	6.16788	5.51168	0.656201	0.0482992	1.57593	0.164746
TC0100016363.hg.1	NM_033418	METTL18	Rh41_P8	Rh41_P10	Rh41_P8 - Rh41_P10	4.94837	4.29222	0.656151	0.0198953	1.57587	0.0920536
TC2000008473.hg.1	NM_001199865	KIF16B	Rh41_P8	Rh41_P10	Rh41_P8 - Rh41_P10	4.09706	3.44161	0.65545	0.0745602	1.57511	0.217642
TC1000012427.hg.1	NM_001353	AKR1C1	Rh41_P8	Rh41_P10	Rh41_P8 - Rh41_P10	4.99665	4.34122	0.655429	0.0467286	1.57508	0.161312
TC1100008979.hg.1	NM_003478	CUL5	Rh41_P8	Rh41_P10	Rh41_P8 - Rh41_P10	8.86567	8.65257	0.213095	0.000314902	1.15917	0.00638472
TC0600011546.hg.1	NM_001014433	CUTA	Rh41_P8	Rh41_P10	Rh41_P8 - Rh41_P10	8.57289	8.18881	0.384076	0.00170254	1.30502	0.018784
TC0700008597.hg.1	NM_001202543	CUX1	Rh41_P8	Rh41_P10	Rh41_P8 - Rh41_P10	8.17832	8.79174	-0.613423	0.00239901	-1.52989	0.0233246
TC0500007201.hg.1	NM_001168355	OSMR	Rh41_P8	Rh41_P10	Rh41_P8 - Rh41_P10	4.71686	4.06287	0.653985	0.00123569	1.57351	0.0153108
TC1000012599.hg.1	NM_022034	CUZD1	Rh41_P8	Rh41_P10	Rh41_P8 - Rh41_P10	4.36677	4.00812	0.358657	0.000989426	1.28223	0.013163
TC1100012012.hg.1	NM_016403	CWC15	Rh41_P8	Rh41_P10	Rh41_P8 - Rh41_P10	6.15951	5.57774	0.581767	0.00278407	1.49668	0.0256459
TC2100006659.hg.1	NM_001207063	CXADR	Rh41_P8	Rh41_P10	Rh41_P8 - Rh41_P10	6.32826	5.84689	0.481379	0.0078578	1.39608	0.0497444
TC0X00008687.hg.1	NM_001171907	CXorf40A	Rh41_P8	Rh41_P10	Rh41_P8 - Rh41_P10	7.71927	7.37755	0.341723	2.12812e-05	1.26727	0.00138065
TC1100011032.hg.1	NM_001161452	CYB561A3	Rh41_P8	Rh41_P10	Rh41_P8 - Rh41_P10	6.54079	6.01297	0.527828	0.000469525	1.44176	0.00820063
TC1800009029.hg.1	NM_001190807	CYB5A	Rh41_P8	Rh41_P10	Rh41_P8 - Rh41_P10	6.70791	5.70489	1.00302	0.000903049	2.00419	0.0123999
TC1600008228.hg.1	NM_030579	CYB5B	Rh41_P8	Rh41_P10	Rh41_P8 - Rh41_P10	8.50579	8.89034	-0.384545	0.00153819	-1.30545	0.0175578
TC0X00008826.hg.1	hsa_circ_0002730	FLNA	Rh41_P8	Rh41_P10	Rh41_P8 - Rh41_P10	6.53974	5.88677	0.652972	0.0292107	1.5724	0.118747
TC1300010032.hg.1	NM_001282147	SOHLH2	Rh41_P8	Rh41_P10	Rh41_P8 - Rh41_P10	5.77649	5.12427	0.652214	0.0212753	1.57158	0.0959852
TC0100016973.hg.1	NM_016243	CYB5R1	Rh41_P8	Rh41_P10	Rh41_P8 - Rh41_P10	8.91389	8.05784	0.856055	3.88279e-05	1.81008	0.00192658
TC1100010688.hg.1	NM_001101802	PHF21A	Rh41_P8	Rh41_P10	Rh41_P8 - Rh41_P10	7.58091	6.92909	0.651823	0.0243522	1.57115	0.104797
TC1600011220.hg.1	NM_000101	CYBA	Rh41_P8	Rh41_P10	Rh41_P8 - Rh41_P10	6.14071	6.4974	-0.356687	0.00761228	-1.28048	0.0487222
TC0200009955.hg.1	NM_001127383	CYBRD1	Rh41_P8	Rh41_P10	Rh41_P8 - Rh41_P10	9.8793	9.09556	0.783744	5.2115e-06	1.72159	0.00067762
TC1500009988.hg.1	NM_001039614	C15orf59	Rh41_P8	Rh41_P10	Rh41_P8 - Rh41_P10	4.37579	3.72452	0.651272	0.0114619	1.57055	0.0640862
TC1500009405.hg.1	NM_000103	CYP19A1	Rh41_P8	Rh41_P10	Rh41_P8 - Rh41_P10	4.698	3.63561	1.06239	0.00153686	2.08839	0.0175578
TC0700013584.hg.1	NM_000786	CYP51A1	Rh41_P8	Rh41_P10	Rh41_P8 - Rh41_P10	4.46683	5.6503	-1.18347	0.000517493	-2.27123	0.00870525
TC0200009078.hg.1	NM_001184937	EPB41L5	Rh41_P8	Rh41_P10	Rh41_P8 - Rh41_P10	7.57558	6.9252	0.650386	0.0104045	1.56959	0.0602423
TC0X00010141.hg.1	NM_001282186	CYSLTR1	Rh41_P8	Rh41_P10	Rh41_P8 - Rh41_P10	3.27361	2.95275	0.320862	0.00673437	1.24908	0.0447179
TC1700008452.hg.1	NM_001165993	GDPD1	Rh41_P8	Rh41_P10	Rh41_P8 - Rh41_P10	5.36872	4.71853	0.650188	0.0207148	1.56937	0.0943494
TC0500008849.hg.1	NM_032412	CYSTM1	Rh41_P8	Rh41_P10	Rh41_P8 - Rh41_P10	7.98491	7.55571	0.429204	0.00112565	1.34649	0.0143362
TC0600006950.hg.1	NM_001100829	TMEM170B	Rh41_P8	Rh41_P10	Rh41_P8 - Rh41_P10	5.34462	4.69488	0.64974	0.0301557	1.56889	0.121292
TC1700011910.hg.1	NM_001292018	CYTH1	Rh41_P8	Rh41_P10	Rh41_P8 - Rh41_P10	7.01331	6.72046	0.292857	0.00636974	1.22506	0.0430158
TC2100007816.hg.1	NM_052954	CYYR1	Rh41_P8	Rh41_P10	Rh41_P8 - Rh41_P10	5.07802	6.29813	-1.22012	0.00010304	-2.32965	0.00334752
TC0100016685.hg.1	NM_001202423	TRMT1L	Rh41_P8	Rh41_P10	Rh41_P8 - Rh41_P10	6.96957	6.32143	0.648144	0.0127803	1.56715	0.0688379
TC0500013301.hg.1	NM_001244871	DAB2	Rh41_P8	Rh41_P10	Rh41_P8 - Rh41_P10	6.6933	4.8014	1.8919	0.00148644	3.71124	0.0171693
TC0900008641.hg.1	NM_032552	DAB2IP	Rh41_P8	Rh41_P10	Rh41_P8 - Rh41_P10	7.36574	7.84697	-0.481234	0.00102106	-1.39594	0.0134437
TC0200014772.hg.1	NM_022168	IFIH1	Rh41_P8	Rh41_P10	Rh41_P8 - Rh41_P10	2.6463	1.99873	0.647571	3.23127e-05	1.56653	0.00179081
TC1400008665.hg.1	NM_001344	DAD1	Rh41_P8	Rh41_P10	Rh41_P8 - Rh41_P10	10.502	10.1477	0.354306	0.000631491	1.27837	0.00990799
TC0100010134.hg.1	NM_001199849	DAP3	Rh41_P8	Rh41_P10	Rh41_P8 - Rh41_P10	8.22968	7.87046	0.359224	0.000984322	1.28274	0.0131455
TC1900008143.hg.1	NM_001278599	AXL	Rh41_P8	Rh41_P10	Rh41_P8 - Rh41_P10	7.32542	6.67846	0.646965	0.00544223	1.56587	0.0389603
TC0900007807.hg.1	NM_001288729	DAPK1	Rh41_P8	Rh41_P10	Rh41_P8 - Rh41_P10	9.8495	10.3395	-0.489956	0.000106398	-1.4044	0.00337576
TC1800006827.hg.1	NM_001142966	GREB1L	Rh41_P8	Rh41_P10	Rh41_P8 - Rh41_P10	4.56896	3.92368	0.645281	0.025845	1.56404	0.10945
TC1400006718.hg.1	NM_001281528	PSME1	Rh41_P8	Rh41_P10	Rh41_P8 - Rh41_P10	8.56042	7.91521	0.645208	0.00246181	1.56396	0.023712
TC0100013902.hg.1	NM_199342	SVBP	Rh41_P8	Rh41_P10	Rh41_P8 - Rh41_P10	5.59176	4.94681	0.64495	0.0758969	1.56368	0.220097
TC1400007558.hg.1	NM_014734	SUSD6	Rh41_P8	Rh41_P10	Rh41_P8 - Rh41_P10	6.47563	5.83162	0.644006	0.011193	1.56266	0.0631589
TC0700008263.hg.1	NM_006716	DBF4	Rh41_P8	Rh41_P10	Rh41_P8 - Rh41_P10	8.31204	8.61808	-0.306037	0.000616031	-1.23631	0.00976074
TC0600014366.hg.1	NM_001130690	PDE10A	Rh41_P8	Rh41_P10	Rh41_P8 - Rh41_P10	7.06304	6.41955	0.64349	0.00811767	1.5621	0.0508051
TC0500012975.hg.1	NM_004395	DBN1	Rh41_P8	Rh41_P10	Rh41_P8 - Rh41_P10	10.418	10.0115	0.406481	0.000548463	1.32545	0.00904585
TC0900008795.hg.1	NM_001190728	RALGPS1	Rh41_P8	Rh41_P10	Rh41_P8 - Rh41_P10	6.11034	5.4679	0.642442	0.0190286	1.56097	0.0893638
TC0700007367.hg.1	NM_001014436	DBNL	Rh41_P8	Rh41_P10	Rh41_P8 - Rh41_P10	7.82556	8.24694	-0.421376	0.003364	-1.3392	0.0288489
TC1000010362.hg.1	NM_001267597	ZNF248	Rh41_P8	Rh41_P10	Rh41_P8 - Rh41_P10	6.10909	5.46726	0.641831	0.0325661	1.56031	0.127499
TC0900007167.hg.1	NM_001286810	DCAF10	Rh41_P8	Rh41_P10	Rh41_P8 - Rh41_P10	6.77734	7.13063	-0.353297	0.00642178	-1.27748	0.0432447
TC0200009949.hg.1	NM_001164821	DCAF17	Rh41_P8	Rh41_P10	Rh41_P8 - Rh41_P10	7.35944	6.88208	0.477358	0.000266726	1.39219	0.00580785
TC0600009364.hg.1	NM_001122842	NCOA7	Rh41_P8	Rh41_P10	Rh41_P8 - Rh41_P10	5.81897	5.17776	0.641209	0.0004671	1.55964	0.00819028
TC0100010518.hg.1	NM_001017977	DCAF6	Rh41_P8	Rh41_P10	Rh41_P8 - Rh41_P10	8.13679	7.34786	0.78893	0.000493137	1.72779	0.00845521
TC1700008563.hg.1	NM_005828	DCAF7	Rh41_P8	Rh41_P10	Rh41_P8 - Rh41_P10	8.72481	8.98345	-0.258642	0.000317468	-1.19635	0.00640621
TC1100009982.hg.1	NM_003737	DCHS1	Rh41_P8	Rh41_P10	Rh41_P8 - Rh41_P10	6.03019	6.66741	-0.637223	0.00220664	-1.55533	0.0221573
TC0400012811.hg.1	NM_000788	DCK	Rh41_P8	Rh41_P10	Rh41_P8 - Rh41_P10	6.52144	7.2449	-0.723467	7.18064e-05	-1.65114	0.00275019
TC1100009450.hg.1	NM_014026	DCPS	Rh41_P8	Rh41_P10	Rh41_P8 - Rh41_P10	8.25656	7.83984	0.416714	0.00174702	1.33488	0.0190785
TC1200010971.hg.1	NM_001261412	DCTN2	Rh41_P8	Rh41_P10	Rh41_P8 - Rh41_P10	8.24456	8.95277	-0.708202	3.60392e-05	-1.63377	0.00189453
TSUnmapped00000622.hg.1	ENST00000632802	GREM1	Rh41_P8	Rh41_P10	Rh41_P8 - Rh41_P10	5.34933	4.70964	0.639695	0.0152456	1.558	0.0773564
TC0500012486.hg.1	NM_001135643	DCTN4	Rh41_P8	Rh41_P10	Rh41_P8 - Rh41_P10	9.53782	9.22669	0.311131	0.00549713	1.24068	0.0391572
TC1500010407.hg.1	NM_001150	ANPEP	Rh41_P8	Rh41_P10	Rh41_P8 - Rh41_P10	5.32085	4.68148	0.63937	0.0196464	1.55765	0.0913256
TC0900008314.hg.1	NM_001145313	FSD1L	Rh41_P8	Rh41_P10	Rh41_P8 - Rh41_P10	5.36151	4.72216	0.639342	0.0818452	1.55762	0.231402
TC0X00010516.hg.1	NM_000555	DCX	Rh41_P8	Rh41_P10	Rh41_P8 - Rh41_P10	8.59776	8.00779	0.589968	0.00461878	1.50521	0.0351996
TC1900007320.hg.1	NM_024050	DDA1	Rh41_P8	Rh41_P10	Rh41_P8 - Rh41_P10	8.4164	7.97606	0.440344	0.00011422	1.35693	0.00350974
TC0100014776.hg.1	NM_001134445	DDAH1	Rh41_P8	Rh41_P10	Rh41_P8 - Rh41_P10	9.54425	7.74786	1.79639	8.99816e-06	3.4735	0.000873269
TC1100013075.hg.1	NM_145018	DDIAS	Rh41_P8	Rh41_P10	Rh41_P8 - Rh41_P10	6.67409	6.2233	0.450789	0.00258416	1.36679	0.0245569
TC0100010387.hg.1	NM_001014796	DDR2	Rh41_P8	Rh41_P10	Rh41_P8 - Rh41_P10	7.52097	8.08048	-0.559505	8.78066e-05	-1.47376	0.00304739
TC0400010303.hg.1	NM_000730	CCKAR	Rh41_P8	Rh41_P10	Rh41_P8 - Rh41_P10	4.71962	4.08459	0.635026	0.0198936	1.55297	0.0920536
TC1400010718.hg.1	NM_001282474	AP1G2	Rh41_P8	Rh41_P10	Rh41_P8 - Rh41_P10	5.00456	4.3696	0.634964	0.0187947	1.5529	0.0886538
TSUnmapped00000458.hg.1	ENST00000628249	HHAT	Rh41_P8	Rh41_P10	Rh41_P8 - Rh41_P10	3.87149	3.23662	0.634871	0.0877322	1.5528	0.241861
TC0200006788.hg.1	NM_004939	DDX1	Rh41_P8	Rh41_P10	Rh41_P8 - Rh41_P10	8.48737	8.07357	0.413793	0.000186513	1.33218	0.00477937
TC1200007208.hg.1	NM_001257144	DDX11	Rh41_P8	Rh41_P10	Rh41_P8 - Rh41_P10	8.60347	8.97938	-0.375909	0.000636115	-1.29766	0.00996052
TC1200009868.hg.1	NR_033399	DDX12P	Rh41_P8	Rh41_P10	Rh41_P8 - Rh41_P10	8.50228	8.99491	-0.492628	0.00136222	-1.40701	0.0163602
TC0200009041.hg.1	NM_006773	DDX18	Rh41_P8	Rh41_P10	Rh41_P8 - Rh41_P10	9.01753	8.41171	0.60582	5.09593e-05	1.52184	0.0022716
TC0100009428.hg.1	NM_007204	DDX20	Rh41_P8	Rh41_P10	Rh41_P8 - Rh41_P10	7.23376	6.72921	0.504546	0.00423393	1.41868	0.0333612
TC0100011245.hg.1	NM_000674	ADORA1	Rh41_P8	Rh41_P10	Rh41_P8 - Rh41_P10	6.39168	5.7586	0.633081	0.0144544	1.55087	0.0747573
TC1000007876.hg.1	NM_001256910	DDX21	Rh41_P8	Rh41_P10	Rh41_P8 - Rh41_P10	9.4596	9.08318	0.376423	0.000314851	1.29812	0.00638472
TC1900007975.hg.1	NM_001300993	ZNF570	Rh41_P8	Rh41_P10	Rh41_P8 - Rh41_P10	6.85269	6.21987	0.632822	0.0143798	1.5506	0.0745332
TC0500013260.hg.1	ENST00000518497	MFAP3	Rh41_P8	Rh41_P10	Rh41_P8 - Rh41_P10	4.10208	3.46974	0.632346	0.021576	1.55008	0.0967907
TC1200010597.hg.1	NM_004818	DDX23	Rh41_P8	Rh41_P10	Rh41_P8 - Rh41_P10	8.90285	9.30802	-0.405172	0.00057136	-1.32425	0.00927671
TC0X00007031.hg.1	NM_001193416	DDX3X	Rh41_P8	Rh41_P10	Rh41_P8 - Rh41_P10	9.87525	9.56709	0.308159	0.00709494	1.23813	0.0463657
TC1700011449.hg.1	NM_004396	DDX5	Rh41_P8	Rh41_P10	Rh41_P8 - Rh41_P10	10.9662	11.0832	-0.11695	0.00725946	-1.08444	0.0469679
TC0800008184.hg.1	NM_001359	DECR1	Rh41_P8	Rh41_P10	Rh41_P8 - Rh41_P10	7.13081	6.47745	0.65336	0.00510368	1.57283	0.0374331
TC0100016159.hg.1	NM_001039711	DEDD	Rh41_P8	Rh41_P10	Rh41_P8 - Rh41_P10	8.36516	7.97161	0.39355	1.29083e-05	1.31362	0.0010487
TC0500011125.hg.1	NM_023039	ANKRA2	Rh41_P8	Rh41_P10	Rh41_P8 - Rh41_P10	5.7253	5.09501	0.630295	0.021638	1.54788	0.0969078
TC2000008802.hg.1	NM_001037731	DEFB116	Rh41_P8	Rh41_P10	Rh41_P8 - Rh41_P10	3.18764	2.99271	0.194928	0.00789222	1.14467	0.0498937
TC0900011473.hg.1	NM_020946	DENND1A	Rh41_P8	Rh41_P10	Rh41_P8 - Rh41_P10	6.7773	7.77752	-1.00022	0.000427202	-2.00031	0.00768854
TC0700012813.hg.1	NM_015689	DENND2A	Rh41_P8	Rh41_P10	Rh41_P8 - Rh41_P10	6.89558	7.30956	-0.413984	0.00719939	-1.33236	0.0467714
TC0500007641.hg.1	NM_001242466	PIK3R1	Rh41_P8	Rh41_P10	Rh41_P8 - Rh41_P10	6.78752	6.15887	0.628656	0.00197007	1.54612	0.020548
TC0100018466.hg.1	NM_001256404	DENND2C	Rh41_P8	Rh41_P10	Rh41_P8 - Rh41_P10	5.0808	4.67999	0.400813	0.00524161	1.32025	0.0380962
TC0200007155.hg.1	NM_014600	EHD3	Rh41_P8	Rh41_P10	Rh41_P8 - Rh41_P10	5.83125	5.20287	0.62838	0.0218829	1.54583	0.0975159
TC0100010905.hg.1	NM_001105518	SWT1	Rh41_P8	Rh41_P10	Rh41_P8 - Rh41_P10	4.35234	3.72421	0.62813	0.0616581	1.54556	0.192866
TC1500009804.hg.1	NM_001144823	DENND4A	Rh41_P8	Rh41_P10	Rh41_P8 - Rh41_P10	7.53737	8.02372	-0.486354	0.00148082	-1.4009	0.0171586
TC0100010111.hg.1	NM_004428	EFNA1	Rh41_P8	Rh41_P10	Rh41_P8 - Rh41_P10	5.57254	4.94464	0.627897	0.00710412	1.54531	0.046377
TC1100010058.hg.1	NM_001243254	DENND5A	Rh41_P8	Rh41_P10	Rh41_P8 - Rh41_P10	7.12581	7.41232	-0.286507	0.000115184	-1.21968	0.00352546
TC0100014543.hg.1	NM_001114120	DEPDC1	Rh41_P8	Rh41_P10	Rh41_P8 - Rh41_P10	8.90603	8.3537	0.552338	0.000693404	1.46646	0.0104647
TC0800008674.hg.1	NM_001283012	DEPTOR	Rh41_P8	Rh41_P10	Rh41_P8 - Rh41_P10	6.14346	5.1969	0.946552	0.000467405	1.92726	0.00819028
TC0800011669.hg.1	NM_001134671	DERL1	Rh41_P8	Rh41_P10	Rh41_P8 - Rh41_P10	8.74313	8.24134	0.501792	0.000485261	1.41597	0.0083686
TC1700007137.hg.1	NM_001267585	FBXW10	Rh41_P8	Rh41_P10	Rh41_P8 - Rh41_P10	4.12867	3.50263	0.626048	0.0138424	1.54333	0.0725011
TC0200010847.hg.1	NM_001927	DES	Rh41_P8	Rh41_P10	Rh41_P8 - Rh41_P10	10.4534	9.59577	0.857586	4.08818e-07	1.812	0.000213189
TC0700007993.hg.1	NM_001305	CLDN4	Rh41_P8	Rh41_P10	Rh41_P8 - Rh41_P10	5.67223	5.0475	0.624734	0.0248263	1.54193	0.106176
TC0700008582.hg.1	NM_000602	SERPINE1	Rh41_P8	Rh41_P10	Rh41_P8 - Rh41_P10	5.44984	4.82519	0.624651	0.000791344	1.54184	0.0113758
TC0200016498.hg.1	NM_001204830	LIPT1	Rh41_P8	Rh41_P10	Rh41_P8 - Rh41_P10	4.11593	3.49142	0.624509	0.0313451	1.54169	0.124268
TC0100012222.hg.1	NM_001297746	DESI2	Rh41_P8	Rh41_P10	Rh41_P8 - Rh41_P10	8.84838	8.04148	0.8069	4.55714e-06	1.74945	0.000671165
TC0200010116.hg.1	NM_001042702	DFNB59	Rh41_P8	Rh41_P10	Rh41_P8 - Rh41_P10	4.19074	2.89389	1.29685	0.00360726	2.45691	0.0301045
TC0100016833.hg.1	NM_194314	ZBTB41	Rh41_P8	Rh41_P10	Rh41_P8 - Rh41_P10	6.63187	6.00756	0.62431	0.015673	1.54147	0.0786792
TC1000012088.hg.1	NM_024942	C10orf88	Rh41_P8	Rh41_P10	Rh41_P8 - Rh41_P10	7.16703	6.54273	0.624306	0.00824959	1.54147	0.0512866
TC1600008328.hg.1	NM_001361	DHODH	Rh41_P8	Rh41_P10	Rh41_P8 - Rh41_P10	6.31007	6.77708	-0.467013	0.000983414	-1.38225	0.0131416
TC1900009740.hg.1	NM_001206974	DHPS	Rh41_P8	Rh41_P10	Rh41_P8 - Rh41_P10	7.33372	7.69456	-0.360844	0.00552723	-1.28418	0.0393029
TC1700010221.hg.1	NM_144683	DHRS13	Rh41_P8	Rh41_P10	Rh41_P8 - Rh41_P10	6.7384	7.74964	-1.01124	5.19214e-06	-2.01564	0.00067762
TC1400006697.hg.1	NM_005794	DHRS2	Rh41_P8	Rh41_P10	Rh41_P8 - Rh41_P10	6.61847	5.17993	1.43854	0.00164363	2.71046	0.0183416
TC0900006527.hg.1	NM_017913	CDC37L1	Rh41_P8	Rh41_P10	Rh41_P8 - Rh41_P10	6.3191	5.69564	0.623464	0.0331225	1.54057	0.128931
TC0500010760.hg.1	NM_019030	DHX29	Rh41_P8	Rh41_P10	Rh41_P8 - Rh41_P10	8.3634	7.98107	0.382323	0.00662216	1.30344	0.044178
TC0300007410.hg.1	NM_001166425	GNAI2	Rh41_P8	Rh41_P10	Rh41_P8 - Rh41_P10	8.10125	7.47906	0.622188	7.49056e-05	1.53921	0.00281855
TC0400012618.hg.1	NM_004346	CASP3	Rh41_P8	Rh41_P10	Rh41_P8 - Rh41_P10	7.46396	6.84192	0.622034	0.0068526	1.53904	0.045369
TC2200009271.hg.1	NM_014508	APOBEC3C	Rh41_P8	Rh41_P10	Rh41_P8 - Rh41_P10	4.06004	3.438	0.622032	0.0389106	1.53904	0.143184
TC1900008420.hg.1	NM_014681	DHX34	Rh41_P8	Rh41_P10	Rh41_P8 - Rh41_P10	5.84753	6.39329	-0.545757	0.000577451	-1.45979	0.00934024
TC0300012857.hg.1	NM_001114397	DHX36	Rh41_P8	Rh41_P10	Rh41_P8 - Rh41_P10	8.18409	8.80372	-0.619631	0.000293647	-1.53648	0.00613854
TC0200010182.hg.1	NM_001142314	DUSP19	Rh41_P8	Rh41_P10	Rh41_P8 - Rh41_P10	3.77417	3.15265	0.621526	0.20947	1.5385	0.415838
TC1200012861.hg.1	NM_001278302	DIABLO	Rh41_P8	Rh41_P10	Rh41_P8 - Rh41_P10	8.13315	7.64933	0.483818	0.00107453	1.39844	0.0138991
TC1200007615.hg.1	NM_173602	DIP2B	Rh41_P8	Rh41_P10	Rh41_P8 - Rh41_P10	8.25056	8.61244	-0.361881	0.0014844	-1.2851	0.017163
TC1300009232.hg.1	NM_001128226	DIS3	Rh41_P8	Rh41_P10	Rh41_P8 - Rh41_P10	8.32369	7.92049	0.403204	0.00553589	1.32244	0.0393029
TSUnmapped00000307.hg.1	ENST00000629150	HMBS	Rh41_P8	Rh41_P10	Rh41_P8 - Rh41_P10	7.019	6.39828	0.620716	0.0290209	1.53764	0.118312
TC1700008350.hg.1	NM_005450	NOG	Rh41_P8	Rh41_P10	Rh41_P8 - Rh41_P10	7.0064	6.38592	0.620483	0.0119738	1.53739	0.0661211
TC0200011086.hg.1	NM_001257281	DIS3L2	Rh41_P8	Rh41_P10	Rh41_P8 - Rh41_P10	6.38384	6.93995	-0.556109	0.00693825	-1.4703	0.0456898
TC1100012702.hg.1	NM_001080546	TMEM218	Rh41_P8	Rh41_P10	Rh41_P8 - Rh41_P10	6.35474	5.73517	0.619568	0.00972134	1.53642	0.0575023
TC1000007641.hg.1	NM_012242	DKK1	Rh41_P8	Rh41_P10	Rh41_P8 - Rh41_P10	5.49585	3.48005	2.01579	5.50734e-05	4.04403	0.00234368
TC1100010123.hg.1	NM_001018057	DKK3	Rh41_P8	Rh41_P10	Rh41_P8 - Rh41_P10	7.11475	6.04002	1.07473	0.000476592	2.10633	0.00827687
TC1100009048.hg.1	NM_001931	DLAT	Rh41_P8	Rh41_P10	Rh41_P8 - Rh41_P10	7.30478	6.73118	0.573597	0.00688602	1.48823	0.0454715
TC2000007246.hg.1	NM_001042486	DLGAP4	Rh41_P8	Rh41_P10	Rh41_P8 - Rh41_P10	7.48056	6.80162	0.678939	8.79491e-05	1.60096	0.00304739
		DLGAP5
TC0600014031.hg.1	NM_005618	DLL1	Rh41_P8	Rh41_P10	Rh41_P8 - Rh41_P10	7.90391	8.1183	-0.214382	0.00315588	-1.16021	0.0277407
TC0100013305.hg.1	NM_000147	FUCA1	Rh41_P8	Rh41_P10	Rh41_P8 - Rh41_P10	4.1567	3.53841	0.618287	0.0269584	1.53505	0.1126
TC0X00009341.hg.1	NM_000109	DMD	Rh41_P8	Rh41_P10	Rh41_P8 - Rh41_P10	6.84334	7.85547	-1.01213	0.00140838	-2.01689	0.0166063
TC1900011984.hg.1	NM_001081560	DMPK	Rh41_P8	Rh41_P10	Rh41_P8 - Rh41_P10	7.90358	8.75687	-0.853285	8.56206e-06	-1.80661	0.000842381
TC0700008246.hg.1	NM_001142326	DMTF1	Rh41_P8	Rh41_P10	Rh41_P8 - Rh41_P10	9.40215	9.77224	-0.37009	0.0053825	-1.29243	0.0387008
TC0500008356.hg.1	NM_001278204	KCNN2	Rh41_P8	Rh41_P10	Rh41_P8 - Rh41_P10	3.52243	2.90554	0.61689	0.0202724	1.53357	0.0929399
TC1800007518.hg.1	NM_017742	ZCCHC2	Rh41_P8	Rh41_P10	Rh41_P8 - Rh41_P10	5.66979	5.0531	0.616689	0.0754077	1.53335	0.219182
TC1900011985.hg.1	NM_004943	DMWD	Rh41_P8	Rh41_P10	Rh41_P8 - Rh41_P10	7.86247	8.7759	-0.913428	5.23221e-05	-1.88352	0.00230158
TC0500008431.hg.1	NM_001290321	DMXL1	Rh41_P8	Rh41_P10	Rh41_P8 - Rh41_P10	6.38149	5.75199	0.629505	0.00206411	1.54703	0.0212128
TC0700006466.hg.1	NM_017802	DNAAF5	Rh41_P8	Rh41_P10	Rh41_P8 - Rh41_P10	7.48213	8.14351	-0.661372	0.000208163	-1.58159	0.00511645
TC0100018178.hg.1	NM_015849	CELA2B	Rh41_P8	Rh41_P10	Rh41_P8 - Rh41_P10	5.03751	4.42259	0.614916	0.0709051	1.53147	0.210633
TC0900007064.hg.1	NM_001135004	DNAJB5	Rh41_P8	Rh41_P10	Rh41_P8 - Rh41_P10	7.57108	7.00967	0.561418	0.0026432	1.47572	0.0249084
TSUnmapped00000075.hg.1	ENST00000626417	ZNF780A	Rh41_P8	Rh41_P10	Rh41_P8 - Rh41_P10	5.3758	4.76212	0.613671	0.0756452	1.53015	0.219608
TC0700008786.hg.1	NM_012328	DNAJB9	Rh41_P8	Rh41_P10	Rh41_P8 - Rh41_P10	7.27647	6.53262	0.743851	0.000526972	1.67464	0.00879571
TC0200016574.hg.1	NM_001271581	DNAJC10	Rh41_P8	Rh41_P10	Rh41_P8 - Rh41_P10	8.19997	7.19631	1.00366	0.000105629	2.00508	0.00337109
TC1400008705.hg.1	NM_001267036	SLC7A8	Rh41_P8	Rh41_P10	Rh41_P8 - Rh41_P10	5.13827	4.52593	0.612343	0.0601967	1.52874	0.189956
TC1100007285.hg.1	NM_014344	FJX1	Rh41_P8	Rh41_P10	Rh41_P8 - Rh41_P10	7.69836	7.08659	0.611776	0.00130547	1.52814	0.0158639
TC1400008415.hg.1	NM_001198953	ZFYVE21	Rh41_P8	Rh41_P10	Rh41_P8 - Rh41_P10	6.22287	5.61174	0.611128	0.02515	1.52745	0.10719
TC1300009954.hg.1	NM_013238	DNAJC15	Rh41_P8	Rh41_P10	Rh41_P8 - Rh41_P10	7.92546	7.26904	0.65642	0.000654533	1.57617	0.0101069
TC0300013296.hg.1	NM_001190233	DNAJC19	Rh41_P8	Rh41_P10	Rh41_P8 - Rh41_P10	6.32931	6.80343	-0.474122	0.00107874	-1.38907	0.0139336
TC0900012159.hg.1	NM_001015882	DNAJC25	Rh41_P8	Rh41_P10	Rh41_P8 - Rh41_P10	6.85029	6.49849	0.351799	0.00333702	1.27615	0.0287093
TSUnmapped00000606.hg.1	ENST00000631469	FMN1	Rh41_P8	Rh41_P10	Rh41_P8 - Rh41_P10	4.78906	4.17865	0.610401	0.00838641	1.52668	0.0518213
TC2100007999.hg.1	NM_001040192	DNAJC28	Rh41_P8	Rh41_P10	Rh41_P8 - Rh41_P10	5.66486	4.7419	0.92296	0.00278309	1.896	0.0256459
TC0200009074.hg.1	NM_002830	PTPN4	Rh41_P8	Rh41_P10	Rh41_P8 - Rh41_P10	7.36326	6.75326	0.609992	0.0189313	1.52625	0.088985
TC1600011345.hg.1	NM_005223	DNASE1	Rh41_P8	Rh41_P10	Rh41_P8 - Rh41_P10	5.84067	6.36306	-0.522395	0.005383	-1.43634	0.0387008
TC0100018461.hg.1	NM_152763	AKNAD1	Rh41_P8	Rh41_P10	Rh41_P8 - Rh41_P10	4.03008	3.42072	0.609363	0.0275343	1.52559	0.114134
TC0500007050.hg.1	NM_178140	PDZD2	Rh41_P8	Rh41_P10	Rh41_P8 - Rh41_P10	4.58138	3.97212	0.60926	0.0133157	1.52548	0.0706722
TC0100010609.hg.1	NM_001136127	DNM3	Rh41_P8	Rh41_P10	Rh41_P8 - Rh41_P10	6.23989	7.48092	-1.24103	0.000188961	-2.36368	0.00481907
TC0200015779.hg.1	NM_012100	DNPEP	Rh41_P8	Rh41_P10	Rh41_P8 - Rh41_P10	8.33647	7.80953	0.526941	0.000732665	1.44087	0.0108076
TC2000007502.hg.1	NM_052951	DNTTIP1	Rh41_P8	Rh41_P10	Rh41_P8 - Rh41_P10	8.41609	8.02631	0.389783	0.00744685	1.3102	0.0479064
TC1000009276.hg.1	NM_001290223	DOCK1	Rh41_P8	Rh41_P10	Rh41_P8 - Rh41_P10	6.69817	6.98058	-0.28241	0.0016789	-1.21622	0.0185742
TC0700012054.hg.1	NM_138403	MYL10	Rh41_P8	Rh41_P10	Rh41_P8 - Rh41_P10	3.76716	3.15918	0.607979	0.0652873	1.52412	0.199613
TC0200015893.hg.1	NM_001290263	DOCK10	Rh41_P8	Rh41_P10	Rh41_P8 - Rh41_P10	6.67008	7.23313	-0.563054	0.00346072	-1.47739	0.0292919
		DOCK4
TC0800007057.hg.1	NM_024940	DOCK5	Rh41_P8	Rh41_P10	Rh41_P8 - Rh41_P10	7.97383	8.5209	-0.547075	0.00570803	-1.46112	0.0401002
TC1100008797.hg.1	NM_015368	PANX1	Rh41_P8	Rh41_P10	Rh41_P8 - Rh41_P10	8.46261	7.85561	0.606994	0.000574199	1.52308	0.00930633
TC1300009583.hg.1	NM_001130048	DOCK9	Rh41_P8	Rh41_P10	Rh41_P8 - Rh41_P10	6.15352	6.81443	-0.660912	0.000567248	-1.58108	0.00924494
TC0500012978.hg.1	NM_001144875	DOK3	Rh41_P8	Rh41_P10	Rh41_P8 - Rh41_P10	7.06591	6.23403	0.831885	0.000317811	1.78001	0.0064064
TC0100014201.hg.1	NM_032449	CC2D1B	Rh41_P8	Rh41_P10	Rh41_P8 - Rh41_P10	6.34179	5.73638	0.60541	0.0119771	1.52141	0.0661225
TC1100012514.hg.1	NM_001382	DPAGT1	Rh41_P8	Rh41_P10	Rh41_P8 - Rh41_P10	9.13325	8.30232	0.830925	0.000255098	1.77883	0.0056751
TC1300006817.hg.1	NM_004795	KL	Rh41_P8	Rh41_P10	Rh41_P8 - Rh41_P10	4.41017	3.80521	0.604957	0.00849036	1.52093	0.0522556
TC0300007485.hg.1	NM_001124767	SMIM4	Rh41_P8	Rh41_P10	Rh41_P8 - Rh41_P10	3.49469	2.89027	0.60442	0.123159	1.52037	0.300429
TC0300010424.hg.1	NM_001047434	DPH3	Rh41_P8	Rh41_P10	Rh41_P8 - Rh41_P10	6.91136	6.27169	0.639664	0.00246491	1.55797	0.0237287
TC1100008819.hg.1	NM_018039	KDM4D	Rh41_P8	Rh41_P10	Rh41_P8 - Rh41_P10	4.41037	3.80659	0.603773	0.0856306	1.51969	0.238087
TC2000009447.hg.1	NM_003859	DPM1	Rh41_P8	Rh41_P10	Rh41_P8 - Rh41_P10	8.6778	8.43266	0.245141	0.0045977	1.18521	0.0350806
TC0900012033.hg.1	NM_013379	DPP7	Rh41_P8	Rh41_P10	Rh41_P8 - Rh41_P10	7.31926	8.16206	-0.842795	1.30789e-06	-1.79352	0.000346315
TC0700010716.hg.1	NM_015283	DPY19L1	Rh41_P8	Rh41_P10	Rh41_P8 - Rh41_P10	7.16327	7.56906	-0.405788	0.000179837	-1.32481	0.00465442
TC1900007744.hg.1	NM_001172774	DPY19L3	Rh41_P8	Rh41_P10	Rh41_P8 - Rh41_P10	7.6231	8.14225	-0.519148	0.00280214	-1.43311	0.0257058
TC0800008266.hg.1	NM_181787	DPY19L4	Rh41_P8	Rh41_P10	Rh41_P8 - Rh41_P10	7.76213	8.36044	-0.598314	0.00165893	-1.51395	0.0184357
TC0100011004.hg.1	NM_001039152	RGS21	Rh41_P8	Rh41_P10	Rh41_P8 - Rh41_P10	5.77467	5.17368	0.600991	0.0143619	1.51676	0.0744765
TC0100015023.hg.1	NM_000110	DPYD	Rh41_P8	Rh41_P10	Rh41_P8 - Rh41_P10	5.82275	7.07625	-1.2535	0.00573895	-2.38419	0.0401894
TC1500010946.hg.1	ENST00000619579	TM2D3	Rh41_P8	Rh41_P10	Rh41_P8 - Rh41_P10	3.51066	2.9098	0.600858	0.069546	1.51662	0.207979
TC0800007086.hg.1	NM_001197293	DPYSL2	Rh41_P8	Rh41_P10	Rh41_P8 - Rh41_P10	8.26202	8.76168	-0.499666	0.000105215	-1.41389	0.00336496
TC0500012388.hg.1	NM_001197294	DPYSL3	Rh41_P8	Rh41_P10	Rh41_P8 - Rh41_P10	6.9162	9.06233	-2.14613	2.69145e-08	-4.42639	6.21653e-05
TC0100009061.hg.1	NM_001938	DR1	Rh41_P8	Rh41_P10	Rh41_P8 - Rh41_P10	8.99871	8.7536	0.24511	0.00454905	1.18518	0.0348064
TC0600014177.hg.1	NM_001080976	DSE	Rh41_P8	Rh41_P10	Rh41_P8 - Rh41_P10	5.44345	6.25661	-0.813166	0.00167919	-1.75706	0.0185742
TC1100013001.hg.1	NM_001142597	CLP1	Rh41_P8	Rh41_P10	Rh41_P8 - Rh41_P10	6.26886	5.67139	0.597473	0.0111811	1.51306	0.0631252
TC0600012123.hg.1	NM_001144769	DST	Rh41_P8	Rh41_P10	Rh41_P8 - Rh41_P10	8.62029	8.06753	0.552761	0.00041463	1.46689	0.00755829
		DST
TC0500007452.hg.1	NM_005921	MAP3K1	Rh41_P8	Rh41_P10	Rh41_P8 - Rh41_P10	5.84566	5.24879	0.596872	0.0207394	1.51243	0.0944011
TC2000006799.hg.1	NM_001011546	DSTN	Rh41_P8	Rh41_P10	Rh41_P8 - Rh41_P10	8.37992	7.94422	0.435706	0.00437793	1.35257	0.0341192
TC1800007059.hg.1	NM_001128175	DTNA	Rh41_P8	Rh41_P10	Rh41_P8 - Rh41_P10	7.29679	6.4501	0.846696	0.000302342	1.79838	0.00624725
TSUnmapped00000459.hg.1	ENST00000629713	TRAPPC4	Rh41_P8	Rh41_P10	Rh41_P8 - Rh41_P10	7.49231	6.8962	0.596112	0.0131764	1.51164	0.0703531
TC0200012009.hg.1	NM_001256303	DTNB	Rh41_P8	Rh41_P10	Rh41_P8 - Rh41_P10	6.63147	6.09957	0.531895	0.00431743	1.44583	0.0337957
TC0500011804.hg.1	NM_001308081	DTWD2	Rh41_P8	Rh41_P10	Rh41_P8 - Rh41_P10	5.49188	4.72481	0.767073	0.00161579	1.70181	0.0180944
TC1200007891.hg.1	NM_001286245	DTX3	Rh41_P8	Rh41_P10	Rh41_P8 - Rh41_P10	6.81179	7.86551	-1.05372	1.98045e-05	-2.07587	0.00134847
TC0300008558.hg.1	NM_138287	DTX3L	Rh41_P8	Rh41_P10	Rh41_P8 - Rh41_P10	7.01379	5.41815	1.59564	4.57187e-05	3.02229	0.00211545
TC0200016369.hg.1	NM_001165031	DTYMK	Rh41_P8	Rh41_P10	Rh41_P8 - Rh41_P10	6.75223	7.36195	-0.609725	0.000286488	-1.52597	0.00607742
TC1900006770.hg.1	hsa_circ_0000882	DUS3L	Rh41_P8	Rh41_P10	Rh41_P8 - Rh41_P10	5.51757	5.94962	-0.432047	0.0056087	-1.34915	0.0396421
TC0500012842.hg.1	NM_004417	DUSP1	Rh41_P8	Rh41_P10	Rh41_P8 - Rh41_P10	7.65418	7.24786	0.406317	0.00179523	1.3253	0.0193586
TC0200013079.hg.1	NM_003584	DUSP11	Rh41_P8	Rh41_P10	Rh41_P8 - Rh41_P10	8.77715	8.21572	0.561433	2.00037e-05	1.47573	0.0013487
TC0200011753.hg.1	NM_001278275	E2F6	Rh41_P8	Rh41_P10	Rh41_P8 - Rh41_P10	5.75629	5.1621	0.59419	0.00958895	1.50962	0.0570654
TC1200009967.hg.1	NM_030640	DUSP16	Rh41_P8	Rh41_P10	Rh41_P8 - Rh41_P10	6.08531	5.2989	0.786418	3.73079e-05	1.72479	0.00189616
TSUnmapped00000374.hg.1	ENST00000628303	DUSP16	Rh41_P8	Rh41_P10	Rh41_P8 - Rh41_P10	6.33545	5.56049	0.77496	0.000423555	1.71114	0.00765312
TC0X00006816.hg.1	NM_001142386	PDK3	Rh41_P8	Rh41_P10	Rh41_P8 - Rh41_P10	4.81979	4.22575	0.594033	0.0920637	1.50946	0.249726
TC0100010497.hg.1	NM_001080426	DUSP27	Rh41_P8	Rh41_P10	Rh41_P8 - Rh41_P10	6.26213	5.21858	1.04354	3.57683e-05	2.06128	0.00188972
TC1700010798.hg.1	NM_004090	DUSP3	Rh41_P8	Rh41_P10	Rh41_P8 - Rh41_P10	8.7515	8.55517	0.196334	0.00426934	1.14578	0.0335417
TC0800010002.hg.1	NM_001394	DUSP4	Rh41_P8	Rh41_P10	Rh41_P8 - Rh41_P10	7.17371	7.46291	-0.289209	0.00021259	-1.22197	0.00518642
TC1500007163.hg.1	NM_001025248	DUT	Rh41_P8	Rh41_P10	Rh41_P8 - Rh41_P10	7.49076	7.98631	-0.495554	0.000742403	-1.40986	0.010899
TC1200010022.hg.1	NM_000900	MGP	Rh41_P8	Rh41_P10	Rh41_P8 - Rh41_P10	4.62179	4.0282	0.593585	0.262896	1.50899	0.477079
TC0200010362.hg.1	NM_025147	COQ10B	Rh41_P8	Rh41_P10	Rh41_P8 - Rh41_P10	7.05869	6.4652	0.593489	0.0129609	1.50889	0.0694961
TC0600006967.hg.1	NM_001168319	EDN1	Rh41_P8	Rh41_P10	Rh41_P8 - Rh41_P10	4.4462	3.85273	0.593474	0.00395833	1.50888	0.0319286
TC0X00009929.hg.1	NM_002547	OPHN1	Rh41_P8	Rh41_P10	Rh41_P8 - Rh41_P10	4.48595	3.8931	0.592855	0.0227084	1.50823	0.0999074
TC1700006877.hg.1	NM_020233	ADPRM	Rh41_P8	Rh41_P10	Rh41_P8 - Rh41_P10	4.7363	4.14357	0.592729	0.10101	1.5081	0.265725
TC1300009740.hg.1	NM_001098268	LIG4	Rh41_P8	Rh41_P10	Rh41_P8 - Rh41_P10	4.61705	4.02471	0.592334	0.0574406	1.50768	0.184595
TC1700009622.hg.1	NM_004422	DVL2	Rh41_P8	Rh41_P10	Rh41_P8 - Rh41_P10	8.4941	8.89991	-0.405809	0.00183757	-1.32483	0.0196766
TC0300009692.hg.1	NM_004423	DVL3	Rh41_P8	Rh41_P10	Rh41_P8 - Rh41_P10	9.3132	9.82962	-0.516421	0.000329913	-1.4304	0.00651563
TC0200011105.hg.1	NM_005199	CHRNG	Rh41_P8	Rh41_P10	Rh41_P8 - Rh41_P10	7.32884	6.73864	0.590207	0.00993644	1.50546	0.0583722
TC0300007606.hg.1	NM_020676	ABHD6	Rh41_P8	Rh41_P10	Rh41_P8 - Rh41_P10	5.41725	4.82716	0.590084	0.0707134	1.50533	0.210355
TC0700008397.hg.1	NM_001135556	DYNC1I1	Rh41_P8	Rh41_P10	Rh41_P8 - Rh41_P10	4.97174	4.43864	0.533102	0.000991046	1.44704	0.0131697
TC0200009959.hg.1	NM_001271785	DYNC1I2	Rh41_P8	Rh41_P10	Rh41_P8 - Rh41_P10	9.11327	8.75697	0.356292	0.00098024	1.28013	0.0131237
TC0400011052.hg.1	NM_002416	CXCL9	Rh41_P8	Rh41_P10	Rh41_P8 - Rh41_P10	3.75906	3.16961	0.58945	0.10499	1.50467	0.271991
TC0X00008811.hg.1	NM_003492	TMEM187	Rh41_P8	Rh41_P10	Rh41_P8 - Rh41_P10	5.03245	4.44321	0.589246	0.0231299	1.50446	0.101164
TC0100011755.hg.1	NM_001145154	DNAH14	Rh41_P8	Rh41_P10	Rh41_P8 - Rh41_P10	5.17601	4.58705	0.588964	0.0755399	1.50417	0.219418
TC1600010596.hg.1	NM_001286157	DYNC1LI2	Rh41_P8	Rh41_P10	Rh41_P8 - Rh41_P10	8.47904	8.8297	-0.350661	0.00740467	-1.27514	0.047721
TC2100007082.hg.1	NM_001396	DYRK1A	Rh41_P8	Rh41_P10	Rh41_P8 - Rh41_P10	8.35831	8.62955	-0.271237	0.00202978	-1.20684	0.0209705
TSUnmapped00000019.hg.1	ENST00000625438	DYRK1B	Rh41_P8	Rh41_P10	Rh41_P8 - Rh41_P10	7.24122	6.44043	0.800792	0.000658134	1.74206	0.0101478
TSUnmapped00000256.hg.1	ENST00000626964	DYRK1B	Rh41_P8	Rh41_P10	Rh41_P8 - Rh41_P10	7.1456	6.76519	0.380415	0.00719872	1.30172	0.0467714
TC0100015330.hg.1	NM_006608	PHTF1	Rh41_P8	Rh41_P10	Rh41_P8 - Rh41_P10	5.97343	5.38588	0.587552	0.00912212	1.5027	0.0551596
TC1200008081.hg.1	NM_003583	DYRK2	Rh41_P8	Rh41_P10	Rh41_P8 - Rh41_P10	7.45187	7.89505	-0.443176	0.00476598	-1.35959	0.035867
TC0200008261.hg.1	NM_006634	VAMP5	Rh41_P8	Rh41_P10	Rh41_P8 - Rh41_P10	8.15536	7.56827	0.58709	0.000325408	1.50221	0.00646237
TC0200008005.hg.1	NM_001130455	DYSF	Rh41_P8	Rh41_P10	Rh41_P8 - Rh41_P10	7.43099	5.7499	1.68109	4.63833e-06	3.2067	0.000672278
TC0200013030.hg.1	hsa_circ_0001029	DYSF	Rh41_P8	Rh41_P10	Rh41_P8 - Rh41_P10	6.25639	5.00171	1.25468	0.000144111	2.38614	0.00409072
TC1900011858.hg.1	NM_001077624	ZNF846	Rh41_P8	Rh41_P10	Rh41_P8 - Rh41_P10	3.7669	3.18051	0.586398	0.0298567	1.50149	0.120597
TC1300009514.hg.1	NM_014934	DZIP1	Rh41_P8	Rh41_P10	Rh41_P8 - Rh41_P10	6.57406	6.90797	-0.33392	0.00230642	-1.26043	0.0227859
TC1700009877.hg.1	NM_001042697	ZSWIM7	Rh41_P8	Rh41_P10	Rh41_P8 - Rh41_P10	6.91892	6.33305	0.585865	0.0164538	1.50094	0.0811452
TC0300008289.hg.1	NM_014648	DZIP3	Rh41_P8	Rh41_P10	Rh41_P8 - Rh41_P10	7.99434	8.41484	-0.420497	0.000996554	-1.33839	0.0132102
TC2000008894.hg.1	NM_005225	E2F1	Rh41_P8	Rh41_P10	Rh41_P8 - Rh41_P10	7.88063	8.23779	-0.357156	0.00340797	-1.2809	0.0290401
TC0100013287.hg.1	NM_004091	E2F2	Rh41_P8	Rh41_P10	Rh41_P8 - Rh41_P10	7.02747	7.59709	-0.569623	0.000718839	-1.48414	0.0106919
TC0800008122.hg.1	NM_001083588	E2F5	Rh41_P8	Rh41_P10	Rh41_P8 - Rh41_P10	4.55504	5.29352	-0.738483	0.00593144	-1.66842	0.0408664
TC1200011330.hg.1	NM_203394	E2F7	Rh41_P8	Rh41_P10	Rh41_P8 - Rh41_P10	7.29315	8.02507	-0.731918	4.09082e-06	-1.66085	0.000636603
TC0300006714.hg.1	NM_033083	EAF1	Rh41_P8	Rh41_P10	Rh41_P8 - Rh41_P10	7.74377	7.35257	0.391203	0.000555318	1.31149	0.00911979
TC0500012631.hg.1	NM_001290360	EBF1	Rh41_P8	Rh41_P10	Rh41_P8 - Rh41_P10	6.57062	7.10923	-0.538609	0.00438428	-1.45257	0.0341192
TC0500010924.hg.1	NM_197941	ADAMTS6	Rh41_P8	Rh41_P10	Rh41_P8 - Rh41_P10	3.77778	3.19371	0.584074	0.109433	1.49908	0.278722
TC2000006520.hg.1	NM_001110514	EBF4	Rh41_P8	Rh41_P10	Rh41_P8 - Rh41_P10	5.84324	6.62612	-0.782885	0.000248895	-1.72057	0.00562385
TC1000011012.hg.1	NM_001135752	ECD	Rh41_P8	Rh41_P10	Rh41_P8 - Rh41_P10	9.32568	8.78673	0.538955	1.05344e-05	1.45292	0.000948723
TC0100009908.hg.1	NM_001202858	ECM1	Rh41_P8	Rh41_P10	Rh41_P8 - Rh41_P10	7.89375	7.37678	0.51697	0.00193232	1.43095	0.0202812
TC0300006491.hg.1	NM_014674	EDEM1	Rh41_P8	Rh41_P10	Rh41_P8 - Rh41_P10	6.75624	6.29975	0.456484	0.000828137	1.37219	0.0116931
TC2000007929.hg.1	NM_001302455	EDN3	Rh41_P8	Rh41_P10	Rh41_P8 - Rh41_P10	6.99628	7.86996	-0.873682	4.82184e-05	-1.83233	0.00219107
TC0400008943.hg.1	NM_001166055	EDNRA	Rh41_P8	Rh41_P10	Rh41_P8 - Rh41_P10	9.44878	5.09159	4.35719	1.31269e-08	20.4949	6.21653e-05
TC0200010567.hg.1	NM_001037663	EEF1B2	Rh41_P8	Rh41_P10	Rh41_P8 - Rh41_P10	10.1883	10.4262	-0.237979	0.00060515	-1.17934	0.00967199
TC1100013170.hg.1	NM_001404	EEF1G	Rh41_P8	Rh41_P10	Rh41_P8 - Rh41_P10	12.4929	12.7142	-0.221329	0.000518426	-1.16581	0.0087141
TC0X00008097.hg.1	NM_001242617	NXT2	Rh41_P8	Rh41_P10	Rh41_P8 - Rh41_P10	6.20961	5.628	0.581609	0.0104362	1.49652	0.0603657
TC0500008921.hg.1	NM_030571	NDFIP1	Rh41_P8	Rh41_P10	Rh41_P8 - Rh41_P10	7.99646	7.41521	0.581253	0.0256021	1.49615	0.10869
TC1200009734.hg.1	NM_001297438	VAMP1	Rh41_P8	Rh41_P10	Rh41_P8 - Rh41_P10	6.67745	6.09695	0.580499	0.0161904	1.49537	0.080271
TC0200016466.hg.1	OTTHUMT00000327029	APLF	Rh41_P8	Rh41_P10	Rh41_P8 - Rh41_P10	4.02474	3.44477	0.579969	0.122921	1.49482	0.300047
TC0300007610.hg.1	NM_001289095	PXK	Rh41_P8	Rh41_P10	Rh41_P8 - Rh41_P10	6.33926	5.75954	0.579723	0.00970098	1.49456	0.0574294
TC0500010579.hg.1	NM_012382	TTC33	Rh41_P8	Rh41_P10	Rh41_P8 - Rh41_P10	5.83634	5.25719	0.579155	0.00900551	1.49397	0.0546394
TC0300013360.hg.1	NM_001023587	ABCC5	Rh41_P8	Rh41_P10	Rh41_P8 - Rh41_P10	5.82285	5.24379	0.579057	0.0242088	1.49387	0.104347
TC0200011107.hg.1	NM_001243252	EFHD1	Rh41_P8	Rh41_P10	Rh41_P8 - Rh41_P10	6.28297	7.13135	-0.848377	0.00064605	-1.80047	0.0100482
TC0100006982.hg.1	NM_024329	EFHD2	Rh41_P8	Rh41_P10	Rh41_P8 - Rh41_P10	8.20863	8.66041	-0.451781	0.000370945	-1.36773	0.00700189
TC0500011648.hg.1	NM_001962	EFNA5	Rh41_P8	Rh41_P10	Rh41_P8 - Rh41_P10	9.08552	10.0314	-0.945858	1.09408e-05	-1.92633	0.00097139
TC1300009712.hg.1	NM_004093	EFNB2	Rh41_P8	Rh41_P10	Rh41_P8 - Rh41_P10	7.8054	8.44934	-0.643936	0.000331121	-1.56259	0.00652645
TC0800008916.hg.1	NM_015137	EFR3A	Rh41_P8	Rh41_P10	Rh41_P8 - Rh41_P10	6.87792	6.19253	0.685386	0.0072228	1.60813	0.0468554
TC1500010234.hg.1	NM_001040610	EFTUD1	Rh41_P8	Rh41_P10	Rh41_P8 - Rh41_P10	6.40692	6.08643	0.320493	0.00105747	1.24876	0.0137375
TC0100017730.hg.1	NM_022051	EGLN1	Rh41_P8	Rh41_P10	Rh41_P8 - Rh41_P10	6.80882	6.35215	0.456665	0.000138953	1.37237	0.00400036
TC1400010731.hg.1	ENST00000550114	EGLN3	Rh41_P8	Rh41_P10	Rh41_P8 - Rh41_P10	5.50082	4.75599	0.744826	0.000499141	1.67577	0.00851676
TC1400010730.hg.1	NM_001308103	EGLN3	Rh41_P8	Rh41_P10	Rh41_P8 - Rh41_P10	5.22196	4.56015	0.66181	0.000641963	1.58207	0.0100137
TC1900008432.hg.1	NM_014601	EHD2	Rh41_P8	Rh41_P10	Rh41_P8 - Rh41_P10	8.17733	8.87982	-0.702495	4.37641e-05	-1.62732	0.00205845
TC1500009173.hg.1	NM_139265	EHD4	Rh41_P8	Rh41_P10	Rh41_P8 - Rh41_P10	7.31411	6.57307	0.741046	0.0029645	1.67139	0.0265703
TC0500010641.hg.1	NM_198566	C5orf34	Rh41_P8	Rh41_P10	Rh41_P8 - Rh41_P10	6.3629	5.78679	0.576107	0.0361762	1.49082	0.136868
TC0200007821.hg.1	NM_001193493	SLC1A4	Rh41_P8	Rh41_P10	Rh41_P8 - Rh41_P10	4.96493	4.38888	0.576053	0.0340213	1.49077	0.130933
TC0300013408.hg.1	NM_001166415	EHHADH	Rh41_P8	Rh41_P10	Rh41_P8 - Rh41_P10	4.89148	5.2091	-0.317621	0.00787743	-1.24627	0.0498246
TC0900009308.hg.1	NM_001145527	EHMT1	Rh41_P8	Rh41_P10	Rh41_P8 - Rh41_P10	7.98424	8.29134	-0.307108	0.00293719	-1.23722	0.026436
TC0700012276.hg.1	NM_014705	DOCK4	Rh41_P8	Rh41_P10	Rh41_P8 - Rh41_P10	5.2814	4.70571	0.575688	0.0822124	1.49039	0.232061
TC1100009419.hg.1	NM_001290135	EI24	Rh41_P8	Rh41_P10	Rh41_P8 - Rh41_P10	8.90863	8.22199	0.686641	7.81069e-06	1.60953	0.000820286
TC1700007851.hg.1	NM_005801	EIF1	Rh41_P8	Rh41_P10	Rh41_P8 - Rh41_P10	11.4298	11.2556	0.174232	0.00211841	1.12836	0.0215948
TC0100017100.hg.1	NM_001201478	EIF2D	Rh41_P8	Rh41_P10	Rh41_P8 - Rh41_P10	7.01367	6.53424	0.479436	0.00382385	1.3942	0.0312315
TC0100017729.hg.1	NM_175876	EXOC8	Rh41_P8	Rh41_P10	Rh41_P8 - Rh41_P10	5.57883	5.00468	0.574155	0.0110287	1.48881	0.0626577
TC0600012061.hg.1	NM_014920	ICK	Rh41_P8	Rh41_P10	Rh41_P8 - Rh41_P10	6.4159	5.84183	0.57407	0.0739692	1.48872	0.216823
TC0500008902.hg.1	NM_001130029	RELL2	Rh41_P8	Rh41_P10	Rh41_P8 - Rh41_P10	5.03476	4.46106	0.573694	0.0332383	1.48833	0.129171
TC1400009128.hg.1	NM_001282236	CDKL1	Rh41_P8	Rh41_P10	Rh41_P8 - Rh41_P10	5.09877	4.52517	0.573598	0.0319562	1.48823	0.125884
TC2000008909.hg.1	NM_003908	EIF2S2	Rh41_P8	Rh41_P10	Rh41_P8 - Rh41_P10	10.0222	9.79554	0.226657	0.0060943	1.17012	0.041694
TC0700006549.hg.1	NM_001037283	EIF3B	Rh41_P8	Rh41_P10	Rh41_P8 - Rh41_P10	7.5019	7.98887	-0.486974	0.00023865	-1.4015	0.00546271
TC1600009856.hg.1	NM_001199142	EIF3C	Rh41_P8	Rh41_P10	Rh41_P8 - Rh41_P10	10.8019	10.6062	0.195691	0.00137591	1.14527	0.0164222
TC1200011767.hg.1	NM_032148	SLC41A2	Rh41_P8	Rh41_P10	Rh41_P8 - Rh41_P10	3.68416	3.11108	0.573084	0.0266692	1.4877	0.111741
TC0X00007183.hg.1	NM_001034832	SSX4B	Rh41_P8	Rh41_P10	Rh41_P8 - Rh41_P10	3.72211	3.14942	0.572696	0.0309707	1.4873	0.123376
TC2200008611.hg.1	NM_003753	EIF3D	Rh41_P8	Rh41_P10	Rh41_P8 - Rh41_P10	9.50151	9.19121	0.310303	2.35052e-05	1.23997	0.00145285
TC0100018310.hg.1	NM_001002273	FCGR2B	Rh41_P8	Rh41_P10	Rh41_P8 - Rh41_P10	4.81716	4.24489	0.572269	0.0877581	1.48686	0.241902
TC1500010727.hg.1	NM_012142	CCNDBP1	Rh41_P8	Rh41_P10	Rh41_P8 - Rh41_P10	7.22261	6.65045	0.572159	0.0222569	1.48675	0.0986292
TC0800012451.hg.1	NM_001568	EIF3E	Rh41_P8	Rh41_P10	Rh41_P8 - Rh41_P10	9.97161	10.4454	-0.473832	0.000161651	-1.38879	0.00438348
TC1000011839.hg.1	NM_001244949	GPAM	Rh41_P8	Rh41_P10	Rh41_P8 - Rh41_P10	6.16223	5.59115	0.571083	0.00856929	1.48564	0.0525276
TC0400011291.hg.1	hsa_circ_0001425	HERC6	Rh41_P8	Rh41_P10	Rh41_P8 - Rh41_P10	3.98694	3.41591	0.571033	0.0672531	1.48559	0.203707
TC0100014191.hg.1	NM_002867	RAB3B	Rh41_P8	Rh41_P10	Rh41_P8 - Rh41_P10	5.64367	5.07281	0.570855	0.0372813	1.4854	0.139159
TC1900008019.hg.1	NM_001300992	EIF3K	Rh41_P8	Rh41_P10	Rh41_P8 - Rh41_P10	11.0803	10.6701	0.410232	2.52069e-05	1.3289	0.00152389
TC1100007210.hg.1	NM_001307929	EIF3M	Rh41_P8	Rh41_P10	Rh41_P8 - Rh41_P10	9.17264	8.83194	0.340699	0.00118516	1.26637	0.0148477
TC1200007687.hg.1	NM_001300821	EIF4B	Rh41_P8	Rh41_P10	Rh41_P8 - Rh41_P10	9.91121	10.6046	-0.69335	1.52544e-05	-1.61703	0.00116849
TC0400011395.hg.1	NM_001130678	EIF4E	Rh41_P8	Rh41_P10	Rh41_P8 - Rh41_P10	8.57816	8.98462	-0.406461	1.21138e-05	-1.32543	0.00100704
TC0200008894.hg.1	NM_006343	MERTK	Rh41_P8	Rh41_P10	Rh41_P8 - Rh41_P10	6.43494	5.86561	0.569327	0.0365176	1.48383	0.137578
TC0200010536.hg.1	NM_001302769	PARD3B	Rh41_P8	Rh41_P10	Rh41_P8 - Rh41_P10	4.88449	4.31558	0.568917	0.012439	1.48341	0.0675077
TC0800007316.hg.1	NM_004095	EIF4EBP1	Rh41_P8	Rh41_P10	Rh41_P8 - Rh41_P10	8.34371	9.20989	-0.866182	0.00236302	-1.82283	0.0231108
TC1000007925.hg.1	NM_004096	EIF4EBP2	Rh41_P8	Rh41_P10	Rh41_P8 - Rh41_P10	10.1328	10.3576	-0.224757	0.00337466	-1.16858	0.0289056
TC0300009702.hg.1	NM_001194946	EIF4G1	Rh41_P8	Rh41_P10	Rh41_P8 - Rh41_P10	8.96848	9.47968	-0.511203	4.01583e-05	-1.42524	0.00194867
TC1100010092.hg.1	NM_001042559	EIF4G2	Rh41_P8	Rh41_P10	Rh41_P8 - Rh41_P10	9.87636	9.58543	0.290938	0.00186127	1.22344	0.0198597
TC0300013104.hg.1	NM_020390	EIF5A2	Rh41_P8	Rh41_P10	Rh41_P8 - Rh41_P10	6.13753	5.81366	0.323865	0.00289953	1.25168	0.0262356
TC2200008588.hg.1	NM_014349	APOL3	Rh41_P8	Rh41_P10	Rh41_P8 - Rh41_P10	5.13243	4.56461	0.567818	0.105715	1.48228	0.273144
TC0600008665.hg.1	NM_033411	RWDD2A	Rh41_P8	Rh41_P10	Rh41_P8 - Rh41_P10	5.97401	5.4068	0.567205	0.0647066	1.48165	0.198715
TC2000010006.hg.1	NM_001267810	EIF6	Rh41_P8	Rh41_P10	Rh41_P8 - Rh41_P10	10.0418	9.60424	0.437512	0.00257457	1.35427	0.0245202
TC0400011932.hg.1	NM_001276457	ELF2	Rh41_P8	Rh41_P10	Rh41_P8 - Rh41_P10	7.32423	7.93826	-0.614031	0.000514132	-1.53053	0.00866911
TC0X00010799.hg.1	NM_001127197	ELF4	Rh41_P8	Rh41_P10	Rh41_P8 - Rh41_P10	5.7379	6.61129	-0.873391	0.00141343	-1.83196	0.016639
TC1000010818.hg.1	NM_001127384	CTNNA3	Rh41_P8	Rh41_P10	Rh41_P8 - Rh41_P10	2.95569	2.38975	0.565942	0.0655898	1.48035	0.200223
TC1200008615.hg.1	NM_001254718	MYBPC1	Rh41_P8	Rh41_P10	Rh41_P8 - Rh41_P10	3.62185	3.05593	0.565923	0.0113311	1.48033	0.0636673
TC0600011561.hg.1	NM_001142883	IP6K3	Rh41_P8	Rh41_P10	Rh41_P8 - Rh41_P10	5.80143	5.23609	0.565344	0.03223	1.47974	0.126769
TC1200008535.hg.1	NM_001303511	ELK3	Rh41_P8	Rh41_P10	Rh41_P8 - Rh41_P10	6.90166	6.14177	0.759887	0.000271239	1.69336	0.00589416
TC0100015397.hg.1	NM_001144822	CD58	Rh41_P8	Rh41_P10	Rh41_P8 - Rh41_P10	6.52991	5.96513	0.564781	0.0547333	1.47916	0.178815
TC0500011502.hg.1	NM_012081	ELL2	Rh41_P8	Rh41_P10	Rh41_P8 - Rh41_P10	7.43279	6.07442	1.35838	1.62247e-06	2.56397	0.000404635
TC0700010760.hg.1	NM_001039459	ELMO1	Rh41_P8	Rh41_P10	Rh41_P8 - Rh41_P10	8.27576	9.37207	-1.0963	5.11554e-05	-2.13806	0.0022716
TC2000009268.hg.1	NM_133171	ELMO2	Rh41_P8	Rh41_P10	Rh41_P8 - Rh41_P10	8.39413	7.98569	0.408441	0.00078835	1.32725	0.011348
TC0500008437.hg.1	NM_001077654	TNFAIP8	Rh41_P8	Rh41_P10	Rh41_P8 - Rh41_P10	5.52118	4.95906	0.562116	0.0330741	1.47643	0.128813
TC1100008969.hg.1	NM_001130037	ELMOD1	Rh41_P8	Rh41_P10	Rh41_P8 - Rh41_P10	7.61584	6.39244	1.2234	0.000299802	2.33496	0.00621587
TC1400009669.hg.1	NM_001043318	ELMSAN1	Rh41_P8	Rh41_P10	Rh41_P8 - Rh41_P10	7.3106	7.88058	-0.56998	0.00186744	-1.4845	0.0198773
TC0600010802.hg.1	NM_017770	ELOVL2	Rh41_P8	Rh41_P10	Rh41_P8 - Rh41_P10	7.93525	7.31151	0.623741	0.000115389	1.54087	0.00352546
TC0200012092.hg.1	NM_001142683	CCDC121	Rh41_P8	Rh41_P10	Rh41_P8 - Rh41_P10	5.63337	5.07297	0.5604	0.01805	1.47468	0.0864338
TC0200012320.hg.1	NM_001270425	MAP4K3	Rh41_P8	Rh41_P10	Rh41_P8 - Rh41_P10	8.21055	7.65026	0.560291	0.0138544	1.47457	0.0725324
TC0800007127.hg.1	NM_001284220	ELP3	Rh41_P8	Rh41_P10	Rh41_P8 - Rh41_P10	8.22803	8.43847	-0.210433	0.00469749	-1.15704	0.0355762
TC1900011870.hg.1	NM_001420	ELAVL3	Rh41_P8	Rh41_P10	Rh41_P8 - Rh41_P10	4.22054	3.66095	0.559588	0.0110523	1.47385	0.0626781
TC1900011789.hg.1	NM_175063	EMC10	Rh41_P8	Rh41_P10	Rh41_P8 - Rh41_P10	9.32098	9.62906	-0.308082	0.00246208	-1.23806	0.023712
TC0500011751.hg.1	NM_020177	FEM1C	Rh41_P8	Rh41_P10	Rh41_P8 - Rh41_P10	7.19125	6.63241	0.558836	0.0176865	1.47308	0.0852831
TC0300013934.hg.1	NM_018447	EMC3	Rh41_P8	Rh41_P10	Rh41_P8 - Rh41_P10	8.47101	8.12173	0.349271	0.000519714	1.27392	0.00872208
TC1500008978.hg.1	NM_020154	EMC7	Rh41_P8	Rh41_P10	Rh41_P8 - Rh41_P10	8.077	7.78557	0.291428	0.000255951	1.22385	0.00568285
TC1600009362.hg.1	NM_001424	EMP2	Rh41_P8	Rh41_P10	Rh41_P8 - Rh41_P10	8.92276	9.78868	-0.865915	6.05705e-06	-1.8225	0.000732065
TC0900011603.hg.1	NM_000118	ENG	Rh41_P8	Rh41_P10	Rh41_P8 - Rh41_P10	9.93126	7.57807	2.35319	3.20982e-06	5.10952	0.000558328
TC0400007978.hg.1	NM_001292017	ENOPH1	Rh41_P8	Rh41_P10	Rh41_P8 - Rh41_P10	7.42617	8.5371	-1.11093	0.000535874	-2.15985	0.00889585
TC1800007863.hg.1	NM_001126123	ENOSF1	Rh41_P8	Rh41_P10	Rh41_P8 - Rh41_P10	7.36109	8.02768	-0.666591	4.57651e-05	-1.58732	0.00211545
TC1300008766.hg.1	NM_001127615	ENOX1	Rh41_P8	Rh41_P10	Rh41_P8 - Rh41_P10	6.73028	6.41671	0.313572	0.00659176	1.24278	0.0441092
TC1000008047.hg.1	NM_203298	CHCHD1	Rh41_P8	Rh41_P10	Rh41_P8 - Rh41_P10	6.8276	6.27	0.5576	0.042752	1.47182	0.15224
TC0100006486.hg.1	NM_001305275	AGRN	Rh41_P8	Rh41_P10	Rh41_P8 - Rh41_P10	7.73071	7.17317	0.557545	0.0100268	1.47176	0.0587742
TC0600008156.hg.1	NM_014936	ENPP4	Rh41_P8	Rh41_P10	Rh41_P8 - Rh41_P10	6.04064	4.88283	1.15781	0.000674595	2.23118	0.0103053
TC0200008823.hg.1	NM_001037866	RGPD6	Rh41_P8	Rh41_P10	Rh41_P8 - Rh41_P10	8.07734	7.52068	0.556661	0.0158076	1.47086	0.0790814
TC0100017952.hg.1	NM_001004343	MAP1LC3C	Rh41_P8	Rh41_P10	Rh41_P8 - Rh41_P10	5.87666	5.32012	0.556547	0.0213094	1.47074	0.0960378
TC0300007383.hg.1	NM_001165928	DAG1	Rh41_P8	Rh41_P10	Rh41_P8 - Rh41_P10	9.82588	9.26938	0.556505	0.0133104	1.4707	0.0706722
TC0900006564.hg.1	NM_001135920	RIC1	Rh41_P8	Rh41_P10	Rh41_P8 - Rh41_P10	8.08677	7.53035	0.556424	0.00940997	1.47062	0.0562814
TC0300011448.hg.1	NM_001278689	EOGT	Rh41_P8	Rh41_P10	Rh41_P8 - Rh41_P10	4.63617	4.13092	0.505247	0.00391474	1.41937	0.0316962
TC1700010447.hg.1	NM_001278736	CCL5	Rh41_P8	Rh41_P10	Rh41_P8 - Rh41_P10	6.16459	5.60836	0.556232	0.025428	1.47042	0.108071
TC1100012130.hg.1	NM_002425	MMP10	Rh41_P8	Rh41_P10	Rh41_P8 - Rh41_P10	5.60461	5.04855	0.556064	0.0294122	1.47025	0.119363
TC2000007239.hg.1	NM_001258329	EPB41L1	Rh41_P8	Rh41_P10	Rh41_P8 - Rh41_P10	6.61886	5.83819	0.780666	0.000146507	1.71792	0.00412915
TC1400009973.hg.1	NM_004755	RPS6KA5	Rh41_P8	Rh41_P10	Rh41_P8 - Rh41_P10	5.36726	4.81201	0.55525	0.10137	1.46942	0.26638
TC1800007963.hg.1	NM_001281533	EPB41L3	Rh41_P8	Rh41_P10	Rh41_P8 - Rh41_P10	9.20659	7.24028	1.96631	2.73974e-06	3.90768	0.000525387
TC0500011712.hg.1	NM_022140	EPB41L4A	Rh41_P8	Rh41_P10	Rh41_P8 - Rh41_P10	5.87473	5.16943	0.705305	0.00428343	1.63049	0.0336032
TC0100013028.hg.1	NM_004431	EPHA2	Rh41_P8	Rh41_P10	Rh41_P8 - Rh41_P10	7.88137	6.80984	1.07153	4.3383e-07	2.10167	0.000213189
TC1900011664.hg.1	NM_001080503	CCDC159	Rh41_P8	Rh41_P10	Rh41_P8 - Rh41_P10	3.346	2.791	0.554994	0.00808482	1.46916	0.0507526
TC0200015815.hg.1	NM_001304536	EPHA4	Rh41_P8	Rh41_P10	Rh41_P8 - Rh41_P10	7.93164	6.79103	1.1406	0.000380329	2.20473	0.00709947
TC0200009966.hg.1	NM_199227	METAP1D	Rh41_P8	Rh41_P10	Rh41_P8 - Rh41_P10	6.47126	5.91693	0.554329	0.0274169	1.46849	0.113874
TC0600012597.hg.1	NM_001288629	EPHA7	Rh41_P8	Rh41_P10	Rh41_P8 - Rh41_P10	8.95455	9.78616	-0.831609	5.28709e-06	-1.77967	0.000679027
TC0100010244.hg.1	NM_001206567	IFI16	Rh41_P8	Rh41_P10	Rh41_P8 - Rh41_P10	8.35146	7.79758	0.553873	0.0288149	1.46802	0.117696
TC1900008927.hg.1	NM_001130071	EPN1	Rh41_P8	Rh41_P10	Rh41_P8 - Rh41_P10	7.75973	8.27917	-0.519434	0.00351076	-1.43339	0.0295753
TC0200015578.hg.1	NM_001282386	IDH1	Rh41_P8	Rh41_P10	Rh41_P8 - Rh41_P10	7.85982	7.30617	0.553646	0.00810169	1.46779	0.0507846
TC1400010717.hg.1	NM_001276318	PPP1R3E	Rh41_P8	Rh41_P10	Rh41_P8 - Rh41_P10	4.26352	3.71023	0.553291	0.0486139	1.46743	0.16527
TC1200010038.hg.1	NM_004447	EPS8	Rh41_P8	Rh41_P10	Rh41_P8 - Rh41_P10	6.76052	5.90447	0.856054	0.000324499	1.81008	0.00645029
TC0200015617.hg.1	ERBB4.jAug10-unspliced	ERBB4	Rh41_P8	Rh41_P10	Rh41_P8 - Rh41_P10	2.69523	3.0155	-0.320279	0.00703824	-1.24857	0.0461329
TC1900011981.hg.1	NM_000400	ERCC2	Rh41_P8	Rh41_P10	Rh41_P8 - Rh41_P10	7.72317	8.28956	-0.566389	0.000375761	-1.48081	0.00704485
TC0200014167.hg.1	NM_000122	ERCC3	Rh41_P8	Rh41_P10	Rh41_P8 - Rh41_P10	9.28503	8.3898	0.895225	3.67192e-05	1.8599	0.00189616
TC1600006976.hg.1	NM_005236	ERCC4	Rh41_P8	Rh41_P10	Rh41_P8 - Rh41_P10	6.82697	5.99523	0.831732	6.29388e-05	1.77982	0.00253439
TC0500013296.hg.1	NR_037951	C1QTNF3-AMACR	Rh41_P8	Rh41_P10	Rh41_P8 - Rh41_P10	5.95867	5.40664	0.552034	0.108126	1.46615	0.27674
TC1200010250.hg.1	NM_016570	ERGIC2	Rh41_P8	Rh41_P10	Rh41_P8 - Rh41_P10	8.57862	8.15217	0.426452	0.0047936	1.34392	0.035999
TC1600011499.hg.1	NM_001142725	ERI2	Rh41_P8	Rh41_P10	Rh41_P8 - Rh41_P10	6.52045	6.80345	-0.283004	0.00361488	-1.21673	0.0301212
TC0100013969.hg.1	NM_001301698	ERI3	Rh41_P8	Rh41_P10	Rh41_P8 - Rh41_P10	8.39196	8.61233	-0.220366	0.000910589	-1.16503	0.0124476
TC1700008033.hg.1	NM_006460	HEXIM1	Rh41_P8	Rh41_P10	Rh41_P8 - Rh41_P10	7.25763	6.70635	0.551278	0.00927968	1.46538	0.0557276
TC1000007333.hg.1	NM_001278170	ZNF33A	Rh41_P8	Rh41_P10	Rh41_P8 - Rh41_P10	7.11283	6.5621	0.550731	0.0117393	1.46483	0.065051
TC0800009331.hg.1	NM_001303100	ERICH1	Rh41_P8	Rh41_P10	Rh41_P8 - Rh41_P10	6.925	7.49475	-0.569749	0.00127142	-1.48427	0.0156093
TC0200007591.hg.1	NM_001127397	ERLEC1	Rh41_P8	Rh41_P10	Rh41_P8 - Rh41_P10	7.85288	7.37594	0.476938	0.0020967	1.39179	0.0214449
TC0100015790.hg.1	POGZ.viAug10-unspliced	POGZ	Rh41_P8	Rh41_P10	Rh41_P8 - Rh41_P10	3.65092	3.10075	0.550163	0.0387136	1.46425	0.142766
TC0800007308.hg.1	NM_001003790	ERLIN2	Rh41_P8	Rh41_P10	Rh41_P8 - Rh41_P10	6.78762	7.16251	-0.374887	0.00763056	-1.29674	0.0488032
TC0900009470.hg.1	NM_024896	ERMP1	Rh41_P8	Rh41_P10	Rh41_P8 - Rh41_P10	6.48351	5.45861	1.0249	0.000744883	2.03482	0.0109277
TC0100017849.hg.1	NM_019891	ERO1B	Rh41_P8	Rh41_P10	Rh41_P8 - Rh41_P10	4.94506	4.07694	0.868121	0.00382812	1.82528	0.0312545
TC0100016664.hg.1	NM_001303420	COLGALT2	Rh41_P8	Rh41_P10	Rh41_P8 - Rh41_P10	4.01439	3.46522	0.549172	0.108736	1.46325	0.277772
TC0800011601.hg.1	NM_001101676	SAMD12	Rh41_P8	Rh41_P10	Rh41_P8 - Rh41_P10	5.26554	4.71646	0.549079	0.0424574	1.46315	0.151695
TC1200008900.hg.1	NM_001034025	ERP29	Rh41_P8	Rh41_P10	Rh41_P8 - Rh41_P10	7.39148	6.85847	0.533012	0.0039031	1.44695	0.0316378
TSUnmapped00000089.hg.1	ENST00000626389	ZNF546	Rh41_P8	Rh41_P10	Rh41_P8 - Rh41_P10	3.31123	2.76269	0.548541	0.132974	1.46261	0.314584
TC0900011013.hg.1	NM_015051	ERP44	Rh41_P8	Rh41_P10	Rh41_P8 - Rh41_P10	8.79711	8.50337	0.29374	0.00103033	1.22581	0.0135241
TC0700011779.hg.1	NM_001130925	ERVW-1	Rh41_P8	Rh41_P10	Rh41_P8 - Rh41_P10	9.82509	10.5323	-0.707167	0.000507525	-1.63259	0.00859174
TC0800007119.hg.1	NM_001017420	ESCO2	Rh41_P8	Rh41_P10	Rh41_P8 - Rh41_P10	6.45443	7.06988	-0.615447	0.00546722	-1.53203	0.0390349
TC1300008855.hg.1	NM_001984	ESD	Rh41_P8	Rh41_P10	Rh41_P8 - Rh41_P10	8.29658	8.1131	0.183477	0.0062467	1.13562	0.0424388
TC0800011683.hg.1	NM_001242463	FBXO32	Rh41_P8	Rh41_P10	Rh41_P8 - Rh41_P10	5.36476	4.81758	0.547179	0.191741	1.46123	0.393826
TC1200007707.hg.1	NM_012291	ESPL1	Rh41_P8	Rh41_P10	Rh41_P8 - Rh41_P10	8.20798	8.60496	-0.396978	0.00167563	-1.31675	0.0185539
TC1200012646.hg.1	NM_001184796	ESYT1	Rh41_P8	Rh41_P10	Rh41_P8 - Rh41_P10	7.90415	8.48462	-0.580471	1.93616e-05	-1.49534	0.00133098
TC1900012016.hg.1	NM_001014763	ETFB	Rh41_P8	Rh41_P10	Rh41_P8 - Rh41_P10	6.37023	6.90552	-0.535289	0.00297717	-1.44923	0.0266504
TC0400009132.hg.1	NM_001281737	ETFDH	Rh41_P8	Rh41_P10	Rh41_P8 - Rh41_P10	6.46202	5.93321	0.528815	0.00619515	1.44274	0.0422223
TC1100012775.hg.1	NM_001143820	ETS1	Rh41_P8	Rh41_P10	Rh41_P8 - Rh41_P10	8.64295	7.04814	1.59481	8.0085e-05	3.02055	0.00291429
TC2100007140.hg.1	NM_001256295	ETS2	Rh41_P8	Rh41_P10	Rh41_P8 - Rh41_P10	6.24086	5.80324	0.437621	0.00495189	1.35437	0.0366235
TC0100016035.hg.1	NM_001145312	ETV3	Rh41_P8	Rh41_P10	Rh41_P8 - Rh41_P10	8.30285	7.93874	0.364113	0.00542358	1.28709	0.0389047
TC0300014082.hg.1	NM_004454	ETV5	Rh41_P8	Rh41_P10	Rh41_P8 - Rh41_P10	7.51741	8.38126	-0.863844	0.00127753	-1.81988	0.0156485
TC1200006850.hg.1	NM_001987	ETV6	Rh41_P8	Rh41_P10	Rh41_P8 - Rh41_P10	7.36452	6.71068	0.653844	0.000160809	1.57335	0.00437985
TC0100014927.hg.1	NM_001308248	EVI5	Rh41_P8	Rh41_P10	Rh41_P8 - Rh41_P10	6.79255	6.07236	0.720184	5.45201e-05	1.64739	0.00233402
TC1400008193.hg.1	NM_016337	EVL	Rh41_P8	Rh41_P10	Rh41_P8 - Rh41_P10	6.99044	7.55853	-0.568093	0.00409186	-1.48256	0.0326269
TC0700009211.hg.1	NM_001037126	EXOC4	Rh41_P8	Rh41_P10	Rh41_P8 - Rh41_P10	8.46657	8.91108	-0.444513	0.000989299	-1.36085	0.013163
TC1300006643.hg.1	NM_016529	ATP8A2	Rh41_P8	Rh41_P10	Rh41_P8 - Rh41_P10	4.19988	3.65574	0.544146	0.0101345	1.45816	0.0591471
TC1900010746.hg.1	NM_020158	EXOSC5	Rh41_P8	Rh41_P10	Rh41_P8 - Rh41_P10	8.08985	8.62288	-0.533036	0.000735349	-1.44697	0.0108397
TC0100014175.hg.1	NM_001159969	EPS15	Rh41_P8	Rh41_P10	Rh41_P8 - Rh41_P10	7.79838	7.25505	0.543334	0.0230235	1.45734	0.100921
TC0400008604.hg.1	NM_001034194	EXOSC9	Rh41_P8	Rh41_P10	Rh41_P8 - Rh41_P10	8.44192	9.37156	-0.929638	7.10518e-06	-1.9048	0.000805204
TC1200009672.hg.1	NM_001304811	C12orf4	Rh41_P8	Rh41_P10	Rh41_P8 - Rh41_P10	6.18478	5.64157	0.543217	0.0210264	1.45722	0.0953029
TC0800011579.hg.1	NM_000127	EXT1	Rh41_P8	Rh41_P10	Rh41_P8 - Rh41_P10	7.95724	7.36118	0.596069	0.000114931	1.51159	0.00352546
TC0500009183.hg.1	NM_001014990	MRPL22	Rh41_P8	Rh41_P10	Rh41_P8 - Rh41_P10	6.79766	6.25464	0.543018	0.00839665	1.45702	0.0518305
TC2200009257.hg.1	NM_000355	TCN2	Rh41_P8	Rh41_P10	Rh41_P8 - Rh41_P10	5.93917	5.39656	0.542612	0.00969175	1.45661	0.0573906
TC0800012284.hg.1	NM_001440	EXTL3	Rh41_P8	Rh41_P10	Rh41_P8 - Rh41_P10	7.24047	7.8027	-0.562229	0.00269347	-1.47655	0.0252049
TC0X00007612.hg.1	NM_001039840	CHIC1	Rh41_P8	Rh41_P10	Rh41_P8 - Rh41_P10	4.90035	4.3581	0.542248	0.0894877	1.45624	0.245219
TC0800010774.hg.1	NM_000503	EYA1	Rh41_P8	Rh41_P10	Rh41_P8 - Rh41_P10	9.51689	10.1059	-0.589019	4.48507e-05	-1.50422	0.00209577
TC2000007545.hg.1	NM_005244	EYA2	Rh41_P8	Rh41_P10	Rh41_P8 - Rh41_P10	7.03333	7.80259	-0.769262	7.36002e-06	-1.7044	0.000809527
TC0700012959.hg.1	NM_001203247	EZH2	Rh41_P8	Rh41_P10	Rh41_P8 - Rh41_P10	8.02774	8.72185	-0.694111	1.2564e-05	-1.61789	0.00102852
TC1100008847.hg.1	NM_001243776	CEP57	Rh41_P8	Rh41_P10	Rh41_P8 - Rh41_P10	6.96209	6.42049	0.5416	0.0146021	1.45559	0.0752126
TC0200016770.hg.1	NR_106867	MIR6809	Rh41_P8	Rh41_P10	Rh41_P8 - Rh41_P10	6.4135	5.87231	0.541194	0.0199155	1.45518	0.0920975
TSUnmapped00000018.hg.1	ENST00000625394	ZNF35	Rh41_P8	Rh41_P10	Rh41_P8 - Rh41_P10	6.99633	6.45515	0.54118	0.061749	1.45516	0.193088
TC0600013727.hg.1	NM_001111077	EZR	Rh41_P8	Rh41_P10	Rh41_P8 - Rh41_P10	9.78956	9.17193	0.617626	3.09665e-05	1.53435	0.00174781
TC0500012971.hg.1	NM_000505	F12	Rh41_P8	Rh41_P10	Rh41_P8 - Rh41_P10	6.59741	7.04007	-0.442656	0.00747592	-1.3591	0.0480502
TC1700012053.hg.1	NM_025161	FAAP100	Rh41_P8	Rh41_P10	Rh41_P8 - Rh41_P10	6.94155	7.30187	-0.360319	0.00117424	-1.28371	0.0147657
TC0200014736.hg.1	hsa_circ_0002136	RBMS1	Rh41_P8	Rh41_P10	Rh41_P8 - Rh41_P10	4.8559	4.3153	0.540599	0.0396178	1.45458	0.144979
TC0100013561.hg.1	NM_004102	FABP3	Rh41_P8	Rh41_P10	Rh41_P8 - Rh41_P10	6.90776	4.9464	1.96136	0.00028976	3.89429	0.00607742
TC0100009846.hg.1	PDE4DIP.wgAug10-unspliced	PDE4DIP	Rh41_P8	Rh41_P10	Rh41_P8 - Rh41_P10	4.89875	4.35843	0.54032	0.0661386	1.4543	0.201411
TC1900011708.hg.1	NM_032346	PDCD2L	Rh41_P8	Rh41_P10	Rh41_P8 - Rh41_P10	6.4438	5.90396	0.539831	0.0111094	1.4538	0.0628633
TC1100011052.hg.1	NM_021727	FADS3	Rh41_P8	Rh41_P10	Rh41_P8 - Rh41_P10	8.66288	7.35435	1.30854	7.03765e-05	2.4769	0.00270994
TC0200015556.hg.1	NM_003468	FZD5	Rh41_P8	Rh41_P10	Rh41_P8 - Rh41_P10	4.21164	3.67201	0.539635	0.138021	1.4536	0.322086
TC1200010642.hg.1	NM_012306	FAIM2	Rh41_P8	Rh41_P10	Rh41_P8 - Rh41_P10	6.30476	6.9797	-0.674944	0.00472164	-1.59653	0.0356835
TC0300011311.hg.1	NM_001076778	FAM107A	Rh41_P8	Rh41_P10	Rh41_P8 - Rh41_P10	7.5851	5.64358	1.94151	6.30999e-05	3.84109	0.00253439
TC0800012301.hg.1	NM_147189	FAM110B	Rh41_P8	Rh41_P10	Rh41_P8 - Rh41_P10	6.57525	7.74685	-1.1716	3.53065e-05	-2.25261	0.00187904
TC1100007728.hg.1	NM_001142519	FAM111A	Rh41_P8	Rh41_P10	Rh41_P8 - Rh41_P10	7.0493	5.6445	1.4048	0.000289479	2.64781	0.00607742
TC1100009445.hg.1	NM_024556	FAM118B	Rh41_P8	Rh41_P10	Rh41_P8 - Rh41_P10	7.90476	6.70571	1.19905	1.14661e-07	2.29589	0.00011908
TC0900011582.hg.1	NM_001035534	FAM129B	Rh41_P8	Rh41_P10	Rh41_P8 - Rh41_P10	7.75041	6.871	0.879406	0.000758402	1.83962	0.0110654
TC0700011782.hg.1	NM_001040057	FAM133B	Rh41_P8	Rh41_P10	Rh41_P8 - Rh41_P10	7.2311	7.74429	-0.513196	3.55809e-05	-1.42721	0.00188896
TC0200014204.hg.1	NM_004807	HS6ST1	Rh41_P8	Rh41_P10	Rh41_P8 - Rh41_P10	6.85729	6.31935	0.537944	0.045487	1.4519	0.158352
TC1000008984.hg.1	NM_001135051	FAM160B1	Rh41_P8	Rh41_P10	Rh41_P8 - Rh41_P10	6.85861	6.21986	0.63875	0.000160916	1.55698	0.00437985
TC0800006970.hg.1	NM_022749	FAM160B2	Rh41_P8	Rh41_P10	Rh41_P8 - Rh41_P10	7.53409	7.93265	-0.398568	0.00317976	-1.3182	0.0279163
TC0200014192.hg.1	NM_001145928	SAP130	Rh41_P8	Rh41_P10	Rh41_P8 - Rh41_P10	9.35884	8.82159	0.537253	0.0110779	1.45121	0.0627904
TC2100007241.hg.1	NM_004915	ABCG1	Rh41_P8	Rh41_P10	Rh41_P8 - Rh41_P10	4.76954	4.2328	0.536739	0.035452	1.45069	0.134983
TC1100011587.hg.1	NM_001286050	FAM168A	Rh41_P8	Rh41_P10	Rh41_P8 - Rh41_P10	6.6584	7.09893	-0.440529	0.00346811	-1.3571	0.0293197
TC0X00008392.hg.1	NM_001166221	UTP14A	Rh41_P8	Rh41_P10	Rh41_P8 - Rh41_P10	6.46336	5.92711	0.536251	0.051001	1.4502	0.170518
TC0200014288.hg.1	NM_001009993	FAM168B	Rh41_P8	Rh41_P10	Rh41_P8 - Rh41_P10	9.21609	8.71829	0.497794	0.000272455	1.41205	0.00589465
TC0500010640.hg.1	NM_022483	C5orf28	Rh41_P8	Rh41_P10	Rh41_P8 - Rh41_P10	5.81795	5.28231	0.535635	0.0500249	1.44958	0.168488
TC0200010219.hg.1	NM_177454	FAM171B	Rh41_P8	Rh41_P10	Rh41_P8 - Rh41_P10	7.36701	7.68439	-0.317385	0.00223631	-1.24607	0.0223715
TC0100010379.hg.1	NM_001184763	UHMK1	Rh41_P8	Rh41_P10	Rh41_P8 - Rh41_P10	8.73771	8.20251	0.5352	0.00804762	1.44914	0.0505581
TC0500008202.hg.1	NM_198507	FAM174A	Rh41_P8	Rh41_P10	Rh41_P8 - Rh41_P10	5.87945	5.14923	0.730214	0.000737805	1.65888	0.010861
TC1200011812.hg.1	NM_004075	CRY1	Rh41_P8	Rh41_P10	Rh41_P8 - Rh41_P10	6.33676	5.80269	0.534073	0.0163681	1.44801	0.0809113
TC2000008587.hg.1	NM_020343	RALGAPA2	Rh41_P8	Rh41_P10	Rh41_P8 - Rh41_P10	6.59057	6.05693	0.533646	0.0166101	1.44758	0.0817844
TC1600011047.hg.1	NM_001146051	HSDL1	Rh41_P8	Rh41_P10	Rh41_P8 - Rh41_P10	6.9045	6.37095	0.533547	0.019091	1.44748	0.0895414
TC0X00008028.hg.1	NM_207318	FAM199X	Rh41_P8	Rh41_P10	Rh41_P8 - Rh41_P10	6.16932	5.59347	0.57585	0.0012026	1.49056	0.0150136
TC0400012768.hg.1	NM_001145191	FAM200B	Rh41_P8	Rh41_P10	Rh41_P8 - Rh41_P10	9.36297	8.70472	0.658245	0.000198888	1.57816	0.00498335
TC1000008234.hg.1	NM_001243778	FAM213A	Rh41_P8	Rh41_P10	Rh41_P8 - Rh41_P10	8.30325	8.46987	-0.16662	0.00231001	-1.12243	0.0227999
TC0900009933.hg.1	NM_025182	FAM214B	Rh41_P8	Rh41_P10	Rh41_P8 - Rh41_P10	6.72288	6.19251	0.530366	0.0015307	1.4443	0.0175175
TC1200008843.hg.1	NM_013300	FAM216A	Rh41_P8	Rh41_P10	Rh41_P8 - Rh41_P10	7.02831	6.70204	0.326264	0.000334211	1.25376	0.00656072
TC2200008887.hg.1	NM_001165877	ATP5L2	Rh41_P8	Rh41_P10	Rh41_P8 - Rh41_P10	4.66232	4.13036	0.531962	0.023114	1.44589	0.101148
TC1000007603.hg.1	NM_001005751	FAM21A	Rh41_P8	Rh41_P10	Rh41_P8 - Rh41_P10	8.68655	8.18359	0.502967	1.29477e-06	1.41713	0.000346315
TC1000007483.hg.1	NM_001169106	FAM21C	Rh41_P8	Rh41_P10	Rh41_P8 - Rh41_P10	8.62077	8.25014	0.370631	0.000995351	1.29292	0.0132102
TC0300010760.hg.1	NM_000335	SCN5A	Rh41_P8	Rh41_P10	Rh41_P8 - Rh41_P10	6.50771	5.97662	0.531092	0.00796475	1.44502	0.0501698
TC0300008561.hg.1	NM_017554	PARP14	Rh41_P8	Rh41_P10	Rh41_P8 - Rh41_P10	3.72926	3.1982	0.531059	0.126633	1.44499	0.305476
TC1400007860.hg.1	NM_013231	FLRT2	Rh41_P8	Rh41_P10	Rh41_P8 - Rh41_P10	6.57202	6.04098	0.531037	0.0168203	1.44497	0.0824308
TC1100012029.hg.1	NM_144664	FAM76B	Rh41_P8	Rh41_P10	Rh41_P8 - Rh41_P10	5.81667	5.28565	0.531016	0.0695634	1.44495	0.208002
TC0100018280.hg.1	NR_111934	FAM231D	Rh41_P8	Rh41_P10	Rh41_P8 - Rh41_P10	7.74862	6.76766	0.980962	4.84656e-06	1.97378	0.000675715
TC1600011315.hg.1	NM_001284497	FAM234A	Rh41_P8	Rh41_P10	Rh41_P8 - Rh41_P10	8.52618	8.80659	-0.280411	0.00102588	-1.21454	0.0134823
TC0900010607.hg.1	NM_001286715	AGTPBP1	Rh41_P8	Rh41_P10	Rh41_P8 - Rh41_P10	6.08228	5.55202	0.530267	0.0490983	1.4442	0.166413
TC1900011658.hg.1	NM_001042461	TRAPPC5	Rh41_P8	Rh41_P10	Rh41_P8 - Rh41_P10	6.72946	6.19982	0.529644	0.0641361	1.44357	0.197813
TC0900010311.hg.1	NR_103833	FAM27E3	Rh41_P8	Rh41_P10	Rh41_P8 - Rh41_P10	6.50394	6.93286	-0.428923	0.00110928	-1.34623	0.0141956
TC0X00009608.hg.1	ENST00000595235	SSX4B	Rh41_P8	Rh41_P10	Rh41_P8 - Rh41_P10	3.92297	3.39381	0.529166	0.0400768	1.44309	0.146086
TC0200016589.hg.1	NM_153689	C2orf69	Rh41_P8	Rh41_P10	Rh41_P8 - Rh41_P10	6.31838	5.78941	0.528973	0.0652694	1.4429	0.199586
TC0700012427.hg.1	NM_001040020	FAM3C	Rh41_P8	Rh41_P10	Rh41_P8 - Rh41_P10	9.21605	9.77514	-0.559094	4.09853e-05	-1.47334	0.00196817
TC0900012180.hg.1	NM_001100876	PHYHD1	Rh41_P8	Rh41_P10	Rh41_P8 - Rh41_P10	6.47376	5.94509	0.528669	0.0552642	1.4426	0.180028
TC0700013609.hg.1	NM_001018058	TFEC	Rh41_P8	Rh41_P10	Rh41_P8 - Rh41_P10	3.01433	2.48571	0.528621	0.0838107	1.44255	0.2351
TC0500011433.hg.1	NM_001297765	CETN3	Rh41_P8	Rh41_P10	Rh41_P8 - Rh41_P10	6.01184	5.48361	0.528226	0.00950385	1.44215	0.0567006
TC0X00006789.hg.1	OTTHUMT00000056042	FAM3C2	Rh41_P8	Rh41_P10	Rh41_P8 - Rh41_P10	8.74197	9.19745	-0.455482	0.000208255	-1.37124	0.00511645
TC0400012977.hg.1	NM_001009555	SH3D19	Rh41_P8	Rh41_P10	Rh41_P8 - Rh41_P10	4.4962	3.96856	0.527639	0.0269079	1.44157	0.112538
TC0X00006946.hg.1	NM_001013736	FAM47C	Rh41_P8	Rh41_P10	Rh41_P8 - Rh41_P10	2.50603	2.8275	-0.321466	0.00283077	-1.2496	0.0258359
TC0200011837.hg.1	NM_030797	FAM49A	Rh41_P8	Rh41_P10	Rh41_P8 - Rh41_P10	9.82323	7.57116	2.25206	9.60528e-08	4.76364	0.000114452
TC0100014937.hg.1	NM_001006605	FAM69A	Rh41_P8	Rh41_P10	Rh41_P8 - Rh41_P10	6.20514	5.03884	1.1663	0.000235798	2.24436	0.00542638
TC0100017094.hg.1	NM_001123168	FAM72A	Rh41_P8	Rh41_P10	Rh41_P8 - Rh41_P10	8.20622	7.41146	0.794752	0.000544764	1.73478	0.00901551
TC0100015509.hg.1	NM_001100910	FAM72B	Rh41_P8	Rh41_P10	Rh41_P8 - Rh41_P10	8.52746	7.59777	0.929689	0.000423401	1.90487	0.00765312
TC0600011714.hg.1	NM_001099272	BTBD9	Rh41_P8	Rh41_P10	Rh41_P8 - Rh41_P10	5.99465	5.46882	0.525837	0.0150588	1.43977	0.0766629
TC2100008306.hg.1	NM_007031	HSF2BP	Rh41_P8	Rh41_P10	Rh41_P8 - Rh41_P10	5.21707	4.69163	0.525446	0.0790331	1.43938	0.226164
TC1300007312.hg.1	NM_001040429	PCDH17	Rh41_P8	Rh41_P10	Rh41_P8 - Rh41_P10	4.7815	4.25608	0.525419	0.075119	1.43935	0.218639
TC0100015550.hg.1	NM_001287385	FAM72C	Rh41_P8	Rh41_P10	Rh41_P8 - Rh41_P10	8.76183	8.04485	0.716985	0.00023307	1.64374	0.00538511
TC0800010800.hg.1	NM_153225	SBSPON	Rh41_P8	Rh41_P10	Rh41_P8 - Rh41_P10	4.5637	4.03843	0.525261	0.0470706	1.43919	0.162154
TC0600007060.hg.1	NM_013262	MYLIP	Rh41_P8	Rh41_P10	Rh41_P8 - Rh41_P10	7.46048	6.93541	0.525076	0.0296516	1.43901	0.120057
TC1000006816.hg.1	NM_001008211	OPTN	Rh41_P8	Rh41_P10	Rh41_P8 - Rh41_P10	5.71812	5.19305	0.525073	0.0244479	1.43901	0.104989
TC0100009723.hg.1	NM_207418	FAM72D	Rh41_P8	Rh41_P10	Rh41_P8 - Rh41_P10	8.55966	7.79376	0.765896	2.99526e-05	1.70043	0.00171771
TC1500010749.hg.1	NM_152450	FAM81A	Rh41_P8	Rh41_P10	Rh41_P8 - Rh41_P10	6.22212	7.0791	-0.856973	0.00543359	-1.81123	0.0389352
TC1700012110.hg.1	NM_003004	SECTM1	Rh41_P8	Rh41_P10	Rh41_P8 - Rh41_P10	5.27225	4.74848	0.523771	0.069361	1.43771	0.207594
TC1700009650.hg.1	NM_133491	SAT2	Rh41_P8	Rh41_P10	Rh41_P8 - Rh41_P10	6.27081	5.74708	0.523726	0.0209489	1.43766	0.0950925
TC0600007092.hg.1	NM_016255	FAM8A1	Rh41_P8	Rh41_P10	Rh41_P8 - Rh41_P10	7.16793	6.42651	0.741421	0.000949235	1.67182	0.0128126
TC0100017060.hg.1	NM_015375	DSTYK	Rh41_P8	Rh41_P10	Rh41_P8 - Rh41_P10	5.73656	5.21306	0.523503	0.0400953	1.43744	0.146128
TC1600011508.hg.1	NM_001802	CDR2	Rh41_P8	Rh41_P10	Rh41_P8 - Rh41_P10	6.98155	6.45809	0.523465	0.0079835	1.4374	0.0502288
TC1900011935.hg.1	NM_014898	ZFP30	Rh41_P8	Rh41_P10	Rh41_P8 - Rh41_P10	6.73298	6.21007	0.522911	0.0111343	1.43685	0.062943
TC1000009169.hg.1	NM_001609	ACADSB	Rh41_P8	Rh41_P10	Rh41_P8 - Rh41_P10	5.53319	5.01064	0.522555	0.0171265	1.4365	0.0835407
TC1400009585.hg.1	NM_001284230	MAP3K9	Rh41_P8	Rh41_P10	Rh41_P8 - Rh41_P10	5.5601	5.03778	0.522319	0.0151723	1.43626	0.0770943
TC0X00008404.hg.1	NM_001282195	SLC25A14	Rh41_P8	Rh41_P10	Rh41_P8 - Rh41_P10	5.19543	4.67334	0.522087	0.0239749	1.43603	0.10384
TC0800008715.hg.1	NM_014943	ZHX2	Rh41_P8	Rh41_P10	Rh41_P8 - Rh41_P10	5.54297	5.02104	0.521931	0.0155813	1.43588	0.0785214
TC0800008235.hg.1	NM_001283034	FAM92A1	Rh41_P8	Rh41_P10	Rh41_P8 - Rh41_P10	7.66386	8.1208	-0.456935	0.00123864	-1.37262	0.0153297
TC1500009731.hg.1	NM_001014812	FAM96A	Rh41_P8	Rh41_P10	Rh41_P8 - Rh41_P10	7.9917	8.25156	-0.259856	0.00147373	-1.19736	0.0171042
TC0600011808.hg.1	NM_001305455	MED20	Rh41_P8	Rh41_P10	Rh41_P8 - Rh41_P10	6.20732	5.68553	0.521791	0.135469	1.43574	0.31852
TC0100007961.hg.1	NM_198494	ZFP69	Rh41_P8	Rh41_P10	Rh41_P8 - Rh41_P10	5.5548	5.03315	0.521652	0.0825423	1.4356	0.232797
TC1900010386.hg.1	NM_001285829	CEBPA	Rh41_P8	Rh41_P10	Rh41_P8 - Rh41_P10	5.41056	4.8893	0.521259	0.0433389	1.43521	0.15349
TC0200012219.hg.1	NM_001304538	FAM98A	Rh41_P8	Rh41_P10	Rh41_P8 - Rh41_P10	8.19954	7.62195	0.577592	9.69703e-05	1.49236	0.00323439
TC0600011943.hg.1	NM_001290072	ENPP5	Rh41_P8	Rh41_P10	Rh41_P8 - Rh41_P10	4.38793	3.86742	0.520504	0.0578804	1.43446	0.185591
TC0100014755.hg.1	NM_004388	CTBS	Rh41_P8	Rh41_P10	Rh41_P8 - Rh41_P10	6.09647	5.57621	0.520268	0.0186184	1.43422	0.0881328
TC1500006902.hg.1	NM_173611	FAM98B	Rh41_P8	Rh41_P10	Rh41_P8 - Rh41_P10	6.76026	7.39344	-0.633185	0.0016137	-1.55099	0.0180829
TSUnmapped00000246.hg.1	ENST00000627452	CCDC84	Rh41_P8	Rh41_P10	Rh41_P8 - Rh41_P10	7.81214	7.29224	0.519903	0.0676405	1.43386	0.204201
TC1100010346.hg.1	NM_022725	FANCF	Rh41_P8	Rh41_P10	Rh41_P8 - Rh41_P10	6.79688	6.1695	0.627386	0.000810027	1.54476	0.0115515
TC1700009900.hg.1	NM_020653	ZNF287	Rh41_P8	Rh41_P10	Rh41_P8 - Rh41_P10	4.72016	4.20245	0.517716	0.102064	1.43169	0.267416
TC2200007356.hg.1	NM_006855	KDELR3	Rh41_P8	Rh41_P10	Rh41_P8 - Rh41_P10	5.91419	5.39665	0.517543	0.0341297	1.43152	0.131232
TC0900009930.hg.1	NM_004629	FANCG	Rh41_P8	Rh41_P10	Rh41_P8 - Rh41_P10	5.91441	6.08209	-0.16768	0.00227701	-1.12325	0.0225994
TC1500008252.hg.1	NM_001113378	FANCI	Rh41_P8	Rh41_P10	Rh41_P8 - Rh41_P10	6.79574	7.26758	-0.471844	6.2846e-05	-1.38688	0.00253439
		FARP1
TC1600010341.hg.1	NM_001012398	AKTIP	Rh41_P8	Rh41_P10	Rh41_P8 - Rh41_P10	6.07046	5.55352	0.516943	0.00949762	1.43092	0.0566792
TC1700012093.hg.1	NM_004104	FASN	Rh41_P8	Rh41_P10	Rh41_P8 - Rh41_P10	8.54414	9.12652	-0.582385	0.000288076	-1.49732	0.00607742
TC0600012652.hg.1	NM_032511	FAXC	Rh41_P8	Rh41_P10	Rh41_P8 - Rh41_P10	4.12837	5.42551	-1.29714	0.0022175	-2.45741	0.0222455
TC0800007697.hg.1	NM_001011667	CHCHD7	Rh41_P8	Rh41_P10	Rh41_P8 - Rh41_P10	4.71082	4.19428	0.516531	0.172148	1.43051	0.369039
TC0300007617.hg.1	NM_001128214	KCTD6	Rh41_P8	Rh41_P10	Rh41_P8 - Rh41_P10	6.43993	5.92353	0.516398	0.0350576	1.43038	0.13396
TC1100010946.hg.1	NM_001143995	LPXN	Rh41_P8	Rh41_P10	Rh41_P8 - Rh41_P10	5.09201	4.57575	0.516254	0.0124777	1.43024	0.0676665
TC0100018239.hg.1	NM_001304725	GIPC2	Rh41_P8	Rh41_P10	Rh41_P8 - Rh41_P10	3.49307	2.97699	0.516075	0.0521139	1.43006	0.172891
TC1900010675.hg.1	NM_001436	FBL	Rh41_P8	Rh41_P10	Rh41_P8 - Rh41_P10	9.87187	10.1051	-0.23324	0.000786998	-1.17547	0.0113438
TSUnmapped00000344.hg.1	ENST00000629964	FBL	Rh41_P8	Rh41_P10	Rh41_P8 - Rh41_P10	8.65765	8.89691	-0.239265	0.0062285	-1.18039	0.0423554
TC1200009590.hg.1	NM_152640	DCP1B	Rh41_P8	Rh41_P10	Rh41_P8 - Rh41_P10	6.25713	5.7413	0.515821	0.0285063	1.42981	0.116801
TC0400008947.hg.1	NM_018241	TMEM184C	Rh41_P8	Rh41_P10	Rh41_P8 - Rh41_P10	7.97838	7.46308	0.515301	0.00833146	1.42929	0.0515263
TSUnmapped00000061.hg.1	ENST00000625673	FBL	Rh41_P8	Rh41_P10	Rh41_P8 - Rh41_P10	9.88417	10.1289	-0.244737	0.00266154	-1.18488	0.0250043
TC1000007861.hg.1	NM_030625	TET1	Rh41_P8	Rh41_P10	Rh41_P8 - Rh41_P10	6.84088	6.3257	0.515184	0.0419798	1.42918	0.150594
TC0600011315.hg.1	ENST00000376881	ZFP57	Rh41_P8	Rh41_P10	Rh41_P8 - Rh41_P10	3.56177	3.04689	0.514875	0.142668	1.42887	0.328835
TC0600007395.hg.1	NM_003447	ZNF165	Rh41_P8	Rh41_P10	Rh41_P8 - Rh41_P10	2.82	2.3053	0.514703	0.0160154	1.4287	0.0796755
TSUnmapped00000427.hg.1	ENST00000627797	FBL	Rh41_P8	Rh41_P10	Rh41_P8 - Rh41_P10	9.4168	9.71334	-0.296544	0.00579586	-1.2282	0.0403996
TSUnmapped00000776.hg.1	ENST00000630592	FBL	Rh41_P8	Rh41_P10	Rh41_P8 - Rh41_P10	9.2976	9.60191	-0.304309	0.000250437	-1.23483	0.00563695
TSUnmapped00000349.hg.1	ENST00000629606	FBL	Rh41_P8	Rh41_P10	Rh41_P8 - Rh41_P10	9.29146	9.61103	-0.319567	0.00464964	-1.24796	0.0353511
TC1900009600.hg.1	NM_017703	FBXL12	Rh41_P8	Rh41_P10	Rh41_P8 - Rh41_P10	6.539	6.05308	0.485916	0.0043313	1.40047	0.0338672
TC0400012011.hg.1	NM_001168235	FREM3	Rh41_P8	Rh41_P10	Rh41_P8 - Rh41_P10	3.14112	2.6277	0.513417	0.0315847	1.42743	0.125033
TC0700010162.hg.1	NM_024963	FBXL18	Rh41_P8	Rh41_P10	Rh41_P8 - Rh41_P10	6.92446	7.33075	-0.406287	0.000711962	-1.32527	0.0106338
TC1600011385.hg.1	NM_001099784	FBXL19	Rh41_P8	Rh41_P10	Rh41_P8 - Rh41_P10	6.94058	7.17333	-0.232753	0.00321347	-1.17508	0.0280515
TC0500006836.hg.1	NM_001278317	FBXL7	Rh41_P8	Rh41_P10	Rh41_P8 - Rh41_P10	7.3836	8.08685	-0.703258	0.000146446	-1.62818	0.00412915
TC0400012874.hg.1	NM_207352	CYP4V2	Rh41_P8	Rh41_P10	Rh41_P8 - Rh41_P10	5.26378	4.75156	0.512221	0.0415511	1.42624	0.149754
TC1400009337.hg.1	NM_016029	DHRS7	Rh41_P8	Rh41_P10	Rh41_P8 - Rh41_P10	6.73408	6.22196	0.512129	0.0380205	1.42615	0.140986
TC0900012227.hg.1	NM_012166	FBXO10	Rh41_P8	Rh41_P10	Rh41_P8 - Rh41_P10	8.17371	8.44516	-0.271456	0.000923336	-1.20703	0.0125738
TC1900011944.hg.1	NM_024907	FBXO17	Rh41_P8	Rh41_P10	Rh41_P8 - Rh41_P10	6.21731	7.21219	-0.994878	4.49507e-05	-1.99291	0.00209587
TC0400009029.hg.1	NM_033393	FHDC1	Rh41_P8	Rh41_P10	Rh41_P8 - Rh41_P10	5.04036	4.5286	0.511758	0.0604064	1.42579	0.190417
TC0600013602.hg.1	NM_001142522	FBXO5	Rh41_P8	Rh41_P10	Rh41_P8 - Rh41_P10	7.87016	8.70718	-0.837015	0.00543682	-1.78635	0.0389352
TC0100018309.hg.1	NM_201563	FCGR2C	Rh41_P8	Rh41_P10	Rh41_P8 - Rh41_P10	7.47471	6.18905	1.28566	0.000167354	2.43794	0.00446715
TC0500009097.hg.1	NM_001109974	SYNPO	Rh41_P8	Rh41_P10	Rh41_P8 - Rh41_P10	5.67611	5.16449	0.511624	0.0243948	1.42565	0.104832
TC1300006923.hg.1	NM_001012754	NHLRC3	Rh41_P8	Rh41_P10	Rh41_P8 - Rh41_P10	6.73447	6.22288	0.511589	0.0411995	1.42562	0.148837
TC0500007758.hg.1	NM_001146032	FCHO2	Rh41_P8	Rh41_P10	Rh41_P8 - Rh41_P10	6.82408	5.98812	0.835956	0.000157866	1.78504	0.00431876
TC0300013804.hg.1	NM_001145391	OXSM	Rh41_P8	Rh41_P10	Rh41_P8 - Rh41_P10	6.24183	5.73029	0.511538	0.0108699	1.42557	0.0621201
TC0100010365.hg.1	NM_001184866	FCRLA	Rh41_P8	Rh41_P10	Rh41_P8 - Rh41_P10	9.56748	9.03525	0.532225	0.000797012	1.44616	0.0114114
TC0100010123.hg.1	NM_001135821	FDPS	Rh41_P8	Rh41_P10	Rh41_P8 - Rh41_P10	9.36432	9.08789	0.276437	0.0045038	1.2112	0.0346419
TC1100013021.hg.1	NM_004111	FEN1	Rh41_P8	Rh41_P10	Rh41_P8 - Rh41_P10	8.50394	9.72429	-1.22035	4.54997e-07	-2.33003	0.000213189
TC1200006905.hg.1	NM_020853	FAM234B	Rh41_P8	Rh41_P10	Rh41_P8 - Rh41_P10	6.31943	5.8091	0.510337	0.0138799	1.42438	0.0725831
TC0900006758.hg.1	NM_017925	DENND4C	Rh41_P8	Rh41_P10	Rh41_P8 - Rh41_P10	5.56995	5.05972	0.510238	0.0978979	1.42429	0.260478
TC1100007938.hg.1	NM_031471	FERMT3	Rh41_P8	Rh41_P10	Rh41_P8 - Rh41_P10	7.17627	6.70774	0.468528	0.0040701	1.3837	0.0325244
TC1200009524.hg.1	NM_001127372	ZNF84	Rh41_P8	Rh41_P10	Rh41_P8 - Rh41_P10	7.87083	7.36126	0.509568	0.0169927	1.42362	0.0830201
TC0300010643.hg.1	NM_017801	CMTM6	Rh41_P8	Rh41_P10	Rh41_P8 - Rh41_P10	6.95841	6.44886	0.509546	0.0814845	1.4236	0.230859
TC0200012248.hg.1	NM_001042548	FEZ2	Rh41_P8	Rh41_P10	Rh41_P8 - Rh41_P10	6.31554	5.61877	0.696773	0.00505144	1.62088	0.0371675
TC1700009520.hg.1	NM_001140	ALOX15	Rh41_P8	Rh41_P10	Rh41_P8 - Rh41_P10	7.12362	6.61422	0.509396	0.0347228	1.42345	0.132941
TSUnmapped00000703.hg.1	ENST00000633118	FMN1	Rh41_P8	Rh41_P10	Rh41_P8 - Rh41_P10	5.17259	4.66359	0.509005	0.0683807	1.42307	0.205735
TC0100009944.hg.1	NM_001135636	PIP5K1A	Rh41_P8	Rh41_P10	Rh41_P8 - Rh41_P10	9.39571	8.88671	0.508992	0.00822861	1.42306	0.0512096
TC1700012183.hg.1	NM_001303460	FGF11	Rh41_P8	Rh41_P10	Rh41_P8 - Rh41_P10	6.68347	6.32352	0.359953	0.00476379	1.28338	0.035863
TC0400008618.hg.1	NM_002006	FGF2	Rh41_P8	Rh41_P10	Rh41_P8 - Rh41_P10	6.76319	7.33695	-0.573756	0.0033526	-1.48839	0.0287857
TC1500007185.hg.1	NM_002009	FGF7	Rh41_P8	Rh41_P10	Rh41_P8 - Rh41_P10	7.98031	8.53032	-0.550016	0.000175204	-1.4641	0.00457707
TC0400012991.hg.1	ENST00000512958	DDX60L	Rh41_P8	Rh41_P10	Rh41_P8 - Rh41_P10	3.77198	3.26331	0.508665	0.00992296	1.42273	0.058309
TC1100009407.hg.1	NM_025004	CCDC15	Rh41_P8	Rh41_P10	Rh41_P8 - Rh41_P10	5.96318	5.45477	0.508406	0.0545936	1.42248	0.178494
TC1000011657.hg.1	NM_001206389	FGF8	Rh41_P8	Rh41_P10	Rh41_P8 - Rh41_P10	8.47555	9.09349	-0.617947	0.00191568	-1.53469	0.020175
TC1000007785.hg.1	NM_001282405	NRBF2	Rh41_P8	Rh41_P10	Rh41_P8 - Rh41_P10	6.29746	5.78955	0.507917	0.0286539	1.422	0.117239
TC0600007068.hg.1	hsa_circ_0092343	GMPR	Rh41_P8	Rh41_P10	Rh41_P8 - Rh41_P10	7.34899	6.84109	0.507899	0.0454592	1.42198	0.158281
TC0800010163.hg.1	NM_001174063	FGFR1	Rh41_P8	Rh41_P10	Rh41_P8 - Rh41_P10	6.51477	6.78325	-0.268483	0.00547292	-1.20454	0.0390496
TC2100008563.hg.1	OTTHUMT00000194408	RUNX1	Rh41_P8	Rh41_P10	Rh41_P8 - Rh41_P10	5.76447	5.25769	0.506778	0.013319	1.42087	0.0706722
TC0300011081.hg.1	NM_003335	UBA7	Rh41_P8	Rh41_P10	Rh41_P8 - Rh41_P10	4.74955	4.24285	0.506699	0.0236851	1.4208	0.102881
TC1200007137.hg.1	NM_001171887	FGFR1OP2	Rh41_P8	Rh41_P10	Rh41_P8 - Rh41_P10	7.18119	6.51976	0.661427	8.44249e-06	1.58165	0.000842208
TC0X00006701.hg.1	NM_001168683	TXLNG	Rh41_P8	Rh41_P10	Rh41_P8 - Rh41_P10	5.69643	5.19057	0.505854	0.0643418	1.41996	0.198106
TC0100015784.hg.1	NM_001258288	SELENBP1	Rh41_P8	Rh41_P10	Rh41_P8 - Rh41_P10	5.882	5.37638	0.505619	0.0401709	1.41973	0.146262
TC1100010889.hg.1	NM_006093	PRG3	Rh41_P8	Rh41_P10	Rh41_P8 - Rh41_P10	4.09105	3.58546	0.505584	0.0425853	1.4197	0.151876
TC1000012050.hg.1	NM_000141	FGFR2	Rh41_P8	Rh41_P10	Rh41_P8 - Rh41_P10	6.76367	7.20272	-0.439048	0.00724244	-1.35571	0.0469293
TC0500009609.hg.1	NM_001291980	FGFR4	Rh41_P8	Rh41_P10	Rh41_P8 - Rh41_P10	9.53293	10.3097	-0.776792	6.32884e-05	-1.71332	0.00253721
TC0100008496.hg.1	NM_001113411	FGGY	Rh41_P8	Rh41_P10	Rh41_P8 - Rh41_P10	9.11153	8.88757	0.223953	0.00201387	1.16793	0.0208665
TC0600007306.hg.1	NM_001242803	BTN3A3	Rh41_P8	Rh41_P10	Rh41_P8 - Rh41_P10	5.61011	5.10504	0.505073	0.0882958	1.41919	0.242946
TC1200010265.hg.1	NM_001002259	CAPRIN2	Rh41_P8	Rh41_P10	Rh41_P8 - Rh41_P10	8.05091	7.54606	0.504855	0.0100896	1.41898	0.0589972
TC0100017945.hg.1	NM_000143	FH	Rh41_P8	Rh41_P10	Rh41_P8 - Rh41_P10	7.53598	7.06986	0.466119	0.00415151	1.38139	0.0329662
TC0100013761.hg.1	NM_001243878	FHL3	Rh41_P8	Rh41_P10	Rh41_P8 - Rh41_P10	7.38831	7.75392	-0.365605	0.00200411	-1.28842	0.0207867
TC0400012795.hg.1	NM_001134937	FIP1L1	Rh41_P8	Rh41_P10	Rh41_P8 - Rh41_P10	8.6463	9.37954	-0.733245	1.11399e-06	-1.66237	0.000322876
TC0700013346.hg.1	NM_001199219	INMT	Rh41_P8	Rh41_P10	Rh41_P8 - Rh41_P10	5.43041	4.92589	0.504524	0.017104	1.41866	0.08345
TC0600008166.hg.1	NM_001204051	SLC25A27	Rh41_P8	Rh41_P10	Rh41_P8 - Rh41_P10	3.8442	3.33981	0.504389	0.0410604	1.41852	0.148485
TC1700009995.hg.1	NM_006613	GRAP	Rh41_P8	Rh41_P10	Rh41_P8 - Rh41_P10	4.90645	4.40229	0.50416	0.0964435	1.4183	0.257695
TC1400010582.hg.1	NM_203402	FITM1	Rh41_P8	Rh41_P10	Rh41_P8 - Rh41_P10	10.1612	8.99107	1.17013	3.45666e-05	2.25032	0.00186278
TC1900011484.hg.1	NM_032836	FIZ1	Rh41_P8	Rh41_P10	Rh41_P8 - Rh41_P10	6.32294	6.68254	-0.359604	5.23673e-05	-1.28307	0.00230158
TC1400006457.hg.1	NM_001145442	POTEM	Rh41_P8	Rh41_P10	Rh41_P8 - Rh41_P10	3.62836	3.12485	0.503511	0.172469	1.41766	0.36932
TC0500011260.hg.1	NM_001174071	SERINC5	Rh41_P8	Rh41_P10	Rh41_P8 - Rh41_P10	7.32925	6.82597	0.50328	0.0172133	1.41743	0.0838119
TC0200015082.hg.1	NM_001135212	FKBP7	Rh41_P8	Rh41_P10	Rh41_P8 - Rh41_P10	7.19536	6.8117	0.383664	0.00333648	1.30465	0.0287093
TC0700007132.hg.1	NM_001284341	FKBP9	Rh41_P8	Rh41_P10	Rh41_P8 - Rh41_P10	8.75434	9.07164	-0.317295	0.00709487	-1.24599	0.0463657
TC0300006894.hg.1	NM_182523	CMC1	Rh41_P8	Rh41_P10	Rh41_P8 - Rh41_P10	5.1481	4.64536	0.50274	0.0511694	1.4169	0.170767
TC0500009707.hg.1	SQSTM1.vjAug10-unspliced	SQSTM1	Rh41_P8	Rh41_P10	Rh41_P8 - Rh41_P10	4.0863	3.58358	0.502721	0.0134677	1.41688	0.0711115
TC0100015831.hg.1	NM_001014342	FLG2	Rh41_P8	Rh41_P10	Rh41_P8 - Rh41_P10	2.27994	2.586	-0.306057	0.00342761	-1.23632	0.0291433
TC1700009969.hg.1	NM_001256264	FLII	Rh41_P8	Rh41_P10	Rh41_P8 - Rh41_P10	8.23491	7.63444	0.600469	0.00117126	1.51621	0.0147424
TC1900009315.hg.1	NM_001348	DAPK3	Rh41_P8	Rh41_P10	Rh41_P8 - Rh41_P10	7.76797	7.2661	0.501879	0.00960647	1.41606	0.0571333
TC0X00011194.hg.1	NM_001110556	FLNA	Rh41_P8	Rh41_P10	Rh41_P8 - Rh41_P10	9.26481	8.79968	0.465139	0.00412897	1.38045	0.0328237
TC0300007596.hg.1	NM_001164317	FLNB	Rh41_P8	Rh41_P10	Rh41_P8 - Rh41_P10	6.61925	5.39226	1.22699	1.03632e-05	2.34078	0.000948723
TC2000008445.hg.1	NM_013281	FLRT3	Rh41_P8	Rh41_P10	Rh41_P8 - Rh41_P10	6.56153	5.70857	0.852957	0.00012305	1.8062	0.00367572
TC1500008955.hg.1	NM_001103184	FMN1	Rh41_P8	Rh41_P10	Rh41_P8 - Rh41_P10	6.82676	6.32558	0.501181	0.014276	1.41537	0.0741206
TC1300008463.hg.1	NM_001159920	FLT1	Rh41_P8	Rh41_P10	Rh41_P8 - Rh41_P10	8.78851	8.01233	0.776179	4.47224e-05	1.71259	0.00209434
TC1700009740.hg.1	NM_003802	MYH13	Rh41_P8	Rh41_P10	Rh41_P8 - Rh41_P10	5.58139	5.08064	0.500756	0.0224181	1.41495	0.0990368
TC0300007055.hg.1	NM_001008392	CTDSPL	Rh41_P8	Rh41_P10	Rh41_P8 - Rh41_P10	5.91304	5.41241	0.500628	0.084089	1.41483	0.235467
TC0100010586.hg.1	NM_002022	FMO4	Rh41_P8	Rh41_P10	Rh41_P8 - Rh41_P10	4.6255	3.67181	0.953689	0.00250408	1.93682	0.0239552
TC0100009064.hg.1	NM_001024948	FNBP1L	Rh41_P8	Rh41_P10	Rh41_P8 - Rh41_P10	8.47535	7.96462	0.510728	0.000742421	1.42477	0.010899
TC0100013632.hg.1	NM_001171940	FNDC5	Rh41_P8	Rh41_P10	Rh41_P8 - Rh41_P10	9.50059	9.10623	0.394362	0.00284951	1.31436	0.0259407
TC0100008803.hg.1	NM_001270384	FAM73A	Rh41_P8	Rh41_P10	Rh41_P8 - Rh41_P10	6.20087	5.70144	0.499427	0.0452676	1.41365	0.157818
TC1100008340.hg.1	NM_000802	FOLR1	Rh41_P8	Rh41_P10	Rh41_P8 - Rh41_P10	5.67239	4.49177	1.18062	0.00566057	2.26675	0.0398451
TC2200009345.hg.1	NM_031910	C1QTNF6	Rh41_P8	Rh41_P10	Rh41_P8 - Rh41_P10	6.07882	5.57962	0.499204	0.0394253	1.41343	0.144528
TC2000008636.hg.1	NM_021784	FOXA2	Rh41_P8	Rh41_P10	Rh41_P8 - Rh41_P10	4.86987	5.58326	-0.713395	0.00148734	-1.63966	0.0171693
TC1100009302.hg.1	NM_005422	TECTA	Rh41_P8	Rh41_P10	Rh41_P8 - Rh41_P10	5.63958	5.14087	0.498705	0.045244	1.41294	0.157762
TC1000007895.hg.1	NM_012339	TSPAN15	Rh41_P8	Rh41_P10	Rh41_P8 - Rh41_P10	6.15678	5.65854	0.498245	0.0147045	1.41249	0.075569
TC0900007477.hg.1	NM_199135	FOXD4L3	Rh41_P8	Rh41_P10	Rh41_P8 - Rh41_P10	5.79538	6.07991	-0.284538	0.00138008	-1.21802	0.0164259
TC1100010261.hg.1	NM_007216	HPS5	Rh41_P8	Rh41_P10	Rh41_P8 - Rh41_P10	7.27436	6.77634	0.498018	0.00931411	1.41227	0.0558359
TC0100008879.hg.1	NM_001010971	SAMD13	Rh41_P8	Rh41_P10	Rh41_P8 - Rh41_P10	4.12815	3.63021	0.49794	0.088573	1.4122	0.24346
TC1600008735.hg.1	NM_001451	FOXF1	Rh41_P8	Rh41_P10	Rh41_P8 - Rh41_P10	8.53959	9.25153	-0.711945	7.94482e-05	-1.63801	0.00291297
TC0600006530.hg.1	NM_001452	FOXF2	Rh41_P8	Rh41_P10	Rh41_P8 - Rh41_P10	4.48188	5.09398	-0.612101	0.00663883	-1.52848	0.0442204
TC1900008057.hg.1	NM_003407	ZFP36	Rh41_P8	Rh41_P10	Rh41_P8 - Rh41_P10	5.74711	5.24935	0.497767	0.030201	1.41203	0.121345
TC0200006665.hg.1	NM_005680	TAF1B	Rh41_P8	Rh41_P10	Rh41_P8 - Rh41_P10	6.67737	6.17977	0.497603	0.0249798	1.41187	0.106726
TC0X00007504.hg.1	NM_001142503	STARD8	Rh41_P8	Rh41_P10	Rh41_P8 - Rh41_P10	4.80326	4.30592	0.497343	0.03243	1.41161	0.127259
TC0200016581.hg.1	NM_001042519	C2orf88	Rh41_P8	Rh41_P10	Rh41_P8 - Rh41_P10	6.21028	5.71301	0.497267	0.0612762	1.41154	0.192283
TC0600014316.hg.1	NM_001289987	FILIP1	Rh41_P8	Rh41_P10	Rh41_P8 - Rh41_P10	5.50506	5.00787	0.497187	0.0131079	1.41146	0.0701138
TC0700006603.hg.1	NM_001037165	FOXK1	Rh41_P8	Rh41_P10	Rh41_P8 - Rh41_P10	7.33324	7.69157	-0.358328	0.00268785	-1.28194	0.0251852
TC1700009260.hg.1	NM_004514	FOXK2	Rh41_P8	Rh41_P10	Rh41_P8 - Rh41_P10	9.52852	9.94397	-0.415456	6.07024e-06	-1.33372	0.000732065
TC0200010253.hg.1	NM_144708	ANKAR	Rh41_P8	Rh41_P10	Rh41_P8 - Rh41_P10	5.08171	4.58457	0.497139	0.154152	1.41141	0.344761
TC1400010774.hg.1	NM_001085471	FOXN3	Rh41_P8	Rh41_P10	Rh41_P8 - Rh41_P10	5.91284	6.13849	-0.225654	0.00469445	-1.16931	0.0355657
TC1100007384.hg.1	NM_139178	ALKBH3	Rh41_P8	Rh41_P10	Rh41_P8 - Rh41_P10	6.14136	5.64518	0.496177	0.0196442	1.41047	0.0913256
TC0100009441.hg.1	NM_018704	CTTNBP2NL	Rh41_P8	Rh41_P10	Rh41_P8 - Rh41_P10	8.0675	7.5715	0.496001	0.0128932	1.4103	0.0692196
TC1300008688.hg.1	NM_002015	FOXO1	Rh41_P8	Rh41_P10	Rh41_P8 - Rh41_P10	7.85906	8.24296	-0.383906	0.00493398	-1.30487	0.0365288
TSUnmapped00000514.hg.1	ENST00000627845	ZNF197	Rh41_P8	Rh41_P10	Rh41_P8 - Rh41_P10	3.91764	3.42196	0.49568	0.0987404	1.40999	0.262118
TC1700009671.hg.1	NM_001165967	HES7	Rh41_P8	Rh41_P10	Rh41_P8 - Rh41_P10	5.58006	5.08464	0.495426	0.0435859	1.40974	0.154135
TC0600009059.hg.1	NM_001455	FOXO3	Rh41_P8	Rh41_P10	Rh41_P8 - Rh41_P10	8.20236	8.73934	-0.536976	0.000380769	-1.45093	0.00710151
TC0700008849.hg.1	NM_001172766	FOXP2	Rh41_P8	Rh41_P10	Rh41_P8 - Rh41_P10	6.90502	7.28523	-0.380213	0.0042813	-1.30153	0.0336032
TC2000010009.hg.1	ENST00000411780	BLCAP	Rh41_P8	Rh41_P10	Rh41_P8 - Rh41_P10	6.78865	6.29394	0.494712	0.0399039	1.40904	0.145611
TC0900012275.hg.1	NM_002077	GOLGA1	Rh41_P8	Rh41_P10	Rh41_P8 - Rh41_P10	6.1687	5.67403	0.494661	0.0173125	1.40899	0.0840849
TC1100009447.hg.1	NM_017547	FOXRED1	Rh41_P8	Rh41_P10	Rh41_P8 - Rh41_P10	6.75131	6.12005	0.631263	0.00154548	1.54892	0.0175942
TC0100017664.hg.1	NM_018230	NUP133	Rh41_P8	Rh41_P10	Rh41_P8 - Rh41_P10	5.03111	4.53663	0.494483	0.0471244	1.40882	0.162284
TC1000008973.hg.1	NM_198795	TDRD1	Rh41_P8	Rh41_P10	Rh41_P8 - Rh41_P10	3.79301	3.29877	0.494234	0.205398	1.40857	0.411333
TC0500007016.hg.1	NR_033961	LSP1P3	Rh41_P8	Rh41_P10	Rh41_P8 - Rh41_P10	7.56053	7.06662	0.493911	0.0107396	1.40826	0.0616543
TC1300009026.hg.1	NM_002590	PCDH8	Rh41_P8	Rh41_P10	Rh41_P8 - Rh41_P10	4.73561	4.24225	0.493361	0.0725778	1.40772	0.213737
TC1700006611.hg.1	NM_001254755	CYB5D2	Rh41_P8	Rh41_P10	Rh41_P8 - Rh41_P10	6.07371	5.58091	0.492798	0.018551	1.40717	0.0878808
TC1000011454.hg.1	NM_145246	FRA10AC1	Rh41_P8	Rh41_P10	Rh41_P8 - Rh41_P10	7.70209	7.24199	0.460102	0.00343111	1.37564	0.0291433
TC0900009581.hg.1	NM_001177704	FREM1	Rh41_P8	Rh41_P10	Rh41_P8 - Rh41_P10	4.29381	3.61662	0.677195	0.00347082	1.59903	0.0293311
TC1200007251.hg.1	NM_018169	KIAA1551	Rh41_P8	Rh41_P10	Rh41_P8 - Rh41_P10	5.59858	5.10634	0.492238	0.00796802	1.40663	0.0501756
TC1300006919.hg.1	NM_207361	FREM2	Rh41_P8	Rh41_P10	Rh41_P8 - Rh41_P10	5.9107	4.89822	1.01248	0.000351969	2.01737	0.00677652
TC0400012749.hg.1	NM_001005217	FRG2	Rh41_P8	Rh41_P10	Rh41_P8 - Rh41_P10	5.53833	6.38407	-0.845744	0.00357864	-1.79719	0.0299706
TC0100013126.hg.1	NM_001271427	EMC1	Rh41_P8	Rh41_P10	Rh41_P8 - Rh41_P10	6.30582	5.8142	0.49162	0.0324066	1.40602	0.127241
TC1000012416.hg.1	NM_001080998	FRG2B	Rh41_P8	Rh41_P10	Rh41_P8 - Rh41_P10	5.8028	6.48614	-0.683345	0.00689484	-1.60586	0.0455108
TC0600014241.hg.1	NM_001143964	TBC1D7	Rh41_P8	Rh41_P10	Rh41_P8 - Rh41_P10	5.95699	5.46647	0.490516	0.0171926	1.40495	0.08373
TC0900010570.hg.1	NM_001244959	FRMD3	Rh41_P8	Rh41_P10	Rh41_P8 - Rh41_P10	5.84575	4.63428	1.21147	0.000253372	2.31573	0.00566762
TC1400007145.hg.1	NM_001042481	FRMD6	Rh41_P8	Rh41_P10	Rh41_P8 - Rh41_P10	6.74411	5.95648	0.787634	0.00228942	1.72624	0.0226701
TC0200012959.hg.1	NM_001002755	NFU1	Rh41_P8	Rh41_P10	Rh41_P8 - Rh41_P10	7.53939	7.04899	0.490399	0.0208023	1.40483	0.094587
TC1200012561.hg.1	NM_001277291	ZNF891	Rh41_P8	Rh41_P10	Rh41_P8 - Rh41_P10	5.61076	5.12089	0.48987	0.0548775	1.40432	0.179122
TC1000010571.hg.1	NM_001018071	FRMPD2	Rh41_P8	Rh41_P10	Rh41_P8 - Rh41_P10	5.15835	5.51748	-0.35913	0.00611186	-1.28265	0.0417874
TC1200008142.hg.1	NM_001042555	FRS2	Rh41_P8	Rh41_P10	Rh41_P8 - Rh41_P10	7.62606	8.12974	-0.503685	0.00622832	-1.41783	0.0423554
TC0400010626.hg.1	NM_015030	FRYL	Rh41_P8	Rh41_P10	Rh41_P8 - Rh41_P10	6.43419	7.09201	-0.657818	0.00633918	-1.57769	0.0429058
TC0700006629.hg.1	NM_003088	FSCN1	Rh41_P8	Rh41_P10	Rh41_P8 - Rh41_P10	10.3708	10.6596	-0.288814	0.00260138	-1.22164	0.0246659
TC1900006477.hg.1	NM_005860	FSTL3	Rh41_P8	Rh41_P10	Rh41_P8 - Rh41_P10	7.06725	6.39828	0.668971	0.00400906	1.58994	0.0322173
TC0500012044.hg.1	NM_015082	FSTL4	Rh41_P8	Rh41_P10	Rh41_P8 - Rh41_P10	5.64881	4.79521	0.853606	0.000167327	1.80701	0.00446715
TC1600006550.hg.1	NM_001256541	TMEM204	Rh41_P8	Rh41_P10	Rh41_P8 - Rh41_P10	5.79222	5.3043	0.487929	0.0492537	1.40243	0.166756
TC0200013602.hg.1	NM_025244	TSGA10	Rh41_P8	Rh41_P10	Rh41_P8 - Rh41_P10	5.07522	4.5874	0.487813	0.0717938	1.40232	0.212241
TC1900008507.hg.1	NM_000146	FTL	Rh41_P8	Rh41_P10	Rh41_P8 - Rh41_P10	10.5868	10.8724	-0.285607	0.00333284	-1.21892	0.0287093
TC1600007893.hg.1	NM_001080432	FTO	Rh41_P8	Rh41_P10	Rh41_P8 - Rh41_P10	8.05537	8.70381	-0.648441	0.000100816	-1.56747	0.00331522
TC0100014660.hg.1	NM_001303433	FUBP1	Rh41_P8	Rh41_P10	Rh41_P8 - Rh41_P10	9.02856	9.25004	-0.221478	0.00418967	-1.16593	0.0331343
TC2000006755.hg.1	NM_001039375	NDUFAF5	Rh41_P8	Rh41_P10	Rh41_P8 - Rh41_P10	6.84467	6.35757	0.487108	0.0179907	1.40163	0.0862724
TC1900012001.hg.1	NM_001171937	FUZ	Rh41_P8	Rh41_P10	Rh41_P8 - Rh41_P10	7.12056	8.09489	-0.974332	1.03085e-05	-1.96473	0.000948723
TC0100008965.hg.1	flawmawbo.aAug10	flawmawbo	Rh41_P8	Rh41_P10	Rh41_P8 - Rh41_P10	3.38252	2.89554	0.486977	0.0337226	1.40151	0.130362
TC0100013159.hg.1	NM_019062	RNF186	Rh41_P8	Rh41_P10	Rh41_P8 - Rh41_P10	5.74913	5.26222	0.486906	0.0333757	1.40144	0.129495
TC0300013908.hg.1	NM_001013438	FXR1	Rh41_P8	Rh41_P10	Rh41_P8 - Rh41_P10	9.87663	10.3236	-0.446931	0.000461198	-1.36314	0.00813385
TC0500010779.hg.1	NM_001258286	SLC38A9	Rh41_P8	Rh41_P10	Rh41_P8 - Rh41_P10	6.90164	6.41488	0.48676	0.143554	1.40129	0.330005
TC0X00008716.hg.1	NM_000252	MTM1	Rh41_P8	Rh41_P10	Rh41_P8 - Rh41_P10	3.444	2.95729	0.486708	0.012793	1.40124	0.0688869
TC2200006678.hg.1	NM_004782	SNAP29	Rh41_P8	Rh41_P10	Rh41_P8 - Rh41_P10	7.57713	7.09053	0.486603	0.0178025	1.40114	0.0856694
TC1100013229.hg.1	NM_001164831	FXYD6	Rh41_P8	Rh41_P10	Rh41_P8 - Rh41_P10	5.82539	6.37478	-0.549392	0.00416122	-1.46347	0.0329944
TC0300010933.hg.1	NM_024513	FYCO1	Rh41_P8	Rh41_P10	Rh41_P8 - Rh41_P10	6.6644	5.63677	1.02764	0.000909551	2.03868	0.0124414
TC0300010066.hg.1	NM_001011537	FYTTD1	Rh41_P8	Rh41_P10	Rh41_P8 - Rh41_P10	8.16664	8.69969	-0.53305	0.000249361	-1.44699	0.00562385
TC1700008005.hg.1	NM_001466	FZD2	Rh41_P8	Rh41_P10	Rh41_P8 - Rh41_P10	6.89262	6.43174	0.460885	0.000131158	1.37639	0.00385353
TC1100012852.hg.1	NR_125382	LOC103611081	Rh41_P8	Rh41_P10	Rh41_P8 - Rh41_P10	3.5854	3.09988	0.485526	0.0174484	1.4001	0.0845154
TC0100009899.hg.1	NM_001301039	C1orf54	Rh41_P8	Rh41_P10	Rh41_P8 - Rh41_P10	3.88047	3.39544	0.48503	0.0129449	1.39961	0.069428
TC1100011867.hg.1	NM_012193	FZD4	Rh41_P8	Rh41_P10	Rh41_P8 - Rh41_P10	6.87918	6.35425	0.524929	0.00204679	1.43886	0.0210853
TC0800008478.hg.1	NM_001164615	FZD6	Rh41_P8	Rh41_P10	Rh41_P8 - Rh41_P10	5.57087	4.80616	0.764708	0.00269521	1.69903	0.0252102
TC1900006640.hg.1	NM_001136197	FZR1	Rh41_P8	Rh41_P10	Rh41_P8 - Rh41_P10	7.51017	7.82038	-0.310205	0.00607799	-1.23988	0.0416355
TC0200014857.hg.1	NM_001281476	FASTKD1	Rh41_P8	Rh41_P10	Rh41_P8 - Rh41_P10	6.27969	5.79488	0.484807	0.0656761	1.3994	0.20043
TC0400012931.hg.1	NM_012297	G3BP2	Rh41_P8	Rh41_P10	Rh41_P8 - Rh41_P10	9.96313	10.6403	-0.677166	1.03197e-06	-1.599	0.000313892
TC0400012179.hg.1	NM_001201564	PLRG1	Rh41_P8	Rh41_P10	Rh41_P8 - Rh41_P10	7.81473	7.33047	0.484263	0.0256423	1.39887	0.108798
TC1000008898.hg.1	NM_001134363	RBM20	Rh41_P8	Rh41_P10	Rh41_P8 - Rh41_P10	7.06078	6.57678	0.483995	0.0264126	1.39861	0.111122
TC0400008879.hg.1	NM_002039	GAB1	Rh41_P8	Rh41_P10	Rh41_P8 - Rh41_P10	7.1342	7.57532	-0.44112	0.00401685	-1.35766	0.032243
TC1600008454.hg.1	NM_007285	GABARAPL2	Rh41_P8	Rh41_P10	Rh41_P8 - Rh41_P10	6.31125	5.57404	0.737216	0.00366998	1.66696	0.0303914
TC1700012334.hg.1	NM_018727	TRPV1	Rh41_P8	Rh41_P10	Rh41_P8 - Rh41_P10	5.99943	5.5161	0.483332	0.0134258	1.39797	0.0710301
TC0600014256.hg.1	NM_021903	GABBR1	Rh41_P8	Rh41_P10	Rh41_P8 - Rh41_P10	6.28427	6.84073	-0.556463	0.000215056	-1.47066	0.00520601
TC0X00011121.hg.1	NM_004961	GABRE	Rh41_P8	Rh41_P10	Rh41_P8 - Rh41_P10	6.27623	7.76269	-1.48646	0.000500095	-2.80201	0.00852512
TC0900007877.hg.1	NM_006705	GADD45G	Rh41_P8	Rh41_P10	Rh41_P8 - Rh41_P10	7.24148	7.53692	-0.295442	0.00465854	-1.22726	0.0353811
TSUnmapped00000270.hg.1	ENST00000627703	TRAPPC4	Rh41_P8	Rh41_P10	Rh41_P8 - Rh41_P10	7.62723	7.14497	0.482258	0.0225619	1.39693	0.0995108
TC0300010620.hg.1	NM_207359	GADL1	Rh41_P8	Rh41_P10	Rh41_P8 - Rh41_P10	5.44238	6.10428	-0.661898	0.00525145	-1.58216	0.0381307
TC1000008354.hg.1	NM_001015880	PAPSS2	Rh41_P8	Rh41_P10	Rh41_P8 - Rh41_P10	4.79165	4.30999	0.481668	0.0429608	1.39636	0.152629
TC1400008058.hg.1	NM_020958	PPP4R4	Rh41_P8	Rh41_P10	Rh41_P8 - Rh41_P10	5.24537	4.7637	0.481666	0.140973	1.39635	0.32691
TC2200006601.hg.1	NM_003776	MRPL40	Rh41_P8	Rh41_P10	Rh41_P8 - Rh41_P10	8.52906	8.0475	0.481566	0.0133672	1.39626	0.0708248
TC1400010019.hg.1	NM_022151	MOAP1	Rh41_P8	Rh41_P10	Rh41_P8 - Rh41_P10	5.55755	5.07601	0.481539	0.0182496	1.39623	0.0869995
TC1100008199.hg.1	NM_015973	GAL	Rh41_P8	Rh41_P10	Rh41_P8 - Rh41_P10	4.23655	4.54961	-0.313062	0.00521596	-1.24234	0.0379578
TC0100017142.hg.1	NM_001025109	CD34	Rh41_P8	Rh41_P10	Rh41_P8 - Rh41_P10	5.69404	5.21278	0.481263	0.0507463	1.39597	0.170059
TC1000008364.hg.1	ENST00000416679.1	RP11-380G5.2	Rh41_P8	Rh41_P10	Rh41_P8 - Rh41_P10	2.97979	2.4988	0.480991	0.0128023	1.3957	0.0688869
TC0500008702.hg.1	NM_001745	CAMLG	Rh41_P8	Rh41_P10	Rh41_P8 - Rh41_P10	7.11494	6.63396	0.480983	0.0262626	1.39569	0.110693
TC0400006833.hg.1	NM_001040448	DEFB131	Rh41_P8	Rh41_P10	Rh41_P8 - Rh41_P10	3.20986	2.72902	0.480841	0.0971791	1.39556	0.259273
TC0100013302.hg.1	NM_000403	GALE	Rh41_P8	Rh41_P10	Rh41_P8 - Rh41_P10	6.51361	5.97728	0.536329	0.000762404	1.45028	0.011107
TC0500013261.hg.1	NM_198321	GALNT10	Rh41_P8	Rh41_P10	Rh41_P8 - Rh41_P10	7.38073	6.23552	1.14521	5.00874e-05	2.21179	0.00224744
TC1200011894.hg.1	NM_207435	C12orf76	Rh41_P8	Rh41_P10	Rh41_P8 - Rh41_P10	5.85268	5.3725	0.480179	0.0417383	1.39492	0.150202
TC0200012161.hg.1	NM_001253826	GALNT14	Rh41_P8	Rh41_P10	Rh41_P8 - Rh41_P10	4.25012	6.47289	-2.22278	7.9274e-06	-4.66791	0.000820286
TC1200009157.hg.1	NM_002562	P2RX7	Rh41_P8	Rh41_P10	Rh41_P8 - Rh41_P10	4.98443	4.50454	0.479886	0.0946092	1.39463	0.254602
TC0100011920.hg.1	NM_001291866	GALNT2	Rh41_P8	Rh41_P10	Rh41_P8 - Rh41_P10	7.31588	6.89391	0.42197	0.00444951	1.33976	0.0343903
TC0400009322.hg.1	NM_017423	GALNT7	Rh41_P8	Rh41_P10	Rh41_P8 - Rh41_P10	7.39569	8.36676	-0.971061	6.01287e-05	-1.96028	0.00248965
TC1100011092.hg.1	NM_001278192	GANAB	Rh41_P8	Rh41_P10	Rh41_P8 - Rh41_P10	10.5127	10.97	-0.457249	0.000985944	-1.37292	0.0131579
TC1800008418.hg.1	NM_001242409	GAREM1	Rh41_P8	Rh41_P10	Rh41_P8 - Rh41_P10	7.41804	8.44293	-1.02489	6.26128e-05	-2.0348	0.00253439
TC0200007028.hg.1	NM_001168241	GAREM2	Rh41_P8	Rh41_P10	Rh41_P8 - Rh41_P10	5.99759	6.67788	-0.680285	0.000893702	-1.60246	0.012303
TC2100008000.hg.1	NM_000819	GART	Rh41_P8	Rh41_P10	Rh41_P8 - Rh41_P10	8.26298	8.6364	-0.373425	0.0014235	-1.29542	0.016697
TC0200007473.hg.1	NM_014171	CRIPT	Rh41_P8	Rh41_P10	Rh41_P8 - Rh41_P10	8.51702	8.03794	0.479081	0.030406	1.39386	0.121851
TC1300007164.hg.1	NM_001160308	SETDB2	Rh41_P8	Rh41_P10	Rh41_P8 - Rh41_P10	5.55613	5.07769	0.478439	0.0293932	1.39324	0.119309
TC1300009924.hg.1	NM_000820	GAS6	Rh41_P8	Rh41_P10	Rh41_P8 - Rh41_P10	6.70137	7.14433	-0.442953	0.00387488	-1.35938	0.0315119
TC1000008995.hg.1	NM_001276282	ATRNL1	Rh41_P8	Rh41_P10	Rh41_P8 - Rh41_P10	5.40614	4.92798	0.478165	0.0500563	1.39297	0.168541
TC1300006583.hg.1	NM_000231	SGCG	Rh41_P8	Rh41_P10	Rh41_P8 - Rh41_P10	3.7794	3.30133	0.478072	0.0493244	1.39288	0.166916
TC1200012717.hg.1	NM_176818	GATC	Rh41_P8	Rh41_P10	Rh41_P8 - Rh41_P10	9.59633	9.13731	0.45902	0.00248426	1.37461	0.0238587
TC0200015377.hg.1	NM_001039693	TYW5	Rh41_P8	Rh41_P10	Rh41_P8 - Rh41_P10	6.30872	5.83108	0.477638	0.00929389	1.39246	0.0557893
TC1500010864.hg.1	NM_001482	GATM	Rh41_P8	Rh41_P10	Rh41_P8 - Rh41_P10	9.65547	9.42761	0.227865	0.00210096	1.1711	0.0214578
TC2200009337.hg.1	NM_001037666	GATSL3	Rh41_P8	Rh41_P10	Rh41_P8 - Rh41_P10	6.5279	6.02054	0.507359	0.000275826	1.42145	0.00594564
TC0100018502.hg.1	NM_001171811	GBA	Rh41_P8	Rh41_P10	Rh41_P8 - Rh41_P10	9.47958	9.10461	0.374973	0.00468173	1.29681	0.0354944
TC1100013202.hg.1	NM_153451	ORAOV1	Rh41_P8	Rh41_P10	Rh41_P8 - Rh41_P10	5.17061	4.69341	0.477206	0.0812979	1.39205	0.230493
TC0700013363.hg.1	NM_001202469	GBAS	Rh41_P8	Rh41_P10	Rh41_P8 - Rh41_P10	7.7323	8.17395	-0.441647	0.00362166	-1.35815	0.0301542
TC1100010274.hg.1	NM_194285	SPTY2D1	Rh41_P8	Rh41_P10	Rh41_P8 - Rh41_P10	6.76367	6.28675	0.476928	0.0127962	1.39178	0.0688869
TC1900007502.hg.1	NM_001256171	ZNF85	Rh41_P8	Rh41_P10	Rh41_P8 - Rh41_P10	7.44038	6.9638	0.476573	0.00951329	1.39143	0.0567366
TC0300011651.hg.1	NM_000158	GBE1	Rh41_P8	Rh41_P10	Rh41_P8 - Rh41_P10	6.99836	6.59183	0.406531	0.00137874	1.32549	0.0164259
TC0600012084.hg.1	NM_001003760	KLHL31	Rh41_P8	Rh41_P10	Rh41_P8 - Rh41_P10	4.44366	3.96756	0.476101	0.0940366	1.39098	0.253504
TC0500013130.hg.1	NM_032765	TRIM52	Rh41_P8	Rh41_P10	Rh41_P8 - Rh41_P10	5.71742	5.24135	0.476061	0.0108101	1.39094	0.0619492
TC1200012708.hg.1	NM_001032409	OAS1	Rh41_P8	Rh41_P10	Rh41_P8 - Rh41_P10	4.52966	4.05375	0.475902	0.0565519	1.39079	0.182698
TC0800011595.hg.1	hsa_circ_0002817	EXT1	Rh41_P8	Rh41_P10	Rh41_P8 - Rh41_P10	4.7362	4.26046	0.47574	0.207257	1.39063	0.413205
TC0200008803.hg.1	NM_181453	GCC2	Rh41_P8	Rh41_P10	Rh41_P8 - Rh41_P10	6.41304	5.40761	1.00544	0.000337326	2.00755	0.00658923
TSUnmapped00000335.hg.1	ENST00000629841	HMBS	Rh41_P8	Rh41_P10	Rh41_P8 - Rh41_P10	4.03482	3.55952	0.475297	0.161459	1.3902	0.355396
TC0400010715.hg.1	NM_012110	CHIC2	Rh41_P8	Rh41_P10	Rh41_P8 - Rh41_P10	5.81762	5.34251	0.475111	0.0175509	1.39002	0.0847247
TC0200015226.hg.1	HIBCH.qAug10-unspliced	HIBCH	Rh41_P8	Rh41_P10	Rh41_P8 - Rh41_P10	5.29388	4.81877	0.475106	0.223813	1.39002	0.432854
TC0200008923.hg.1	NM_001137604	POLR1B	Rh41_P8	Rh41_P10	Rh41_P8 - Rh41_P10	5.96858	5.49353	0.475052	0.0332836	1.38997	0.129277
TC0100018568.hg.1	NM_001206794	ARID4B	Rh41_P8	Rh41_P10	Rh41_P8 - Rh41_P10	6.16054	5.68586	0.474678	0.0377256	1.38961	0.140329
TC0100014966.hg.1	NM_001308253	GCLM	Rh41_P8	Rh41_P10	Rh41_P8 - Rh41_P10	6.49973	5.26069	1.23904	7.97012e-05	2.36042	0.00291297
TC0100015434.hg.1	NM_001135589	GDAP2	Rh41_P8	Rh41_P10	Rh41_P8 - Rh41_P10	8.60244	8.11257	0.489866	0.00183657	1.40431	0.0196757
TC0800007985.hg.1	NM_001040875	GDAP1	Rh41_P8	Rh41_P10	Rh41_P8 - Rh41_P10	5.85705	5.3827	0.47435	0.0116797	1.38929	0.0649561
TC0400010132.hg.1	NM_153365	TAPT1	Rh41_P8	Rh41_P10	Rh41_P8 - Rh41_P10	6.45431	5.98004	0.474273	0.0334442	1.38922	0.129619
TC0100015561.hg.1	NM_001170755	NBPF15	Rh41_P8	Rh41_P10	Rh41_P8 - Rh41_P10	7.6368	7.16267	0.474133	0.0498645	1.38908	0.168212
TC1600009642.hg.1	NM_016641	GDE1	Rh41_P8	Rh41_P10	Rh41_P8 - Rh41_P10	8.11938	7.61047	0.508905	0.00156022	1.42297	0.0177056
TC0300007607.hg.1	NM_001098783	RPP14	Rh41_P8	Rh41_P10	Rh41_P8 - Rh41_P10	6.42044	5.94664	0.473798	0.0273187	1.38876	0.113729
TC1600011373.hg.1	BC014471	SLX1A-SULT1A3	Rh41_P8	Rh41_P10	Rh41_P8 - Rh41_P10	6.98904	6.51539	0.473645	0.0175312	1.38861	0.0847157
TC1600011569.hg.1	NM_012091	ADAT1	Rh41_P8	Rh41_P10	Rh41_P8 - Rh41_P10	6.9923	6.51888	0.473426	0.10613	1.3884	0.273954
TC1000007543.hg.1	NM_004962	GDF10	Rh41_P8	Rh41_P10	Rh41_P8 - Rh41_P10	4.87148	5.30576	-0.434282	0.00332816	-1.35124	0.0287022
TSUnmapped00000352.hg.1	ENST00000629519	HMBS	Rh41_P8	Rh41_P10	Rh41_P8 - Rh41_P10	5.86974	5.39664	0.4731	0.0348372	1.38809	0.133236
TC0200015072.hg.1	NM_152275	TTC30A	Rh41_P8	Rh41_P10	Rh41_P8 - Rh41_P10	6.67636	6.2036	0.472766	0.0159002	1.38777	0.0793457
TC1000008310.hg.1	NM_001080114	LDB3	Rh41_P8	Rh41_P10	Rh41_P8 - Rh41_P10	6.31269	5.84018	0.472519	0.0184555	1.38753	0.0875546
TC0X00008832.hg.1	NM_001493	GDI1	Rh41_P8	Rh41_P10	Rh41_P8 - Rh41_P10	8.86364	8.5504	0.313245	0.00579107	1.2425	0.0403793
		GEMIN4
TC1000011923.hg.1	NM_001145453	GFRA1	Rh41_P8	Rh41_P10	Rh41_P8 - Rh41_P10	5.62697	4.86002	0.766949	0.0053192	1.70167	0.038387
TC0200010330.hg.1	SLC39A10.gAug10-unspliced	SLC39A10	Rh41_P8	Rh41_P10	Rh41_P8 - Rh41_P10	4.01357	3.54136	0.472206	0.203841	1.38723	0.409131
TC1600009737.hg.1	NM_015044	GGA2	Rh41_P8	Rh41_P10	Rh41_P8 - Rh41_P10	8.39097	8.81511	-0.424141	0.00137211	-1.34177	0.0164062
TC0500007494.hg.1	NM_138453	RAB3C	Rh41_P8	Rh41_P10	Rh41_P8 - Rh41_P10	4.30179	3.82989	0.471895	0.121449	1.38693	0.297867
TC1700009686.hg.1	NM_201520	SLC25A35	Rh41_P8	Rh41_P10	Rh41_P8 - Rh41_P10	5.3791	4.90773	0.471371	0.0282584	1.38643	0.11622
TC1900010528.hg.1	NM_001012756	ZNF260	Rh41_P8	Rh41_P10	Rh41_P8 - Rh41_P10	7.77408	7.30273	0.471355	0.0117151	1.38641	0.065051
TC1200008739.hg.1	NM_152261	TMEM263	Rh41_P8	Rh41_P10	Rh41_P8 - Rh41_P10	7.11802	6.64668	0.471337	0.01148	1.38639	0.064171
TC0800010630.hg.1	NM_003878	GGH	Rh41_P8	Rh41_P10	Rh41_P8 - Rh41_P10	6.6291	7.24527	-0.616168	0.00557911	-1.5328	0.0395083
TC1000008269.hg.1	NM_014394	GHITM	Rh41_P8	Rh41_P10	Rh41_P8 - Rh41_P10	9.15161	8.80685	0.34476	0.000980975	1.26994	0.0131254
TC0200008811.hg.1	NM_001099289	SH3RF3	Rh41_P8	Rh41_P10	Rh41_P8 - Rh41_P10	6.41662	5.94541	0.471218	0.0540946	1.38628	0.177295
TC1000011050.hg.1	NM_012095	AP3M1	Rh41_P8	Rh41_P10	Rh41_P8 - Rh41_P10	8.79855	8.32747	0.471083	0.0230552	1.38615	0.10096
TC0300011105.hg.1	NM_001206957	RASSF1	Rh41_P8	Rh41_P10	Rh41_P8 - Rh41_P10	5.34813	4.87708	0.47105	0.0268215	1.38612	0.112226
TC0600009800.hg.1	NM_138785	GINM1	Rh41_P8	Rh41_P10	Rh41_P8 - Rh41_P10	8.51231	8.13517	0.377146	0.00712851	1.29877	0.0465001
TC2000007016.hg.1	NM_021067	GINS1	Rh41_P8	Rh41_P10	Rh41_P8 - Rh41_P10	8.98112	9.28611	-0.304989	0.000320228	-1.23541	0.00642493
TC0500009192.hg.1	NM_000337	SGCD	Rh41_P8	Rh41_P10	Rh41_P8 - Rh41_P10	5.93717	5.46643	0.47074	0.0312333	1.38582	0.124041
TC1600011574.hg.1	NM_016095	GINS2	Rh41_P8	Rh41_P10	Rh41_P8 - Rh41_P10	7.20864	7.53421	-0.325574	0.00425623	-1.25316	0.0334755
TC1600011405.hg.1	NM_001126129	GINS3	Rh41_P8	Rh41_P10	Rh41_P8 - Rh41_P10	6.53927	7.16375	-0.624482	0.000696794	-1.54166	0.0104647
TC0800007416.hg.1	NM_032336	GINS4	Rh41_P8	Rh41_P10	Rh41_P8 - Rh41_P10	7.14058	7.57465	-0.434074	0.000228729	-1.35104	0.00534355
TC0200013875.hg.1	NM_001164463	RGPD8	Rh41_P8	Rh41_P10	Rh41_P8 - Rh41_P10	8.00735	7.53768	0.469669	0.0444641	1.38479	0.156185
TC1900006646.hg.1	NM_133261	GIPC3	Rh41_P8	Rh41_P10	Rh41_P8 - Rh41_P10	4.57488	5.07535	-0.500464	0.00442672	-1.41467	0.0343139
TC1200011891.hg.1	NM_001135213	GIT2	Rh41_P8	Rh41_P10	Rh41_P8 - Rh41_P10	9.19094	8.34626	0.844676	2.11343e-07	1.79586	0.000156307
TC0100017761.hg.1	NM_014801	PCNXL2	Rh41_P8	Rh41_P10	Rh41_P8 - Rh41_P10	4.52253	4.05297	0.469563	0.128487	1.38469	0.308081
TC1700010847.hg.1	NM_001080383	GJC1	Rh41_P8	Rh41_P10	Rh41_P8 - Rh41_P10	7.59906	8.05391	-0.454851	0.000151493	-1.37064	0.00421431
TC0800010944.hg.1	NM_001144878	IMPA1	Rh41_P8	Rh41_P10	Rh41_P8 - Rh41_P10	6.23885	5.76969	0.469155	0.012762	1.3843	0.0688084
TC0200007647.hg.1	CCDC85A.hAug10-unspliced	CCDC85A	Rh41_P8	Rh41_P10	Rh41_P8 - Rh41_P10	3.63444	3.16533	0.469114	0.343026	1.38426	0.558508
TC1100012187.hg.1	NM_152433	KBTBD3	Rh41_P8	Rh41_P10	Rh41_P8 - Rh41_P10	2.80651	2.33751	0.469006	0.089579	1.38416	0.245402
TC1700010615.hg.1	NM_152219	GJD3	Rh41_P8	Rh41_P10	Rh41_P8 - Rh41_P10	5.95144	6.57634	-0.6249	0.00127926	-1.5421	0.0156607
TC0400011136.hg.1	NM_033214	GK2	Rh41_P8	Rh41_P10	Rh41_P8 - Rh41_P10	2.98676	3.85242	-0.865658	0.00320433	-1.82217	0.0280343
TC2000008960.hg.1	NM_001145025	EDEM2	Rh41_P8	Rh41_P10	Rh41_P8 - Rh41_P10	7.22926	6.76089	0.468368	0.0109551	1.38354	0.0623579
TC0900010580.hg.1	NM_001135953	GKAP1	Rh41_P8	Rh41_P10	Rh41_P8 - Rh41_P10	5.90523	5.31058	0.59465	0.00477924	1.51011	0.0359163
TC0X00010357.hg.1	NM_000169	GLA	Rh41_P8	Rh41_P10	Rh41_P8 - Rh41_P10	6.77332	5.89689	0.876429	0.00346013	1.83583	0.0292919
TC0300008150.hg.1	NM_001308362	ADGRG7	Rh41_P8	Rh41_P10	Rh41_P8 - Rh41_P10	3.31008	2.84212	0.467964	0.315003	1.38316	0.531837
TC1100011022.hg.1	NM_017966	VPS37C	Rh41_P8	Rh41_P10	Rh41_P8 - Rh41_P10	6.35211	5.88416	0.467955	0.0136902	1.38315	0.0718797
TC1600010855.hg.1	NM_001145666	GLG1	Rh41_P8	Rh41_P10	Rh41_P8 - Rh41_P10	8.14645	8.45373	-0.307276	0.00038704	-1.23737	0.00720593
TC0300007124.hg.1	NM_001098414	ZNF621	Rh41_P8	Rh41_P10	Rh41_P8 - Rh41_P10	6.56357	6.09581	0.467753	0.0647652	1.38295	0.198781
TC0700010857.hg.1	NM_000168	GLI3	Rh41_P8	Rh41_P10	Rh41_P8 - Rh41_P10	7.04568	8.29875	-1.25307	2.04964e-06	-2.38349	0.000453203
TC0900007115.hg.1	NM_001287010	GLIPR2	Rh41_P8	Rh41_P10	Rh41_P8 - Rh41_P10	9.08705	8.61165	0.475396	0.00115663	1.3903	0.0146012
TC0100017948.hg.1	NM_001821	CHML	Rh41_P8	Rh41_P10	Rh41_P8 - Rh41_P10	5.80986	5.34272	0.467139	0.0835365	1.38237	0.234576
TC0900009424.hg.1	NM_001042413	GLIS3	Rh41_P8	Rh41_P10	Rh41_P8 - Rh41_P10	6.80991	6.18371	0.626206	0.00076444	1.5435	0.0111156
TC1500007532.hg.1	NM_203373	FBXL22	Rh41_P8	Rh41_P10	Rh41_P8 - Rh41_P10	4.23429	3.76724	0.467048	0.0207003	1.38228	0.0943486
TC0500011497.hg.1	NM_001118890	GLRX	Rh41_P8	Rh41_P10	Rh41_P8 - Rh41_P10	7.52912	6.45087	1.07825	4.69581e-05	2.11148	0.00214746
TC1600008278.hg.1	NM_001172771	IL34	Rh41_P8	Rh41_P10	Rh41_P8 - Rh41_P10	6.9359	6.46888	0.467013	0.0136524	1.38224	0.0718215
TC1400010737.hg.1	NM_001308112	KLHL28	Rh41_P8	Rh41_P10	Rh41_P8 - Rh41_P10	6.4388	5.97184	0.466964	0.05168	1.3822	0.171903
TC1100013201.hg.1	ENST00000542515	ORAOV1	Rh41_P8	Rh41_P10	Rh41_P8 - Rh41_P10	5.94586	5.47902	0.466844	0.0418691	1.38208	0.15045
TC0200010275.hg.1	NM_001256310	GLS	Rh41_P8	Rh41_P10	Rh41_P8 - Rh41_P10	7.22422	6.03524	1.18899	7.99138e-06	2.27992	0.000820286
TC1400009147.hg.1	NM_001163940	PYGL	Rh41_P8	Rh41_P10	Rh41_P8 - Rh41_P10	6.41499	5.94851	0.466474	0.0110861	1.38173	0.0628063
TC1200011885.hg.1	NM_016433	GLTP	Rh41_P8	Rh41_P10	Rh41_P8 - Rh41_P10	7.23712	7.03194	0.205173	0.0058781	1.15282	0.040745
TC0500007881.hg.1	NM_152405	JMY	Rh41_P8	Rh41_P10	Rh41_P8 - Rh41_P10	6.55386	6.08795	0.465911	0.143515	1.38119	0.329951
TC1100011739.hg.1	NM_001007027	ALG8	Rh41_P8	Rh41_P10	Rh41_P8 - Rh41_P10	7.9446	7.47901	0.465585	0.0398261	1.38088	0.145459
TC0400006988.hg.1	LAP3.jAug10-unspliced	LAP3	Rh41_P8	Rh41_P10	Rh41_P8 - Rh41_P10	3.44135	2.9761	0.465253	0.439751	1.38056	0.644592
TC1900008433.hg.1	NM_015710	GLTSCR2	Rh41_P8	Rh41_P10	Rh41_P8 - Rh41_P10	6.99459	7.75196	-0.757371	0.000488073	-1.69041	0.00839957
TC0100016625.hg.1	NM_001033044	GLUL	Rh41_P8	Rh41_P10	Rh41_P8 - Rh41_P10	10.3448	9.90206	0.442755	0.000143092	1.3592	0.00408118
TC0900008483.hg.1	NM_001859	SLC31A1	Rh41_P8	Rh41_P10	Rh41_P8 - Rh41_P10	8.67696	8.21199	0.46497	0.0209704	1.38029	0.0951331
TC1900010651.hg.1	NM_001301008	GMFG	Rh41_P8	Rh41_P10	Rh41_P8 - Rh41_P10	6.34801	5.27522	1.07279	0.00016368	2.1035	0.00441558
TC0200010852.hg.1	NM_013335	GMPPA	Rh41_P8	Rh41_P10	Rh41_P8 - Rh41_P10	8.36143	7.78389	0.577546	0.000203122	1.49231	0.00504025
TC0300013982.hg.1	NM_001200029	HYAL3	Rh41_P8	Rh41_P10	Rh41_P8 - Rh41_P10	4.66976	4.20517	0.464584	0.00990492	1.37992	0.0582508
TC1000008926.hg.1	NM_016234	ACSL5	Rh41_P8	Rh41_P10	Rh41_P8 - Rh41_P10	4.10397	3.63946	0.464508	0.0207592	1.37985	0.0944313
TC0700008755.hg.1	NM_001270419	DUS4L	Rh41_P8	Rh41_P10	Rh41_P8 - Rh41_P10	6.32203	5.85754	0.464488	0.0213928	1.37983	0.0962921
TC0300009271.hg.1	NM_003875	GMPS	Rh41_P8	Rh41_P10	Rh41_P8 - Rh41_P10	9.19234	9.55094	-0.3586	0.000290716	-1.28218	0.00608319
TC0700010075.hg.1	NM_001282440	GNA12	Rh41_P8	Rh41_P10	Rh41_P8 - Rh41_P10	7.96529	8.48219	-0.516896	0.000261543	-1.43087	0.00577424
TC2000007915.hg.1	NM_000516	GNAS	Rh41_P8	Rh41_P10	Rh41_P8 - Rh41_P10	10.963	11.2073	-0.244279	0.000266226	-1.1845	0.00580785
TC2200006827.hg.1	NM_002073	GNAZ	Rh41_P8	Rh41_P10	Rh41_P8 - Rh41_P10	7.58155	6.84768	0.733863	0.0039847	1.66309	0.032069
TC0800011533.hg.1	TRPS1.kAug10-unspliced	TRPS1	Rh41_P8	Rh41_P10	Rh41_P8 - Rh41_P10	3.00361	2.53982	0.463785	0.102001	1.37916	0.267316
TC0100012497.hg.1	NM_001282538	GNB1	Rh41_P8	Rh41_P10	Rh41_P8 - Rh41_P10	10.4293	10.2041	0.225184	0.00105374	1.16893	0.0136973
TC0300013842.hg.1	NM_001304420	SLMAP	Rh41_P8	Rh41_P10	Rh41_P8 - Rh41_P10	5.70479	5.24186	0.462924	0.00794543	1.37833	0.0501217
TC1500009452.hg.1	NM_006578	GNB5	Rh41_P8	Rh41_P10	Rh41_P8 - Rh41_P10	6.02903	6.5159	-0.486876	0.00112762	-1.40141	0.0143362
TC0300008467.hg.1	NM_020754	ARHGAP31	Rh41_P8	Rh41_P10	Rh41_P8 - Rh41_P10	5.62363	5.16084	0.462786	0.0245461	1.3782	0.105265
TC1100007868.hg.1	NM_012202	GNG3	Rh41_P8	Rh41_P10	Rh41_P8 - Rh41_P10	4.64809	5.18059	-0.532493	0.00157111	-1.44643	0.0177822
TC1000012516.hg.1	NM_001135241	AKR1C2	Rh41_P8	Rh41_P10	Rh41_P8 - Rh41_P10	3.79532	3.3329	0.462415	0.00822361	1.37785	0.0512096
TC0100014921.hg.1	NM_053274	GLMN	Rh41_P8	Rh41_P10	Rh41_P8 - Rh41_P10	4.0661	3.60378	0.462321	0.0179983	1.37776	0.0862822
TC2200008832.hg.1	NM_015704	DESI1	Rh41_P8	Rh41_P10	Rh41_P8 - Rh41_P10	6.99945	6.53726	0.462187	0.0133252	1.37763	0.0706722
TC1200012584.hg.1	NM_018009	TAPBPL	Rh41_P8	Rh41_P10	Rh41_P8 - Rh41_P10	4.86047	4.39837	0.462108	0.0733881	1.37755	0.215502
TC0X00008468.hg.1	NM_001101357	CCDC160	Rh41_P8	Rh41_P10	Rh41_P8 - Rh41_P10	2.50943	2.04737	0.462056	0.182895	1.3775	0.38263
TC1000011660.hg.1	hsa_circ_0019622	MGEA5	Rh41_P8	Rh41_P10	Rh41_P8 - Rh41_P10	4.89975	4.43783	0.461923	0.0952062	1.37738	0.255599
TC0100017834.hg.1	NM_001098721	GNG4	Rh41_P8	Rh41_P10	Rh41_P8 - Rh41_P10	6.85186	8.40564	-1.55378	9.09992e-06	-2.93586	0.000879167
TC0200008797.hg.1	NM_001056	SULT1C2	Rh41_P8	Rh41_P10	Rh41_P8 - Rh41_P10	3.9877	3.526	0.461699	0.148119	1.37716	0.336105
TC0500012223.hg.1	NM_001184935	NRG2	Rh41_P8	Rh41_P10	Rh41_P8 - Rh41_P10	6.44149	5.97991	0.46158	0.0123533	1.37705	0.0672814
TC1000008447.hg.1	NM_025235	TNKS2	Rh41_P8	Rh41_P10	Rh41_P8 - Rh41_P10	7.90613	7.44456	0.461566	0.0111153	1.37704	0.0628696
TC0100011958.hg.1	NM_014236	GNPAT	Rh41_P8	Rh41_P10	Rh41_P8 - Rh41_P10	8.38395	8.61874	-0.234784	0.00343617	-1.17673	0.029153
TC0500012302.hg.1	NM_005471	GNPDA1	Rh41_P8	Rh41_P10	Rh41_P8 - Rh41_P10	6.95781	6.41607	0.541736	0.00102045	1.45572	0.0134437
TC1000008529.hg.1	NM_001134375	CCNJ	Rh41_P8	Rh41_P10	Rh41_P8 - Rh41_P10	7.30595	6.84463	0.461312	0.0576281	1.37679	0.185004
TC2200007312.hg.1	NM_002305	LGALS1	Rh41_P8	Rh41_P10	Rh41_P8 - Rh41_P10	11.0505	10.5893	0.461216	0.00910429	1.3767	0.055114
TC1400009190.hg.1	NM_198066	GNPNAT1	Rh41_P8	Rh41_P10	Rh41_P8 - Rh41_P10	6.4308	7.32842	-0.897624	3.38207e-06	-1.863	0.000562315
TC0X00007951.hg.1	NM_016607	ARMCX3	Rh41_P8	Rh41_P10	Rh41_P8 - Rh41_P10	6.28141	5.82026	0.461151	0.0339794	1.37664	0.130933
TC0800007414.hg.1	NM_001002296	GOLGA7	Rh41_P8	Rh41_P10	Rh41_P8 - Rh41_P10	8.92159	9.16294	-0.241348	0.0037995	-1.1821	0.0310936
TC0300013058.hg.1	NM_001308155	GOLIM4	Rh41_P8	Rh41_P10	Rh41_P8 - Rh41_P10	7.72588	8.40435	-0.678468	3.66327e-06	-1.60044	0.000595379
TC0900007096.hg.1	NM_006368	CREB3	Rh41_P8	Rh41_P10	Rh41_P8 - Rh41_P10	8.00178	7.54113	0.46065	0.0156351	1.37616	0.0786153
TC0500011602.hg.1	NM_017676	GIN1	Rh41_P8	Rh41_P10	Rh41_P8 - Rh41_P10	5.59032	5.12973	0.460587	0.115635	1.3761	0.288925
TC1200007052.hg.1	NM_016072	GOLT1B	Rh41_P8	Rh41_P10	Rh41_P8 - Rh41_P10	8.39789	7.97861	0.419279	0.000823749	1.33726	0.0116732
TC0600014337.hg.1	NM_001017408	GOPC	Rh41_P8	Rh41_P10	Rh41_P8 - Rh41_P10	6.47197	7.07123	-0.599259	0.00390472	-1.51494	0.031639
TC1300006879.hg.1	NM_001111045	CCNA1	Rh41_P8	Rh41_P10	Rh41_P8 - Rh41_P10	5.96794	5.50786	0.460084	0.0286989	1.37562	0.11734
TC0200015071.hg.1	NM_152517	TTC30B	Rh41_P8	Rh41_P10	Rh41_P8 - Rh41_P10	4.2901	3.83011	0.459988	0.0629354	1.37553	0.195515
TC0500007826.hg.1	NM_001285460	IQGAP2	Rh41_P8	Rh41_P10	Rh41_P8 - Rh41_P10	4.05229	3.59237	0.459924	0.0644218	1.37547	0.198181
TC1900006508.hg.1	NM_019112	ABCA7	Rh41_P8	Rh41_P10	Rh41_P8 - Rh41_P10	6.94524	6.48544	0.459807	0.040998	1.37536	0.148359
TC0100010565.hg.1	NM_001146039	GORAB	Rh41_P8	Rh41_P10	Rh41_P8 - Rh41_P10	6.41393	6.01166	0.402271	0.000962916	1.32159	0.0129483
TC1900007955.hg.1	NM_001242472	ZNF345	Rh41_P8	Rh41_P10	Rh41_P8 - Rh41_P10	4.38141	3.92172	0.459692	0.324037	1.37525	0.540738
TC1100011141.hg.1	NM_173587	RCOR2	Rh41_P8	Rh41_P10	Rh41_P8 - Rh41_P10	6.13665	5.67708	0.459562	0.0558031	1.37512	0.181069
TC1400009579.hg.1	NM_003814	ADAM20	Rh41_P8	Rh41_P10	Rh41_P8 - Rh41_P10	3.34876	2.88958	0.459181	0.0215364	1.37476	0.0966386
TC1700006746.hg.1	NM_175734	C17orf74	Rh41_P8	Rh41_P10	Rh41_P8 - Rh41_P10	4.20593	3.74683	0.459102	0.0674245	1.37469	0.203966
TC0100014065.hg.1	NM_014774	EFCAB14	Rh41_P8	Rh41_P10	Rh41_P8 - Rh41_P10	7.4683	7.00927	0.459033	0.0301351	1.37462	0.121292
TC0200009938.hg.1	NM_001201428	GORASP2	Rh41_P8	Rh41_P10	Rh41_P8 - Rh41_P10	8.6292	8.06572	0.563479	0.000927263	1.47783	0.0125953
TC0400008557.hg.1	NM_019050	USP53	Rh41_P8	Rh41_P10	Rh41_P8 - Rh41_P10	5.69341	5.23477	0.458636	0.0223255	1.37424	0.0987864
TC1700007454.hg.1	NM_001007024	GOSR1	Rh41_P8	Rh41_P10	Rh41_P8 - Rh41_P10	9.40263	9.5864	-0.183765	0.00324312	-1.13584	0.0282497
TC1200011820.hg.1	NM_012406	PRDM4	Rh41_P8	Rh41_P10	Rh41_P8 - Rh41_P10	7.45593	6.9975	0.458422	0.0134338	1.37404	0.0710551
TC1000011585.hg.1	NM_002079	GOT1	Rh41_P8	Rh41_P10	Rh41_P8 - Rh41_P10	8.2547	7.81198	0.44272	0.00618392	1.35916	0.0421725
TC1100011611.hg.1	NM_173582	PGM2L1	Rh41_P8	Rh41_P10	Rh41_P8 - Rh41_P10	5.62292	5.16531	0.457609	0.126377	1.37326	0.305136
TSUnmapped00000122.hg.1	ENST00000626384	CCDC84	Rh41_P8	Rh41_P10	Rh41_P8 - Rh41_P10	5.50643	5.04893	0.457503	0.0185373	1.37316	0.0878622
TC1600010500.hg.1	NM_001286220	GOT2	Rh41_P8	Rh41_P10	Rh41_P8 - Rh41_P10	8.12202	8.64217	-0.520146	0.000364188	-1.4341	0.0069432
TC0800007419.hg.1	NM_178819	GPAT4	Rh41_P8	Rh41_P10	Rh41_P8 - Rh41_P10	8.01993	8.53102	-0.511087	0.000793805	-1.42512	0.0113859
TC0X00010849.hg.1	NM_001448	GPC4	Rh41_P8	Rh41_P10	Rh41_P8 - Rh41_P10	7.65603	5.93603	1.72	8.45324e-05	3.29436	0.00300672
TC0900012209.hg.1	NM_001168339	TTC39B	Rh41_P8	Rh41_P10	Rh41_P8 - Rh41_P10	5.56383	5.10652	0.457313	0.0789923	1.37298	0.22609
TC1400007495.hg.1	NM_020715	PLEKHH1	Rh41_P8	Rh41_P10	Rh41_P8 - Rh41_P10	4.23886	3.78162	0.457242	0.148611	1.37291	0.336758
TC0200014029.hg.1	NM_001017927	C2orf76	Rh41_P8	Rh41_P10	Rh41_P8 - Rh41_P10	6.20087	5.744	0.456872	0.0189263	1.37256	0.088985
TC0200016548.hg.1	NM_000408	GPD2	Rh41_P8	Rh41_P10	Rh41_P8 - Rh41_P10	6.50703	7.10915	-0.602116	0.00114209	-1.51794	0.0144517
TC1400007478.hg.1	NM_001024218	GPHN	Rh41_P8	Rh41_P10	Rh41_P8 - Rh41_P10	7.58448	8.18462	-0.600144	0.00636522	-1.51587	0.0430158
TC0500008479.hg.1	NM_001278199	SNX2	Rh41_P8	Rh41_P10	Rh41_P8 - Rh41_P10	7.83392	7.37711	0.456811	0.0300526	1.3725	0.121159
TC1200011908.hg.1	NM_001164372	GPN3	Rh41_P8	Rh41_P10	Rh41_P8 - Rh41_P10	7.38963	6.851	0.538627	0.00539878	1.45259	0.0387787
TC0X00011302.hg.1	NM_002444	MSN	Rh41_P8	Rh41_P10	Rh41_P8 - Rh41_P10	9.34458	8.888	0.456587	0.0121347	1.37229	0.0666321
TC0100012089.hg.1	NM_003272	GPR137B	Rh41_P8	Rh41_P10	Rh41_P8 - Rh41_P10	6.67811	5.90822	0.769883	0.000636232	1.70513	0.00996052
TC0100012674.hg.1	NM_207370	GPR153	Rh41_P8	Rh41_P10	Rh41_P8 - Rh41_P10	7.70351	8.03453	-0.33102	0.00475316	-1.2579	0.0358082
TC1700008867.hg.1	NM_004252	SLC9A3R1	Rh41_P8	Rh41_P10	Rh41_P8 - Rh41_P10	6.86938	6.41323	0.456155	0.020714	1.37188	0.0943494
TC0600007771.hg.1	NM_017754	UHRF1BP1	Rh41_P8	Rh41_P10	Rh41_P8 - Rh41_P10	6.058	5.60193	0.45607	0.0366726	1.3718	0.137871
TC0300007216.hg.1	NM_003420	ZNF35	Rh41_P8	Rh41_P10	Rh41_P8 - Rh41_P10	5.80872	5.35282	0.4559	0.0633683	1.37164	0.196385
TC1200009972.hg.1	NM_006143	GPR19	Rh41_P8	Rh41_P10	Rh41_P8 - Rh41_P10	5.01763	3.69604	1.32159	5.11201e-05	2.49941	0.0022716
TC1100006966.hg.1	NM_001202439	NCR3LG1	Rh41_P8	Rh41_P10	Rh41_P8 - Rh41_P10	5.24007	4.78451	0.455566	0.0811887	1.37132	0.230244
TC0100009738.hg.1	NM_001097612	GPR89A	Rh41_P8	Rh41_P10	Rh41_P8 - Rh41_P10	7.51808	7.03856	0.479517	0.00641806	1.39428	0.0432332
TC0500006816.hg.1	NM_019018	FAM105A	Rh41_P8	Rh41_P10	Rh41_P8 - Rh41_P10	3.12022	2.66495	0.455273	0.166678	1.37104	0.362341
TC1600009182.hg.1	NM_001145446	ZNF200	Rh41_P8	Rh41_P10	Rh41_P8 - Rh41_P10	5.81374	5.35847	0.455271	0.0608075	1.37104	0.191125
TC0X00008836.hg.1	NM_017514	PLXNA3	Rh41_P8	Rh41_P10	Rh41_P8 - Rh41_P10	5.74397	5.28875	0.455213	0.00829563	1.37099	0.0514084
TC0500007901.hg.1	NM_001306212	THBS4	Rh41_P8	Rh41_P10	Rh41_P8 - Rh41_P10	5.75046	5.29531	0.455145	0.124918	1.37092	0.302979
TC0200014361.hg.1	NM_001077427	LYPD1	Rh41_P8	Rh41_P10	Rh41_P8 - Rh41_P10	4.64945	4.19432	0.45513	0.0248627	1.37091	0.106311
TC1200006896.hg.1	NM_003979	GPRC5A	Rh41_P8	Rh41_P10	Rh41_P8 - Rh41_P10	5.78095	6.45672	-0.675765	0.00174937	-1.59744	0.0190847
TC1000011659.hg.1	NM_001142434	MGEA5	Rh41_P8	Rh41_P10	Rh41_P8 - Rh41_P10	5.98248	5.52754	0.454943	0.0750754	1.37073	0.218542
TC0500009108.hg.1	NM_002084	GPX3	Rh41_P8	Rh41_P10	Rh41_P8 - Rh41_P10	6.74138	5.93938	0.802	0.00037897	1.74352	0.00709107
TC0100008321.hg.1	NM_015696	GPX7	Rh41_P8	Rh41_P10	Rh41_P8 - Rh41_P10	7.28695	7.8112	-0.524247	0.00295304	-1.43818	0.0265118
TC1100013109.hg.1	NM_001286563	GRAMD1B	Rh41_P8	Rh41_P10	Rh41_P8 - Rh41_P10	7.38377	6.20551	1.17826	3.369e-05	2.26304	0.00183864
TC0700011054.hg.1	NM_001001549	GRB10	Rh41_P8	Rh41_P10	Rh41_P8 - Rh41_P10	6.12503	6.8187	-0.69367	0.00202438	-1.61739	0.0209349
TC1500010792.hg.1	NM_001159643	MCTP2	Rh41_P8	Rh41_P10	Rh41_P8 - Rh41_P10	3.39314	2.93855	0.454589	0.0551044	1.37039	0.179593
TC0600014371.hg.1	NM_003730	RNASET2	Rh41_P8	Rh41_P10	Rh41_P8 - Rh41_P10	5.54101	5.08645	0.454559	0.0148246	1.37036	0.0759486
TC2100007599.hg.1	NM_001256370	SAMSN1	Rh41_P8	Rh41_P10	Rh41_P8 - Rh41_P10	2.38682	1.93263	0.454184	0.0484133	1.37001	0.164847
TC0200010523.hg.1	NM_001243077	CD28	Rh41_P8	Rh41_P10	Rh41_P8 - Rh41_P10	4.82749	4.37353	0.453958	0.0952649	1.36979	0.255636
TC1700007757.hg.1	NM_001030002	GRB7	Rh41_P8	Rh41_P10	Rh41_P8 - Rh41_P10	6.0386	6.38004	-0.341446	0.00133375	-1.26703	0.0161253
TSUnmapped00000571.hg.1	ENST00000633992	GREM1	Rh41_P8	Rh41_P10	Rh41_P8 - Rh41_P10	8.72421	7.80108	0.923138	9.95548e-05	1.89624	0.00329028
TC0200016746.hg.1	ENST00000486672	TTC21B	Rh41_P8	Rh41_P10	Rh41_P8 - Rh41_P10	4.04079	3.58708	0.453708	0.0263634	1.36956	0.111001
TSUnmapped00000594.hg.1	ENST00000632478	GREM1	Rh41_P8	Rh41_P10	Rh41_P8 - Rh41_P10	8.92862	8.05811	0.870511	5.89824e-05	1.82831	0.00246194
TC1500006788.hg.1	NM_001191322	GREM1	Rh41_P8	Rh41_P10	Rh41_P8 - Rh41_P10	8.50297	7.80595	0.697015	0.00156288	1.62115	0.0177076
TC0700009691.hg.1	NM_004769	ASIC3	Rh41_P8	Rh41_P10	Rh41_P8 - Rh41_P10	5.19649	4.74331	0.453176	0.0246238	1.36905	0.105479
TC0500009141.hg.1	NM_000827	GRIA1	Rh41_P8	Rh41_P10	Rh41_P8 - Rh41_P10	4.46059	4.97591	-0.515321	0.0011131	-1.42931	0.0142358
TC0200015434.hg.1	NM_001135745	ALS2	Rh41_P8	Rh41_P10	Rh41_P8 - Rh41_P10	6.55292	6.1004	0.452514	0.0385585	1.36842	0.14239
TC0400012452.hg.1	NM_012180	FBXO8	Rh41_P8	Rh41_P10	Rh41_P8 - Rh41_P10	6.14862	5.69624	0.452379	0.0390374	1.36829	0.143418
TC0600008931.hg.1	NM_001166247	GRIK2	Rh41_P8	Rh41_P10	Rh41_P8 - Rh41_P10	5.15897	4.67899	0.479986	0.00474438	1.39473	0.0358049
TC0800009231.hg.1	NM_000837	GRINA	Rh41_P8	Rh41_P10	Rh41_P8 - Rh41_P10	7.80151	7.21475	0.586765	0.000520802	1.50188	0.0087335
TC0600009102.hg.1	NM_014845	FIG4	Rh41_P8	Rh41_P10	Rh41_P8 - Rh41_P10	5.81641	5.36419	0.452224	0.0675801	1.36815	0.204201
TC0100015932.hg.1	NM_020524	PBXIP1	Rh41_P8	Rh41_P10	Rh41_P8 - Rh41_P10	6.75788	6.30579	0.452091	0.0162543	1.36802	0.0804775
TC1100008904.hg.1	NM_001130145	YAP1	Rh41_P8	Rh41_P10	Rh41_P8 - Rh41_P10	7.66656	7.21459	0.451969	0.0291805	1.36791	0.118714
TC0100010341.hg.1	NM_004106	FCER1G	Rh41_P8	Rh41_P10	Rh41_P8 - Rh41_P10	3.98227	3.53033	0.451935	0.102632	1.36787	0.268282
TC1200011140.hg.1	NM_001178074	GRIP1	Rh41_P8	Rh41_P10	Rh41_P8 - Rh41_P10	5.88937	7.41074	-1.52137	0.000281682	-2.87063	0.00601146
TC0400010965.hg.1	NM_001098477	GRSF1	Rh41_P8	Rh41_P10	Rh41_P8 - Rh41_P10	8.48732	9.22769	-0.740372	2.70728e-05	-1.67061	0.00160847
TC1900011775.hg.1	NM_031485	GRWD1	Rh41_P8	Rh41_P10	Rh41_P8 - Rh41_P10	7.80928	8.44081	-0.631534	8.81096e-06	-1.54921	0.000862911
TC0500006744.hg.1	NM_001201466	ROPN1L	Rh41_P8	Rh41_P10	Rh41_P8 - Rh41_P10	5.06307	4.61202	0.451059	0.0398316	1.36704	0.145459
TC1500010894.hg.1	NM_001042581	SNUPN	Rh41_P8	Rh41_P10	Rh41_P8 - Rh41_P10	7.02431	6.57335	0.450958	0.0184053	1.36695	0.0874874
TC1200009985.hg.1	NM_001080554	GSG1	Rh41_P8	Rh41_P10	Rh41_P8 - Rh41_P10	9.03402	5.5017	3.53232	5.05135e-08	11.57	7.22276e-05
TC1200012190.hg.1	NM_001261825	OASL	Rh41_P8	Rh41_P10	Rh41_P8 - Rh41_P10	6.09407	5.64323	0.450835	0.0231177	1.36683	0.101148
TC0200012961.hg.1	NM_014911	AAK1	Rh41_P8	Rh41_P10	Rh41_P8 - Rh41_P10	7.73412	7.2833	0.450817	0.0254112	1.36681	0.108053
TC1900011957.hg.1	NM_019884	GSK3A	Rh41_P8	Rh41_P10	Rh41_P8 - Rh41_P10	8.1248	8.6784	-0.553598	2.78354e-05	-1.46774	0.00163492
TC1900011938.hg.1	NM_001172689	ZNF573	Rh41_P8	Rh41_P10	Rh41_P8 - Rh41_P10	5.70615	5.25536	0.450786	0.0211556	1.36678	0.0956461
TC1200009362.hg.1	NM_001136103	TMEM132C	Rh41_P8	Rh41_P10	Rh41_P8 - Rh41_P10	4.60679	4.15604	0.45076	0.0230559	1.36676	0.10096
TC0700008579.hg.1	NM_030961	TRIM56	Rh41_P8	Rh41_P10	Rh41_P8 - Rh41_P10	7.22225	6.77151	0.450738	0.01105	1.36674	0.0626781
TC1100006694.hg.1	NM_001004757	OR51Q1	Rh41_P8	Rh41_P10	Rh41_P8 - Rh41_P10	2.26675	1.81602	0.450727	0.0230392	1.36673	0.10094
TC0800010034.hg.1	NM_000637	GSR	Rh41_P8	Rh41_P10	Rh41_P8 - Rh41_P10	8.42962	9.05527	-0.625647	3.58597e-05	-1.5429	0.00188972
TC0600012059.hg.1	NM_001512	GSTA4	Rh41_P8	Rh41_P10	Rh41_P8 - Rh41_P10	7.49368	7.07989	0.413787	0.00134637	1.33218	0.0162413
TC1300009012.hg.1	NM_018676	THSD1	Rh41_P8	Rh41_P10	Rh41_P8 - Rh41_P10	5.05983	4.60954	0.450297	0.0335854	1.36632	0.129932
TC1500007633.hg.1	NM_001145102	SMAD3	Rh41_P8	Rh41_P10	Rh41_P8 - Rh41_P10	7.36718	6.91727	0.449909	0.0231405	1.36595	0.101186
TC1400007514.hg.1	hsa_circ_0002509	RAD51B	Rh41_P8	Rh41_P10	Rh41_P8 - Rh41_P10	8.11902	7.66925	0.449764	0.080959	1.36582	0.229897
TC0X00010591.hg.1	API5L1.aAug10-unspliced	API5L1	Rh41_P8	Rh41_P10	Rh41_P8 - Rh41_P10	3.05528	2.60554	0.449742	0.00924226	1.3658	0.0556195
TC0200014717.hg.1	NM_001128212	WDSUB1	Rh41_P8	Rh41_P10	Rh41_P8 - Rh41_P10	5.48914	5.0394	0.449739	0.0371796	1.36579	0.138949
TC1900011132.hg.1	NM_014037	SLC6A16	Rh41_P8	Rh41_P10	Rh41_P8 - Rh41_P10	5.73895	5.28931	0.449637	0.0194513	1.3657	0.0907926
TC0400008329.hg.1	NM_001031720	GSTCD	Rh41_P8	Rh41_P10	Rh41_P8 - Rh41_P10	8.05296	8.56638	-0.513412	0.000687833	-1.42742	0.0104555
TC0300007167.hg.1	NM_152393	KLHL40	Rh41_P8	Rh41_P10	Rh41_P8 - Rh41_P10	5.43907	4.98955	0.449525	0.201511	1.36559	0.406102
TC0X00011397.hg.1	NM_001078173	FAM127C	Rh41_P8	Rh41_P10	Rh41_P8 - Rh41_P10	7.33407	6.8848	0.449263	0.0366304	1.36534	0.137784
TC1400006913.hg.1	NM_032352	BRMS1L	Rh41_P8	Rh41_P10	Rh41_P8 - Rh41_P10	6.36841	5.9193	0.449106	0.0540767	1.36519	0.177295
TC2200008655.hg.1	NM_014550	CARD10	Rh41_P8	Rh41_P10	Rh41_P8 - Rh41_P10	7.47562	7.02659	0.449027	0.036886	1.36512	0.138402
TC0100018262.hg.1	NM_000848	GSTM2	Rh41_P8	Rh41_P10	Rh41_P8 - Rh41_P10	6.35036	5.899	0.451359	0.00292351	1.36733	0.0263388
TC0100015211.hg.1	NM_000849	GSTM3	Rh41_P8	Rh41_P10	Rh41_P8 - Rh41_P10	7.4693	6.92695	0.542346	0.00237817	1.45634	0.0232061
TC0100018263.hg.1	NM_000561	GSTM1	Rh41_P8	Rh41_P10	Rh41_P8 - Rh41_P10	5.41133	4.96277	0.448556	0.0637722	1.36467	0.197002
TC1400008945.hg.1	NM_001283043	RALGAPA1	Rh41_P8	Rh41_P10	Rh41_P8 - Rh41_P10	7.33743	6.88894	0.448485	0.0113867	1.36461	0.063832
TC1700009743.hg.1	NM_017533	MYH4	Rh41_P8	Rh41_P10	Rh41_P8 - Rh41_P10	3.23222	2.78384	0.448379	0.0442631	1.36451	0.155681
TC1200009964.hg.1	NM_018050	MANSC1	Rh41_P8	Rh41_P10	Rh41_P8 - Rh41_P10	2.64653	2.19815	0.448378	0.020674	1.36451	0.0942836
TC0100018261.hg.1	NM_000850	GSTM4	Rh41_P8	Rh41_P10	Rh41_P8 - Rh41_P10	7.4486	6.49285	0.955756	0.00132408	1.9396	0.0160445
TC2200006878.hg.1	NR_126442	GSTT2	Rh41_P8	Rh41_P10	Rh41_P8 - Rh41_P10	7.01658	6.36571	0.650866	0.00166932	1.57011	0.0185223
TC1900009236.hg.1	hsa_circ_0092302	LMNB2	Rh41_P8	Rh41_P10	Rh41_P8 - Rh41_P10	4.97566	4.52756	0.448103	0.0258468	1.36425	0.10945
TC2200008186.hg.1	NR_125756	CHCHD10	Rh41_P8	Rh41_P10	Rh41_P8 - Rh41_P10	7.85552	7.40754	0.447978	0.00849183	1.36413	0.0522556
TC2200008201.hg.1	NM_000854	GSTT2	Rh41_P8	Rh41_P10	Rh41_P8 - Rh41_P10	7.39375	6.75949	0.634257	0.00258038	1.55214	0.0245431
TC1100008652.hg.1	NM_001244735	TMEM126A	Rh41_P8	Rh41_P10	Rh41_P8 - Rh41_P10	5.46006	5.01244	0.447615	0.0148439	1.36378	0.0760141
TSUnmapped00000045.hg.1	ENST00000625528	CCDC84	Rh41_P8	Rh41_P10	Rh41_P8 - Rh41_P10	6.44245	5.99536	0.447095	0.171134	1.36329	0.367658
TC1000008276.hg.1	NM_001284240	CCSER2	Rh41_P8	Rh41_P10	Rh41_P8 - Rh41_P10	8.52195	8.07497	0.446975	0.0106357	1.36318	0.0612224
TC1100013227.hg.1	NM_138378	FDXACB1	Rh41_P8	Rh41_P10	Rh41_P8 - Rh41_P10	4.09481	3.64801	0.446798	0.107938	1.36301	0.276557
TC1100007301.hg.1	NM_001160167	PRR5L	Rh41_P8	Rh41_P10	Rh41_P8 - Rh41_P10	4.80994	4.36338	0.446554	0.0139204	1.36278	0.0726787
TC1700009590.hg.1	NM_014804	KIAA0753	Rh41_P8	Rh41_P10	Rh41_P8 - Rh41_P10	5.09711	4.65056	0.446546	0.0540652	1.36277	0.177295
TC0900006539.hg.1	hsa_circ_0001838	JAK2	Rh41_P8	Rh41_P10	Rh41_P8 - Rh41_P10	5.34424	4.89808	0.446157	0.19141	1.36241	0.393492
TC0200009933.hg.1	NM_001289947	ERICH2	Rh41_P8	Rh41_P10	Rh41_P8 - Rh41_P10	4.74298	4.29686	0.446122	0.228255	1.36237	0.437968
TC1100007429.hg.1	NM_005456	MAPK8IP1	Rh41_P8	Rh41_P10	Rh41_P8 - Rh41_P10	6.52191	6.07591	0.445995	0.0253642	1.36225	0.107917
TC0100007493.hg.1	NM_001013642	TRNP1	Rh41_P8	Rh41_P10	Rh41_P8 - Rh41_P10	6.05662	5.61069	0.445935	0.160206	1.3622	0.353346
TC1100006998.hg.1	NM_001142307	GTF2H1	Rh41_P8	Rh41_P10	Rh41_P8 - Rh41_P10	9.12573	8.69758	0.428153	9.73939e-05	1.34551	0.00323861
TC0500008633.hg.1	NR_045116	C5orf56	Rh41_P8	Rh41_P10	Rh41_P8 - Rh41_P10	5.64056	5.1948	0.445753	0.0295473	1.36202	0.119752
TC0100016427.hg.1	NM_005092	TNFSF18	Rh41_P8	Rh41_P10	Rh41_P8 - Rh41_P10	2.78755	2.34212	0.445427	0.0523425	1.36172	0.173436
TC0700008010.hg.1	NM_001163636	GTF2I	Rh41_P8	Rh41_P10	Rh41_P8 - Rh41_P10	9.62006	9.89368	-0.273614	0.00602196	-1.20883	0.0413414
TC1700008261.hg.1	EPN3.nAug10-unspliced	EPN3	Rh41_P8	Rh41_P10	Rh41_P8 - Rh41_P10	3.61789	3.17262	0.445272	0.0549513	1.36157	0.179281
TC1000011716.hg.1	NM_001206426	USMG5	Rh41_P8	Rh41_P10	Rh41_P8 - Rh41_P10	9.34024	8.89502	0.44522	0.0184983	1.36152	0.0877186
TC0700013605.hg.1	NM_001256007	PNPLA8	Rh41_P8	Rh41_P10	Rh41_P8 - Rh41_P10	7.4187	6.97357	0.445136	0.0112505	1.36144	0.0633337
TC1100011735.hg.1	NM_033547	INTS4	Rh41_P8	Rh41_P10	Rh41_P8 - Rh41_P10	7.83484	7.38979	0.445051	0.0210757	1.36136	0.0953453
TC0400009953.hg.1	NM_001134647	AFAP1	Rh41_P8	Rh41_P10	Rh41_P8 - Rh41_P10	6.51133	6.06648	0.444847	0.0460299	1.36117	0.159465
TC0900006937.hg.1	NM_001278352	ACO1	Rh41_P8	Rh41_P10	Rh41_P8 - Rh41_P10	7.72249	7.27776	0.444737	0.0124034	1.36107	0.0674114
TC0700008004.hg.1	NM_001199207	GTF2IRD1	Rh41_P8	Rh41_P10	Rh41_P8 - Rh41_P10	7.11004	7.67041	-0.560374	0.000278967	-1.47465	0.00597731
TC0X00011325.hg.1	NM_001137554	MCTS1	Rh41_P8	Rh41_P10	Rh41_P8 - Rh41_P10	6.35045	5.90581	0.44464	0.0152389	1.36097	0.0773485
TC0700011518.hg.1	NM_001281447	GTF2IRD2	Rh41_P8	Rh41_P10	Rh41_P8 - Rh41_P10	6.82458	7.38551	-0.560926	0.0017559	-1.47522	0.0191094
TC0X00010462.hg.1	NM_001171080	RBM41	Rh41_P8	Rh41_P10	Rh41_P8 - Rh41_P10	5.61356	5.16937	0.444184	0.0663892	1.36054	0.201926
TC0900009032.hg.1	NM_012204	GTF3C4	Rh41_P8	Rh41_P10	Rh41_P8 - Rh41_P10	8.38829	8.66938	-0.281091	0.000666876	-1.21511	0.0102464
TC0900012225.hg.1	NM_022781	RNF38	Rh41_P8	Rh41_P10	Rh41_P8 - Rh41_P10	9.65249	9.20877	0.44372	0.0224891	1.36011	0.099289
TC0700013395.hg.1	NM_001042717	GTPBP10	Rh41_P8	Rh41_P10	Rh41_P8 - Rh41_P10	6.84195	6.27596	0.565989	0.00400914	1.4804	0.0322173
TC1000010039.hg.1	NM_153714	C10orf67	Rh41_P8	Rh41_P10	Rh41_P8 - Rh41_P10	2.51603	2.07296	0.443068	0.0274108	1.35949	0.113874
TC0600011880.hg.1	NM_001286216	GTPBP2	Rh41_P8	Rh41_P10	Rh41_P8 - Rh41_P10	7.10553	6.68467	0.420863	0.00282126	1.33873	0.025804
TC2200007662.hg.1	NM_016426	GTSE1	Rh41_P8	Rh41_P10	Rh41_P8 - Rh41_P10	7.40869	7.75324	-0.344546	0.00103999	-1.26975	0.0135985
TC0600011173.hg.1	NR_003504	GUSBP2	Rh41_P8	Rh41_P10	Rh41_P8 - Rh41_P10	10.0372	10.6484	-0.611197	0.000477657	-1.52753	0.00828866
TC2000006957.hg.1	NM_022482	GZF1	Rh41_P8	Rh41_P10	Rh41_P8 - Rh41_P10	6.94272	6.6739	0.268827	0.00546278	1.20483	0.0390292
TC2200007318.hg.1	NM_005318	H1F0	Rh41_P8	Rh41_P10	Rh41_P8 - Rh41_P10	10.3212	9.42552	0.89567	2.20963e-05	1.86047	0.00140203
TC0700010934.hg.1	NM_012412	H2AFV	Rh41_P8	Rh41_P10	Rh41_P8 - Rh41_P10	8.57412	9.42629	-0.852167	0.000104021	-1.80521	0.00336496
TC1000007913.hg.1	NM_018649	H2AFY2	Rh41_P8	Rh41_P10	Rh41_P8 - Rh41_P10	7.51918	8.35533	-0.836143	5.5718e-05	-1.78527	0.00236641
TC0400011424.hg.1	NM_002106	H2AFZ	Rh41_P8	Rh41_P10	Rh41_P8 - Rh41_P10	10.3543	10.7297	-0.375363	0.000381816	-1.29717	0.00711484
TC0400008348.hg.1	NM_001184705	HADH	Rh41_P8	Rh41_P10	Rh41_P8 - Rh41_P10	7.1331	7.87491	-0.741807	0.00031819	-1.67227	0.00640801
TC2000008213.hg.1	NM_023935	DDRGK1	Rh41_P8	Rh41_P10	Rh41_P8 - Rh41_P10	6.67408	6.23261	0.441468	0.0177097	1.35799	0.0853568
TC0100018418.hg.1	NM_001136265	IFFO2	Rh41_P8	Rh41_P10	Rh41_P8 - Rh41_P10	6.01268	5.57133	0.441356	0.0569697	1.35788	0.183549
TC1200006515.hg.1	NM_003213	TEAD4	Rh41_P8	Rh41_P10	Rh41_P8 - Rh41_P10	7.34558	6.90423	0.441354	0.0124086	1.35788	0.0674114
TC1400010640.hg.1	NM_001098621	TMEM251	Rh41_P8	Rh41_P10	Rh41_P8 - Rh41_P10	4.5577	4.11637	0.441329	0.0199854	1.35785	0.0922162
TC0200012030.hg.1	NM_000182	HADHA	Rh41_P8	Rh41_P10	Rh41_P8 - Rh41_P10	9.33184	9.16183	0.170013	0.00330957	1.12507	0.0286109
TC0300008536.hg.1	NM_018456	EAF2	Rh41_P8	Rh41_P10	Rh41_P8 - Rh41_P10	5.02368	4.58241	0.441273	0.0116653	1.3578	0.064902
TC0500013377.hg.1	NM_001258040	HARS	Rh41_P8	Rh41_P10	Rh41_P8 - Rh41_P10	8.14989	7.6369	0.512985	0.00107127	1.427	0.0138747
TC0500013237.hg.1	NM_001278731	HARS2	Rh41_P8	Rh41_P10	Rh41_P8 - Rh41_P10	7.23938	7.00786	0.231528	0.00584654	1.17408	0.0406614
TC0700008747.hg.1	NM_001244262	HBP1	Rh41_P8	Rh41_P10	Rh41_P8 - Rh41_P10	8.42601	7.96164	0.464364	0.00685636	1.37971	0.0453734
TC2200008367.hg.1	NM_001005735	CHEK2	Rh41_P8	Rh41_P10	Rh41_P8 - Rh41_P10	6.51658	6.07603	0.440549	0.0315418	1.35712	0.124886
TC0100008450.hg.1	NM_006252	PRKAA2	Rh41_P8	Rh41_P10	Rh41_P8 - Rh41_P10	5.98793	5.54747	0.44046	0.0166395	1.35704	0.0818354
TC0600013251.hg.1	NM_001145158	HBS1L	Rh41_P8	Rh41_P10	Rh41_P8 - Rh41_P10	8.58558	8.96457	-0.378988	0.00100372	-1.30043	0.013297
TC0400006472.hg.1	NM_002477	MYL5	Rh41_P8	Rh41_P10	Rh41_P8 - Rh41_P10	6.79726	6.35695	0.44031	0.113276	1.3569	0.285376
TC1100008900.hg.1	NM_001195005	C11orf70	Rh41_P8	Rh41_P10	Rh41_P8 - Rh41_P10	3.60901	3.16879	0.440219	0.0381161	1.35681	0.141237
TC1200007277.hg.1	NM_001278463	DNM1L	Rh41_P8	Rh41_P10	Rh41_P8 - Rh41_P10	7.19204	6.752	0.440044	0.0221305	1.35665	0.0982918
TC0X00006603.hg.1	NM_001122608	HCCS	Rh41_P8	Rh41_P10	Rh41_P8 - Rh41_P10	8.0971	7.03887	1.05823	0.0001674	2.08238	0.00446715
TC1600009162.hg.1	NM_001002017	HCFC1R1	Rh41_P8	Rh41_P10	Rh41_P8 - Rh41_P10	7.13145	6.48366	0.647785	0.000592504	1.56676	0.009512
TC1300009765.hg.1	NM_003749	IRS2	Rh41_P8	Rh41_P10	Rh41_P8 - Rh41_P10	4.41409	3.97447	0.439619	0.0125768	1.35625	0.0679977
TC0300012166.hg.1	NM_001292041	HCLS1	Rh41_P8	Rh41_P10	Rh41_P8 - Rh41_P10	5.92712	5.24839	0.678727	0.00451142	1.60073	0.0346689
TC0600012927.hg.1	NM_001527	HDAC2	Rh41_P8	Rh41_P10	Rh41_P8 - Rh41_P10	9.65775	9.90412	-0.246362	0.00572429	-1.18621	0.0401093
TC0600013271.hg.1	NM_001099286	MTFR2	Rh41_P8	Rh41_P10	Rh41_P8 - Rh41_P10	5.22626	4.78692	0.439339	0.0490291	1.35598	0.166257
TC0400012829.hg.1	NM_001242729	ARHGEF38	Rh41_P8	Rh41_P10	Rh41_P8 - Rh41_P10	4.45055	4.01151	0.439039	0.0778675	1.3557	0.224085
TC1200009741.hg.1	NM_001033714	NOP2	Rh41_P8	Rh41_P10	Rh41_P8 - Rh41_P10	5.18464	4.74581	0.43883	0.117397	1.3555	0.291461
TC0100007264.hg.1	NM_005747	CELA3A	Rh41_P8	Rh41_P10	Rh41_P8 - Rh41_P10	5.43235	4.99355	0.438804	0.0124063	1.35548	0.0674114
TC1700010811.hg.1	NM_001015053	HDAC5	Rh41_P8	Rh41_P10	Rh41_P8 - Rh41_P10	8.03025	8.92032	-0.890063	5.36949e-06	-1.85326	0.000682529
TC1100012917.hg.1	NM_015261	NCAPD3	Rh41_P8	Rh41_P10	Rh41_P8 - Rh41_P10	8.35127	7.91273	0.438545	0.0101155	1.35524	0.0591162
TC0400011535.hg.1	NM_014421	DKK2	Rh41_P8	Rh41_P10	Rh41_P8 - Rh41_P10	5.67893	5.24046	0.438478	0.0225271	1.35517	0.0994157
TC0200007978.hg.1	NM_001115116	ANKRD53	Rh41_P8	Rh41_P10	Rh41_P8 - Rh41_P10	3.82225	3.38385	0.438394	0.159782	1.35509	0.352826
TC1200010556.hg.1	NM_001098416	HDAC7	Rh41_P8	Rh41_P10	Rh41_P8 - Rh41_P10	7.2501	7.54343	-0.293335	0.00424683	-1.22547	0.0334138
TC1200012678.hg.1	NM_001145026	PTPRQ	Rh41_P8	Rh41_P10	Rh41_P8 - Rh41_P10	5.83192	5.39401	0.437902	0.0940473	1.35463	0.253504
TC0600013073.hg.1	NM_016063	HDDC2	Rh41_P8	Rh41_P10	Rh41_P8 - Rh41_P10	6.49105	7.20626	-0.715205	0.00197204	-1.64172	0.020548
TC0200016590.hg.1	NM_024520	C2orf47	Rh41_P8	Rh41_P10	Rh41_P8 - Rh41_P10	7.47825	7.04039	0.437852	0.0322907	1.35459	0.126891
TC1700012193.hg.1	NM_001025579	NDEL1	Rh41_P8	Rh41_P10	Rh41_P8 - Rh41_P10	6.74295	6.30518	0.437775	0.0120215	1.35451	0.0662719
TC1400009655.hg.1	NM_001220484	HEATR4	Rh41_P8	Rh41_P10	Rh41_P8 - Rh41_P10	5.65543	6.16619	-0.510768	4.81264e-05	-1.42481	0.00219107
TC1000008435.hg.1	NM_001284274	HECTD2	Rh41_P8	Rh41_P10	Rh41_P8 - Rh41_P10	6.68702	7.33768	-0.650666	0.00248882	-1.56989	0.0238731
TC0200015318.hg.1	NM_001304840	HECW2	Rh41_P8	Rh41_P10	Rh41_P8 - Rh41_P10	5.51553	6.69868	-1.18315	0.00235401	-2.27072	0.0230543
TC0200015601.hg.1	NM_001307976	KANSL1L	Rh41_P8	Rh41_P10	Rh41_P8 - Rh41_P10	7.19764	6.76048	0.437154	0.0364982	1.35393	0.137537
TC0800007993.hg.1	NM_015886	PI15	Rh41_P8	Rh41_P10	Rh41_P8 - Rh41_P10	3.53797	3.10131	0.43666	0.127217	1.35347	0.306338
TC0300012498.hg.1	NM_001242374	ANAPC13	Rh41_P8	Rh41_P10	Rh41_P8 - Rh41_P10	7.22597	6.78942	0.436553	0.00964424	1.35337	0.0572357
TC0500011529.hg.1	NM_001159749	RIOK2	Rh41_P8	Rh41_P10	Rh41_P8 - Rh41_P10	6.44885	6.01285	0.435992	0.0283103	1.35284	0.116299
TC1200012655.hg.1	NM_033647	HELB	Rh41_P8	Rh41_P10	Rh41_P8 - Rh41_P10	7.02771	7.62089	-0.593185	0.00587961	-1.50857	0.040745
TC2000009819.hg.1	NM_001037335	HELZ2	Rh41_P8	Rh41_P10	Rh41_P8 - Rh41_P10	6.41961	5.35145	1.06816	0.000941702	2.09676	0.0127366
TC1500010768.hg.1	NM_001178111	SCAMP5	Rh41_P8	Rh41_P10	Rh41_P8 - Rh41_P10	5.62738	5.19198	0.435395	0.00878425	1.35228	0.0535392
TSUnmapped00000463.hg.1	ENST00000628755	RPS25	Rh41_P8	Rh41_P10	Rh41_P8 - Rh41_P10	7.06812	6.63288	0.435245	0.0288804	1.35214	0.117896
TC1900011919.hg.1	NM_001297560	ZNF708	Rh41_P8	Rh41_P10	Rh41_P8 - Rh41_P10	7.09969	6.66452	0.435166	0.0162892	1.35207	0.080593
TC0900007106.hg.1	NR_024283	LINC00961	Rh41_P8	Rh41_P10	Rh41_P8 - Rh41_P10	6.93485	6.49998	0.434875	0.169919	1.35179	0.366471
TC0300013458.hg.1	NM_052969	RPL39L	Rh41_P8	Rh41_P10	Rh41_P8 - Rh41_P10	3.98855	3.55389	0.434665	0.180781	1.3516	0.380063
TC1000010831.hg.1	NM_001278185	HERC4	Rh41_P8	Rh41_P10	Rh41_P8 - Rh41_P10	7.57125	6.93281	0.638444	0.00345482	1.55665	0.029265
TC1900011877.hg.1	NM_145233	ZNF625	Rh41_P8	Rh41_P10	Rh41_P8 - Rh41_P10	6.63023	6.19598	0.434245	0.0123667	1.3512	0.0673203
TC0300009916.hg.1	NM_005524	HES1	Rh41_P8	Rh41_P10	Rh41_P8 - Rh41_P10	7.4005	7.92124	-0.520745	0.00026222	-1.4347	0.00577424
TC1500008983.hg.1	NM_001042494	SLC12A6	Rh41_P8	Rh41_P10	Rh41_P8 - Rh41_P10	6.76741	6.33397	0.433436	0.0174469	1.35045	0.0845154
TC0100018361.hg.1	NR_028393	TSNAX-DISC1	Rh41_P8	Rh41_P10	Rh41_P8 - Rh41_P10	6.79888	6.36644	0.432439	0.0139719	1.34951	0.0728943
TC0500007792.hg.1	NM_000521	HEXB	Rh41_P8	Rh41_P10	Rh41_P8 - Rh41_P10	8.86102	8.01163	0.849391	5.76171e-05	1.80174	0.00242308
TC2000008971.hg.1	NM_000557	GDF5	Rh41_P8	Rh41_P10	Rh41_P8 - Rh41_P10	4.04061	3.60859	0.432018	0.104337	1.34912	0.27099
TC0600011644.hg.1	NM_003137	SRPK1	Rh41_P8	Rh41_P10	Rh41_P8 - Rh41_P10	6.91708	6.48531	0.431774	0.0718506	1.34889	0.212343
TC1500010157.hg.1	NM_014272	ADAMTS7	Rh41_P8	Rh41_P10	Rh41_P8 - Rh41_P10	6.10432	5.67271	0.431612	0.0335713	1.34874	0.1299
TC0200007273.hg.1	NM_001170791	RMDN2	Rh41_P8	Rh41_P10	Rh41_P8 - Rh41_P10	4.06462	3.63304	0.431584	0.125676	1.34871	0.304062
TC0300013255.hg.1	NM_022470	ZMAT3	Rh41_P8	Rh41_P10	Rh41_P8 - Rh41_P10	5.51382	5.08225	0.431575	0.0899828	1.34871	0.24601
TC0100018248.hg.1	NM_017619	RNPC3	Rh41_P8	Rh41_P10	Rh41_P8 - Rh41_P10	6.30099	5.86962	0.431368	0.019882	1.34851	0.0920462
TC0800010894.hg.1	NM_001040708	HEY1	Rh41_P8	Rh41_P10	Rh41_P8 - Rh41_P10	8.50559	8.16491	0.340684	0.00389371	1.26636	0.0315856
TC0100015599.hg.1	NM_145277	HFE2	Rh41_P8	Rh41_P10	Rh41_P8 - Rh41_P10	5.81928	3.84017	1.97911	8.32744e-05	3.94251	0.00298175
TC0X00009095.hg.1	NM_001135995	ATXN3L	Rh41_P8	Rh41_P10	Rh41_P8 - Rh41_P10	2.67845	2.24734	0.431114	0.0620024	1.34827	0.193681
TC1200007010.hg.1	NM_001143821	PLEKHA5	Rh41_P8	Rh41_P10	Rh41_P8 - Rh41_P10	6.51708	6.08597	0.431114	0.0127783	1.34827	0.0688379
TC0200013616.hg.1	NM_001025108	AFF3	Rh41_P8	Rh41_P10	Rh41_P8 - Rh41_P10	4.02133	3.59059	0.430746	0.0340181	1.34793	0.130933
TC1600007275.hg.1	NM_001032391	LCMT1	Rh41_P8	Rh41_P10	Rh41_P8 - Rh41_P10	8.69435	8.26509	0.429262	0.012436	1.34654	0.0675077
TC0600011843.hg.1	NM_003192	TBCC	Rh41_P8	Rh41_P10	Rh41_P8 - Rh41_P10	6.24223	5.81302	0.429204	0.018124	1.34649	0.0866526
TC0800009242.hg.1	NM_016458	HGH1	Rh41_P8	Rh41_P10	Rh41_P8 - Rh41_P10	6.72356	7.16815	-0.444587	0.00660922	-1.36092	0.0441578
TC0100016658.hg.1	NM_001270439	ARPC5	Rh41_P8	Rh41_P10	Rh41_P8 - Rh41_P10	8.02341	7.59424	0.429161	0.0123746	1.34645	0.0673461
TC1800008462.hg.1	NM_001098817	INO80C	Rh41_P8	Rh41_P10	Rh41_P8 - Rh41_P10	5.04344	4.61488	0.428559	0.0105783	1.34589	0.0609574
TC1700010563.hg.1	NM_000723	CACNB1	Rh41_P8	Rh41_P10	Rh41_P8 - Rh41_P10	7.5819	7.15341	0.428485	0.0254046	1.34582	0.108046
TC0200006983.hg.1	NM_014971	EFR3B	Rh41_P8	Rh41_P10	Rh41_P8 - Rh41_P10	7.02781	6.59933	0.428477	0.00921772	1.34581	0.0555342
TC0100011472.hg.1	NM_001122834	HHAT	Rh41_P8	Rh41_P10	Rh41_P8 - Rh41_P10	7.25299	5.58226	1.67073	7.59464e-07	3.18376	0.000267033
TC1200011591.hg.1	NM_021229	NTN4	Rh41_P8	Rh41_P10	Rh41_P8 - Rh41_P10	7.74932	7.32102	0.4283	0.0227962	1.34565	0.100173
TC1200012875.hg.1	NM_001172557	GOLGA3	Rh41_P8	Rh41_P10	Rh41_P8 - Rh41_P10	7.26742	6.83926	0.428161	0.0308488	1.34552	0.123051
TSUnmapped00000332.hg.1	ENST00000629127	HHAT	Rh41_P8	Rh41_P10	Rh41_P8 - Rh41_P10	5.78152	5.18445	0.597066	0.00158124	1.51264	0.0178497
TSUnmapped00000591.hg.1	ENST00000631353	HHAT	Rh41_P8	Rh41_P10	Rh41_P8 - Rh41_P10	7.00427	6.65094	0.353329	0.000739037	1.27751	0.0108642
TC0100008697.hg.1	NM_001190463	CTH	Rh41_P8	Rh41_P10	Rh41_P8 - Rh41_P10	4.89814	4.4703	0.427836	0.034579	1.34521	0.132437
TSUnmapped00000447.hg.1	ENST00000629360	HHAT	Rh41_P8	Rh41_P10	Rh41_P8 - Rh41_P10	5.88913	5.6482	0.240937	0.0070693	1.18176	0.0462686
TC0400008892.hg.1	NM_022475	HHIP	Rh41_P8	Rh41_P10	Rh41_P8 - Rh41_P10	6.55872	7.56404	-1.00531	9.21993e-05	-2.00738	0.00314386
TC1600007814.hg.1	NM_001114	ADCY7	Rh41_P8	Rh41_P10	Rh41_P8 - Rh41_P10	4.2693	3.84201	0.427292	0.00858476	1.34471	0.0525624
TC1800008437.hg.1	NM_001198546	NOL4	Rh41_P8	Rh41_P10	Rh41_P8 - Rh41_P10	5.51055	5.08332	0.427229	0.0572665	1.34465	0.184156
TC0700010581.hg.1	NM_152740	HIBADH	Rh41_P8	Rh41_P10	Rh41_P8 - Rh41_P10	7.29128	7.79527	-0.50399	0.00186208	-1.41813	0.0198597
TC0100006773.hg.1	NM_025106	SPSB1	Rh41_P8	Rh41_P10	Rh41_P8 - Rh41_P10	5.95172	5.52459	0.427124	0.0518072	1.34455	0.172144
TC1000008651.hg.1	NM_017902	HIF1AN	Rh41_P8	Rh41_P10	Rh41_P8 - Rh41_P10	8.69815	8.33211	0.366045	0.0026589	1.28881	0.0250043
TC0500009587.hg.1	NM_138820	HIGD2A	Rh41_P8	Rh41_P10	Rh41_P8 - Rh41_P10	8.8077	8.31726	0.490435	0.00587504	1.40487	0.040745
TC1900006471.hg.1	NM_001194	HCN2	Rh41_P8	Rh41_P10	Rh41_P8 - Rh41_P10	4.38591	3.95903	0.426875	0.032727	1.34432	0.127866
TSUnmapped00000171.hg.1	ENST00000626820	TRAPPC4	Rh41_P8	Rh41_P10	Rh41_P8 - Rh41_P10	4.37343	3.94668	0.426753	0.0416125	1.3442	0.149867
TC0300011016.hg.1	NM_001308426	NME6	Rh41_P8	Rh41_P10	Rh41_P8 - Rh41_P10	6.16641	5.73976	0.426654	0.106693	1.34411	0.274812
TC0700013458.hg.1	NM_001098786	HILPDA	Rh41_P8	Rh41_P10	Rh41_P8 - Rh41_P10	6.88744	7.03962	-0.152187	0.00291236	-1.11125	0.0263017
TC1100009241.hg.1	NM_001243259	HINFP	Rh41_P8	Rh41_P10	Rh41_P8 - Rh41_P10	8.55802	8.08463	0.47339	0.000667391	1.38837	0.0102464
TC0600009368.hg.1	NM_138571	HINT3	Rh41_P8	Rh41_P10	Rh41_P8 - Rh41_P10	6.01348	5.26147	0.752004	3.27082e-05	1.68413	0.00179966
TC1000011552.hg.1	NM_016046	EXOSC1	Rh41_P8	Rh41_P10	Rh41_P8 - Rh41_P10	8.151	7.72495	0.426042	0.0130774	1.34354	0.070016
TC2000008852.hg.1	NM_001256798	NOL4L	Rh41_P8	Rh41_P10	Rh41_P8 - Rh41_P10	7.14799	6.72217	0.425828	0.0640576	1.34334	0.197628
TC1200008726.hg.1	NM_001286262	TCP11L2	Rh41_P8	Rh41_P10	Rh41_P8 - Rh41_P10	3.50608	3.08027	0.425808	0.129734	1.34332	0.309963
TC0600008190.hg.1	NM_181744	OPN5	Rh41_P8	Rh41_P10	Rh41_P8 - Rh41_P10	4.75722	4.33143	0.42579	0.187845	1.34331	0.388777
TC0X00008518.hg.1	NM_018666	SAGE1	Rh41_P8	Rh41_P10	Rh41_P8 - Rh41_P10	3.11261	2.68683	0.425778	0.0561342	1.3433	0.181868
TC1100009971.hg.1	NM_001248006	TRIM3	Rh41_P8	Rh41_P10	Rh41_P8 - Rh41_P10	4.15902	3.73338	0.425637	0.314818	1.34317	0.531797
[truncated: 19,480 more rows]
