# Supplementary material for: A pan-cancer transcriptome analysis identifies replication fork and innate immunity genes as modifiers of response to the CHK1 inhibitor prexasertib
Source: Oncotarget. 2020 Jan 21;11(3):216–36. doi: 10.18632/oncotarget.27400 (PMC6980627; doi:10.18632/oncotarget.27400)
Supplement: Supplementary file 11 [file oncotarget-11-216-s011.xlsx]

## Sheet: Supplementary Table 10
Supplementary Table 10: Differentially expressed genes between resistant (Res) and parental (Par) and between re-sensitized (Re-sen) and resistant (Res) SJC-Rh30 tumor cell lines
Transcript_cluster_ID	SJCRH30.5.2.resistant.Bi.weight.Avg.Signal..log2.	SJCRH30.T.1.parental.Bi.weight.Avg.Signal..log2.	Fold.Change..linear...SJCRH30.5.2.resistant.vs..SJCRH30.T.1.parental.	ANOVA.p.value..SJCRH30.5.2.resistant.vs..SJCRH30.T.1.parental.	FDR.p.value..SJCRH30.5.2.resistant.vs..SJCRH30.T.1.parental.	Gene.Symbol	Description	Group	Entrez.ID	SJC.Rh30.resensitized.Bi.weight.Avg.Signal..log2.	SJC.Rh30..resistant.Bi.weight.Avg.Signal..log2.	Fold.Change..linear...SJC.Rh30.resensitized.vs..SJC.Rh30.resistant.	ANOVA.p.value..SJC.Rh30.resensitized.vs..SJC.Rh30..resistant.	FDR.p.value..SJC.Rh30.resensitized.vs..SJC.hH30.resistant.	Gene.Symbol.1	Description.1
TC0800007209.hg.1	8.57	6.86	3.27	0.00068	0.024427	WRN	Werner syndrome, RecQ helicase-like	Multiple_Complex	7486	7.88	8.57	-1.61	7.8e-05	0.008294	WRN	Werner syndrome, RecQ helicase-like
TC1300006802.hg.1	9.98	8.4	2.99	0.001236	0.030896	BRCA2	breast cancer 2, early onset	Multiple_Complex	675	10.04	9.98	1.04	0.348805	0.598764	BRCA2	breast cancer 2, early onset
TC0100009479.hg.1	9.06	7.67	2.61	0.000729	0.025115	DCLRE1B	DNA cross-link repair 1B	Multiple_Complex	64858	8.08	9.06	-1.97	0.005692	0.056393	DCLRE1B	DNA cross-link repair 1B
TC1600011402.hg.1	11.79	10.44	2.56	0.00021	0.016248	POLR2C	polymerase (RNA) II (DNA directed) polypeptide C, 33kDa	Multiple_Complex	5432	10.18	11.79	-3.06	0.00024	0.012947	POLR2C	polymerase (RNA) II (DNA directed) polypeptide C, 33kDa
TC0400006546.hg.1	12.68	11.36	2.5	5.1e-05	0.011144	WHSC1	Wolf-Hirschhorn syndrome candidate 1	Multiple_Complex	7468	12.02	12.68	-1.58	0.001536	0.029379	WHSC1	Wolf-Hirschhorn syndrome candidate 1
TC0700013119.hg.1	11.92	10.89	2.04	0.000867	0.026773	XRCC2	X-ray repair complementing defective repair in Chinese hamster cells 2	Multiple_Complex	7516	10.9	11.92	-2.03	0.002095	0.03437	XRCC2	X-ray repair complementing defective repair in Chinese hamster cells 2
TC1700008251.hg.1	9.88	8.97	1.88	0.00029	0.018745	EME1	essential meiotic structure-specific endonuclease 1	Multiple_Complex	146956	9.26	9.88	-1.53	0.013306	0.089269	EME1	essential meiotic structure-specific endonuclease 1
TC0100017844.hg.1	10.89	2.89	254.93	7.83e-07	0.009032	NID1	nidogen 1	Multiple_Complex	4811	3.95	10.89	-122	1e-05	0.004727	NID1	nidogen 1
TC0100013534.hg.1	13.95	7.27	102.39	1.6e-05	0.009032	LAPTM5	lysosomal protein transmembrane 5	Multiple_Complex	7805	8.9	13.95	-32.91	1.5e-05	0.005258	LAPTM5	lysosomal protein transmembrane 5
TC0700011779.hg.1	13.21	6.95	76.86	0.000113	0.013542	ERVW-1	endogenous retrovirus group W, member 1	Multiple_Complex	30816	9.66	13.21	-11.73	0.000892	0.022366	ERVW-1	endogenous retrovirus group W, member 1
TC0900011300.hg.1	8.86	4.8	16.75	8.4e-05	0.012759	TNFSF15	tumor necrosis factor (ligand) superfamily, member 15	Coding	9966	5.1	8.86	-13.58	0.000454	0.016853	TNFSF15	tumor necrosis factor (ligand) superfamily, member 15
TC1000008054.hg.1	12.02	9.35	6.35	4.9e-05	0.011007	PLAU	plasminogen activator, urokinase	Multiple_Complex	5328	10.58	12.02	-2.71	0.000124	0.010074	PLAU	plasminogen activator, urokinase
TC0X00008612.hg.1	8.32	5.67	6.28	0.001248	0.031043	MAGEC1	MAGE family member C1	Coding	9947	4.32	8.32	-16.04	3e-05	0.006104	MAGEC1	MAGE family member C1
TC0100018497.hg.1	12.1	9.74	5.12	3.5e-05	0.009696	SHC1	SHC (Src homology 2 domain containing) transforming protein 1	Multiple_Complex	6464	10.4	12.1	-3.25	0.000523	0.017942	SHC1	SHC (Src homology 2 domain containing) transforming protein 1
TC0800010275.hg.1	12.44	10.2	4.74	7.8e-05	0.012325	PLAT	plasminogen activator, tissue	Multiple_Complex	5327	11.63	12.44	-1.75	0.006742	0.06122	PLAT	plasminogen activator, tissue
TC1600010450.hg.1	10.3	8.29	4.02	0.000145	0.015085	CIAPIN1	cytokine induced apoptosis inhibitor 1	Multiple_Complex	57019	7.96	10.3	-5.04	0.0001	0.009317	CIAPIN1	cytokine induced apoptosis inhibitor 1
TC0700010603.hg.1	6.06	4.37	3.21	0.005974	0.06337	TRIL	TLR4 interactor with leucine-rich repeats	Multiple_Complex	9865	3.98	6.06	-4.23	0.005949	0.057217	TRIL	TLR4 interactor with leucine-rich repeats
TC0700010604.hg.1	7.98	4.59	10.55	0.000515	0.022151	CPVL	carboxypeptidase, vitellogenic-like	Multiple_Complex	54504	5.52	7.98	-5.51	0.004884	0.051923	CPVL	carboxypeptidase, vitellogenic-like
TC0200009091.hg.1	10.02	8.4	3.08	0.001356	0.031577	RALB	v-ral simian leukemia viral oncogene homolog B	Multiple_Complex	5899	8.8	10.02	-2.33	0.001408	0.027801	RALB	v-ral simian leukemia viral oncogene homolog B
TC0800007435.hg.1	7.52	5.99	2.87	0.000665	0.024299	IKBKB	inhibitor of kappa light polypeptide gene enhancer in B-cells, kinase beta	Multiple_Complex	3551	6.56	7.52	-1.94	0.017502	0.104246	IKBKB	inhibitor of kappa light polypeptide gene enhancer in B-cells, kinase beta
TC0200010607.hg.1	10.77	9.87	1.88	4.8e-05	0.011007	CREB1	cAMP responsive element binding protein 1	Multiple_Complex	1385	10.41	10.77	-1.29	0.007704	0.065831	CREB1	cAMP responsive element binding protein 1
TC1600006652.hg.1	11.35	10.59	1.69	0.002561	0.042573	TNFRSF12A	tumor necrosis factor receptor superfamily, member 12A	Multiple_Complex	51330	12.14	11.35	1.74	0.00486	0.051883	TNFRSF12A	tumor necrosis factor receptor superfamily, member 12A
TC0100015756.hg.1	11.04	10.34	1.63	0.002355	0.040567	ARNT	aryl hydrocarbon receptor nuclear translocator	Multiple_Complex	405	10.34	11.04	-1.62	0.001432	0.028098	ARNT	aryl hydrocarbon receptor nuclear translocator
TC0600014333.hg.1	6.93	6.25	1.61	0.002046	0.038129	MICAL1	microtubule associated monooxygenase, calponin and LIM domain containing 1	Multiple_Complex	64780	6.6	6.93	-1.26	0.025556	0.130074	MICAL1	microtubule associated monooxygenase, calponin and LIM domain containing 1
TC1500006965.hg.1	9.74	7.98	3.38	0.000759	0.025197	RAD51	RAD51 recombinase	Multiple_Complex	5888	8.51	9.74	-2.34	0.015335	0.096792	RAD51	RAD51 recombinase
TC1700006525.hg.1	12.6	11.04	2.95	0.001089	0.029239	RPA1	replication protein A1	Multiple_Complex	6117	11.94	12.6	-1.59	0.015958	0.099441	RPA1	replication protein A1
TC0200014404.hg.1	11.03	9.75	2.43	0.0005	0.022094	MCM6	minichromosome maintenance complex component 6	Multiple_Complex	4175	9.64	11.03	-2.62	0.00022	0.012439	MCM6	minichromosome maintenance complex component 6
TC1100008039.hg.1	7.9	6.85	2.07	0.000183	0.016072	MUS81	MUS81 structure-specific endonuclease subunit	Multiple_Complex	80198	7.34	7.9	-1.47	0.006424	0.059338	MUS81	MUS81 structure-specific endonuclease subunit
TC0800011137.hg.1	10.51	9.47	2.07	0.003512	0.04952	RAD54B	RAD54 homolog B (S. cerevisiae); fibrinogen silencer binding protein	Multiple_Complex	25788; 100861412	9.3	10.51	-2.32	0.009303	0.073275	RAD54B	RAD54 homolog B (S. cerevisiae); fibrinogen silencer binding protein
TC1600007718.hg.1	9.57	8.53	2.05	0.000336	0.01959	ORC6	origin recognition complex subunit 6	Multiple_Complex	23594	8.53	9.57	-2.05	0.000964	0.023373	ORC6	origin recognition complex subunit 6
TC1100006644.hg.1	15.54	14.56	1.96	0.000143	0.015056	RRM1	ribonucleotide reductase M1	Multiple_Complex	6240	14.76	15.54	-1.72	0.000845	0.021858	RRM1	ribonucleotide reductase M1
TC1100012002.hg.1	11.39	10.45	1.92	0.000428	0.021404	MRE11A	MRE11 homolog A, double strand break repair nuclease	Multiple_Complex	4361	9.93	11.39	-2.74	0.001164	0.025452	MRE11A	MRE11 homolog A, double strand break repair nuclease
TC1500008252.hg.1	9.83	8.93	1.87	0.000278	0.018279	FANCI	Fanconi anemia complementation group I	Multiple_Complex	55215	9.13	9.83	-1.63	0.001068	0.024452	FANCI	Fanconi anemia complementation group I
TC0700011493.hg.1	13.05	12.16	1.84	8.9e-05	0.012873	BAZ1B	bromodomain adjacent to zinc finger domain 1B	Multiple_Complex	9031	12.14	13.05	-1.87	0.00125	0.026188	BAZ1B	bromodomain adjacent to zinc finger domain 1B
TC0300013447.hg.1	12.94	12.26	1.6	0.001979	0.037583	RFC4	replication factor C subunit 4	Multiple_Complex	5984	11.91	12.94	-2.04	0.000172	0.011618	RFC4	replication factor C subunit 4
TC1100013111.hg.1	11.75	11.09	1.59	0.000438	0.021418	CHEK1	checkpoint kinase 1	Multiple_Complex	1111	11.11	11.75	-1.57	0.003355	0.042573	CHEK1	checkpoint kinase 1
TC0700011969.hg.1	14.05	13.37	1.59	0.000312	0.019009	MCM7	minichromosome maintenance complex component 7	Multiple_Complex	4176	13.35	14.05	-1.62	0.00028	0.014039	MCM7	minichromosome maintenance complex component 7
TC1700010420.hg.1	5.09	6.32	-2.35	0.000576	0.023198	SLFN11	schlafen family member 11	Multiple_Complex	91607	8.12	5.09	8.19	1e-06	0.001991	SLFN11	schlafen family member 11
TC1200008845.hg.1	5.12	4.17	1.93	0.003004	0.046253	RAD9B	RAD9 checkpoint clamp component B	Multiple_Complex	144715	3.88	5.12	-2.36	0.004299	0.048861	RAD9B	RAD9 checkpoint clamp component B
TC1600009217.hg.1	3.25	11.04	-220.68	1.2e-05	0.009032	SRL	sarcalumenin	Coding	6345	3.25	3.25	1	0.945188	0.976371	SRL	sarcalumenin
TC2100007176.hg.1	5.46	12.97	-182.24	0.000129	0.014494	PCP4	Purkinje cell protein 4	Multiple_Complex	5121	8.06	5.46	6.06	0.000257	0.013527	PCP4	Purkinje cell protein 4
TC1700008123.hg.1	5.37	12	-98.92	5.3e-05	0.011144	MYL4	myosin light chain 4	Multiple_Complex	4635	8.7	5.37	10.08	0.00133	0.027103	MYL4	myosin light chain 4
TC1900011086.hg.1	4.61	9.83	-37.31	4.9e-05	0.011007	NTN5	netrin 5	Multiple_Complex	126147	7.14	4.61	5.77	0.000295	0.014343	NTN5	netrin 5
TC0Y00007322.hg.1	4.05	9.16	-34.45	0.000123	0.014266	RPS4Y1	ribosomal protein S4, Y-linked 1	Multiple_Complex	6192	4.15	4.05	1.07	0.770868	0.890544	RPS4Y1	ribosomal protein S4, Y-linked 1
TC0600009843.hg.1	4.21	8.69	-22.26	4.1e-05	0.010422	PLEKHG1	pleckstrin homology domain containing, family G (with RhoGef domain) member 1	Multiple_Complex	57480	6.89	4.21	6.37	0.000524	0.017942	PLEKHG1	pleckstrin homology domain containing, family G (with RhoGef domain) member 1
TC0500010615.hg.1	6.82	11.08	-19.12	8e-06	0.009032	SEPP1	selenoprotein P, plasma, 1	Multiple_Complex	6414	10.8	6.82	15.74	1.2e-05	0.00505	SEPP1	selenoprotein P, plasma, 1
TC0X00010207.hg.1	3.87	7.93	-16.69	8.8e-05	0.012873	POF1B	premature ovarian failure, 1B	Multiple_Complex	79983	5.44	3.87	2.96	0.025316	0.129218	POF1B	premature ovarian failure, 1B
TC0500011352.hg.1	6.2	10.21	-16.14	7.4e-05	0.012325	EDIL3	EGF-like repeats and discoidin I-like domains 3	Multiple_Complex	10085	10.5	6.2	19.75	7e-06	0.004389	EDIL3	EGF-like repeats and discoidin I-like domains 3
TC0200010443.hg.1	6.36	10.31	-15.45	0.000125	0.014266	CFLAR	CASP8 and FADD like apoptosis regulator	Multiple_Complex	8837	8.73	6.36	5.19	0.0002	0.012336	CFLAR	CASP8 and FADD like apoptosis regulator
TC1100007056.hg.1	6.05	9.99	-15.36	0.000481	0.022094	NELL1	neural EGFL like 1	Multiple_Complex	4745	9.47	6.05	10.72	0.000882	0.022275	NELL1	neural EGFL like 1
TC1700007204.hg.1	6.57	10.38	-14.05	2.1e-05	0.009032	SPECC1	sperm antigen with calponin homology and coiled-coil domains 1	Multiple_Complex	92521	11.01	6.57	21.72	9e-06	0.00444	SPECC1	sperm antigen with calponin homology and coiled-coil domains 1
TC0400008892.hg.1	11.11	14.89	-13.72	3e-06	0.009032	HHIP	hedgehog interacting protein	Multiple_Complex	64399	14.57	11.11	10.99	3e-06	0.003048	HHIP	hedgehog interacting protein
TC1900012044.hg.1	5.18	8.72	-11.7	0.001067	0.029236	GP6	glycoprotein VI (platelet)	Multiple_Complex	51206	7.58	5.18	5.3	0.000134	0.010415	GP6	glycoprotein VI (platelet)
TC1700012274.hg.1	4.96	8.47	-11.38	0.000659	0.024189	ITGB3	integrin beta 3	Multiple_Complex	3690	7.13	4.96	4.51	0.001037	0.024027	ITGB3	integrin beta 3
TC1900009752.hg.1	6.32	9.77	-10.97	0.00016	0.015503	PRDX2	peroxiredoxin 2	Multiple_Complex	7001	6.28	6.32	-1.03	0.516062	0.732067	PRDX2	peroxiredoxin 2
TC0500011194.hg.1	5.21	8.66	-10.96	0.001225	0.030745	F2RL2	coagulation factor II (thrombin) receptor-like 2	Coding	2151	5.78	5.21	1.49	0.115158	0.319987	F2RL2	coagulation factor II (thrombin) receptor-like 2
TC0100011267.hg.1	3.5	6.75	-9.52	0.002064	0.038165	ATP2B4	ATPase, Ca++ transporting, plasma membrane 4	Multiple_Complex	493	7.01	3.5	11.44	3.7e-05	0.006164	ATP2B4	ATPase, Ca++ transporting, plasma membrane 4
TC0800008124.hg.1	8.86	12.03	-9.01	2.4e-05	0.009032	CA3	carbonic anhydrase III	Multiple_Complex	761	11.54	8.86	6.4	8e-06	0.004389	CA3	carbonic anhydrase III
TC0900011370.hg.1	5.95	9.12	-8.97	0.000468	0.021894	BRINP1	bone morphogenetic protein/retinoic acid inducible neural-specific 1	Multiple_Complex	1620	8.79	5.95	7.15	0.000113	0.009815	BRINP1	bone morphogenetic protein/retinoic acid inducible neural-specific 1
TC0900010570.hg.1	5.17	8.31	-8.84	6.3e-05	0.011631	FRMD3	FERM domain containing 3	Multiple_Complex	257019	7.77	5.17	6.07	0.000274	0.014023	FRMD3	FERM domain containing 3
TC1900008044.hg.1	5.12	8.26	-8.81	0.000977	0.028089	NCCRP1	non-specific cytotoxic cell receptor protein 1 homolog (zebrafish)	Multiple_Complex	342897	5.55	5.12	1.35	0.076146	0.25045	NCCRP1	non-specific cytotoxic cell receptor protein 1 homolog (zebrafish)
TC0X00008034.hg.1	5.1	8.23	-8.77	5.4e-05	0.011144	NRK	Nik related kinase	Multiple_Complex	203447	9.59	5.1	22.52	6e-06	0.004272	NRK	Nik related kinase
TC1800008943.hg.1	3.15	6.27	-8.71	0.002457	0.041618	CDH19	cadherin 19, type 2	Multiple_Complex	28513	5.63	3.15	5.58	0.007297	0.063573	CDH19	cadherin 19, type 2
TC0200013456.hg.1	6.03	9.13	-8.55	0.000318	0.019097	LOC442028	uncharacterized LOC442028; Transcript Identified by AceView, Entrez Gene ID(s) 729171	Multiple_Complex	442028	6.2	6.03	1.12	0.790765	0.90168	LOC442028	uncharacterized LOC442028; Transcript Identified by AceView, Entrez Gene ID(s) 729171
TC0300006465.hg.1	9.16	12.22	-8.39	0.000141	0.015007	LRRN1	leucine rich repeat neuronal 1	Multiple_Complex	57633	10.14	9.16	1.98	0.007484	0.064655	LRRN1	leucine rich repeat neuronal 1
TC0X00008596.hg.1	5.86	8.86	-7.98	0.000213	0.016397	CDR1	Memczak2013 ANTISENSE, CDS, coding, downstream_end, upstream_start, UTR3, UTR5 best transcript NM_004065; CDR1 antisense RNA; CDR1 antisense RNA [Source:HGNC Symbol;Acc:HGNC:48926]	NonCoding	NA	11.77	5.86	60.21	3e-06	0.003048	CDR1	Memczak2013 ANTISENSE, CDS, coding, downstream_end, upstream_start, UTR3, UTR5 best transcript NM_004065; CDR1 antisense RNA; CDR1 antisense RNA [Source:HGNC Symbol;Acc:HGNC:48926]
TC2000009802.hg.1	7.95	10.93	-7.9	0.000267	0.018204	NKAIN4	Na+/K+ transporting ATPase interacting 4	Multiple_Complex	128414	6.07	7.95	-3.68	0.002987	0.040195	NKAIN4	Na+/K+ transporting ATPase interacting 4
TC0500011146.hg.1	9.26	12.23	-7.86	2.5e-05	0.009032	ENC1	ectodermal-neural cortex 1 (with BTB domain)	Multiple_Complex	8507	10.7	9.26	2.71	0.003329	0.042329	ENC1	ectodermal-neural cortex 1 (with BTB domain)
TC0200015221.hg.1	10.28	13.24	-7.77	0.000198	0.016172	MSTN	myostatin	Coding	2660	13.19	10.28	7.52	3.5e-05	0.006164	MSTN	myostatin
TC0100012097.hg.1	4.12	7.04	-7.58	0.00427	0.05498	LGALS8	lectin, galactoside-binding, soluble, 8	Multiple_Complex	3964	6.29	4.12	4.52	0.024662	0.12706	LGALS8	lectin, galactoside-binding, soluble, 8
TC0200010636.hg.1	7.49	10.38	-7.43	0.000489	0.022094	MAP2	microtubule associated protein 2	Multiple_Complex	4133	8.95	7.49	2.76	0.000402	0.016331	MAP2	microtubule associated protein 2
TC1700010682.hg.1	9.74	12.63	-7.41	7.5e-05	0.012325	KRT17	keratin 17, type I	Multiple_Complex	3872	12.13	9.74	5.23	0.000284	0.014055	KRT17	keratin 17, type I
TC1100010897.hg.1	8.17	11.05	-7.33	0.000518	0.02219	UBE2L6	ubiquitin-conjugating enzyme E2L 6	Multiple_Complex	9246	10.57	8.17	5.24	0.00155	0.029481	UBE2L6	ubiquitin-conjugating enzyme E2L 6
TC1500009457.hg.1	5.82	8.68	-7.26	7.4e-05	0.012325	MYO5A	myosin VA	Multiple_Complex	4644	8.47	5.82	6.27	6.4e-05	0.007616	MYO5A	myosin VA
TC0500009097.hg.1	4.3	7.1	-6.96	0.000688	0.024515	SYNPO	synaptopodin	Multiple_Complex	11346	4.91	4.3	1.53	0.0715	0.241576	SYNPO	synaptopodin
TC0500009587.hg.1	7.62	10.39	-6.85	0.006425	0.065504	HIGD2A	HIG1 hypoxia inducible domain family, member 2A	Multiple_Complex	192286	9.54	7.62	3.79	0.016268	0.100435	HIGD2A	HIG1 hypoxia inducible domain family, member 2A
TC1100012389.hg.1	4.72	7.49	-6.84	0.000697	0.024564	CADM1	cell adhesion molecule 1	Multiple_Complex	23705	5.83	4.72	2.16	0.013236	0.089078	CADM1	cell adhesion molecule 1
TC1100007728.hg.1	7.15	9.92	-6.79	0.001017	0.028702	FAM111A	family with sequence similarity 111, member A	Multiple_Complex	63901	9.29	7.15	4.39	0.000796	0.021301	FAM111A	family with sequence similarity 111, member A
TC0X00008940.hg.1	7.38	10.12	-6.69	0.000308	0.018806	MXRA5	matrix-remodelling associated 5	Coding	25878	10.95	7.38	11.84	9.8e-05	0.009317	MXRA5	matrix-remodelling associated 5
TC1500008170.hg.1	4.94	7.67	-6.66	1.5e-05	0.009032	ALPK3	alpha kinase 3	Multiple_Complex	57538	8.14	4.94	9.25	3.3e-05	0.006151	ALPK3	alpha kinase 3
TC1200010838.hg.1	6.01	8.66	-6.31	0.009696	0.081568	ZNF385A	zinc finger protein 385A	Multiple_Complex	25946	7.18	6.01	2.25	0.054095	0.203513	ZNF385A	zinc finger protein 385A
TC1000012329.hg.1	9.3	11.96	-6.31	0.000104	0.01317	BNIP3	BCL2/adenovirus E1B 19kDa interacting protein 3	Multiple_Complex	664	9.5	9.3	1.15	0.390683	0.63497	BNIP3	BCL2/adenovirus E1B 19kDa interacting protein 3
TC0300008979.hg.1	7.28	9.93	-6.26	6.5e-05	0.011933	CLSTN2	calsyntenin 2	Multiple_Complex	64084	10.17	7.28	7.42	9.2e-05	0.009074	CLSTN2	calsyntenin 2
TC2000009317.hg.1	9.42	12.03	-6.11	4.7e-05	0.011007	SULF2	sulfatase 2	Multiple_Complex	55959	12.01	9.42	6.01	4.4e-05	0.006326	SULF2	sulfatase 2
TC1900009970.hg.1	2.88	5.48	-6.08	0.001264	0.031087	BST2	bone marrow stromal cell antigen 2	Multiple_Complex	684	2.82	2.88	-1.04	0.93407	0.97139	BST2	bone marrow stromal cell antigen 2
TC0300006669.hg.1	9.88	12.47	-6.01	0.000582	0.023226	LSM3	LSM3 homolog, U6 small nuclear RNA and mRNA degradation associated	Multiple_Complex	27258	11.83	9.88	3.87	0.000289	0.014163	LSM3	LSM3 homolog, U6 small nuclear RNA and mRNA degradation associated
TC0500013328.hg.1	5.98	8.56	-5.99	0.000207	0.016172	FAM169A	family with sequence similarity 169, member A	Multiple_Complex	26049	8.24	5.98	4.8	0.000534	0.017965	FAM169A	family with sequence similarity 169, member A
TC1200009985.hg.1	4.7	7.28	-5.99	0.010222	0.083976	GSG1	germ cell associated 1	Coding	83445	6.02	4.7	2.5	0.052739	0.2007	GSG1	germ cell associated 1
TC1500007839.hg.1	7.45	9.97	-5.76	0.000246	0.017389	ISLR	immunoglobulin superfamily containing leucine-rich repeat	Multiple_Complex	3671	8.63	7.45	2.27	0.003003	0.040264	ISLR	immunoglobulin superfamily containing leucine-rich repeat
TC0300008148.hg.1	8.15	10.65	-5.66	0.001346	0.031577	TMEM45A	transmembrane protein 45A	Multiple_Complex	55076	9.34	8.15	2.28	0.007027	0.062589	TMEM45A	transmembrane protein 45A
TC1800007335.hg.1	5.89	8.38	-5.6	0.000838	0.026468	LOC100287225	uncharacterized LOC100287225; novel transcript	NonCoding	100287225	6.84	5.89	1.93	0.01253	0.08597	LOC100287225	uncharacterized LOC100287225; novel transcript
TC2200006833.hg.1	5.08	7.56	-5.58	0.003008	0.046253	BCR	breakpoint cluster region	Multiple_Complex	613	8.43	5.08	10.21	0.000208	0.012376	BCR	breakpoint cluster region
TC0100011621.hg.1	9.81	12.27	-5.48	3.3e-05	0.009696	TGFB2	transforming growth factor beta 2; TGFB2 overlapping transcript 1	Multiple_Complex	7042; 103611157	12.69	9.81	7.35	2.3e-05	0.005732	TGFB2	transforming growth factor beta 2; TGFB2 overlapping transcript 1
TC0200015266.hg.1	7.12	9.57	-5.44	0.001187	0.030451	TMEFF2	transmembrane protein with EGF-like and two follistatin-like domains 2	Multiple_Complex	23671	7.24	7.12	1.08	0.367093	0.614247	TMEFF2	transmembrane protein with EGF-like and two follistatin-like domains 2
TC1000012050.hg.1	8.24	10.66	-5.37	9e-06	0.009032	FGFR2	fibroblast growth factor receptor 2	Multiple_Complex	2263	8.56	8.24	1.25	0.274069	0.525124	FGFR2	fibroblast growth factor receptor 2
TC0300013784.hg.1	8.52	10.93	-5.32	0.000175	0.015854	CAV3	caveolin 3	Coding	859	12.03	8.52	11.37	3.1e-05	0.006104	CAV3	caveolin 3
TC0100010921.hg.1	6.98	9.39	-5.31	0.000346	0.019779	HMCN1	hemicentin 1	Multiple_Complex	83872	7.84	6.98	1.81	0.007749	0.0659	HMCN1	hemicentin 1
TC1200010516.hg.1	12.17	14.51	-5.04	4e-06	0.009032	SLC38A1	solute carrier family 38, member 1	Multiple_Complex	81539	14.45	12.17	4.84	2.9e-05	0.006104	SLC38A1	solute carrier family 38, member 1
TC1900011542.hg.1	12.13	14.45	-5.01	6e-06	0.009032	PEG3	paternally expressed 3; zinc finger, imprinted 2	Multiple_Complex	5178; 23619	11.03	12.13	-2.14	0.002093	0.03437	PEG3	paternally expressed 3; zinc finger, imprinted 2
TC0200008270.hg.1	7	9.32	-4.97	0.000124	0.014266	ATOH8	atonal bHLH transcription factor 8	Multiple_Complex	84913	9.23	7	4.69	0.001248	0.026164	ATOH8	atonal bHLH transcription factor 8
TC0100007103.hg.1	3.79	6.11	-4.97	0.000493	0.022094	PADI3	peptidyl arginine deiminase, type III	Coding	51702	5.64	3.79	3.61	0.001034	0.024022	PADI3	peptidyl arginine deiminase, type III
TC1100007233.hg.1	5.3	7.58	-4.86	0.006121	0.06398	KIAA1549L	KIAA1549-like	Multiple_Complex	25758	8.94	5.3	12.45	0.001485	0.028821	KIAA1549L	KIAA1549-like
TC1500007238.hg.1	4.18	6.46	-4.85	0.002166	0.039046	TMOD2	tropomodulin 2 (neuronal)	Multiple_Complex	29767	5.38	4.18	2.29	0.015031	0.095606	TMOD2	tropomodulin 2 (neuronal)
TC1000008955.hg.1	4.82	7.08	-4.8	0.009822	0.082129	PLEKHS1	pleckstrin homology domain containing, family S member 1	Coding	79949	6.21	4.82	2.62	0.002659	0.038021	PLEKHS1	pleckstrin homology domain containing, family S member 1
TC1700009850.hg.1	6.6	8.86	-4.79	0.000132	0.014601	PMP22	peripheral myelin protein 22	Multiple_Complex	5376	8.81	6.6	4.63	0.00021	0.012413	PMP22	peripheral myelin protein 22
TC0500007681.hg.1	8.94	11.2	-4.78	5.8e-05	0.011337	OCLN	occludin	Multiple_Complex	100506658	9.44	8.94	1.41	0.021622	0.117827	OCLN	occludin
TC1600007464.hg.1	7.34	9.59	-4.75	0.009159	0.078983	MYLPF	myosin light chain, phosphorylatable, fast skeletal muscle	Multiple_Complex	29895	7.81	7.34	1.38	0.061058	0.21905	MYLPF	myosin light chain, phosphorylatable, fast skeletal muscle
TC0200012429.hg.1	5.6	7.84	-4.72	0.63734	0.814107	PPM1B	Memczak2013 ANTISENSE, coding, INTERNAL, intronic best transcript NM_001033556	NonCoding	NA	7.38	5.6	3.43	0.546403	0.752942	PPM1B	Memczak2013 ANTISENSE, coding, INTERNAL, intronic best transcript NM_001033556
TC1200011002.hg.1	10.03	12.27	-4.72	0.000206	0.016172	LRIG3	leucine-rich repeats and immunoglobulin-like domains 3	Multiple_Complex	121227	11.6	10.03	2.97	2.5e-05	0.005923	LRIG3	leucine-rich repeats and immunoglobulin-like domains 3
TC1900011481.hg.1	5.47	7.7	-4.72	0.002282	0.039879	SBK2	SH3 domain binding kinase family, member 2	Coding	646643	5.56	5.47	1.07	0.722318	0.864341	SBK2	SH3 domain binding kinase family, member 2
TC0900011192.hg.1	8.3	10.53	-4.7	0.001762	0.035617	LPAR1	lysophosphatidic acid receptor 1	Multiple_Complex	1902	10.2	8.3	3.74	0.003012	0.040275	LPAR1	lysophosphatidic acid receptor 1
TC1200006604.hg.1	11.75	13.97	-4.65	0.013449	0.098011	CD9	CD9 molecule	Multiple_Complex	928	13.83	11.75	4.22	0.000352	0.015412	CD9	CD9 molecule
TC0500012248.hg.1	7.25	9.46	-4.61	0.000199	0.016172	NDUFA2	NADH dehydrogenase (ubiquinone) 1 alpha subcomplex, 2, 8kDa	Multiple_Complex	4695	8.94	7.25	3.22	0.001034	0.024022	NDUFA2	NADH dehydrogenase (ubiquinone) 1 alpha subcomplex, 2, 8kDa
TC0500007238.hg.1	3.27	5.48	-4.61	0.001321	0.031477	C7	complement component 7	Multiple_Complex	730	3.5	3.27	1.17	0.12432	0.333765	C7	complement component 7
TC1700006946.hg.1	8.75	10.95	-4.59	0.000231	0.016993	HS3ST3B1	heparan sulfate (glucosamine) 3-O-sulfotransferase 3B1	Multiple_Complex	9953	10.27	8.75	2.87	0.000781	0.02112	HS3ST3B1	heparan sulfate (glucosamine) 3-O-sulfotransferase 3B1
TC0X00010849.hg.1	9.39	11.55	-4.47	0.000606	0.023549	GPC4	glypican 4	Multiple_Complex	2239	10.56	9.39	2.25	0.014809	0.094785	GPC4	glypican 4
TC1100007257.hg.1	6.6	8.75	-4.46	0.010641	0.086186	CAT	catalase	Multiple_Complex	847	8.56	6.6	3.91	0.001688	0.030757	CAT	catalase
TC1000008574.hg.1	12.27	14.42	-4.44	7e-06	0.009032	PGAM1	phosphoglycerate mutase 1 (brain)	Multiple_Complex	5223	13.64	12.27	2.58	1.3e-05	0.005215	PGAM1	phosphoglycerate mutase 1 (brain)
TC1100010730.hg.1	7.33	9.48	-4.42	0.010395	0.084883	ACP2	acid phosphatase 2, lysosomal	Multiple_Complex	53	8.87	7.33	2.91	0.017547	0.104378	ACP2	acid phosphatase 2, lysosomal
TC0200007237.hg.1	7.54	9.68	-4.41	0.00015	0.015255	CRIM1	cysteine rich transmembrane BMP regulator 1 (chordin-like)	Multiple_Complex	51232	9.5	7.54	3.9	0.000729	0.020721	CRIM1	cysteine rich transmembrane BMP regulator 1 (chordin-like)
TC0400010750.hg.1	5.24	7.38	-4.39	0.005362	0.060118	NMU	neuromedin U	Multiple_Complex	10874	6.14	5.24	1.86	0.057163	0.209825	NMU	neuromedin U
TC0300008514.hg.1	9.23	11.34	-4.31	0.001269	0.031087	NDUFB4	NADH dehydrogenase (ubiquinone) 1 beta subcomplex, 4, 15kDa	Multiple_Complex	4710	11.11	9.23	3.68	0.00233	0.036109	NDUFB4	NADH dehydrogenase (ubiquinone) 1 beta subcomplex, 4, 15kDa
TC0300006631.hg.1	7.93	10.02	-4.26	0.000205	0.016172	MKRN2	makorin ring finger protein 2	Multiple_Complex	23609	9.58	7.93	3.14	0.000756	0.020824	MKRN2	makorin ring finger protein 2
TC0200010536.hg.1	3.63	5.72	-4.26	0.029794	0.150074	PARD3B	par-3 family cell polarity regulator beta	Multiple_Complex	117583	5.12	3.63	2.8	0.211675	0.454557	PARD3B	par-3 family cell polarity regulator beta
TC1100010440.hg.1	6.62	8.71	-4.26	0.000201	0.016172	MPPED2	metallophosphoesterase domain containing 2	Multiple_Complex	744	7.78	6.62	2.24	0.004252	0.04859	MPPED2	metallophosphoesterase domain containing 2
TC0300008551.hg.1	8.74	10.83	-4.24	0.000151	0.015255	FAM162A	family with sequence similarity 162, member A	Multiple_Complex	26355	10	8.74	2.39	0.00642	0.059338	FAM162A	family with sequence similarity 162, member A
TC2000007083.hg.1	6.7	8.78	-4.23	0.001932	0.037159	ID1	inhibitor of DNA binding 1, dominant negative helix-loop-helix protein	Multiple_Complex	3397	9.88	6.7	9.06	8.1e-05	0.008545	ID1	inhibitor of DNA binding 1, dominant negative helix-loop-helix protein
TC1700009809.hg.1	8	10.07	-4.22	0.000982	0.028089	HS3ST3A1	heparan sulfate (glucosamine) 3-O-sulfotransferase 3A1	Coding	9955	9.38	8	2.61	0.004151	0.047861	HS3ST3A1	heparan sulfate (glucosamine) 3-O-sulfotransferase 3A1
TC0300010240.hg.1	10.38	12.45	-4.21	1.8e-05	0.009032	SEC13	SEC13 homolog, nuclear pore and COPII coat complex component	Multiple_Complex	6396	12.59	10.38	4.65	1e-06	0.001991	SEC13	SEC13 homolog, nuclear pore and COPII coat complex component
TC1900007125.hg.1	9.13	11.19	-4.16	1.2e-05	0.009032	NACC1	nucleus accumbens associated 1, BEN and BTB (POZ) domain containing	Multiple_Complex	112939	10.84	9.13	3.25	4.2e-05	0.006326	NACC1	nucleus accumbens associated 1, BEN and BTB (POZ) domain containing
TC0500009478.hg.1	8.23	10.29	-4.16	0.00134	0.031577	RPL26L1	ribosomal protein L26-like 1	Coding	51121	9.53	8.23	2.46	0.004159	0.047935	RPL26L1	ribosomal protein L26-like 1
TC0300013938.hg.1	6.39	8.44	-4.15	0.001727	0.035484	VGLL4	vestigial-like family member 4	Multiple_Complex	9686	8.66	6.39	4.82	0.003827	0.046031	VGLL4	vestigial-like family member 4
TC1200010903.hg.1	5.13	7.18	-4.13	0.001088	0.029239	ANKRD52	Zhang2013 ALT_ACCEPTOR, ALT_DONOR, coding, INTERNAL, intronic best transcript NM_173595	NonCoding	NA	7.01	5.13	3.66	0.001209	0.025849	ANKRD52	Zhang2013 ALT_ACCEPTOR, ALT_DONOR, coding, INTERNAL, intronic best transcript NM_173595
TC0X00008253.hg.1	9.84	11.88	-4.11	2.1e-05	0.009032	UBE2A	ubiquitin conjugating enzyme E2A	Multiple_Complex	7319	12.02	9.84	4.52	9e-05	0.008968	UBE2A	ubiquitin conjugating enzyme E2A
TC0X00010643.hg.1	10.93	12.97	-4.11	6.2e-05	0.011537	42984	septin 6	Multiple_Complex	23157	11.99	10.93	2.08	0.002272	0.035677	42984	septin 6
TC1000012428.hg.1	6.67	8.71	-4.1	0.000545	0.022454	AKR1C3	aldo-keto reductase family 1, member C3	Multiple_Complex	8644	6.21	6.67	-1.37	0.016547	0.1012	AKR1C3	aldo-keto reductase family 1, member C3
TC1900008931.hg.1	4.86	6.89	-4.09	0.00237	0.040629	RFPL4A	ret finger protein-like 4A	Coding	342931	6.65	4.86	3.47	0.002992	0.040233	RFPL4A	ret finger protein-like 4A
TC0500011712.hg.1	4.49	6.51	-4.08	0.022137	0.127191	EPB41L4A	erythrocyte membrane protein band 4.1 like 4A	Multiple_Complex	64097	6.5	4.49	4.03	0.01114	0.080908	EPB41L4A	erythrocyte membrane protein band 4.1 like 4A
TC2200009235.hg.1	12.07	14.1	-4.07	0.009706	0.081587	SNRPD3	small nuclear ribonucleoprotein D3 polypeptide	Multiple_Complex	6634	13.86	12.07	3.44	0.003069	0.04063	SNRPD3	small nuclear ribonucleoprotein D3 polypeptide
TC1200012725.hg.1	6.57	8.6	-4.07	0.000164	0.015503	FAM101A	family with sequence similarity 101, member A	Multiple_Complex	144347	7.61	6.57	2.06	0.003516	0.043785	FAM101A	family with sequence similarity 101, member A
TC0800008324.hg.1	5.17	7.19	-4.06	0.000156	0.015503	MATN2	matrilin 2	Multiple_Complex	4147	6.05	5.17	1.84	0.014945	0.095315	MATN2	matrilin 2
TC1900011901.hg.1	8.65	10.65	-4.02	0.000334	0.01959	SLC35E1	solute carrier family 35, member E1	Multiple_Complex	79939	9.98	8.65	2.52	0.000431	0.016706	SLC35E1	solute carrier family 35, member E1
TC1400007548.hg.1	6.61	8.61	-3.99	0.000472	0.021976	GALNT16	polypeptide N-acetylgalactosaminyltransferase 16	Multiple_Complex	57452	8.46	6.61	3.59	0.001557	0.029506	GALNT16	polypeptide N-acetylgalactosaminyltransferase 16
TC0100017446.hg.1	5.19	7.19	-3.98	0.000896	0.027114	SUSD4	sushi domain containing 4	Multiple_Complex	55061	5.91	5.19	1.64	0.025148	0.128595	SUSD4	sushi domain containing 4
TC0300006605.hg.1	7.01	9	-3.97	0.00694	0.068402	ATG7	autophagy related 7	Multiple_Complex	10533	8.79	7.01	3.42	0.007281	0.063476	ATG7	autophagy related 7
TC0200008260.hg.1	6.95	8.92	-3.93	3.2e-05	0.009696	VAMP8	vesicle associated membrane protein 8	Multiple_Complex	8673	8.84	6.95	3.71	0.00022	0.012439	VAMP8	vesicle associated membrane protein 8
TC1100010400.hg.1	8.71	10.68	-3.91	0.000525	0.022254	LGR4	leucine-rich repeat containing G protein-coupled receptor 4	Multiple_Complex	55366	10.57	8.71	3.63	0.000378	0.016035	LGR4	leucine-rich repeat containing G protein-coupled receptor 4
TC0400008609.hg.1	6.83	8.8	-3.9	0.001542	0.033542	KIAA1109	KIAA1109	Multiple_Complex	84162	7.3	6.83	1.38	0.123475	0.332408	KIAA1109	KIAA1109
TC0100017145.hg.1	7.01	8.97	-3.87	7.5e-05	0.012325	PLXNA2	plexin A2	Multiple_Complex	5362	8.84	7.01	3.54	2.9e-05	0.006104	PLXNA2	plexin A2
TC0X00007655.hg.1	6.3	8.26	-3.87	0.002576	0.042704	SLC16A2	solute carrier family 16, member 2 (thyroid hormone transporter)	Multiple_Complex	6567	7.51	6.3	2.3	0.004885	0.051923	SLC16A2	solute carrier family 16, member 2 (thyroid hormone transporter)
TC2100006659.hg.1	4.7	6.65	-3.86	0.00095	0.027726	CXADR	coxsackie virus and adenovirus receptor	Multiple_Complex	1525	5.18	4.7	1.39	0.086303	0.269122	CXADR	coxsackie virus and adenovirus receptor
TC0X00009964.hg.1	8.87	10.81	-3.84	0.001669	0.034969	PDZD11	PDZ domain containing 11	Multiple_Complex	51248	10.02	8.87	2.22	0.008105	0.067538	PDZD11	PDZ domain containing 11
TC0300011628.hg.1	9.17	11.11	-3.82	3.3e-05	0.009696	ROBO1	roundabout guidance receptor 1	Multiple_Complex	6091	11.41	9.17	4.7	2.2e-05	0.005732	ROBO1	roundabout guidance receptor 1
TSUnmapped00000585.hg.1	6.69	8.62	-3.82	0.001993	0.037696	LRIG1	NA	NonCoding	NA	8.56	6.69	3.64	0.014903	0.095106	LRIG1	NA
TC0100018549.hg.1	10.65	12.57	-3.8	0.00018	0.015964	TNNT2	troponin T type 2 (cardiac)	Multiple_Complex	7139	13.19	10.65	5.83	1.5e-05	0.005258	TNNT2	troponin T type 2 (cardiac)
TC0200016548.hg.1	4.41	6.33	-3.79	0.005063	0.058665	GPD2	glycerol-3-phosphate dehydrogenase 2	Multiple_Complex	2820	4.37	4.41	-1.03	0.417161	0.656006	GPD2	glycerol-3-phosphate dehydrogenase 2
TC1100010739.hg.1	11.29	13.21	-3.78	3.4e-05	0.009696	RAPSN	receptor-associated protein of the synapse	Multiple_Complex	5913	12.9	11.29	3.05	0.000291	0.014199	RAPSN	receptor-associated protein of the synapse
TSUnmapped00000049.hg.1	4.43	6.34	-3.77	0.001426	0.03232	PADI3	peptidyl arginine deiminase, type III	Coding	51702	6.38	4.43	3.88	0.000419	0.016505	PADI3	peptidyl arginine deiminase, type III
TC0X00011389.hg.1	6.88	8.77	-3.72	0.00067	0.024317	NKAP	NFKB activating protein	Multiple_Complex	79576	8.12	6.88	2.36	0.00543	0.055094	NKAP	NFKB activating protein
TC0X00008259.hg.1	10.71	12.6	-3.71	0.000613	0.023559	NDUFA1	NADH dehydrogenase (ubiquinone) 1 alpha subcomplex, 1, 7.5kDa	Multiple_Complex	4694	11.89	10.71	2.27	0.003268	0.042026	NDUFA1	NADH dehydrogenase (ubiquinone) 1 alpha subcomplex, 1, 7.5kDa
TC1900011675.hg.1	10.69	12.58	-3.7	0.004878	0.057726	C19orf53	chromosome 19 open reading frame 53	Coding	28974	11.88	10.69	2.28	0.012955	0.088014	C19orf53	chromosome 19 open reading frame 53
TC1200012612.hg.1	9.69	11.57	-3.68	0.005092	0.05891	MED21	mediator complex subunit 21	Multiple_Complex	9412	11.28	9.69	3.01	0.000153	0.010892	MED21	mediator complex subunit 21
TC0400010258.hg.1	6.78	8.65	-3.67	0.000927	0.027257	LGI2	leucine-rich repeat LGI family, member 2	Coding	55203	9.38	6.78	6.05	0.000144	0.010671	LGI2	leucine-rich repeat LGI family, member 2
TC2200006601.hg.1	8.81	10.68	-3.67	0.001327	0.031477	MRPL40	mitochondrial ribosomal protein L40	Multiple_Complex	64976	10.59	8.81	3.44	0.002785	0.038731	MRPL40	mitochondrial ribosomal protein L40
TC0300008524.hg.1	5.22	7.09	-3.67	0.0445	0.190201	STXBP5L	syntaxin binding protein 5-like	Multiple_Complex	9515	6.68	5.22	2.76	0.092711	0.281095	STXBP5L	syntaxin binding protein 5-like
TC0900010886.hg.1	8.8	10.66	-3.63	0.001359	0.031577	PTCH1	patched 1	Multiple_Complex	5727	9.93	8.8	2.18	0.007936	0.066592	PTCH1	patched 1
TC0600009862.hg.1	9.77	11.63	-3.62	0.000255	0.017766	AKAP12	A kinase (PRKA) anchor protein 12	Multiple_Complex	9590	11.57	9.77	3.48	0.000462	0.016881	AKAP12	A kinase (PRKA) anchor protein 12
TC0500007258.hg.1	9.35	11.21	-3.62	0.001194	0.030495	GHR	growth hormone receptor	Multiple_Complex	2690	9.49	9.35	1.1	0.154009	0.378458	GHR	growth hormone receptor
TC1400010339.hg.1	11.63	13.49	-3.61	0.004179	0.054321	C14orf2	chromosome 14 open reading frame 2	Multiple_Complex	9556	12.85	11.63	2.32	0.015936	0.099385	C14orf2	chromosome 14 open reading frame 2
TC0300010411.hg.1	9.12	10.96	-3.6	5.2e-05	0.011144	HACL1	2-hydroxyacyl-CoA lyase 1	Multiple_Complex	26061	10.68	9.12	2.95	8.3e-05	0.008589	HACL1	2-hydroxyacyl-CoA lyase 1
TC0200016424.hg.1	10.83	12.68	-3.6	0.001434	0.032444	LBH	limb bud and heart development	Multiple_Complex	81606	11.63	10.83	1.74	0.018844	0.108305	LBH	limb bud and heart development
TC0300006714.hg.1	6.45	8.29	-3.58	0.00718	0.069777	EAF1	ELL associated factor 1	Multiple_Complex	85403	8.55	6.45	4.28	0.010228	0.077089	EAF1	ELL associated factor 1
TC2200008055.hg.1	8.27	10.11	-3.57	0.000665	0.024299	PI4KA	phosphatidylinositol 4-kinase, catalytic, alpha	Multiple_Complex	5297	10.33	8.27	4.17	0.000598	0.019049	PI4KA	phosphatidylinositol 4-kinase, catalytic, alpha
TC1700010019.hg.1	8.97	10.81	-3.57	0.00093	0.027285	MFAP4	microfibrillar associated protein 4	Multiple_Complex	4239	10.08	8.97	2.16	0.005077	0.052882	MFAP4	microfibrillar associated protein 4
TC0500006816.hg.1	4.73	6.56	-3.57	0.003693	0.050745	FAM105A	family with sequence similarity 105, member A	Multiple_Complex	54491	5.53	4.73	1.75	0.117722	0.323954	FAM105A	family with sequence similarity 105, member A
TC0400007169.hg.1	11.2	13.04	-3.57	0.000469	0.021894	PCDH7	protocadherin 7	Multiple_Complex	5099	11.85	11.2	1.56	0.055148	0.20565	PCDH7	protocadherin 7
TC1000011605.hg.1	6.82	8.64	-3.54	0.001402	0.032193	CWF19L1	CWF19-like 1, cell cycle control (S. pombe); small nucleolar RNA, H/ACA box 12	Multiple_Complex	55280; 677800	7.86	6.82	2.06	0.048147	0.189686	CWF19L1	CWF19-like 1, cell cycle control (S. pombe); small nucleolar RNA, H/ACA box 12
TC0300011423.hg.1	8.04	9.85	-3.51	0.000292	0.01876	LRIG1	leucine-rich repeats and immunoglobulin-like domains 1	Multiple_Complex	26018	10.04	8.04	4	0.000287	0.014132	LRIG1	leucine-rich repeats and immunoglobulin-like domains 1
TC1200006656.hg.1	9.73	11.54	-3.51	0.004948	0.058055	C12orf57	chromosome 12 open reading frame 57; RNA, U7 small nuclear 1	Multiple_Complex	113246; 100147744	11.7	9.73	3.9	0.002096	0.03437	C12orf57	chromosome 12 open reading frame 57; RNA, U7 small nuclear 1
TC1100010491.hg.1	6.62	8.44	-3.51	0.001142	0.029841	FBXO3	F-box protein 3	Multiple_Complex	26273	8.23	6.62	3.05	0.002354	0.036142	FBXO3	F-box protein 3
TC0300010424.hg.1	7.65	9.46	-3.5	0.000737	0.025115	DPH3	diphthamide biosynthesis 3	Multiple_Complex	285381	9.21	7.65	2.94	0.000489	0.017351	DPH3	diphthamide biosynthesis 3
TC1100013163.hg.1	8.52	10.32	-3.49	0.00083	0.026329	APIP	APAF1 interacting protein	Multiple_Complex	51074	10.18	8.52	3.17	0.000646	0.019638	APIP	APAF1 interacting protein
TC1100007210.hg.1	11.56	13.36	-3.49	0.000154	0.015503	EIF3M	eukaryotic translation initiation factor 3, subunit M	Multiple_Complex	10480	13.13	11.56	2.98	0.000126	0.010074	EIF3M	eukaryotic translation initiation factor 3, subunit M
TC1900010597.hg.1	9.04	10.84	-3.49	0.005599	0.061205	YIF1B	Yip1 interacting factor homolog B (S. cerevisiae)	Multiple_Complex	90522	9.67	9.04	1.55	0.071694	0.24174	YIF1B	Yip1 interacting factor homolog B (S. cerevisiae)
TC0100014009.hg.1	3.28	5.08	-3.48	0.000912	0.027233	TESK2	testis-specific kinase 2	Multiple_Complex	10420	5.15	3.28	3.64	0.083898	0.264935	TESK2	testis-specific kinase 2
TC1900011449.hg.1	12.63	14.43	-3.48	0.000277	0.018279	TNNT1	troponin T type 1 (skeletal, slow)	Multiple_Complex	7138	13.25	12.63	1.54	0.006005	0.05738	TNNT1	troponin T type 1 (skeletal, slow)
TC0X00008235.hg.1	7.51	9.3	-3.47	0.000383	0.020709	LONRF3	LON peptidase N-terminal domain and ring finger 3	Multiple_Complex	79836	10.04	7.51	5.76	2.8e-05	0.006104	LONRF3	LON peptidase N-terminal domain and ring finger 3
TC0X00010653.hg.1	7.36	9.15	-3.47	0.000472	0.021976	RNF113A	ring finger protein 113A	Coding	7737	9.2	7.36	3.58	0.000176	0.011711	RNF113A	ring finger protein 113A
TC0100016963.hg.1	8.12	9.91	-3.47	0.006856	0.067929	KDM5B	lysine (K)-specific demethylase 5B	Multiple_Complex	10765	9.59	8.12	2.78	0.017451	0.10407	KDM5B	lysine (K)-specific demethylase 5B
TC0X00008240.hg.1	13.03	14.82	-3.46	0.000488	0.022094	PGRMC1	progesterone receptor membrane component 1	Multiple_Complex	10857	15.04	13.03	4.03	0.000195	0.012322	PGRMC1	progesterone receptor membrane component 1
TC1200008677.hg.1	12.93	14.72	-3.44	0.002579	0.042713	RPL18A	ribosomal protein L18a	Multiple_Complex	6142	14.17	12.93	2.36	0.010848	0.079683	RPL18A	ribosomal protein L18a
TC0X00008404.hg.1	5.82	7.61	-3.44	0.014574	0.102054	SLC25A14	solute carrier family 25 (mitochondrial carrier, brain), member 14	Multiple_Complex	9016	6.53	5.82	1.63	0.03354	0.152284	SLC25A14	solute carrier family 25 (mitochondrial carrier, brain), member 14
TC1200011543.hg.1	10.74	12.51	-3.41	0.000199	0.016172	PGAM1	Homo sapiens phosphoglycerate mutase 1 (brain), mRNA (cDNA clone MGC:8462 IMAGE:2821567), complete cds.; Homo sapiens phosphoglycerate mutase 1 (brain), mRNA (cDNA clone MGC:19732 IMAGE:3604026), complete cds.; Homo sapiens phosphoglycerate mutase 1 (brain), mRNA (cDNA clone MGC:15086 IMAGE:4299008), complete cds.; Homo sapiens phosphoglycerate mutase 1 (brain), mRNA (cDNA clone MGC:61519 IMAGE:5…	Multiple_Complex	NA	11.95	10.74	2.31	0.001154	0.025391	PGAM1	Homo sapiens phosphoglycerate mutase 1 (brain), mRNA (cDNA clone MGC:8462 IMAGE:2821567), complete cds.; Homo sapiens phosphoglycerate mutase 1 (brain), mRNA (cDNA clone MGC:19732 IMAGE:3604026), complete cds.; Homo sapiens phosphoglycerate mutase 1 (brain), mRNA (cDNA clone MGC:15086 IMAGE:4299008), complete cds.; Homo sapiens phosphoglycerate mutase 1 (brain), mRNA (cDNA clone MGC:61519 IMAGE:5…
TC0400008106.hg.1	8.78	10.55	-3.41	0.00151	0.033412	HERC5	HECT and RLD domain containing E3 ubiquitin protein ligase 5	Multiple_Complex	51191	9.91	8.78	2.2	0.003859	0.046217	HERC5	HECT and RLD domain containing E3 ubiquitin protein ligase 5
TC0200006757.hg.1	8.09	9.85	-3.4	0.000346	0.019779	TRIB2	tribbles pseudokinase 2	Multiple_Complex	28951	10.28	8.09	4.58	0.000111	0.009759	TRIB2	tribbles pseudokinase 2
TC0300010299.hg.1	8.21	9.97	-3.39	0.000105	0.013299	RAF1	Raf-1 proto-oncogene, serine/threonine kinase	Multiple_Complex	5894	10.14	8.21	3.8	0.001022	0.023921	RAF1	Raf-1 proto-oncogene, serine/threonine kinase
TC0X00008249.hg.1	13.14	14.9	-3.39	0.000203	0.016172	SLC25A5	solute carrier family 25 (mitochondrial carrier; adenine nucleotide translocator), member 5	Multiple_Complex	292	15.02	13.14	3.69	0.000224	0.012482	SLC25A5	solute carrier family 25 (mitochondrial carrier; adenine nucleotide translocator), member 5
TC0X00008198.hg.1	10.69	12.45	-3.39	4.2e-05	0.010422	PLS3	plastin 3	Multiple_Complex	5358	12.23	10.69	2.91	3.5e-05	0.006164	PLS3	plastin 3
TC1100010895.hg.1	10.73	12.48	-3.38	3.9e-05	0.010422	TIMM10	translocase of inner mitochondrial membrane 10 homolog (yeast)	Coding	26519	12.93	10.73	4.61	0.000149	0.010723	TIMM10	translocase of inner mitochondrial membrane 10 homolog (yeast)
TC1400007584.hg.1	6.06	7.82	-3.38	0.006141	0.064031	TTC9	tetratricopeptide repeat domain 9	Coding	23508	8.14	6.06	4.23	7.8e-05	0.008294	TTC9	tetratricopeptide repeat domain 9
TC1900007320.hg.1	9.78	11.54	-3.38	0.006631	0.066492	DDA1	DET1 and DDB1 associated 1	Multiple_Complex	79016	10.71	9.78	1.91	0.031583	0.147163	DDA1	DET1 and DDB1 associated 1
TC1100007400.hg.1	10.08	11.83	-3.36	5.8e-05	0.011337	TSPAN18	tetraspanin 18	Multiple_Complex	90139	10.59	10.08	1.42	0.006561	0.06019	TSPAN18	tetraspanin 18
TC1100008541.hg.1	8.3	10.04	-3.35	0.000264	0.018103	AAMDC	adipogenesis associated, Mth938 domain containing	Multiple_Complex	28971	9	8.3	1.63	0.002618	0.037814	AAMDC	adipogenesis associated, Mth938 domain containing
TC1900007085.hg.1	7.16	8.91	-3.35	0.001645	0.034592	ZNF791	zinc finger protein 791	Multiple_Complex	163049	7.53	7.16	1.29	0.110214	0.311226	ZNF791	zinc finger protein 791
TC0500013191.hg.1	10.83	12.56	-3.33	0.000263	0.018078	NSA2	NSA2 ribosome biogenesis homolog	Multiple_Complex	10412	11.79	10.83	1.95	0.003011	0.040275	NSA2	NSA2 ribosome biogenesis homolog
TC1100010397.hg.1	10.52	12.26	-3.33	0.000408	0.021056	CCDC34	coiled-coil domain containing 34	Multiple_Complex	91057	11.4	10.52	1.84	0.000746	0.020821	CCDC34	coiled-coil domain containing 34
TC0300013795.hg.1	6.98	8.71	-3.32	0.000144	0.015056	OXNAD1	oxidoreductase NAD-binding domain containing 1	Multiple_Complex	92106	8.47	6.98	2.82	3e-05	0.006104	OXNAD1	oxidoreductase NAD-binding domain containing 1
TC1200009913.hg.1	11.89	13.61	-3.31	0.001492	0.033154	YBX3	Y box binding protein 3	Multiple_Complex	8531	14.06	11.89	4.49	0.000113	0.009799	YBX3	Y box binding protein 3
TC0X00007529.hg.1	8.32	10.05	-3.31	0.000922	0.027257	IGBP1	immunoglobulin (CD79A) binding protein 1	Multiple_Complex	3476	9.56	8.32	2.36	7.5e-05	0.008294	IGBP1	immunoglobulin (CD79A) binding protein 1
TC0X00008223.hg.1	7.22	8.95	-3.3	0.004662	0.056338	WDR44	WD repeat domain 44	Multiple_Complex	54521	8.76	7.22	2.91	0.000436	0.016783	WDR44	WD repeat domain 44
TC1700009811.hg.1	5.05	6.77	-3.3	0.000233	0.016993	HS3ST3A1	Jeck2013 ALT_ACCEPTOR, ALT_DONOR, coding, INTERNAL, intronic best transcript NM_006042	NonCoding	NA	5.86	5.05	1.75	0.001615	0.030041	HS3ST3A1	Jeck2013 ALT_ACCEPTOR, ALT_DONOR, coding, INTERNAL, intronic best transcript NM_006042
TC1000008502.hg.1	5.32	7.04	-3.29	0.002923	0.045666	TBC1D12	TBC1 domain family, member 12	Multiple_Complex	23232	5.94	5.32	1.53	0.073359	0.244991	TBC1D12	TBC1 domain family, member 12
TC0400008160.hg.1	6.12	7.84	-3.29	0.001625	0.034366	GRID2	glutamate receptor, ionotropic, delta 2	Multiple_Complex	2895	5.81	6.12	-1.24	0.522282	0.735806	GRID2	glutamate receptor, ionotropic, delta 2
TC0300007657.hg.1	3.96	5.68	-3.28	0.00341	0.048903	C3orf14	chromosome 3 open reading frame 14	Multiple_Complex	57415	6.74	3.96	6.83	0.002397	0.036281	C3orf14	chromosome 3 open reading frame 14
TC1200010655.hg.1	10.91	12.62	-3.26	0.000336	0.01959	LIMA1	LIM domain and actin binding 1	Multiple_Complex	51474	13.35	10.91	5.4	7e-06	0.004368	LIMA1	LIM domain and actin binding 1
TC0X00010459.hg.1	5.87	7.58	-3.26	0.001293	0.031149	MORC4	MORC family CW-type zinc finger 4	Multiple_Complex	79710	8.11	5.87	4.72	0.000642	0.019558	MORC4	MORC family CW-type zinc finger 4
TC0300013846.hg.1	7.45	9.15	-3.26	0.001539	0.033542	GXYLT2	glucoside xylosyltransferase 2	Multiple_Complex	727936	8.6	7.45	2.22	0.006754	0.06123	GXYLT2	glucoside xylosyltransferase 2
TC1000007861.hg.1	6.08	7.78	-3.24	0.009525	0.080731	TET1	tet methylcytosine dioxygenase 1	Multiple_Complex	80312	6.07	6.08	-1.01	0.443587	0.679109	TET1	tet methylcytosine dioxygenase 1
TC1200009759.hg.1	5.81	7.5	-3.23	0.005332	0.060001	CDCA3	cell division cycle associated 3	Multiple_Complex	83461	7.64	5.81	3.56	0.00072	0.020575	CDCA3	cell division cycle associated 3
TC0600008678.hg.1	6.63	8.32	-3.23	0.001025	0.028724	MRAP2	melanocortin 2 receptor accessory protein 2	Coding	112609	8.2	6.63	2.98	0.001747	0.031277	MRAP2	melanocortin 2 receptor accessory protein 2
TC0100011245.hg.1	9.7	11.39	-3.22	8e-06	0.009032	ADORA1	adenosine A1 receptor	Multiple_Complex	134	11.5	9.7	3.49	4e-05	0.006326	ADORA1	adenosine A1 receptor
TC1100010757.hg.1	12.72	14.41	-3.22	0.00071	0.024948	MTCH2	mitochondrial carrier 2	Multiple_Complex	23788	13.85	12.72	2.18	0.002314	0.035968	MTCH2	mitochondrial carrier 2
TC0X00009890.hg.1	9.02	10.71	-3.22	0.008157	0.074164	ZC4H2	zinc finger, C4H2 domain containing	Multiple_Complex	55906	9.88	9.02	1.81	0.044229	0.180311	ZC4H2	zinc finger, C4H2 domain containing
TC2200009284.hg.1	4.31	6	-3.22	0.003363	0.048469	ARHGAP8	Rho GTPase activating protein 8	Multiple_Complex	23779	4.32	4.31	1.01	0.843583	0.928005	ARHGAP8	Rho GTPase activating protein 8
TSUnmapped00000050.hg.1	7.29	8.97	-3.2	0.027718	0.144027	MLXIP	MLX interacting protein	Coding	22877	8.76	7.29	2.77	0.009204	0.072918	MLXIP	MLX interacting protein
TC0500009076.hg.1	6.58	8.26	-3.2	0.005187	0.059203	SLC26A2	solute carrier family 26 (anion exchanger), member 2	Multiple_Complex	1836	8.04	6.58	2.75	0.009657	0.07448	SLC26A2	solute carrier family 26 (anion exchanger), member 2
TC0100018246.hg.1	4.96	6.64	-3.2	0.010007	0.08306	LRRC8C	leucine rich repeat containing 8 family, member C	Multiple_Complex	84230	5.76	4.96	1.74	0.00596	0.057217	LRRC8C	leucine rich repeat containing 8 family, member C
TC0300012157.hg.1	6.59	8.26	-3.18	0.003623	0.05042	RABL3	RAB, member of RAS oncogene family-like 3	Multiple_Complex	285282	8.14	6.59	2.94	0.001325	0.027103	RABL3	RAB, member of RAS oncogene family-like 3
TC0500008296.hg.1	7.55	9.22	-3.18	0.000625	0.023829	MAN2A1	mannosidase, alpha, class 2A, member 1	Multiple_Complex	4124	8.97	7.55	2.67	0.002594	0.037676	MAN2A1	mannosidase, alpha, class 2A, member 1
TC1900009828.hg.1	7.25	8.92	-3.18	0.000163	0.015503	NDUFB7	NADH dehydrogenase (ubiquinone) 1 beta subcomplex, 7, 18kDa	Multiple_Complex	4713	8.34	7.25	2.12	0.000342	0.015396	NDUFB7	NADH dehydrogenase (ubiquinone) 1 beta subcomplex, 7, 18kDa
TC1100007030.hg.1	11.37	13.04	-3.17	0.000528	0.022293	NAV2	neuron navigator 2	Multiple_Complex	89797	12.41	11.37	2.05	0.000659	0.019909	NAV2	neuron navigator 2
TC0100010926.hg.1	4.82	6.48	-3.17	0.01047	0.085259	OCLM	Transcript Identified by AceView, Entrez Gene ID(s) 10896	Unassigned	NA	5.79	4.82	1.97	0.405925	0.647067	OCLM	Transcript Identified by AceView, Entrez Gene ID(s) 10896
TC0400007345.hg.1	10.22	11.88	-3.17	0.000409	0.021056	LIMCH1	LIM and calponin homology domains 1	Multiple_Complex	22998	10.39	10.22	1.13	0.236297	0.483045	LIMCH1	LIM and calponin homology domains 1
TC1200010119.hg.1	7.32	8.98	-3.16	0.003547	0.049853	C2CD5	C2 calcium-dependent domain containing 5	Multiple_Complex	9847	9.34	7.32	4.06	0.000261	0.013628	C2CD5	C2 calcium-dependent domain containing 5
TC1100010833.hg.1	3.72	5.38	-3.16	0.0276	0.143645	OR5I1	olfactory receptor, family 5, subfamily I, member 1	Coding	10798	4.73	3.72	2.01	0.215786	0.45937	OR5I1	olfactory receptor, family 5, subfamily I, member 1
TC1900008287.hg.1	8.16	9.82	-3.16	2.1e-05	0.009032	PVRL2	poliovirus receptor-related 2 (herpesvirus entry mediator B)	Multiple_Complex	5819	9.15	8.16	1.98	0.002612	0.037801	PVRL2	poliovirus receptor-related 2 (herpesvirus entry mediator B)
TC1200010976.hg.1	8.45	10.11	-3.16	0.01725	0.111439	AGAP2	ArfGAP with GTPase domain, ankyrin repeat and PH domain 2	Multiple_Complex	116986	8.37	8.45	-1.06	0.533651	0.743616	AGAP2	ArfGAP with GTPase domain, ankyrin repeat and PH domain 2
TC0500013241.hg.1	5.21	6.85	-3.14	0.001707	0.035379	PCDHB5	protocadherin beta 5	Coding	26167	5.72	5.21	1.43	0.146587	0.367977	PCDHB5	protocadherin beta 5
TC1700008794.hg.1	7.6	9.25	-3.13	0.000356	0.019981	SOX9	SRY box 9	Multiple_Complex	6662	10.06	7.6	5.5	0.000276	0.014039	SOX9	SRY box 9
TC1500007619.hg.1	5.84	7.48	-3.13	0.178476	0.41758	SMAD6	SMAD family member 6	Multiple_Complex	4091	6.69	5.84	1.8	0.174949	0.407402	SMAD6	SMAD family member 6
TC0300006577.hg.1	9.32	10.96	-3.12	0.000984	0.028089	BRK1	BRICK1, SCAR/WAVE actin-nucleating complex subunit	Multiple_Complex	55845	10.39	9.32	2.1	0.022924	0.121913	BRK1	BRICK1, SCAR/WAVE actin-nucleating complex subunit
TC1000012427.hg.1	5.45	7.08	-3.11	0.004291	0.055071	AKR1C1	aldo-keto reductase family 1, member C1	Multiple_Complex	1645	4.81	5.45	-1.56	0.101388	0.296029	AKR1C1	aldo-keto reductase family 1, member C1
TC0800007221.hg.1	6.62	8.25	-3.1	0.00293	0.045709	NRG1	neuregulin 1	Multiple_Complex	3084	6.82	6.62	1.15	0.293683	0.544942	NRG1	neuregulin 1
TC0X00010196.hg.1	7.37	8.99	-3.09	0.017857	0.113481	RPS6KA6	ribosomal protein S6 kinase, 90kDa, polypeptide 6	Multiple_Complex	27330	8.08	7.37	1.63	0.009603	0.074331	RPS6KA6	ribosomal protein S6 kinase, 90kDa, polypeptide 6
TC0100016988.hg.1	4.2	5.83	-3.09	0.001643	0.034585	FMOD	fibromodulin	Multiple_Complex	2331	4.72	4.2	1.44	0.258171	0.507876	FMOD	fibromodulin
TC0X00009988.hg.1	6.39	8.01	-3.08	0.004563	0.056024	ZMYM3	zinc finger, MYM-type 3	Multiple_Complex	9203	6.54	6.39	1.11	0.898577	0.954474	ZMYM3	zinc finger, MYM-type 3
TC1100013209.hg.1	4.99	6.61	-3.07	0.047738	0.197715	PAK1	p21 protein (Cdc42/Rac)-activated kinase 1	Multiple_Complex	5058	7.45	4.99	5.53	0.005143	0.053131	PAK1	p21 protein (Cdc42/Rac)-activated kinase 1
TC0500009281.hg.1	10.02	11.63	-3.06	0.001086	0.029239	PTTG1	pituitary tumor-transforming 1	Multiple_Complex	9232	11.12	10.02	2.14	0.000351	0.015412	PTTG1	pituitary tumor-transforming 1
TC1900011658.hg.1	6.51	8.12	-3.05	0.041883	0.183626	TRAPPC5	trafficking protein particle complex 5	Multiple_Complex	126003	8.18	6.51	3.17	0.038648	0.166416	TRAPPC5	trafficking protein particle complex 5
TC1900007115.hg.1	7.95	9.56	-3.05	0.000515	0.022151	NFIX	nuclear factor I/X (CCAAT-binding transcription factor)	Multiple_Complex	4784	9.05	7.95	2.14	0.00037	0.015849	NFIX	nuclear factor I/X (CCAAT-binding transcription factor)
TC0500012044.hg.1	4.36	5.96	-3.05	0.009089	0.078608	FSTL4	follistatin-like 4	Multiple_Complex	23105	4.45	4.36	1.07	0.592203	0.784787	FSTL4	follistatin-like 4
TC1500007645.hg.1	5.71	7.31	-3.04	0.007705	0.071946	MAP2K5	mitogen-activated protein kinase kinase 5	Multiple_Complex	5607	7.36	5.71	3.14	0.00186	0.032535	MAP2K5	mitogen-activated protein kinase kinase 5
TC0300008352.hg.1	9.2	10.81	-3.04	0.01425	0.100994	GTPBP8	GTP-binding protein 8 (putative)	Multiple_Complex	29083	10.31	9.2	2.15	0.040876	0.17176	GTPBP8	GTP-binding protein 8 (putative)
TC1200011474.hg.1	11.55	13.16	-3.04	2.6e-05	0.009097	ATP2B1	ATPase, Ca++ transporting, plasma membrane 1	Multiple_Complex	490	12.17	11.55	1.54	0.000447	0.01681	ATP2B1	ATPase, Ca++ transporting, plasma membrane 1
TC0400008624.hg.1	3.94	5.54	-3.04	0.116185	0.329402	SPATA5	Transcript Identified by AceView, Entrez Gene ID(s) 166378	Unassigned	NA	4.52	3.94	1.5	0.838755	0.926202	SPATA5	Transcript Identified by AceView, Entrez Gene ID(s) 166378
TC1000008435.hg.1	5.01	6.62	-3.04	0.00089	0.027103	HECTD2	HECT domain containing E3 ubiquitin protein ligase 2	Multiple_Complex	143279	5.31	5.01	1.23	0.17164	0.402947	HECTD2	HECT domain containing E3 ubiquitin protein ligase 2
TC2000007859.hg.1	11.04	12.64	-3.04	0.000454	0.02152	RBM38	RNA binding motif protein 38	Multiple_Complex	55544	10.93	11.04	-1.08	0.415524	0.654921	RBM38	RNA binding motif protein 38
TC0X00010515.hg.1	3.93	5.53	-3.03	0.003773	0.051474	CAPN6	calpain 6	Coding	827	6.02	3.93	4.27	0.010448	0.07805	CAPN6	calpain 6
TC0200010658.hg.1	6.51	8.1	-3.02	0.000747	0.025115	CPS1	carbamoyl-phosphate synthase 1	Multiple_Complex	1373	8.47	6.51	3.89	0.000151	0.010823	CPS1	carbamoyl-phosphate synthase 1
TC1900009747.hg.1	10.98	12.57	-3.02	3.6e-05	0.009696	C19orf43	chromosome 19 open reading frame 43	Multiple_Complex	79002	11.35	10.98	1.29	0.00045	0.01681	C19orf43	chromosome 19 open reading frame 43
TC0300013988.hg.1	10.42	12.01	-3.01	0.000526	0.02226	PCBP4	poly(rC) binding protein 4	Multiple_Complex	57060	12.46	10.42	4.11	4.4e-05	0.006326	PCBP4	poly(rC) binding protein 4
TC1900008432.hg.1	8.4	9.99	-3	0.00111	0.0294	EHD2	EH domain containing 2	Multiple_Complex	30846	9.75	8.4	2.56	0.008089	0.067452	EHD2	EH domain containing 2
TC0X00009057.hg.1	9.58	11.16	-3	0.003847	0.051928	MID1	midline 1	Multiple_Complex	4281	10.59	9.58	2.02	0.01687	0.102185	MID1	midline 1
TC0500007772.hg.1	13.46	15.05	-3	0.002214	0.039207	BTF3	basic transcription factor 3	Multiple_Complex	689	14.42	13.46	1.95	0.009559	0.074227	BTF3	basic transcription factor 3
TC0X00010851.hg.1	6.49	8.07	-3	0.000858	0.026764	GPC3	glypican 3	Multiple_Complex	2719	7.22	6.49	1.66	0.015107	0.095886	GPC3	glypican 3
TC1000012525.hg.1	7.09	8.67	-3	0.006373	0.065379	ACBD7	acyl-CoA binding domain containing 7	Multiple_Complex	414149	7.67	7.09	1.5	0.465286	0.694238	ACBD7	acyl-CoA binding domain containing 7
TC0500009211.hg.1	5.06	6.65	-3	0.004431	0.055668	CYFIP2	cytoplasmic FMR1 interacting protein 2	Multiple_Complex	26999	5.26	5.06	1.14	0.730605	0.869108	CYFIP2	cytoplasmic FMR1 interacting protein 2
TC0X00011339.hg.1	3.57	5.15	-2.99	0.001784	0.035758	ARSE	arylsulfatase E (chondrodysplasia punctata 1)	Multiple_Complex	415	4.58	3.57	2.01	0.026414	0.132706	ARSE	arylsulfatase E (chondrodysplasia punctata 1)
TC2000007438.hg.1	10.76	12.33	-2.98	0.000256	0.01779	MYBL2	v-myb avian myeloblastosis viral oncogene homolog-like 2	Multiple_Complex	4605	11.38	10.76	1.53	0.068096	0.23466	MYBL2	v-myb avian myeloblastosis viral oncogene homolog-like 2
TC0200016474.hg.1	9.88	11.45	-2.97	0.003404	0.048903	NAGK	N-acetylglucosamine kinase	Multiple_Complex	55577	11.46	9.88	2.98	0.003007	0.040264	NAGK	N-acetylglucosamine kinase
TC1100007307.hg.1	8.47	10.04	-2.97	0.011077	0.08819	C11orf74	chromosome 11 open reading frame 74	Multiple_Complex	119710	9.17	8.47	1.62	0.068187	0.2349	C11orf74	chromosome 11 open reading frame 74
TC1000012587.hg.1	10.3	11.87	-2.97	0.000599	0.023452	NDUFB8	NADH dehydrogenase (ubiquinone) 1 beta subcomplex, 8, 19kDa	Multiple_Complex	4714	10.79	10.3	1.4	0.025076	0.128373	NDUFB8	NADH dehydrogenase (ubiquinone) 1 beta subcomplex, 8, 19kDa
TC1900011883.hg.1	7.47	9.04	-2.96	0.003932	0.052478	ZNF799	zinc finger protein 799	Multiple_Complex	90576	7.6	7.47	1.09	0.72823	0.868064	ZNF799	zinc finger protein 799
TC1200010284.hg.1	7.42	8.98	-2.95	0.008286	0.074853	DENND5B	DENN/MADD domain containing 5B	Multiple_Complex	160518	9.26	7.42	3.58	0.002042	0.033961	DENND5B	DENN/MADD domain containing 5B
TC1000011585.hg.1	9.73	11.29	-2.95	0.00049	0.022094	GOT1	glutamic-oxaloacetic transaminase 1, soluble	Multiple_Complex	2805	11.27	9.73	2.91	0.000283	0.014055	GOT1	glutamic-oxaloacetic transaminase 1, soluble
TC0X00010607.hg.1	9.84	11.4	-2.95	0.001477	0.032928	KLHL13	kelch-like family member 13	Multiple_Complex	90293	11.08	9.84	2.38	2.9e-05	0.006104	KLHL13	kelch-like family member 13
TC0500008777.hg.1	9.88	11.44	-2.95	3.4e-05	0.009696	KIF20A	kinesin family member 20A	Multiple_Complex	10112	10.35	9.88	1.38	5.3e-05	0.007075	KIF20A	kinesin family member 20A
TC0Y00006732.hg.1	3.17	4.73	-2.95	0.010854	0.087222	RPS4Y2	ribosomal protein S4, Y-linked 2	Coding	140032	3.57	3.17	1.32	0.005245	0.05383	RPS4Y2	ribosomal protein S4, Y-linked 2
TC0X00008884.hg.1	7.66	9.22	-2.94	0.003891	0.052294	VAMP7	vesicle associated membrane protein 7	Multiple_Complex	6845	9.92	7.66	4.78	0.002104	0.03437	VAMP7	vesicle associated membrane protein 7
TC1000012492.hg.1	7.31	8.86	-2.94	0.004374	0.055386	CUTC	cutC copper transporter	Multiple_Complex	51076	8.53	7.31	2.33	0.008198	0.068073	CUTC	cutC copper transporter
TC0300006719.hg.1	5.03	6.58	-2.94	0.059187	0.224204	BTD	biotinidase	Multiple_Complex	686	6.05	5.03	2.04	0.129196	0.341036	BTD	biotinidase
TC1000008423.hg.1	7.98	9.54	-2.94	0.002371	0.040629	RPP30	ribonuclease P/MRP 30kDa subunit	Multiple_Complex	10556	8.85	7.98	1.83	0.030302	0.143436	RPP30	ribonuclease P/MRP 30kDa subunit
TC1000011552.hg.1	8.61	10.16	-2.93	0.007025	0.068832	EXOSC1	exosome component 1	Multiple_Complex	51013	9.91	8.61	2.46	0.011156	0.080947	EXOSC1	exosome component 1
TC0100017118.hg.1	3.54	5.09	-2.93	0.128108	0.348645	YOD1	YOD1 deubiquitinase	Multiple_Complex	55432	3.94	3.54	1.31	0.766575	0.887829	YOD1	YOD1 deubiquitinase
TC0500009353.hg.1	9.42	10.97	-2.93	0.000146	0.015085	RARS	arginyl-tRNA synthetase	Multiple_Complex	5917	9.77	9.42	1.28	0.065536	0.228668	RARS	arginyl-tRNA synthetase
TC0X00007704.hg.1	10.86	12.41	-2.92	0.009032	0.078394	COX7B	cytochrome c oxidase subunit VIIb	Multiple_Complex	1349	11.7	10.86	1.79	0.006332	0.05892	COX7B	cytochrome c oxidase subunit VIIb
TC1900011667.hg.1	7.47	9.02	-2.92	0.00167	0.034969	ZNF700	zinc finger protein 700	Multiple_Complex	90592	7.3	7.47	-1.12	0.591143	0.783999	ZNF700	zinc finger protein 700
TC0900011203.hg.1	9.53	11.07	-2.91	0.000927	0.027257	PTGR1	prostaglandin reductase 1	Multiple_Complex	22949	10.59	9.53	2.09	0.001729	0.031215	PTGR1	prostaglandin reductase 1
TC1900010511.hg.1	7.52	9.06	-2.91	0.003862	0.052003	POLR2I	polymerase (RNA) II (DNA directed) polypeptide I, 14.5kDa	Multiple_Complex	5438	8.1	7.52	1.49	0.125739	0.335972	POLR2I	polymerase (RNA) II (DNA directed) polypeptide I, 14.5kDa
TC1400009992.hg.1	5.45	6.99	-2.9	0.022787	0.129106	FBLN5	fibulin 5	Multiple_Complex	10516	7.82	5.45	5.15	0.000319	0.01488	FBLN5	fibulin 5
TC0900008415.hg.1	6.28	7.82	-2.9	0.028974	0.147926	MUSK	muscle, skeletal, receptor tyrosine kinase	Coding	4593	7.04	6.28	1.69	0.110222	0.311226	MUSK	muscle, skeletal, receptor tyrosine kinase
TC1000009057.hg.1	6.93	8.46	-2.9	0.05085	0.205278	NANOS1	nanos homolog 1 (Drosophila)	Coding	340719	7.08	6.93	1.12	0.593606	0.785608	NANOS1	nanos homolog 1 (Drosophila)
TC0500009010.hg.1	3.52	5.06	-2.89	0.137372	0.36245	TCERG1	Transcript Identified by AceView, Entrez Gene ID(s) 10915	Unassigned	NA	5.26	3.52	3.34	0.161926	0.38986	TCERG1	Transcript Identified by AceView, Entrez Gene ID(s) 10915
TC0300006580.hg.1	4.37	5.9	-2.89	0.103356	0.307682	IRAK2	interleukin 1 receptor associated kinase 2	Multiple_Complex	3656	5.84	4.37	2.76	0.132408	0.345564	IRAK2	interleukin 1 receptor associated kinase 2
TC1100010741.hg.1	10.3	11.84	-2.89	0.001737	0.03553	CELF1	CUGBP, Elav-like family member 1	Multiple_Complex	10658	11.52	10.3	2.33	0.010059	0.076182	CELF1	CUGBP, Elav-like family member 1
TC0500011334.hg.1	6.46	7.99	-2.89	0.032083	0.156413	TMEM167A	Transcript Identified by AceView, Entrez Gene ID(s) 153339	Unassigned	NA	7.63	6.46	2.25	0.053513	0.202318	TMEM167A	Transcript Identified by AceView, Entrez Gene ID(s) 153339
TC0300012170.hg.1	7.34	8.87	-2.89	0.000849	0.026618	GOLGB1	golgin B1	Multiple_Complex	2804	8.45	7.34	2.16	0.001572	0.029703	GOLGB1	golgin B1
TC1100013004.hg.1	10.5	12.02	-2.88	3.5e-05	0.009696	CTNND1	catenin (cadherin-associated protein), delta 1	Multiple_Complex	1500	11.81	10.5	2.48	0.000419	0.016505	CTNND1	catenin (cadherin-associated protein), delta 1
TC2100007175.hg.1	3.13	4.65	-2.88	0.05652	0.218699	IGSF5	immunoglobulin superfamily, member 5	Multiple_Complex	150084	3.62	3.13	1.41	0.053385	0.202154	IGSF5	immunoglobulin superfamily, member 5
TC0X00009869.hg.1	10.28	11.8	-2.87	0.002127	0.038857	ARHGEF9	Cdc42 guanine nucleotide exchange factor 9; ARHGEF9 intronic transcript 1	Multiple_Complex	23229; 100874355	10.86	10.28	1.49	0.04214	0.175089	ARHGEF9	Cdc42 guanine nucleotide exchange factor 9; ARHGEF9 intronic transcript 1
TC1000008658.hg.1	3.44	4.96	-2.87	0.001955	0.037385	PAX2	paired box 2	Multiple_Complex	5076	3.94	3.44	1.41	0.48203	0.70623	PAX2	paired box 2
TC0100014776.hg.1	9.63	11.15	-2.86	0.002135	0.038861	DDAH1	dimethylarginine dimethylaminohydrolase 1	Multiple_Complex	23576	11.41	9.63	3.44	0.000822	0.02155	DDAH1	dimethylarginine dimethylaminohydrolase 1
TC1900009824.hg.1	10.08	11.59	-2.86	0.000277	0.018279	DNAJB1	DnaJ (Hsp40) homolog, subfamily B, member 1	Multiple_Complex	3337	10.61	10.08	1.45	0.018537	0.107429	DNAJB1	DnaJ (Hsp40) homolog, subfamily B, member 1
TC2100006854.hg.1	8.88	10.39	-2.85	0.001349	0.031577	MAP3K7CL	MAP3K7 C-terminal like	Multiple_Complex	56911	10.67	8.88	3.46	0.000205	0.012347	MAP3K7CL	MAP3K7 C-terminal like
TC0500008941.hg.1	6.8	8.31	-2.85	0.005015	0.058588	ARHGAP26	Rho GTPase activating protein 26	Multiple_Complex	23092	8.35	6.8	2.92	0.002138	0.034472	ARHGAP26	Rho GTPase activating protein 26
TC0300006462.hg.1	7.91	9.43	-2.85	0.000411	0.021099	TRNT1	tRNA nucleotidyl transferase, CCA-adding, 1	Multiple_Complex	51095	9.32	7.91	2.64	0.000229	0.012541	TRNT1	tRNA nucleotidyl transferase, CCA-adding, 1
TC0100013293.hg.1	10.64	12.14	-2.84	0.001262	0.031087	ID3	inhibitor of DNA binding 3, dominant negative helix-loop-helix protein	Multiple_Complex	3399	12.84	10.64	4.62	0.00031	0.014731	ID3	inhibitor of DNA binding 3, dominant negative helix-loop-helix protein
TC1800009306.hg.1	6.32	7.82	-2.84	0.000511	0.022094	RNF152	ring finger protein 152	Multiple_Complex	220441	6.71	6.32	1.32	0.91213	0.960476	RNF152	ring finger protein 152
TC0500010835.hg.1	7.85	9.35	-2.83	0.001194	0.030495	PLK2	polo-like kinase 2	Multiple_Complex	10769	10.32	7.85	5.56	0.00026	0.013628	PLK2	polo-like kinase 2
TC0300008594.hg.1	4.45	5.95	-2.83	0.018067	0.114138	KALRN	kalirin, RhoGEF kinase	Multiple_Complex	8997	6.24	4.45	3.45	0.014355	0.093129	KALRN	kalirin, RhoGEF kinase
TC0400008030.hg.1	7.69	9.19	-2.83	0.017774	0.113236	ARHGAP24	Rho GTPase activating protein 24	Multiple_Complex	83478	8.47	7.69	1.72	0.13775	0.353827	ARHGAP24	Rho GTPase activating protein 24
TC2100008561.hg.1	13.54	15.05	-2.83	0.001381	0.031838	ATP5O	ATP synthase, H+ transporting, mitochondrial F1 complex, O subunit	Multiple_Complex	539	13.88	13.54	1.26	0.10531	0.303343	ATP5O	ATP synthase, H+ transporting, mitochondrial F1 complex, O subunit
TC0100015288.hg.1	4.18	5.68	-2.83	0.000419	0.021254	KCND3	potassium channel, voltage gated Shal related subfamily D, member 3	Multiple_Complex	3752	4.35	4.18	1.13	0.344592	0.595035	KCND3	potassium channel, voltage gated Shal related subfamily D, member 3
TC1400009834.hg.1	9.66	11.15	-2.82	0.000259	0.017841	GTF2A1	general transcription factor IIA 1	Multiple_Complex	2957	10.06	9.66	1.33	0.061295	0.21959	GTF2A1	general transcription factor IIA 1
TC1900007051.hg.1	7.74	9.24	-2.82	0.00593	0.063195	ZNF439	zinc finger protein 439	Multiple_Complex	90594	7.87	7.74	1.09	0.623785	0.804409	ZNF439	zinc finger protein 439
TC0Y00006858.hg.1	7.82	9.31	-2.81	0.003011	0.046254	VAMP7	Homo sapiens vesicle-associated membrane protein 7 (VAMP7), transcript variant 2, mRNA.; Homo sapiens vesicle-associated membrane protein 7 (VAMP7), transcript variant 3, mRNA.; Homo sapiens vesicle-associated membrane protein 7 (VAMP7), transcript variant 1, mRNA.; Homo sapiens vesicle-associated membrane protein 7 (VAMP7), transcript variant 4, non-coding RNA.; Homo sapiens vesicle-associated m…	Multiple_Complex	NA	10	7.82	4.53	0.000763	0.020851	VAMP7	Homo sapiens vesicle-associated membrane protein 7 (VAMP7), transcript variant 2, mRNA.; Homo sapiens vesicle-associated membrane protein 7 (VAMP7), transcript variant 3, mRNA.; Homo sapiens vesicle-associated membrane protein 7 (VAMP7), transcript variant 1, mRNA.; Homo sapiens vesicle-associated membrane protein 7 (VAMP7), transcript variant 4, non-coding RNA.; Homo sapiens vesicle-associated m…
TC2200007035.hg.1	9.2	10.69	-2.81	0.002209	0.039192	UQCR10	ubiquinol-cytochrome c reductase, complex III subunit X	Multiple_Complex	29796	10.94	9.2	3.33	0.000512	0.017671	UQCR10	ubiquinol-cytochrome c reductase, complex III subunit X
TC0X00010640.hg.1	9.2	10.69	-2.81	0.001315	0.031477	CXorf56	chromosome X open reading frame 56	Multiple_Complex	63932	10.47	9.2	2.4	0.001411	0.027831	CXorf56	chromosome X open reading frame 56
TC0300010123.hg.1	7.62	9.11	-2.81	0.008799	0.077383	CRBN	cereblon	Multiple_Complex	51185	8.78	7.62	2.24	0.016731	0.101791	CRBN	cereblon
TC0600008156.hg.1	3.82	5.31	-2.81	0.003476	0.049326	ENPP4	ectonucleotide pyrophosphatase/phosphodiesterase 4 (putative)	Coding	22875	4.78	3.82	1.94	0.025056	0.128373	ENPP4	ectonucleotide pyrophosphatase/phosphodiesterase 4 (putative)
TC0500012485.hg.1	9.5	10.99	-2.81	0.000188	0.016121	RBM22	RNA binding motif protein 22	Multiple_Complex	55696	10.21	9.5	1.64	0.002376	0.036246	RBM22	RNA binding motif protein 22
TC0700008306.hg.1	10.21	11.69	-2.81	0.14467	0.372449	FZD1	frizzled class receptor 1	Coding	8321	10.61	10.21	1.33	0.120692	0.329088	FZD1	frizzled class receptor 1
TC0300012191.hg.1	7.03	8.51	-2.8	0.003296	0.04782	PARP9	poly(ADP-ribose) polymerase family member 9	Multiple_Complex	83666	8.8	7.03	3.4	0.00057	0.018701	PARP9	poly(ADP-ribose) polymerase family member 9
TC1100010710.hg.1	6.26	7.74	-2.8	0.004087	0.053636	HARBI1	harbinger transposase derived 1	Coding	283254	6.88	6.26	1.53	0.040121	0.170162	HARBI1	harbinger transposase derived 1
TC0400008284.hg.1	4.06	5.55	-2.8	0.035682	0.16689	UBE2D3	Memczak2013 ANTISENSE, coding, INTERNAL, intronic best transcript NM_181893	NonCoding	NA	4.28	4.06	1.16	0.346357	0.596584	UBE2D3	Memczak2013 ANTISENSE, coding, INTERNAL, intronic best transcript NM_181893
TC1100012155.hg.1	5.47	6.95	-2.8	0.009809	0.08209	PDGFD	platelet derived growth factor D	Coding	80310	5.54	5.47	1.05	0.495992	0.717021	PDGFD	platelet derived growth factor D
TC1600009952.hg.1	5.44	6.92	-2.79	0.032861	0.158589	YPEL3	yippee like 3	Multiple_Complex	83719	6.03	5.44	1.51	0.498465	0.719067	YPEL3	yippee like 3
TC0700013354.hg.1	3.78	5.26	-2.79	0.015813	0.106522	GPR141	G protein-coupled receptor 141	Multiple_Complex	353345	4.06	3.78	1.22	0.962385	0.984071	GPR141	G protein-coupled receptor 141
TC0700013343.hg.1	8.43	9.9	-2.78	0.005156	0.059112	ZNRF2	zinc and ring finger 2, E3 ubiquitin protein ligase	Multiple_Complex	223082	9.83	8.43	2.65	0.008987	0.071759	ZNRF2	zinc and ring finger 2, E3 ubiquitin protein ligase
TC0X00007493.hg.1	6.16	7.63	-2.78	0.000905	0.027233	AR	androgen receptor	Multiple_Complex	367	6.76	6.16	1.52	0.115274	0.320052	AR	androgen receptor
TC2100006554.hg.1	3.56	5.04	-2.78	0.236105	0.489362	POTED	POTE ankyrin domain family, member D	Coding	317754	4.07	3.56	1.42	0.561227	0.763394	POTED	POTE ankyrin domain family, member D
TC2100007816.hg.1	10.83	12.3	-2.78	0.000906	0.027233	CYYR1	cysteine/tyrosine-rich 1	Coding	116159	10.47	10.83	-1.28	0.136571	0.352191	CYYR1	cysteine/tyrosine-rich 1
TC0500013354.hg.1	10.31	11.78	-2.77	8.3e-05	0.012741	P4HA2	prolyl 4-hydroxylase, alpha polypeptide II	Multiple_Complex	8974	12.04	10.31	3.31	7e-06	0.004368	P4HA2	prolyl 4-hydroxylase, alpha polypeptide II
TC1700010101.hg.1	3.85	5.32	-2.77	0.00643	0.065504	C17orf51	chromosome 17 open reading frame 51	Multiple_Complex	339263	5.31	3.85	2.74	0.016138	0.099991	C17orf51	chromosome 17 open reading frame 51
TC1900010696.hg.1	9.39	10.86	-2.77	3.4e-05	0.009696	AKT2	v-akt murine thymoma viral oncogene homolog 2	Multiple_Complex	208	10.66	9.39	2.41	0.00014	0.010613	AKT2	v-akt murine thymoma viral oncogene homolog 2
TC1100013002.hg.1	9.84	11.31	-2.77	0.000389	0.020709	TMX2-CTNND1	TMX2-CTNND1 readthrough (NMD candidate)	Multiple_Complex	100528016	11.08	9.84	2.38	0.000226	0.012482	TMX2-CTNND1	TMX2-CTNND1 readthrough (NMD candidate)
TC0100012469.hg.1	4.22	5.69	-2.77	0.005625	0.0613	MXRA8	matrix-remodelling associated 8	Multiple_Complex	54587	5.29	4.22	2.11	0.011164	0.080947	MXRA8	matrix-remodelling associated 8
TC1700010747.hg.1	9.38	10.85	-2.77	0.001743	0.03553	COA3	cytochrome c oxidase assembly factor 3	Multiple_Complex	28958	10.45	9.38	2.1	0.000468	0.017007	COA3	cytochrome c oxidase assembly factor 3
TC1900011470.hg.1	11	12.47	-2.77	4e-05	0.010422	UBE2S	ubiquitin-conjugating enzyme E2S	Multiple_Complex	27338	11.86	11	1.82	0.011784	0.083223	UBE2S	ubiquitin-conjugating enzyme E2S
TC0500010998.hg.1	6.23	7.7	-2.77	0.005137	0.059017	CCDC125	coiled-coil domain containing 125	Multiple_Complex	202243	6.16	6.23	-1.05	0.712015	0.857841	CCDC125	coiled-coil domain containing 125
TC1400010622.hg.1	6.58	8.04	-2.76	0.029419	0.148961	FNTB	farnesyltransferase, CAAX box, beta	Multiple_Complex	2342	7.98	6.58	2.64	0.015768	0.098765	FNTB	farnesyltransferase, CAAX box, beta
TC1000008684.hg.1	10.1	11.57	-2.76	0.000164	0.015503	BTRC	beta-transducin repeat containing E3 ubiquitin protein ligase	Multiple_Complex	8945	10.17	10.1	1.05	0.747107	0.877688	BTRC	beta-transducin repeat containing E3 ubiquitin protein ligase
TC1200009735.hg.1	11.79	13.25	-2.75	0.001633	0.034436	MRPL51	mitochondrial ribosomal protein L51	Multiple_Complex	51258	13.63	11.79	3.56	0.000624	0.019246	MRPL51	mitochondrial ribosomal protein L51
TC0400011705.hg.1	7.84	9.3	-2.75	0.016001	0.10711	C4orf3	chromosome 4 open reading frame 3	Multiple_Complex	401152	7.87	7.84	1.02	0.679495	0.838438	C4orf3	chromosome 4 open reading frame 3
TC0700012126.hg.1	7.51	8.96	-2.74	0.000964	0.027945	RELN	reelin	Multiple_Complex	5649	8.45	7.51	1.92	0.001749	0.031286	RELN	reelin
TC1900011033.hg.1	9.43	10.89	-2.74	0.012925	0.095721	NAPA	N-ethylmaleimide-sensitive factor attachment protein, alpha	Multiple_Complex	8775	10.23	9.43	1.74	0.002107	0.03437	NAPA	N-ethylmaleimide-sensitive factor attachment protein, alpha
TC1100010713.hg.1	11.76	13.2	-2.73	0.000391	0.02074	CKAP5	cytoskeleton associated protein 5; small nucleolar RNA, C/D box 67	Multiple_Complex	9793; 692108	12.74	11.76	1.97	0.001334	0.027103	CKAP5	cytoskeleton associated protein 5; small nucleolar RNA, C/D box 67
TC1300006699.hg.1	9.94	11.38	-2.73	0.014703	0.102654	ATP5EP2	ATP synthase, H+ transporting, mitochondrial F1 complex, epsilon subunit pseudogene 2	Multiple_Complex	432369	10.35	9.94	1.33	0.187665	0.424447	ATP5EP2	ATP synthase, H+ transporting, mitochondrial F1 complex, epsilon subunit pseudogene 2
TC0X00008862.hg.1	8.51	9.95	-2.72	5.2e-05	0.011144	FUNDC2	FUN14 domain containing 2	Multiple_Complex	65991	9.81	8.51	2.45	0.000112	0.009798	FUNDC2	FUN14 domain containing 2
TC1700010677.hg.1	7.03	8.48	-2.72	0.000328	0.019435	KRT19	keratin 19, type I	Multiple_Complex	3880	8.24	7.03	2.3	0.000227	0.012482	KRT19	keratin 19, type I
TC0500007868.hg.1	9.14	10.59	-2.72	0.033376	0.160219	SCAMP1	secretory carrier membrane protein 1	Multiple_Complex	9522	9.65	9.14	1.42	0.046552	0.185723	SCAMP1	secretory carrier membrane protein 1
TC1200009672.hg.1	8.96	10.4	-2.71	0.022078	0.127067	C12orf4	chromosome 12 open reading frame 4	Multiple_Complex	57102	11.2	8.96	4.71	0.002702	0.038248	C12orf4	chromosome 12 open reading frame 4
TC1100007390.hg.1	9.26	10.7	-2.71	0.001801	0.035971	EXT2	exostosin glycosyltransferase 2	Multiple_Complex	2132	10.19	9.26	1.91	0.008718	0.070478	EXT2	exostosin glycosyltransferase 2
TC2200008036.hg.1	6.5	7.93	-2.7	0.000643	0.023884	USP41	ubiquitin specific peptidase 41	Multiple_Complex	373856	8.63	6.5	4.38	0.001157	0.025401	USP41	ubiquitin specific peptidase 41
TC1100010738.hg.1	11.63	13.06	-2.7	0.001093	0.029239	PSMC3	proteasome 26S subunit, ATPase 3	Multiple_Complex	5702	12.58	11.63	1.94	0.000737	0.020756	PSMC3	proteasome 26S subunit, ATPase 3
TC1100010483.hg.1	11.65	13.08	-2.7	0.000157	0.015503	CSTF3	cleavage stimulation factor, 3 pre-RNA, subunit 3	Multiple_Complex	1479	12.41	11.65	1.7	0.003265	0.042026	CSTF3	cleavage stimulation factor, 3 pre-RNA, subunit 3
TC1900008932.hg.1	4.82	6.25	-2.7	0.00061	0.023555	RFPL4AL1	ret finger protein-like 4A-like 1	Coding	729974	5.4	4.82	1.5	0.112692	0.31543	RFPL4AL1	ret finger protein-like 4A-like 1
TC0100016822.hg.1	3.67	5.1	-2.69	0.015251	0.104473	KCNT2	potassium channel, sodium activated subfamily T, member 2	Multiple_Complex	343450	5.48	3.67	3.52	0.00714	0.062943	KCNT2	potassium channel, sodium activated subfamily T, member 2
TC1500009002.hg.1	14.76	16.18	-2.69	0.000203	0.016172	ACTC1	actin, alpha, cardiac muscle 1	Multiple_Complex	70	16.56	14.76	3.49	0.000339	0.015355	ACTC1	actin, alpha, cardiac muscle 1
TC1200010158.hg.1	9.78	11.21	-2.69	0.001374	0.03178	KRAS	Kirsten rat sarcoma viral oncogene homolog	Coding	3845	11.03	9.78	2.38	0.002492	0.03699	KRAS	Kirsten rat sarcoma viral oncogene homolog
TC1400009998.hg.1	10.2	11.63	-2.69	0.014579	0.102054	NDUFB1	NADH dehydrogenase (ubiquinone) 1 beta subcomplex, 1, 7kDa	Multiple_Complex	4707	11.13	10.2	1.9	0.011776	0.08319	NDUFB1	NADH dehydrogenase (ubiquinone) 1 beta subcomplex, 1, 7kDa
TC1100007457.hg.1	8.43	9.86	-2.69	9e-06	0.009032	ATG13	autophagy related 13	Multiple_Complex	9776	9.28	8.43	1.8	1.62e-07	0.001591	ATG13	autophagy related 13
TC1000011606.hg.1	8.21	9.64	-2.69	0.000132	0.014601	BLOC1S2	biogenesis of lysosomal organelles complex-1, subunit 2	Multiple_Complex	282991	8.89	8.21	1.61	0.009037	0.071971	BLOC1S2	biogenesis of lysosomal organelles complex-1, subunit 2
TC0400009467.hg.1	6.33	7.76	-2.69	0.00846	0.075834	TRAPPC11	trafficking protein particle complex 11	Multiple_Complex	60684	6.92	6.33	1.51	0.062101	0.221176	TRAPPC11	trafficking protein particle complex 11
TC0500011150.hg.1	8.58	10.01	-2.68	0.00102	0.028702	GFM2	G elongation factor, mitochondrial 2	Multiple_Complex	84340	9.43	8.58	1.81	0.002309	0.035966	GFM2	G elongation factor, mitochondrial 2
TC0400009518.hg.1	8.23	9.65	-2.68	0.000354	0.019945	SLC25A4	solute carrier family 25 (mitochondrial carrier; adenine nucleotide translocator), member 4	Multiple_Complex	291	8.94	8.23	1.64	0.004165	0.047939	SLC25A4	solute carrier family 25 (mitochondrial carrier; adenine nucleotide translocator), member 4
TC0300010310.hg.1	15.6	17.02	-2.67	0.001211	0.030661	RPL32	ribosomal protein L32; small nucleolar RNA, H/ACA box 7A	Multiple_Complex	6161; 619563	17.15	15.6	2.93	0.00106	0.024367	RPL32	ribosomal protein L32; small nucleolar RNA, H/ACA box 7A
TC0500008855.hg.1	9.81	11.23	-2.67	0.000424	0.021323	SLC35A4	solute carrier family 35, member A4	Multiple_Complex	113829	10.41	9.81	1.51	0.000557	0.018402	SLC35A4	solute carrier family 35, member A4
TC0800011646.hg.1	4.99	6.4	-2.66	0.017126	0.111048	HAS2	hyaluronan synthase 2	Multiple_Complex	3037	7.78	4.99	6.94	0.00135	0.02729	HAS2	hyaluronan synthase 2
TC0700009411.hg.1	4.25	5.66	-2.66	0.010302	0.084337	MGAM2	maltase-glucoamylase 2 (putative)	Multiple_Complex	93432	6.88	4.25	6.19	0.001445	0.028296	MGAM2	maltase-glucoamylase 2 (putative)
TC0300006847.hg.1	9.87	11.28	-2.66	0.001609	0.034266	NR1D2	nuclear receptor subfamily 1, group D, member 2	Multiple_Complex	9975	11.08	9.87	2.31	0.000389	0.016281	NR1D2	nuclear receptor subfamily 1, group D, member 2
TC1900011280.hg.1	7.17	8.58	-2.66	0.001347	0.031577	ZNF350	zinc finger protein 350	Multiple_Complex	59348	8.11	7.17	1.93	0.006103	0.057812	ZNF350	zinc finger protein 350
TC0500008008.hg.1	12.2	13.61	-2.66	0.004678	0.056406	COX7C	cytochrome c oxidase subunit VIIc; microRNA 3607	Multiple_Complex	1350; 100500805	13.06	12.2	1.81	0.052653	0.200425	COX7C	cytochrome c oxidase subunit VIIc; microRNA 3607
TC0900011519.hg.1	9.98	11.39	-2.65	0.014027	0.099877	PPP6C	protein phosphatase 6, catalytic subunit	Multiple_Complex	5537	11.6	9.98	3.07	0.001206	0.025846	PPP6C	protein phosphatase 6, catalytic subunit
TC0200007609.hg.1	12.72	14.12	-2.65	0.000315	0.019027	SPTBN1	spectrin, beta, non-erythrocytic 1	Multiple_Complex	6711	14.16	12.72	2.72	3e-06	0.003048	SPTBN1	spectrin, beta, non-erythrocytic 1
TC2100007140.hg.1	7.39	8.79	-2.65	0.005214	0.059325	ETS2	v-ets avian erythroblastosis virus E26 oncogene homolog 2	Multiple_Complex	2114	8.43	7.39	2.06	0.017499	0.104246	ETS2	v-ets avian erythroblastosis virus E26 oncogene homolog 2
TSUnmapped00000341.hg.1	6.4	7.8	-2.65	0.001322	0.031477	ZNF780A	zinc finger protein 780A	Coding	284323	7.03	6.4	1.55	0.389446	0.63382	ZNF780A	zinc finger protein 780A
TC1900009823.hg.1	7.35	8.75	-2.65	0.000386	0.020709	GIPC1	GIPC PDZ domain containing family, member 1	Multiple_Complex	10755	7.92	7.35	1.49	0.031715	0.147427	GIPC1	GIPC PDZ domain containing family, member 1
TC1400010071.hg.1	7	8.41	-2.65	0.016352	0.108416	CLMN	calmin (calponin-like, transmembrane)	Multiple_Complex	79789	7.42	7	1.34	0.693162	0.847071	CLMN	calmin (calponin-like, transmembrane)
TC0900010543.hg.1	7.68	9.09	-2.64	0.000103	0.01317	TLE1	transducin-like enhancer of split 1 (E(sp1) homolog, Drosophila)	Multiple_Complex	7088	8.74	7.68	2.07	0.002025	0.033779	TLE1	transducin-like enhancer of split 1 (E(sp1) homolog, Drosophila)
TC1900011744.hg.1	7.33	8.73	-2.64	0.022339	0.127795	BCKDHA	branched chain keto acid dehydrogenase E1, alpha polypeptide	Multiple_Complex	593	8.28	7.33	1.93	0.018471	0.10732	BCKDHA	branched chain keto acid dehydrogenase E1, alpha polypeptide
TC1900010543.hg.1	5.16	6.56	-2.64	0.097048	0.297271	ZNF829	zinc finger protein 829	Multiple_Complex	374899	6.05	5.16	1.85	0.19463	0.434428	ZNF829	zinc finger protein 829
TC1200011385.hg.1	8.77	10.17	-2.64	0.00335	0.048325	LIN7A	lin-7 homolog A (C. elegans)	Multiple_Complex	8825	9.56	8.77	1.73	0.017879	0.10567	LIN7A	lin-7 homolog A (C. elegans)
TC2000008895.hg.1	8.8	10.2	-2.64	0.00319	0.047315	PXMP4	peroxisomal membrane protein 4	Multiple_Complex	11264	9.14	8.8	1.26	0.379997	0.625494	PXMP4	peroxisomal membrane protein 4
TC0X00010799.hg.1	3.69	5.08	-2.63	0.058556	0.222994	ELF4	E74-like factor 4 (ets domain transcription factor)	Multiple_Complex	2000	5.9	3.69	4.66	0.008517	0.069613	ELF4	E74-like factor 4 (ets domain transcription factor)
TC1900009820.hg.1	9.28	10.68	-2.63	0.005514	0.060807	DDX39A	DEAD (Asp-Glu-Ala-Asp) box polypeptide 39A	Multiple_Complex	10212	10.7	9.28	2.67	0.00166	0.030431	DDX39A	DEAD (Asp-Glu-Ala-Asp) box polypeptide 39A
TC0300007136.hg.1	13.2	14.59	-2.63	2.8e-05	0.009633	CTNNB1	catenin (cadherin-associated protein), beta 1	Multiple_Complex	1499	14.55	13.2	2.55	3.1e-05	0.006104	CTNNB1	catenin (cadherin-associated protein), beta 1
TC2000008533.hg.1	5.34	6.74	-2.63	0.006727	0.066957	RBBP9	retinoblastoma binding protein 9	Multiple_Complex	10741	6.3	5.34	1.95	0.11232	0.314995	RBBP9	retinoblastoma binding protein 9
TC2100008508.hg.1	8.3	9.7	-2.63	0.000645	0.023884	CHAF1B	chromatin assembly factor 1, subunit B (p60)	Multiple_Complex	8208	8.08	8.3	-1.17	0.179793	0.413845	CHAF1B	chromatin assembly factor 1, subunit B (p60)
TC1100013001.hg.1	5.82	7.21	-2.62	0.0006	0.023452	CLP1	cleavage and polyadenylation factor I subunit 1	Coding	10978	7.29	5.82	2.77	0.002044	0.033961	CLP1	cleavage and polyadenylation factor I subunit 1
TC0100012496.hg.1	8.67	10.06	-2.62	0.002231	0.039375	NADK	NAD kinase	Multiple_Complex	65220	9.35	8.67	1.61	0.005678	0.056362	NADK	NAD kinase
TC0X00008332.hg.1	13.16	14.55	-2.62	0.000357	0.020002	STAG2	stromal antigen 2	Multiple_Complex	10735	13.62	13.16	1.37	0.019207	0.109618	STAG2	stromal antigen 2
TC0X00011139.hg.1	10.74	12.13	-2.61	0.019195	0.118003	CETN2	centrin 2	Multiple_Complex	1069	11.48	10.74	1.67	0.008591	0.069955	CETN2	centrin 2
TC1100010551.hg.1	7.39	8.77	-2.6	0.013038	0.09616	TRAF6	TNF receptor-associated factor 6, E3 ubiquitin protein ligase	Multiple_Complex	7189	8.93	7.39	2.9	0.01601	0.099561	TRAF6	TNF receptor-associated factor 6, E3 ubiquitin protein ligase
TC0300013884.hg.1	6.9	8.27	-2.6	0.00776	0.072332	C3orf58	chromosome 3 open reading frame 58	Multiple_Complex	205428	8.19	6.9	2.45	0.014239	0.092827	C3orf58	chromosome 3 open reading frame 58
TC0300006471.hg.1	7.51	8.89	-2.6	0.055841	0.21709	SETMAR	SET domain and mariner transposase fusion gene	Multiple_Complex	6419	8.7	7.51	2.29	0.01586	0.099079	SETMAR	SET domain and mariner transposase fusion gene
TC1100010905.hg.1	7.28	8.66	-2.6	0.001596	0.034127	MED19	mediator complex subunit 19	Multiple_Complex	219541	8.37	7.28	2.13	0.000336	0.015332	MED19	mediator complex subunit 19
TC0900008763.hg.1	8.01	9.39	-2.6	0.016633	0.109329	PBX3	pre-B-cell leukemia homeobox 3	Multiple_Complex	5090	8.95	8.01	1.91	0.01809	0.106127	PBX3	pre-B-cell leukemia homeobox 3
TC1100011602.hg.1	9.15	10.53	-2.6	0.02203	0.126912	UCP2	uncoupling protein 2 (mitochondrial, proton carrier)	Multiple_Complex	7351	10.05	9.15	1.87	0.073185	0.244798	UCP2	uncoupling protein 2 (mitochondrial, proton carrier)
TC0500007912.hg.1	9.85	11.23	-2.6	0.010383	0.08484	ZFYVE16	zinc finger, FYVE domain containing 16	Multiple_Complex	9765	10.38	9.85	1.44	0.169303	0.400045	ZFYVE16	zinc finger, FYVE domain containing 16
TC1100010418.hg.1	10.33	11.7	-2.59	0.000344	0.019779	KIF18A	kinesin family member 18A	Multiple_Complex	81930	12.01	10.33	3.22	0.000397	0.016331	KIF18A	kinesin family member 18A
TC0X00010642.hg.1	7.98	9.36	-2.59	0.000169	0.015673	NKRF	NFKB repressing factor	Multiple_Complex	55922	9.22	7.98	2.35	0.000397	0.016331	NKRF	NFKB repressing factor
TC1700012332.hg.1	4.52	5.89	-2.59	0.004486	0.055776	SPATA22	spermatogenesis associated 22	Multiple_Complex	84690	5.08	4.52	1.47	0.024248	0.125875	SPATA22	spermatogenesis associated 22
TC1800008707.hg.1	7.8	9.17	-2.59	0.005435	0.060411	MEX3C	mex-3 RNA binding family member C	Multiple_Complex	51320	8.24	7.8	1.36	0.222344	0.466725	MEX3C	mex-3 RNA binding family member C
TC1200010562.hg.1	6.63	8	-2.59	0.004593	0.056286	COL2A1	collagen, type II, alpha 1	Multiple_Complex	1280	7.04	6.63	1.33	0.058975	0.214234	COL2A1	collagen, type II, alpha 1
TC0X00010532.hg.1	7.61	8.99	-2.59	0.002716	0.044033	AMOT	angiomotin; microRNA 4329	Multiple_Complex	154796; 100423009	7.64	7.61	1.02	0.295696	0.547104	AMOT	angiomotin; microRNA 4329
TC1900009692.hg.1	8	9.37	-2.59	0.006458	0.065511	ZNF823	zinc finger protein 823	Multiple_Complex	55552	8.02	8	1.01	0.576906	0.774262	ZNF823	zinc finger protein 823
TC0100007295.hg.1	4.37	5.73	-2.58	1.9e-05	0.009032	EPHB2	EPH receptor B2	Multiple_Complex	2048	9.92	4.37	47.05	2.97e-07	0.001591	EPHB2	EPH receptor B2
TC1200012610.hg.1	4.78	6.14	-2.58	0.014556	0.102025	SSPN	sarcospan	Multiple_Complex	8082	8.76	4.78	15.85	0.000151	0.010827	SSPN	sarcospan
TC1100007184.hg.1	7.25	8.62	-2.58	0.007162	0.069632	DNAJC24	DnaJ (Hsp40) homolog, subfamily C, member 24	Multiple_Complex	120526	8.2	7.25	1.92	0.017538	0.104373	DNAJC24	DnaJ (Hsp40) homolog, subfamily C, member 24
TC1000011487.hg.1	4.96	6.33	-2.58	0.027778	0.144258	SORBS1	sorbin and SH3 domain containing 1	Multiple_Complex	10580	5.39	4.96	1.35	0.171954	0.403376	SORBS1	sorbin and SH3 domain containing 1
TC0400008380.hg.1	10.99	12.35	-2.58	0.005755	0.062242	CCDC109B	coiled-coil domain containing 109B	Multiple_Complex	55013	10.23	10.99	-1.7	0.110522	0.31174	CCDC109B	coiled-coil domain containing 109B
TC1100010405.hg.1	10.66	12.02	-2.57	0.000431	0.021418	LIN7C	lin-7 homolog C (C. elegans)	Multiple_Complex	55327	11.92	10.66	2.4	0.000586	0.018842	LIN7C	lin-7 homolog C (C. elegans)
TC0X00010559.hg.1	6.94	8.3	-2.57	0.053998	0.212546	LRCH2	leucine-rich repeats and calponin homology (CH) domain containing 2	Multiple_Complex	57631	8.08	6.94	2.21	0.01548	0.09748	LRCH2	leucine-rich repeats and calponin homology (CH) domain containing 2
TC2200009285.hg.1	5.82	7.18	-2.57	0.00073	0.025115	PRR5-ARHGAP8	PRR5-ARHGAP8 readthrough	Multiple_Complex	553158	6.12	5.82	1.24	0.176552	0.409993	PRR5-ARHGAP8	PRR5-ARHGAP8 readthrough
TC1000008320.hg.1	5.95	7.32	-2.57	0.014642	0.102325	SNCG	synuclein gamma	Multiple_Complex	6623	6.22	5.95	1.21	0.809258	0.910172	SNCG	synuclein gamma
TC1500010237.hg.1	12.65	14.02	-2.57	0.000195	0.016172	RPL9	ribosomal protein L9	Multiple_Complex	6133	12.52	12.65	-1.1	0.167194	0.397295	RPL9	ribosomal protein L9
TC1000012490.hg.1	7.12	8.48	-2.56	0.020421	0.121396	PI4K2A	phosphatidylinositol 4-kinase type 2 alpha	Multiple_Complex	55361	8.47	7.12	2.55	0.019216	0.109642	PI4K2A	phosphatidylinositol 4-kinase type 2 alpha
TC1100007220.hg.1	8.1	9.46	-2.56	0.001256	0.031087	DEPDC7	DEP domain containing 7	Multiple_Complex	91614	9.2	8.1	2.14	0.0165	0.101056	DEPDC7	DEP domain containing 7
TC0500011173.hg.1	8.08	9.44	-2.56	0.003216	0.0475	POC5	POC5 centriolar protein	Multiple_Complex	134359	8.71	8.08	1.55	0.02916	0.140293	POC5	POC5 centriolar protein
TC1900007329.hg.1	5.65	7	-2.55	0.001529	0.033542	PGLS	6-phosphogluconolactonase	Multiple_Complex	25796	7.12	5.65	2.76	0.001476	0.02873	PGLS	6-phosphogluconolactonase
TC1900011795.hg.1	11.91	13.26	-2.55	0.020397	0.121384	NDUFA3	NADH dehydrogenase (ubiquinone) 1 alpha subcomplex, 3, 9kDa	Multiple_Complex	4696	13.23	11.91	2.5	0.015984	0.099486	NDUFA3	NADH dehydrogenase (ubiquinone) 1 alpha subcomplex, 3, 9kDa
TC0400007447.hg.1	12.63	13.98	-2.55	0.00085	0.026618	SLAIN2	SLAIN motif family member 2	Multiple_Complex	57606	13.84	12.63	2.31	0.000416	0.016502	SLAIN2	SLAIN motif family member 2
TC0X00010675.hg.1	10.45	11.8	-2.55	0.005047	0.058645	CUL4B	cullin 4B	Multiple_Complex	8450	10.55	10.45	1.08	0.466978	0.694814	CUL4B	cullin 4B
TC1200006935.hg.1	9.37	10.72	-2.54	0.000173	0.015727	ATF7IP	activating transcription factor 7 interacting protein	Multiple_Complex	55729	11.66	9.37	4.88	3.6e-05	0.006164	ATF7IP	activating transcription factor 7 interacting protein
TSUnmapped00000154.hg.1	7.66	9.01	-2.54	0.018981	0.117206	LRP6	LDL receptor related protein 6	Coding	4040	9.2	7.66	2.9	0.00351	0.043785	LRP6	LDL receptor related protein 6
TC1900008399.hg.1	9.96	11.31	-2.54	0.001816	0.036102	ARHGAP35	Rho GTPase activating protein 35	Multiple_Complex	2909	11.13	9.96	2.24	0.000187	0.012034	ARHGAP35	Rho GTPase activating protein 35
TC1200012640.hg.1	11.14	12.49	-2.54	0.02666	0.140907	BLOC1S1	biogenesis of lysosomal organelles complex-1, subunit 1	Multiple_Complex	2647	12.22	11.14	2.11	0.027652	0.136589	BLOC1S1	biogenesis of lysosomal organelles complex-1, subunit 1
TC0500008653.hg.1	11.3	12.65	-2.54	1.6e-05	0.009032	UQCRQ	ubiquinol-cytochrome c reductase complex III subunit VII	Multiple_Complex	27089	11.84	11.3	1.45	0.002937	0.039801	UQCRQ	ubiquinol-cytochrome c reductase complex III subunit VII
TC1100007684.hg.1	3.48	4.82	-2.54	0.006338	0.065169	SERPING1	serpin peptidase inhibitor, clade G (C1 inhibitor), member 1	Multiple_Complex	710	3.95	3.48	1.39	0.137181	0.352999	SERPING1	serpin peptidase inhibitor, clade G (C1 inhibitor), member 1
TC0400011180.hg.1	8.74	10.08	-2.53	0.014307	0.1011	SCD5	stearoyl-CoA desaturase 5	Coding	79966	10.1	8.74	2.56	0.007829	0.066183	SCD5	stearoyl-CoA desaturase 5
TC1400010636.hg.1	12.05	13.39	-2.53	0.011342	0.089478	SLIRP	SRA stem-loop interacting RNA binding protein	Multiple_Complex	81892	13.38	12.05	2.5	0.003996	0.046914	SLIRP	SRA stem-loop interacting RNA binding protein
TC2000009579.hg.1	5.72	7.06	-2.53	0.124834	0.343216	BMP7	bone morphogenetic protein 7	Multiple_Complex	655	6.78	5.72	2.08	0.146022	0.367031	BMP7	bone morphogenetic protein 7
TC0400011279.hg.1	4.11	5.45	-2.53	0.108098	0.315513	ABCG2	ATP binding cassette subfamily G member 2 (Junior blood group)	Multiple_Complex	9429	5.03	4.11	1.88	0.223183	0.467531	ABCG2	ATP binding cassette subfamily G member 2 (Junior blood group)
TC2200009283.hg.1	7.25	8.59	-2.53	0.021795	0.126065	PRR5	proline rich 5 (renal)	Multiple_Complex	55615	8.14	7.25	1.86	0.052198	0.199278	PRR5	proline rich 5 (renal)
TC0600009597.hg.1	11.41	12.75	-2.53	0.001151	0.02999	TNFAIP3	tumor necrosis factor, alpha-induced protein 3	Multiple_Complex	7128	12.27	11.41	1.81	0.001939	0.033022	TNFAIP3	tumor necrosis factor, alpha-induced protein 3
TC0500013399.hg.1	10.68	12.02	-2.53	0.000854	0.02669	PANK3	pantothenate kinase 3	Multiple_Complex	79646	11.4	10.68	1.64	0.005814	0.056832	PANK3	pantothenate kinase 3
TC1100011606.hg.1	7.9	9.23	-2.52	0.008161	0.074171	C2CD3	C2 calcium-dependent domain containing 3	Multiple_Complex	26005	9.32	7.9	2.69	0.000718	0.020553	C2CD3	C2 calcium-dependent domain containing 3
TC1100007168.hg.1	9.09	10.42	-2.52	0.007285	0.070222	ARL14EP	ADP-ribosylation factor like GTPase 14 effector protein	Multiple_Complex	120534	9.98	9.09	1.86	0.00448	0.049831	ARL14EP	ADP-ribosylation factor like GTPase 14 effector protein
TC0100013445.hg.1	6.94	8.27	-2.52	0.133965	0.357027	IFI6	interferon, alpha-inducible protein 6	Multiple_Complex	2537	7.5	6.94	1.48	0.168681	0.39939	IFI6	interferon, alpha-inducible protein 6
TC1900011891.hg.1	5.34	6.67	-2.52	0.003283	0.047805	HOOK2	hook microtubule-tethering protein 2	Multiple_Complex	29911	5.41	5.34	1.05	0.865274	0.938778	HOOK2	hook microtubule-tethering protein 2
TC1200007137.hg.1	8.93	10.26	-2.51	0.00084	0.026468	FGFR1OP2	FGFR1 oncogene partner 2	Multiple_Complex	26127	10.3	8.93	2.59	2.4e-05	0.005732	FGFR1OP2	FGFR1 oncogene partner 2
TC0500011163.hg.1	9.23	10.56	-2.51	0.000295	0.018769	COL4A3BP	collagen, type IV, alpha 3 (Goodpasture antigen) binding protein	Multiple_Complex	10087	9.82	9.23	1.51	0.012908	0.087778	COL4A3BP	collagen, type IV, alpha 3 (Goodpasture antigen) binding protein
TC1000008904.hg.1	8.42	9.75	-2.51	0.000172	0.015727	PDCD4	programmed cell death 4 (neoplastic transformation inhibitor); microRNA 4680	Multiple_Complex	27250; 100616113	8.75	8.42	1.26	0.045399	0.18327	PDCD4	programmed cell death 4 (neoplastic transformation inhibitor); microRNA 4680
TC2100007797.hg.1	14.94	16.26	-2.51	0.013677	0.098767	ATP5J	ATP synthase, H+ transporting, mitochondrial Fo complex subunit F6	Multiple_Complex	522	15.2	14.94	1.2	0.073399	0.244991	ATP5J	ATP synthase, H+ transporting, mitochondrial Fo complex subunit F6
TC0500012611.hg.1	9.33	10.65	-2.5	0.009114	0.078727	CLINT1	clathrin interactor 1	Multiple_Complex	9685	10.54	9.33	2.32	0.016165	0.100117	CLINT1	clathrin interactor 1
TC1200009768.hg.1	7.82	9.14	-2.5	5.1e-05	0.011144	LPCAT3	lysophosphatidylcholine acyltransferase 3	Multiple_Complex	10162	9.04	7.82	2.32	3.3e-05	0.006151	LPCAT3	lysophosphatidylcholine acyltransferase 3
TC1100007688.hg.1	8.2	9.52	-2.5	9.5e-05	0.01317	ZDHHC5	zinc finger, DHHC-type containing 5	Multiple_Complex	25921	9.38	8.2	2.28	0.000351	0.015412	ZDHHC5	zinc finger, DHHC-type containing 5
TC0500008890.hg.1	6.17	7.49	-2.5	0.073676	0.253442	PCDHGC3	protocadherin gamma subfamily C, 3; protocadherin gamma subfamily A, 12; protocadherin gamma subfamily B, 4; protocadherin gamma subfamily A, 8; protocadherin gamma subfamily A, 1; protocadherin gamma subfamily A, 10; protocadherin gamma subfamily A, 11; protocadherin gamma subfamily A, 2; protocadherin gamma subfamily A, 3; protocadherin gamma subfamily A, 4; protocadherin gamma subfamily A, 5; …	Multiple_Complex	5098; 26025; 8641; 9708; 56114; 56106; 56105; 56113; 56112; 56111; 56110; 56109; 56108; 56107; 56104; 56103; 56102; 56101; 56100; 56099; 56098; 56097	6.77	6.17	1.52	0.44621	0.680473	PCDHGC3	protocadherin gamma subfamily C, 3; protocadherin gamma subfamily A, 12; protocadherin gamma subfamily B, 4; protocadherin gamma subfamily A, 8; protocadherin gamma subfamily A, 1; protocadherin gamma subfamily A, 10; protocadherin gamma subfamily A, 11; protocadherin gamma subfamily A, 2; protocadherin gamma subfamily A, 3; protocadherin gamma subfamily A, 4; protocadherin gamma subfamily A, 5; …
TC2100008499.hg.1	9.78	11.1	-2.5	0.005412	0.060389	SMIM11A	small integral membrane protein 11A	Multiple_Complex	54065	9.92	9.78	1.1	0.479793	0.704291	SMIM11A	small integral membrane protein 11A
TC1100010290.hg.1	7.63	8.94	-2.49	7.4e-05	0.012325	E2F8	E2F transcription factor 8	Multiple_Complex	79733	9.4	7.63	3.43	0.000662	0.019909	E2F8	E2F transcription factor 8
TC1200007277.hg.1	8.69	10	-2.49	0.009612	0.081171	DNM1L	dynamin 1-like	Multiple_Complex	10059	10.04	8.69	2.55	0.003199	0.041563	DNM1L	dynamin 1-like
TC1900008297.hg.1	6.53	7.85	-2.49	0.021211	0.124199	CLPTM1	cleft lip and palate associated transmembrane protein 1	Multiple_Complex	1209	7.4	6.53	1.83	0.033024	0.150957	CLPTM1	cleft lip and palate associated transmembrane protein 1
TC1200007835.hg.1	7.19	8.51	-2.49	0.01186	0.091405	COQ10A	coenzyme Q10A	Multiple_Complex	93058	6.76	7.19	-1.35	0.149549	0.372362	COQ10A	coenzyme Q10A
TC2000008824.hg.1	5.35	6.66	-2.48	0.006157	0.064031	FOXS1	forkhead box S1	Multiple_Complex	2307	7.38	5.35	4.08	0.001497	0.0289	FOXS1	forkhead box S1
TC1100007221.hg.1	6.02	7.33	-2.48	0.005812	0.062497	TCP11L1	t-complex 11, testis-specific-like 1	Multiple_Complex	55346	7.02	6.02	1.99	0.013147	0.088727	TCP11L1	t-complex 11, testis-specific-like 1
TC0400009038.hg.1	9.1	10.41	-2.48	0.002101	0.038623	KIAA0922	KIAA0922	Multiple_Complex	23240	9.96	9.1	1.8	0.000394	0.016331	KIAA0922	KIAA0922
TC2200007963.hg.1	6.31	7.61	-2.47	0.03752	0.171657	DGCR2	DiGeorge syndrome critical region gene 2; DiGeorge syndrome critical region gene 11 (non-protein coding)	Multiple_Complex	9993; 25786	7.57	6.31	2.4	0.013127	0.088639	DGCR2	DiGeorge syndrome critical region gene 2; DiGeorge syndrome critical region gene 11 (non-protein coding)
TC0300011036.hg.1	8.19	9.5	-2.47	0.007624	0.071658	PRKAR2A	protein kinase, cAMP-dependent, regulatory, type II, alpha	Multiple_Complex	5576	9.23	8.19	2.05	0.018106	0.106172	PRKAR2A	protein kinase, cAMP-dependent, regulatory, type II, alpha
TC0100018440.hg.1	8.75	10.06	-2.47	0.113723	0.325174	STIL	SCL/TAL1 interrupting locus	Multiple_Complex	6491	9.65	8.75	1.86	0.01641	0.100851	STIL	SCL/TAL1 interrupting locus
TC1900006616.hg.1	9.87	11.17	-2.47	0.005056	0.058645	GNA11	guanine nucleotide binding protein (G protein), alpha 11 (Gq class)	Multiple_Complex	2767	10.6	9.87	1.67	0.025863	0.131037	GNA11	guanine nucleotide binding protein (G protein), alpha 11 (Gq class)
TC1900008011.hg.1	6.5	7.8	-2.47	0.001115	0.029404	KCNK6	potassium channel, two pore domain subfamily K, member 6	Multiple_Complex	9424	7.11	6.5	1.53	0.111793	0.314101	KCNK6	potassium channel, two pore domain subfamily K, member 6
TC1300008144.hg.1	10.19	11.49	-2.47	0.000541	0.022454	TFDP1	transcription factor Dp-1	Multiple_Complex	7027	10.74	10.19	1.47	0.002708	0.038248	TFDP1	transcription factor Dp-1
TC2200008135.hg.1	4.42	5.72	-2.46	0.006428	0.065504	ZNF280A	zinc finger protein 280A	Multiple_Complex	129025	6.85	4.42	5.36	0.000195	0.012322	ZNF280A	zinc finger protein 280A
TC1900009769.hg.1	7.16	8.46	-2.46	0.016421	0.10852	STX10	syntaxin 10	Multiple_Complex	8677	7.39	7.16	1.17	0.318916	0.570485	STX10	syntaxin 10
TC0600013361.hg.1	7.33	8.63	-2.45	0.007347	0.070403	CITED2	Cbp/p300-interacting transactivator, with Glu/Asp rich carboxy-terminal domain, 2	Coding	10370	9.08	7.33	3.34	0.000711	0.020429	CITED2	Cbp/p300-interacting transactivator, with Glu/Asp rich carboxy-terminal domain, 2
TC1900010286.hg.1	9.26	10.55	-2.45	0.005979	0.063385	UQCRFS1	ubiquinol-cytochrome c reductase, Rieske iron-sulfur polypeptide 1	Coding	7386	10.52	9.26	2.4	0.008923	0.071526	UQCRFS1	ubiquinol-cytochrome c reductase, Rieske iron-sulfur polypeptide 1
TC2200007909.hg.1	7.35	8.65	-2.45	0.002195	0.039192	MICAL3	microtubule associated monooxygenase, calponin and LIM domain containing 3	Multiple_Complex	57553	8.02	7.35	1.59	0.020327	0.113297	MICAL3	microtubule associated monooxygenase, calponin and LIM domain containing 3
TC0700011626.hg.1	11.91	13.2	-2.45	2.3e-05	0.009032	SEMA3C	sema domain, immunoglobulin domain (Ig), short basic domain, secreted, (semaphorin) 3C	Multiple_Complex	10512	12.11	11.91	1.15	0.086908	0.27038	SEMA3C	sema domain, immunoglobulin domain (Ig), short basic domain, secreted, (semaphorin) 3C
TC0400007276.hg.1	10.66	11.95	-2.45	0.002387	0.040818	KLHL5	kelch-like family member 5	Multiple_Complex	51088	10.22	10.66	-1.36	0.232217	0.478214	KLHL5	kelch-like family member 5
TC2200006517.hg.1	6.76	8.04	-2.44	0.001074	0.029239	CECR2	cat eye syndrome chromosome region, candidate 2	Multiple_Complex	27443	8.03	6.76	2.41	0.00252	0.037192	CECR2	cat eye syndrome chromosome region, candidate 2
TC1100013003.hg.1	9.86	11.15	-2.44	0.001089	0.029239	TMX2	thioredoxin-related transmembrane protein 2; chromosome 11 open reading frame 31	Multiple_Complex	51075; 280636	11.08	9.86	2.33	0.000864	0.022001	TMX2	thioredoxin-related transmembrane protein 2; chromosome 11 open reading frame 31
TC1000008556.hg.1	7.46	8.75	-2.44	0.00585	0.062737	LCOR	ligand dependent nuclear receptor corepressor	Multiple_Complex	84458	8.38	7.46	1.9	0.009387	0.073654	LCOR	ligand dependent nuclear receptor corepressor
TC0300009890.hg.1	6.55	7.84	-2.44	0.003056	0.04665	HRASLS	HRAS-like suppressor	Coding	57110	7.08	6.55	1.44	0.040627	0.171226	HRASLS	HRAS-like suppressor
TC1100007408.hg.1	5.39	6.67	-2.43	0.088152	0.281294	PRDM11	PR domain containing 11	Multiple_Complex	56981	6.79	5.39	2.64	0.070646	0.240159	PRDM11	PR domain containing 11
TC0500012642.hg.1	8.48	9.76	-2.43	0.002205	0.039192	RNF145	ring finger protein 145	Multiple_Complex	153830	9.36	8.48	1.84	0.002944	0.039815	RNF145	ring finger protein 145
TC0500012354.hg.1	10.38	11.66	-2.43	0.001274	0.031087	YIPF5	Yip1 domain family member 5	Multiple_Complex	81555	10.93	10.38	1.47	0.013565	0.090213	YIPF5	Yip1 domain family member 5
TC0100010281.hg.1	9.41	10.68	-2.42	0.002982	0.046118	ATP1A2	ATPase, Na+/K+ transporting, alpha 2 polypeptide	Multiple_Complex	477	10.55	9.41	2.21	0.000389	0.016281	ATP1A2	ATPase, Na+/K+ transporting, alpha 2 polypeptide
TC0X00010648.hg.1	15.18	16.45	-2.42	8.4e-05	0.012741	RPL39	ribosomal protein L39; small nucleolar RNA, H/ACA box 69	Multiple_Complex	6170; 26779	16.13	15.18	1.93	0.000194	0.012322	RPL39	ribosomal protein L39; small nucleolar RNA, H/ACA box 69
TC1900007110.hg.1	8.33	9.61	-2.42	0.000993	0.028321	RAD23A	RAD23 homolog A, nucleotide excision repair protein	Multiple_Complex	5886	9.27	8.33	1.91	0.031733	0.147427	RAD23A	RAD23 homolog A, nucleotide excision repair protein
TC0600012363.hg.1	9.79	11.06	-2.42	0.019551	0.11859	HMGN3	high mobility group nucleosomal binding domain 3	Multiple_Complex	9324	10.56	9.79	1.71	0.000799	0.021301	HMGN3	high mobility group nucleosomal binding domain 3
TC1900008384.hg.1	13.02	14.3	-2.42	0.00037	0.02032	CALM3	calmodulin 3 (phosphorylase kinase, delta)	Multiple_Complex	808	13.79	13.02	1.7	0.004118	0.047769	CALM3	calmodulin 3 (phosphorylase kinase, delta)
TC1900010854.hg.1	6.79	8.07	-2.42	0.069254	0.244908	ZNF428	zinc finger protein 428	Multiple_Complex	126299	7.52	6.79	1.65	0.047933	0.189051	ZNF428	zinc finger protein 428
TC0300010581.hg.1	7.05	8.32	-2.42	0.001841	0.036338	AZI2	5-azacytidine induced 2	Multiple_Complex	64343	7.75	7.05	1.63	0.008547	0.069713	AZI2	5-azacytidine induced 2
TC2000006464.hg.1	8.57	9.85	-2.42	1.4e-05	0.009032	FAM110A	family with sequence similarity 110, member A	Multiple_Complex	83541	8.87	8.57	1.23	0.045945	0.184178	FAM110A	family with sequence similarity 110, member A
TC2100007796.hg.1	9.4	10.68	-2.42	0.00174	0.03553	MRPL39	mitochondrial ribosomal protein L39	Multiple_Complex	54148	9.55	9.4	1.11	0.495271	0.716522	MRPL39	mitochondrial ribosomal protein L39
TC0300006702.hg.1	7.57	8.84	-2.41	0.012879	0.095578	CAPN7	calpain 7	Multiple_Complex	23473	9.3	7.57	3.31	0.005236	0.053775	CAPN7	calpain 7
TC1000008587.hg.1	7.03	8.3	-2.41	0.000522	0.02219	ZFYVE27	zinc finger, FYVE domain containing 27	Multiple_Complex	118813	8.5	7.03	2.77	0.003234	0.041855	ZFYVE27	zinc finger, FYVE domain containing 27
TC0100012247.hg.1	5.83	7.1	-2.41	0.019877	0.119854	KIF26B	kinesin family member 26B	Multiple_Complex	55083	7.26	5.83	2.7	0.009072	0.072224	KIF26B	kinesin family member 26B
TC1200010022.hg.1	3.28	4.56	-2.41	0.02948	0.149207	MGP	matrix Gla protein	Multiple_Complex	4256	4.46	3.28	2.26	0.046927	0.186664	MGP	matrix Gla protein
TC0X00010793.hg.1	7.89	9.16	-2.41	0.002191	0.039192	ZDHHC9	zinc finger, DHHC-type containing 9	Multiple_Complex	51114	9.02	7.89	2.19	0.001012	0.023809	ZDHHC9	zinc finger, DHHC-type containing 9
TC1900008013.hg.1	12.69	13.96	-2.41	0.003522	0.049594	PSMD8	proteasome 26S subunit, non-ATPase 8	Multiple_Complex	5714	13.81	12.69	2.17	0.000933	0.022916	PSMD8	proteasome 26S subunit, non-ATPase 8
TC0400010519.hg.1	10.19	11.46	-2.41	0.002194	0.039192	APBB2	amyloid beta (A4) precursor protein-binding, family B, member 2	Multiple_Complex	323	10.97	10.19	1.72	0.018534	0.107429	APBB2	amyloid beta (A4) precursor protein-binding, family B, member 2
TC1900007366.hg.1	8.82	10.09	-2.41	0.002202	0.039192	MPV17L2	MPV17 mitochondrial membrane protein-like 2	Multiple_Complex	84769	9.47	8.82	1.56	0.080442	0.258242	MPV17L2	MPV17 mitochondrial membrane protein-like 2
TC1300009895.hg.1	7.67	8.94	-2.41	0.010876	0.087345	PCID2	PCI domain containing 2	Multiple_Complex	55795	8.28	7.67	1.52	0.128429	0.340111	PCID2	PCI domain containing 2
TC0500012163.hg.1	8.82	10.09	-2.41	0.003145	0.047103	CDC23	cell division cycle 23	Multiple_Complex	8697	9.05	8.82	1.17	0.255657	0.505238	CDC23	cell division cycle 23
TC1000008651.hg.1	10.36	11.62	-2.41	0.000203	0.016172	HIF1AN	hypoxia inducible factor 1, alpha subunit inhibitor	Multiple_Complex	55662	10.53	10.36	1.13	0.381353	0.626657	HIF1AN	hypoxia inducible factor 1, alpha subunit inhibitor
TC1200010252.hg.1	12.93	14.19	-2.4	9.8e-05	0.01317	TMTC1	transmembrane and tetratricopeptide repeat containing 1	Multiple_Complex	83857	14.54	12.93	3.06	3.8e-05	0.006249	TMTC1	transmembrane and tetratricopeptide repeat containing 1
TC0500012975.hg.1	11.79	13.05	-2.4	0.000615	0.023606	DBN1	drebrin 1	Multiple_Complex	1627	12.4	11.79	1.54	0.009633	0.074451	DBN1	drebrin 1
TC1700008690.hg.1	5.74	7.01	-2.4	0.004381	0.055386	PITPNC1	phosphatidylinositol transfer protein, cytoplasmic 1	Multiple_Complex	26207	6.17	5.74	1.35	0.081356	0.260126	PITPNC1	phosphatidylinositol transfer protein, cytoplasmic 1
TC0500011333.hg.1	12.93	14.2	-2.4	0.003901	0.052296	TMEM167A	transmembrane protein 167A	Multiple_Complex	153339	12.67	12.93	-1.2	0.117798	0.324081	TMEM167A	transmembrane protein 167A
TC2100008249.hg.1	7.11	8.37	-2.4	2.6e-05	0.009097	TFF3	trefoil factor 3	Multiple_Complex	7033	6.49	7.11	-1.54	0.087727	0.271697	TFF3	trefoil factor 3
TC1000012580.hg.1	9.14	10.4	-2.39	0.000478	0.022076	ARHGAP19	Rho GTPase activating protein 19	Multiple_Complex	84986	10.64	9.14	2.83	0.001837	0.032256	ARHGAP19	Rho GTPase activating protein 19
TC1000008364.hg.1	4.32	5.58	-2.39	0.084932	0.275623	RP11-380G5.2	Jeck2013 ALT_ACCEPTOR, ALT_DONOR, coding, INTERNAL, intronic best transcript NM_000314; novel transcript, sense intronic to PTEN	NonCoding	NA	5.53	4.32	2.31	0.071588	0.241578	RP11-380G5.2	Jeck2013 ALT_ACCEPTOR, ALT_DONOR, coding, INTERNAL, intronic best transcript NM_000314; novel transcript, sense intronic to PTEN
TC1200012730.hg.1	9.2	10.45	-2.39	0.013717	0.098794	PXMP2	peroxisomal membrane protein 2	Multiple_Complex	5827	10.05	9.2	1.8	0.007228	0.063374	PXMP2	peroxisomal membrane protein 2
TC0200015793.hg.1	6.8	8.05	-2.39	0.001717	0.035433	OBSL1	obscurin-like 1	Multiple_Complex	23363	7.49	6.8	1.61	0.102334	0.297811	OBSL1	obscurin-like 1
TC0500012236.hg.1	9.65	10.91	-2.39	0.002811	0.044932	PFDN1	prefoldin subunit 1	Multiple_Complex	5201	10.28	9.65	1.54	0.005745	0.05657	PFDN1	prefoldin subunit 1
TC1000008558.hg.1	5.3	6.56	-2.39	0.022789	0.129106	C10orf12	chromosome 10 open reading frame 12	Coding	26148	5.9	5.3	1.52	0.203764	0.444456	C10orf12	chromosome 10 open reading frame 12
TC0500011943.hg.1	4.88	6.13	-2.39	0.016819	0.109881	C5orf63	chromosome 5 open reading frame 63	Multiple_Complex	401207	5.12	4.88	1.18	0.475817	0.700963	C5orf63	chromosome 5 open reading frame 63
TC0400012551.hg.1	9.54	10.8	-2.39	0.011444	0.089891	DCTD	dCMP deaminase	Multiple_Complex	1635	9.67	9.54	1.09	0.339759	0.590962	DCTD	dCMP deaminase
TC1100012965.hg.1	4.8	6.06	-2.39	0.080381	0.265969	MICAL2	microtubule associated monooxygenase, calponin and LIM domain containing 2	NonCoding	9645	4.85	4.8	1.03	0.586116	0.780597	MICAL2	microtubule associated monooxygenase, calponin and LIM domain containing 2
TC1900011884.hg.1	7.61	8.87	-2.39	0.002493	0.041998	ZNF443	zinc finger protein 443	Multiple_Complex	10224	7.44	7.61	-1.12	0.946423	0.976652	ZNF443	zinc finger protein 443
TC0400007293.hg.1	12.12	13.37	-2.39	0.000111	0.013542	UBE2K	ubiquitin conjugating enzyme E2K	Multiple_Complex	3093	11.67	12.12	-1.36	0.102468	0.298118	UBE2K	ubiquitin conjugating enzyme E2K
TC1000012581.hg.1	8.66	9.91	-2.38	0.00194	0.037226	ARHGAP19-SLIT1	ARHGAP19-SLIT1 readthrough (NMD candidate)	Multiple_Complex	100533184	10.21	8.66	2.94	0.003295	0.042229	ARHGAP19-SLIT1	ARHGAP19-SLIT1 readthrough (NMD candidate)
TC0300006687.hg.1	5.9	7.15	-2.38	0.004148	0.054113	CCDC174	coiled-coil domain containing 174	Multiple_Complex	51244	7.2	5.9	2.46	0.002338	0.036109	CCDC174	coiled-coil domain containing 174
TC1000008575.hg.1	8.24	9.49	-2.38	0.000769	0.025344	ZDHHC16	zinc finger, DHHC-type containing 16	Multiple_Complex	84287	9.28	8.24	2.07	0.000912	0.022526	ZDHHC16	zinc finger, DHHC-type containing 16
TC1200007105.hg.1	6.95	8.2	-2.38	0.001582	0.033928	LYRM5	LYR motif containing 5	Multiple_Complex	144363	7.86	6.95	1.88	0.004909	0.051994	LYRM5	LYR motif containing 5
TC1900007098.hg.1	9.59	10.85	-2.38	0.000351	0.019945	RNASEH2A	ribonuclease H2, subunit A	Multiple_Complex	10535	9.75	9.59	1.11	0.046908	0.186624	RNASEH2A	ribonuclease H2, subunit A
TC1700007099.hg.1	8.52	9.76	-2.37	0.005545	0.060859	DRG2	developmentally regulated GTP binding protein 2	Multiple_Complex	1819	10.21	8.52	3.24	0.002555	0.037428	DRG2	developmentally regulated GTP binding protein 2
TC0500011418.hg.1	10.9	12.15	-2.37	0.001069	0.029239	MEF2C	myocyte enhancer factor 2C	Multiple_Complex	4208	12.5	10.9	3.02	0.000203	0.012336	MEF2C	myocyte enhancer factor 2C
TC1500009702.hg.1	9.41	10.65	-2.37	0.00037	0.02032	RPS27L	ribosomal protein S27-like	Multiple_Complex	51065	10.59	9.41	2.28	0.00159	0.02984	RPS27L	ribosomal protein S27-like
TC1200012642.hg.1	6.66	7.9	-2.37	0.012523	0.094131	BLOC1S1-RDH5	BLOC1S1-RDH5 readthrough; Uncharacterized protein [Source:UniProtKB/TrEMBL;Acc:F8VNQ1]	Multiple_Complex	100528022	7.78	6.66	2.17	0.006424	0.059338	BLOC1S1-RDH5	BLOC1S1-RDH5 readthrough; Uncharacterized protein [Source:UniProtKB/TrEMBL;Acc:F8VNQ1]
TC2100008233.hg.1	8.65	9.9	-2.37	0.019572	0.118681	ZBTB21	zinc finger and BTB domain containing 21	Multiple_Complex	49854	9.69	8.65	2.05	0.033434	0.15196	ZBTB21	zinc finger and BTB domain containing 21
TC0300014052.hg.1	10.46	11.71	-2.37	2.5e-05	0.009032	RYK	receptor-like tyrosine kinase	Multiple_Complex	6259	11.22	10.46	1.7	0.000358	0.015567	RYK	receptor-like tyrosine kinase
TC1700012120.hg.1	8.96	10.2	-2.37	0.000727	0.025115	OGFOD3	2-oxoglutarate and iron-dependent oxygenase domain containing 3	Multiple_Complex	79701	9.55	8.96	1.51	0.023656	0.124008	OGFOD3	2-oxoglutarate and iron-dependent oxygenase domain containing 3
TC1100010746.hg.1	5.39	6.63	-2.37	0.037768	0.172499	CELF1	Memczak2013 ALT_ACCEPTOR, ALT_DONOR, coding, INTERNAL, intronic best transcript NM_001172639	NonCoding	NA	5.71	5.39	1.25	0.258964	0.508817	CELF1	Memczak2013 ALT_ACCEPTOR, ALT_DONOR, coding, INTERNAL, intronic best transcript NM_001172639
TC1100013012.hg.1	8.02	9.26	-2.36	0.023783	0.132221	STX3	syntaxin 3	Multiple_Complex	6809	10.55	8.02	5.77	0.000551	0.018313	STX3	syntaxin 3
TC0X00008668.hg.1	12.01	13.25	-2.36	0.000656	0.024146	FMR1	fragile X mental retardation 1	Multiple_Complex	2332	12.68	12.01	1.59	0.010248	0.077122	FMR1	fragile X mental retardation 1
TC2100006976.hg.1	10.3	11.54	-2.36	0.001031	0.028724	ITSN1	intersectin 1	Multiple_Complex	6453	9.8	10.3	-1.42	0.006973	0.062267	ITSN1	intersectin 1
TC0200007195.hg.1	6.07	7.3	-2.35	0.019301	0.11801	TTC27	tetratricopeptide repeat domain 27; microRNA 4765	Multiple_Complex	55622; 100616219	7.72	6.07	3.13	0.010461	0.078106	TTC27	tetratricopeptide repeat domain 27; microRNA 4765
TC1100010887.hg.1	11.76	12.99	-2.35	0.000352	0.019945	SSRP1	structure specific recognition protein 1	Multiple_Complex	6749	13.24	11.76	2.79	0.000365	0.015714	SSRP1	structure specific recognition protein 1
TC1000008467.hg.1	9.13	10.36	-2.35	0.001632	0.034436	42799	membrane associated ring finger 5	Multiple_Complex	54708	10.16	9.13	2.05	0.002468	0.036871	42799	membrane associated ring finger 5
TC0200006891.hg.1	9.69	10.92	-2.35	0.032039	0.156396	RHOB	ras homolog family member B	Coding	388	10.64	9.69	1.94	0.016263	0.100435	RHOB	ras homolog family member B
TC1900012053.hg.1	5.38	6.61	-2.35	0.004391	0.05543	ZSCAN5A	zinc finger and SCAN domain containing 5A	Multiple_Complex	79149	5.94	5.38	1.48	0.029266	0.140675	ZSCAN5A	zinc finger and SCAN domain containing 5A
TC0500011316.hg.1	16.65	17.88	-2.35	0.001019	0.028702	RPS23	ribosomal protein S23	Multiple_Complex	6228	17.07	16.65	1.34	0.011198	0.080991	RPS23	ribosomal protein S23
TC1200007510.hg.1	4.13	5.36	-2.35	0.000678	0.024427	CCDC184	coiled-coil domain containing 184	Coding	387856	4.3	4.13	1.12	0.114787	0.31932	CCDC184	coiled-coil domain containing 184
TC0400010463.hg.1	15.25	16.48	-2.35	0.000567	0.023079	RPL9	ribosomal protein L9	Multiple_Complex	6133	15.37	15.25	1.09	0.052903	0.201136	RPL9	ribosomal protein L9
TC1000011521.hg.1	7.02	8.25	-2.35	0.050809	0.20515	TLL2	tolloid like 2	Multiple_Complex	7093	7.12	7.02	1.08	0.959077	0.982566	TLL2	tolloid like 2
TC1500007185.hg.1	10.89	12.12	-2.34	0.001286	0.031087	FGF7	fibroblast growth factor 7	Multiple_Complex	2252	12.14	10.89	2.37	0.001194	0.025692	FGF7	fibroblast growth factor 7
TC0500013385.hg.1	4.84	6.07	-2.34	0.001949	0.037332	SH3TC2	SH3 domain and tetratricopeptide repeats 2	Multiple_Complex	79628	5.89	4.84	2.07	0.07591	0.250134	SH3TC2	SH3 domain and tetratricopeptide repeats 2
TC1000012584.hg.1	10.46	11.69	-2.34	0.00488	0.057726	ERLIN1	ER lipid raft associated 1	Multiple_Complex	10613	11.65	10.46	2.29	0.005919	0.057157	ERLIN1	ER lipid raft associated 1
TC1100007384.hg.1	5.97	7.2	-2.34	0.00362	0.05042	ALKBH3	alkB homolog 3, alpha-ketoglutarate-dependent dioxygenase; SEC14-like 1 pseudogene 1	Multiple_Complex	221120; 729799	6.71	5.97	1.66	0.074333	0.246949	ALKBH3	alkB homolog 3, alpha-ketoglutarate-dependent dioxygenase; SEC14-like 1 pseudogene 1
TC0600009144.hg.1	7.21	8.43	-2.34	0.010506	0.085259	KIAA1919	KIAA1919	Multiple_Complex	91749	7.84	7.21	1.55	0.029368	0.141038	KIAA1919	KIAA1919
TC1800008680.hg.1	7.75	8.97	-2.34	0.007488	0.071156	CXXC1	CXXC finger protein 1	Multiple_Complex	30827	7.88	7.75	1.09	0.747328	0.877798	CXXC1	CXXC finger protein 1
TC1900007063.hg.1	5.69	6.92	-2.34	0.020312	0.12108	ZNF788	zinc finger family member 788	Multiple_Complex	388507	5.74	5.69	1.03	0.952338	0.979934	ZNF788	zinc finger family member 788
TSUnmapped00000211.hg.1	4.22	5.45	-2.34	0.034913	0.164537	SERTAD4	SERTA domain containing 4	NonCoding	56256	4.27	4.22	1.03	0.643121	0.81614	SERTAD4	SERTA domain containing 4
TC1000009725.hg.1	6.88	8.11	-2.33	0.000891	0.027103	SFMBT2	Scm-like with four mbt domains 2	Multiple_Complex	57713	8.34	6.88	2.75	0.000136	0.010434	SFMBT2	Scm-like with four mbt domains 2
TC1200007170.hg.1	10.7	11.92	-2.33	0.000539	0.022454	CCDC91	coiled-coil domain containing 91	Multiple_Complex	55297	12.15	10.7	2.74	0.000245	0.013036	CCDC91	coiled-coil domain containing 91
TC2200009357.hg.1	10.35	11.57	-2.33	0.000169	0.015673	PACSIN2	protein kinase C and casein kinase substrate in neurons 2	Multiple_Complex	11252	11.79	10.35	2.72	2.9e-05	0.006104	PACSIN2	protein kinase C and casein kinase substrate in neurons 2
TC1200010250.hg.1	10.76	11.99	-2.33	0.000633	0.023884	ERGIC2	ERGIC and golgi 2	Multiple_Complex	51290	12.01	10.76	2.37	0.000519	0.01786	ERGIC2	ERGIC and golgi 2
TC2200007361.hg.1	11.36	12.58	-2.33	0.001274	0.031087	TOMM22	translocase of outer mitochondrial membrane 22 homolog (yeast)	Multiple_Complex	56993	12.15	11.36	1.74	0.00086	0.021983	TOMM22	translocase of outer mitochondrial membrane 22 homolog (yeast)
TC1900011221.hg.1	7.01	8.23	-2.33	0.008467	0.075834	C19orf48	chromosome 19 open reading frame 48; small nucleolar RNA, C/D box 88B; small nucleolar RNA, C/D box 88C	Multiple_Complex	84798; 692203; 692204	7.95	7.01	1.92	0.021783	0.118306	C19orf48	chromosome 19 open reading frame 48; small nucleolar RNA, C/D box 88B; small nucleolar RNA, C/D box 88C
TC1900009806.hg.1	10.27	11.5	-2.33	1.7e-05	0.009032	PRKACA	protein kinase, cAMP-dependent, catalytic, alpha	Multiple_Complex	5566	11.02	10.27	1.67	0.000916	0.022577	PRKACA	protein kinase, cAMP-dependent, catalytic, alpha
TC0500013261.hg.1	7.37	8.59	-2.33	0.00029	0.018745	GALNT10	polypeptide N-acetylgalactosaminyltransferase 10	Multiple_Complex	55568	7.94	7.37	1.49	0.011709	0.082882	GALNT10	polypeptide N-acetylgalactosaminyltransferase 10
TC0500007667.hg.1	8.53	9.75	-2.33	0.010835	0.087222	MRPS36	mitochondrial ribosomal protein S36	Multiple_Complex	92259	9.11	8.53	1.5	0.018084	0.106127	MRPS36	mitochondrial ribosomal protein S36
TC0300013934.hg.1	8.56	9.78	-2.32	0.000496	0.022094	EMC3	ER membrane protein complex subunit 3	Multiple_Complex	55831	10.16	8.56	3.03	0.000136	0.010434	EMC3	ER membrane protein complex subunit 3
TC0100009364.hg.1	5.48	6.69	-2.32	0.02552	0.137596	CSF1	colony stimulating factor 1 (macrophage)	Multiple_Complex	1435	7.43	5.48	3.87	0.001383	0.027567	CSF1	colony stimulating factor 1 (macrophage)
TC0100006707.hg.1	12.67	13.88	-2.32	0.000441	0.021418	CAMTA1	calmodulin binding transcription activator 1	Multiple_Complex	23261	13.69	12.67	2.03	0.000309	0.014719	CAMTA1	calmodulin binding transcription activator 1
TC1900007319.hg.1	8.79	10	-2.32	0.005003	0.058504	MRPL34	mitochondrial ribosomal protein L34	Multiple_Complex	64981	10.04	8.79	2.39	0.007748	0.0659	MRPL34	mitochondrial ribosomal protein L34
TC0300011540.hg.1	7.46	8.67	-2.32	0.004694	0.05653	SHQ1	SHQ1, H/ACA ribonucleoprotein assembly factor	Multiple_Complex	55164	8.53	7.46	2.11	0.001334	0.027103	SHQ1	SHQ1, H/ACA ribonucleoprotein assembly factor
TC0X00007557.hg.1	8.88	10.1	-2.32	0.004982	0.058324	MED12	mediator complex subunit 12	Multiple_Complex	9968	9.54	8.88	1.58	0.009766	0.074968	MED12	mediator complex subunit 12
TC1900009808.hg.1	5.02	6.23	-2.32	0.039434	0.177215	ADGRL1	adhesion G protein-coupled receptor L1	Multiple_Complex	22859	5.6	5.02	1.49	0.181219	0.415918	ADGRL1	adhesion G protein-coupled receptor L1
TC0X00007587.hg.1	11.34	12.56	-2.32	0.009578	0.080972	PIN4	peptidylprolyl cis/trans isomerase, NIMA-interacting 4	Multiple_Complex	5303	11.56	11.34	1.17	0.229029	0.474517	PIN4	peptidylprolyl cis/trans isomerase, NIMA-interacting 4
TC1900008584.hg.1	5.22	6.43	-2.32	0.012425	0.093734	MYBPC2	myosin binding protein C, fast type	Multiple_Complex	4606	4.91	5.22	-1.23	0.556659	0.760218	MYBPC2	myosin binding protein C, fast type
TC0200014407.hg.1	12.48	13.69	-2.31	0.000436	0.021418	DARS	aspartyl-tRNA synthetase	Multiple_Complex	1615	13.53	12.48	2.08	0.000449	0.01681	DARS	aspartyl-tRNA synthetase
TC2100008168.hg.1	11.76	12.97	-2.31	3.3e-05	0.009696	HMGN1	high mobility group nucleosome binding domain 1	Multiple_Complex	3150	11.59	11.76	-1.13	0.105202	0.303155	HMGN1	high mobility group nucleosome binding domain 1
TC1900011873.hg.1	4.47	5.68	-2.31	0.035647	0.166862	ZNF433	zinc finger protein 433	Coding	163059	4.46	4.47	-1.01	0.969455	0.987362	ZNF433	zinc finger protein 433
TC0Y00006882.hg.1	14.7	15.91	-2.31	0.000209	0.016248	SLC25A6	solute carrier family 25 (mitochondrial carrier; adenine nucleotide translocator), member 6	Multiple_Complex	293	14.13	14.7	-1.48	0.002485	0.03692	SLC25A6	solute carrier family 25 (mitochondrial carrier; adenine nucleotide translocator), member 6
TC1200006515.hg.1	7.29	8.49	-2.3	0.289241	0.54504	TEAD4	TEA domain family member 4	Multiple_Complex	7004	8.72	7.29	2.69	0.005238	0.053775	TEAD4	TEA domain family member 4
TC0200011990.hg.1	10.83	12.03	-2.3	0.021531	0.125285	PTRHD1	peptidyl-tRNA hydrolase domain containing 1	Multiple_Complex	391356	12.04	10.83	2.32	0.010709	0.079172	PTRHD1	peptidyl-tRNA hydrolase domain containing 1
TC1700008178.hg.1	13.34	14.54	-2.3	0.007988	0.073463	ATP5G1	ATP synthase, H+ transporting, mitochondrial Fo complex subunit C1 (subunit 9)	Multiple_Complex	516	14.49	13.34	2.22	0.017711	0.105049	ATP5G1	ATP synthase, H+ transporting, mitochondrial Fo complex subunit C1 (subunit 9)
TC1600010825.hg.1	5.13	6.33	-2.3	0.074657	0.25508	ZFHX3	zinc finger homeobox 3	Multiple_Complex	463	5.71	5.13	1.5	0.32227	0.573139	ZFHX3	zinc finger homeobox 3
TC0500012149.hg.1	3.59	4.79	-2.3	0.583772	0.780838	KLHL3	Transcript Identified by AceView, Entrez Gene ID(s) 26249	Unassigned	NA	3.97	3.59	1.31	0.528922	0.740056	KLHL3	Transcript Identified by AceView, Entrez Gene ID(s) 26249
TC0500011721.hg.1	9.28	10.48	-2.3	0.003995	0.052948	REEP5	receptor accessory protein 5	Multiple_Complex	7905	9.66	9.28	1.3	0.042148	0.175089	REEP5	receptor accessory protein 5
TC1900007906.hg.1	10.64	11.84	-2.3	0.006723	0.066957	TBCB	tubulin folding cofactor B	Multiple_Complex	1155	10.95	10.64	1.24	0.237943	0.48522	TBCB	tubulin folding cofactor B
TC1500007510.hg.1	8.78	9.98	-2.29	0.00111	0.0294	TPM1	tropomyosin 1 (alpha)	Multiple_Complex	7168	10.86	8.78	4.21	5.3e-05	0.007075	TPM1	tropomyosin 1 (alpha)
TC1200010016.hg.1	11.33	12.53	-2.29	0.001229	0.030787	WBP11	WW domain binding protein 11	Multiple_Complex	51729	12.43	11.33	2.13	0.000248	0.01311	WBP11	WW domain binding protein 11
TC0500007075.hg.1	13.22	14.41	-2.29	0.004539	0.055927	SUB1	SUB1 homolog, transcriptional regulator	Multiple_Complex	10923	14.36	13.22	2.22	0.008171	0.067923	SUB1	SUB1 homolog, transcriptional regulator
TC1100007287.hg.1	11.07	12.27	-2.29	0.000611	0.023555	TRIM44	tripartite motif containing 44	Multiple_Complex	54765	11.42	11.07	1.27	0.093713	0.283054	TRIM44	tripartite motif containing 44
TC0X00010840.hg.1	9.85	11.04	-2.29	0.009813	0.08209	HS6ST2	heparan sulfate 6-O-sulfotransferase 2	Coding	90161	10.86	9.85	2.02	0.005527	0.055708	HS6ST2	heparan sulfate 6-O-sulfotransferase 2
TC1900009766.hg.1	9.84	11.04	-2.29	0.029319	0.148723	TRMT1	tRNA methyltransferase 1	Multiple_Complex	55621	10.82	9.84	1.98	0.083799	0.264779	TRMT1	tRNA methyltransferase 1
TC0500008654.hg.1	3.6	4.79	-2.29	0.169679	0.406895	LEAP2	liver expressed antimicrobial peptide 2	Multiple_Complex	116842	4.34	3.6	1.67	0.521641	0.735276	LEAP2	liver expressed antimicrobial peptide 2
TC2100008555.hg.1	5.63	6.83	-2.29	0.01492	0.10344	TIAM1	T-cell lymphoma invasion and metastasis 1	Multiple_Complex	7074	6.15	5.63	1.43	0.14991	0.372829	TIAM1	T-cell lymphoma invasion and metastasis 1
TC0X00009255.hg.1	12.86	14.06	-2.29	0.000405	0.020962	RPL9P7	ribosomal protein L9 pseudogene 7	Multiple_Complex	6126	12.63	12.86	-1.18	0.026656	0.133481	RPL9P7	ribosomal protein L9 pseudogene 7
TC1000007986.hg.1	8.49	9.69	-2.29	0.16447	0.400109	ANAPC16	anaphase promoting complex subunit 16	Multiple_Complex	119504	8.45	8.49	-1.03	0.760711	0.885071	ANAPC16	anaphase promoting complex subunit 16
TC1900011684.hg.1	9.91	11.1	-2.28	0.000676	0.024399	BABAM1	BRISC and BRCA1 A complex member 1	Multiple_Complex	29086	10.41	9.91	1.41	0.00757	0.065117	BABAM1	BRISC and BRCA1 A complex member 1
TC1800008804.hg.1	4.26	5.45	-2.28	0.28651	0.542562	ALPK2	alpha kinase 2	Multiple_Complex	115701	6.53	4.26	4.8	0.050937	0.196138	ALPK2	alpha kinase 2
TC0500008921.hg.1	7.28	8.47	-2.28	0.005897	0.062957	NDFIP1	Nedd4 family interacting protein 1	Multiple_Complex	80762	8.31	7.28	2.04	0.010612	0.078698	NDFIP1	Nedd4 family interacting protein 1
TC0300013809.hg.1	14.83	16.01	-2.28	0.005539	0.060859	RPL14	ribosomal protein L14	Multiple_Complex	9045	15.83	14.83	2	0.005876	0.057019	RPL14	ribosomal protein L14
TC1100007473.hg.1	6.96	8.16	-2.28	0.019603	0.11877	MADD	MAP-kinase activating death domain	Multiple_Complex	8567	7.94	6.96	1.97	0.004482	0.049831	MADD	MAP-kinase activating death domain
TC0500007890.hg.1	7.26	8.46	-2.28	0.028452	0.146166	PAPD4	PAP associated domain containing 4	Multiple_Complex	167153	8.19	7.26	1.9	0.094113	0.283733	PAPD4	PAP associated domain containing 4
TC1300008025.hg.1	4.06	5.25	-2.28	0.367266	0.618298	ING1	inhibitor of growth family member 1	Coding	3621	4.51	4.06	1.36	0.635242	0.810751	ING1	inhibitor of growth family member 1
TC1400009329.hg.1	4.29	5.48	-2.28	0.045481	0.193106	RTN1	reticulon 1	Multiple_Complex	6252	4.02	4.29	-1.2	0.704634	0.854083	RTN1	reticulon 1
TC1900007067.hg.1	6.69	7.88	-2.28	0.007437	0.070985	ZNF136	zinc finger protein 136	Multiple_Complex	7695	6.4	6.69	-1.22	0.552409	0.757065	ZNF136	zinc finger protein 136
TC0500009599.hg.1	6.83	8.01	-2.27	6e-05	0.011337	TSPAN17	tetraspanin 17	Multiple_Complex	26262	7.48	6.83	1.58	0.091172	0.278396	TSPAN17	tetraspanin 17
TC0500007048.hg.1	8.08	9.27	-2.27	0.016139	0.107767	C5orf22	chromosome 5 open reading frame 22	Multiple_Complex	55322	9.14	8.08	2.09	0.001122	0.025173	C5orf22	chromosome 5 open reading frame 22
TC1900007678.hg.1	8.2	9.39	-2.27	0.005209	0.059321	POP4	POP4 homolog, ribonuclease P/MRP subunit	Multiple_Complex	10775	9.17	8.2	1.96	0.002673	0.038143	POP4	POP4 homolog, ribonuclease P/MRP subunit
TC0300007479.hg.1	3.69	4.87	-2.27	0.04947	0.202065	PHF7	PHD finger protein 7	Multiple_Complex	51533	4.61	3.69	1.89	0.214817	0.458506	PHF7	PHD finger protein 7
TC0500008121.hg.1	6.96	8.14	-2.27	0.02838	0.145981	ARSK	arylsulfatase family, member K	Multiple_Complex	153642	7.64	6.96	1.61	0.121424	0.33016	ARSK	arylsulfatase family, member K
TC0500011260.hg.1	7.08	8.26	-2.27	0.006631	0.066492	SERINC5	serine incorporator 5	Multiple_Complex	256987	7.67	7.08	1.5	0.061421	0.219895	SERINC5	serine incorporator 5
TC0X00007668.hg.1	7.77	8.96	-2.27	0.022484	0.128287	UPRT	uracil phosphoribosyltransferase (FUR1) homolog (S. cerevisiae)	Multiple_Complex	139596	8.11	7.77	1.26	0.422101	0.659952	UPRT	uracil phosphoribosyltransferase (FUR1) homolog (S. cerevisiae)
TC0X00009929.hg.1	5.63	6.81	-2.27	0.061359	0.228877	OPHN1	oligophrenin 1	Multiple_Complex	4983	5.91	5.63	1.21	0.632016	0.809234	OPHN1	oligophrenin 1
TC0X00010671.hg.1	11.23	12.4	-2.26	3e-06	0.009032	LAMP2	lysosomal-associated membrane protein 2	Multiple_Complex	3920	12.83	11.23	3.03	3.6e-05	0.006164	LAMP2	lysosomal-associated membrane protein 2
TC0500013175.hg.1	10.28	11.45	-2.26	0.001414	0.032225	IPO11	importin 11; leucine rich repeat containing 70	Multiple_Complex	51194; 100130733	10.63	10.28	1.28	0.037316	0.162903	IPO11	importin 11; leucine rich repeat containing 70
TC1100008409.hg.1	8.74	9.91	-2.26	0.004083	0.053636	PPME1	protein phosphatase methylesterase 1	Multiple_Complex	51400	9.76	8.74	2.03	0.011027	0.08046	PPME1	protein phosphatase methylesterase 1
TC1900011682.hg.1	13.01	14.19	-2.26	0.003627	0.05042	RAB8A	RAB8A, member RAS oncogene family	Multiple_Complex	4218	13.69	13.01	1.6	0.006823	0.061483	RAB8A	RAB8A, member RAS oncogene family
TC1600011360.hg.1	5.38	6.56	-2.26	0.008865	0.077573	SYT17	synaptotagmin XVII	Multiple_Complex	51760	5.99	5.38	1.52	0.029774	0.142131	SYT17	synaptotagmin XVII
TC1900011936.hg.1	4.8	5.98	-2.26	0.152114	0.383044	ZNF781	zinc finger protein 781	Multiple_Complex	163115	5.24	4.8	1.36	0.774121	0.892078	ZNF781	zinc finger protein 781
TC0X00011325.hg.1	8.6	9.78	-2.26	0.002992	0.046182	MCTS1	malignant T-cell amplified sequence 1	Multiple_Complex	28985	8.78	8.6	1.13	0.276058	0.526723	MCTS1	malignant T-cell amplified sequence 1
TC1800009286.hg.1	14.78	15.95	-2.26	0.006159	0.064031	RPL17-C18orf32	RPL17-C18orf32 readthrough	Coding	100526842	15.02	14.78	1.18	0.718049	0.861663	RPL17-C18orf32	RPL17-C18orf32 readthrough
TC0500013350.hg.1	6.91	8.08	-2.26	0.005885	0.062905	RAPGEF6	Rap guanine nucleotide exchange factor 6	Multiple_Complex	51735	7.12	6.91	1.16	0.691167	0.845837	RAPGEF6	Rap guanine nucleotide exchange factor 6
TC0X00008908.hg.1	14.72	15.89	-2.26	0.000181	0.015964	SLC25A6	solute carrier family 25 (mitochondrial carrier; adenine nucleotide translocator), member 6	Multiple_Complex	293	14.13	14.72	-1.5	0.001419	0.027956	SLC25A6	solute carrier family 25 (mitochondrial carrier; adenine nucleotide translocator), member 6
TC0400011815.hg.1	4.45	5.63	-2.26	0.021431	0.124938	MFSD8	major facilitator superfamily domain containing 8	Multiple_Complex	256471	4.43	4.45	-1.02	0.558708	0.761998	MFSD8	major facilitator superfamily domain containing 8
TC0100007574.hg.1	9.77	10.95	-2.26	0.003589	0.050211	EPB41	erythrocyte membrane protein band 4.1	Multiple_Complex	2035	9.59	9.77	-1.13	0.062332	0.2217	EPB41	erythrocyte membrane protein band 4.1
TC0900008337.hg.1	8.72	9.89	-2.25	0.003059	0.04665	ZNF462	zinc finger protein 462	Multiple_Complex	58499	9.65	8.72	1.91	0.007847	0.066232	ZNF462	zinc finger protein 462
TC2200007906.hg.1	7.78	8.95	-2.25	0.541307	0.752592	BID	BH3 interacting domain death agonist	Multiple_Complex	637	9.7	7.78	3.79	0.011563	0.082348	BID	BH3 interacting domain death agonist
TSUnmapped00000762.hg.1	3.36	4.53	-2.25	0.087865	0.280841	SLC25A26	solute carrier family 25 (S-adenosylmethionine carrier), member 26	Coding	115286	4.69	3.36	2.52	0.049786	0.193515	SLC25A26	solute carrier family 25 (S-adenosylmethionine carrier), member 26
TC1100011545.hg.1	8.95	10.12	-2.25	0.004482	0.055776	ANAPC15	anaphase promoting complex subunit 15	Multiple_Complex	25906	10.27	8.95	2.5	0.002689	0.038222	ANAPC15	anaphase promoting complex subunit 15
TC1900007988.hg.1	8.88	10.05	-2.25	0.008701	0.077021	SIPA1L3	signal-induced proliferation-associated 1 like 3	Multiple_Complex	23094	9.89	8.88	2.01	0.007737	0.0659	SIPA1L3	signal-induced proliferation-associated 1 like 3
TC0500011255.hg.1	7.28	8.45	-2.25	0.000443	0.021418	MTX3	metaxin 3	Multiple_Complex	345778	7.69	7.28	1.34	0.01263	0.086382	MTX3	metaxin 3
TC0300006579.hg.1	8.54	9.71	-2.25	0.020403	0.121388	VHL	von Hippel-Lindau tumor suppressor, E3 ubiquitin protein ligase	Multiple_Complex	7428	9.07	8.54	1.45	0.018419	0.107114	VHL	von Hippel-Lindau tumor suppressor, E3 ubiquitin protein ligase
TC1200011320.hg.1	6.53	7.7	-2.25	0.01926	0.11801	BBS10	Bardet-Biedl syndrome 10	Coding	79738	6.77	6.53	1.18	0.111714	0.314028	BBS10	Bardet-Biedl syndrome 10
TC2100007402.hg.1	7.87	9.03	-2.25	0.035526	0.166587	ADARB1	adenosine deaminase, RNA-specific, B1	Multiple_Complex	104	7.12	7.87	-1.68	0.017621	0.104703	ADARB1	adenosine deaminase, RNA-specific, B1
TC1200012773.hg.1	3.67	4.84	-2.24	0.001209	0.030661	ST8SIA1	ST8 alpha-N-acetyl-neuraminide alpha-2,8-sialyltransferase 1	NonCoding	6489	4.31	3.67	1.56	0.00844	0.069308	ST8SIA1	ST8 alpha-N-acetyl-neuraminide alpha-2,8-sialyltransferase 1
TC1600007096.hg.1	3.84	5	-2.24	0.025994	0.139069	TMC7	transmembrane channel like 7	Multiple_Complex	79905	6.04	3.84	4.61	0.000702	0.020292	TMC7	transmembrane channel like 7
TC1100007217.hg.1	11.09	12.25	-2.24	0.004171	0.054251	QSER1	glutamine and serine rich 1	Multiple_Complex	79832	12.18	11.09	2.13	0.003463	0.04339	QSER1	glutamine and serine rich 1
TC0300013933.hg.1	7.44	8.6	-2.24	0.005812	0.062497	THUMPD3-AS1	THUMPD3 antisense RNA 1	Multiple_Complex	440944	8.44	7.44	2	0.005593	0.05608	THUMPD3-AS1	THUMPD3 antisense RNA 1
TC0500007673.hg.1	9.61	10.77	-2.24	0.00145	0.032624	RAD17	RAD17 checkpoint clamp loader component	Multiple_Complex	5884	10.16	9.61	1.47	0.032271	0.148754	RAD17	RAD17 checkpoint clamp loader component
TC0X00009896.hg.1	7.18	8.34	-2.24	0.000545	0.022454	LAS1L	LAS1-like, ribosome biogenesis factor	Multiple_Complex	81887	7.62	7.18	1.36	0.038092	0.164815	LAS1L	LAS1-like, ribosome biogenesis factor
TC0500007729.hg.1	9.5	10.67	-2.24	0.008515	0.076193	MCCC2	methylcrotonoyl-CoA carboxylase 2	Multiple_Complex	64087	9.98	9.5	1.39	0.138429	0.354967	MCCC2	methylcrotonoyl-CoA carboxylase 2
TC1000012589.hg.1	10.39	11.55	-2.24	0.000722	0.025115	MRPL43	mitochondrial ribosomal protein L43	Multiple_Complex	84545	10.3	10.39	-1.07	0.837335	0.925205	MRPL43	mitochondrial ribosomal protein L43
TC0500011470.hg.1	8.01	9.17	-2.23	0.0005	0.022094	FAM172A	family with sequence similarity 172, member A; POU domain class 5, transcription factor 2; microRNA 2277	Multiple_Complex	83989; 134187; 100313887	9.08	8.01	2.1	0.000162	0.01129	FAM172A	family with sequence similarity 172, member A; POU domain class 5, transcription factor 2; microRNA 2277
TC1900011919.hg.1	8.86	10.02	-2.23	0.004819	0.057449	ZNF708	zinc finger protein 708	Multiple_Complex	7562	10.36	8.86	2.84	0.000459	0.016858	ZNF708	zinc finger protein 708
TC0400011220.hg.1	7.87	9.03	-2.23	0.012342	0.093319	WDFY3	WD repeat and FYVE domain containing 3	Multiple_Complex	23001	9	7.87	2.19	0.014374	0.093138	WDFY3	WD repeat and FYVE domain containing 3
TC0100007845.hg.1	9.04	10.19	-2.23	0.000736	0.025115	MANEAL	mannosidase, endo-alpha-like	Coding	149175	9.5	9.04	1.38	0.374729	0.620584	MANEAL	mannosidase, endo-alpha-like
TC1800008333.hg.1	11.07	12.23	-2.23	8.9e-05	0.012873	DHFR	dihydrofolate reductase; dihydrofolate reductase pseudogene 1	Multiple_Complex	1719; 573971	11.33	11.07	1.19	0.014496	0.093646	DHFR	dihydrofolate reductase; dihydrofolate reductase pseudogene 1
TSUnmapped00000054.hg.1	7.17	8.32	-2.23	0.001567	0.033769	ZNF780B	zinc finger protein 780B	Coding	163131	7.14	7.17	-1.02	0.811161	0.910807	ZNF780B	zinc finger protein 780B
TSUnmapped00000177.hg.1	7.17	8.32	-2.23	0.001567	0.033769	ZNF780B	zinc finger protein 780B	Coding	163131	7.14	7.17	-1.02	0.811161	0.910807	ZNF780B	zinc finger protein 780B
TC1200012417.hg.1	7.42	8.57	-2.22	0.000161	0.015503	SLC15A4	solute carrier family 15 (oligopeptide transporter), member 4	Multiple_Complex	121260	8.73	7.42	2.48	0.000831	0.021737	SLC15A4	solute carrier family 15 (oligopeptide transporter), member 4
TC1700010358.hg.1	4.95	6.1	-2.22	0.028132	0.145289	MYO1D	myosin ID	Multiple_Complex	4642	7.28	4.95	5	0.000455	0.016853	MYO1D	myosin ID
TC1200012617.hg.1	7.97	9.12	-2.22	0.000392	0.020747	FGD4	FYVE, RhoGEF and PH domain containing 4	Multiple_Complex	121512	9.27	7.97	2.47	2.1e-05	0.00551	FGD4	FYVE, RhoGEF and PH domain containing 4
TC0500013246.hg.1	5.11	6.26	-2.22	0.003331	0.048075	PCDHB10	protocadherin beta 10	Coding	56126	5.77	5.11	1.58	0.051737	0.197834	PCDHB10	protocadherin beta 10
TC0200016772.hg.1	6.46	7.61	-2.22	0.009143	0.07891	NHEJ1	nonhomologous end-joining factor 1	Multiple_Complex	79840	7.63	6.46	2.25	0.00583	0.056964	NHEJ1	nonhomologous end-joining factor 1
TC1900006532.hg.1	15.17	16.33	-2.22	0.021366	0.124718	RPS15	ribosomal protein S15	Multiple_Complex	6209	16.27	15.17	2.14	0.036824	0.161516	RPS15	ribosomal protein S15
TC1900007783.hg.1	7.36	8.51	-2.22	0.010433	0.085117	CHST8	carbohydrate (N-acetylgalactosamine 4-0) sulfotransferase 8	Multiple_Complex	64377	8.38	7.36	2.03	0.012542	0.08597	CHST8	carbohydrate (N-acetylgalactosamine 4-0) sulfotransferase 8
TC0500007549.hg.1	9.34	10.5	-2.22	0.010832	0.087222	ZSWIM6	zinc finger, SWIM-type containing 6	Multiple_Complex	57688	10.29	9.34	1.93	0.01926	0.109802	ZSWIM6	zinc finger, SWIM-type containing 6
TC1000011592.hg.1	8.03	9.17	-2.22	0.018152	0.114508	COX15	cytochrome c oxidase assembly homolog 15 (yeast)	Multiple_Complex	1355	8.97	8.03	1.93	0.003319	0.042319	COX15	cytochrome c oxidase assembly homolog 15 (yeast)
TC1000007703.hg.1	7.59	8.74	-2.22	0.00715	0.069575	BICC1	BicC family RNA binding protein 1	Multiple_Complex	80114	8.48	7.59	1.86	0.001063	0.024406	BICC1	BicC family RNA binding protein 1
TC0600013433.hg.1	8.38	9.53	-2.22	0.10497	0.310623	SF3B5	splicing factor 3b subunit 5	Coding	83443	9.21	8.38	1.78	0.027847	0.13675	SF3B5	splicing factor 3b subunit 5
TC1800009229.hg.1	10.96	12.11	-2.22	0.001592	0.034105	SMAD4	SMAD family member 4	Multiple_Complex	4089	10.86	10.96	-1.07	0.246557	0.494596	SMAD4	SMAD family member 4
TC0500013277.hg.1	5.58	6.73	-2.22	0.005278	0.059594	MAML1	mastermind-like transcriptional coactivator 1	Multiple_Complex	9794	6.17	5.58	1.5	0.053642	0.202589	MAML1	mastermind-like transcriptional coactivator 1
TC0100014617.hg.1	3.99	5.14	-2.22	0.098656	0.299713	SLC44A5	solute carrier family 44, member 5	Multiple_Complex	204962	4.56	3.99	1.49	0.4042	0.64566	SLC44A5	solute carrier family 44, member 5
TC0500007677.hg.1	3.29	4.44	-2.22	0.013644	0.098764	MARVELD2	Transcript Identified by AceView, Entrez Gene ID(s) 153562	Unassigned	NA	3.74	3.29	1.37	0.301549	0.553214	MARVELD2	Transcript Identified by AceView, Entrez Gene ID(s) 153562
TC0500008702.hg.1	8.34	9.49	-2.22	0.004782	0.057265	CAMLG	calcium modulating ligand	Multiple_Complex	819	8.66	8.34	1.25	0.234411	0.480884	CAMLG	calcium modulating ligand
TC0X00010954.hg.1	9.28	10.42	-2.21	0.000399	0.020932	FGF13	fibroblast growth factor 13; long intergenic non-protein coding RNA 889	Multiple_Complex	2258; 158696	11.15	9.28	3.67	0.00028	0.014039	FGF13	fibroblast growth factor 13; long intergenic non-protein coding RNA 889
TC0500012822.hg.1	8.1	9.24	-2.21	0.00349	0.049372	UBTD2	ubiquitin domain containing 2	Multiple_Complex	92181	8.6	8.1	1.42	0.00694	0.062096	UBTD2	ubiquitin domain containing 2
TC2200006874.hg.1	9.03	10.17	-2.21	0.029331	0.148723	DDTL	D-dopachrome tautomerase-like; D-dopachrome tautomerase	Coding	100037417; 1652	10.45	9.03	2.68	0.021744	0.118132	DDTL	D-dopachrome tautomerase-like; D-dopachrome tautomerase
TC1200007823.hg.1	13.28	14.43	-2.21	0.032985	0.158872	RPS26	ribosomal protein S26	Multiple_Complex	6231	14.4	13.28	2.18	0.026344	0.132447	RPS26	ribosomal protein S26
TC1400008427.hg.1	6.14	7.28	-2.21	0.040027	0.178556	KIF26A	kinesin family member 26A	Multiple_Complex	26153	7.07	6.14	1.91	0.00501	0.052471	KIF26A	kinesin family member 26A
TC0X00010462.hg.1	6.52	7.66	-2.21	0.02655	0.140606	RBM41	RNA binding motif protein 41	Multiple_Complex	55285	7.4	6.52	1.84	0.037877	0.164286	RBM41	RNA binding motif protein 41
TC0100009183.hg.1	10.18	11.32	-2.2	0.001168	0.030214	PALMD	palmdelphin	Multiple_Complex	54873	12.3	10.18	4.36	1.6e-05	0.005258	PALMD	palmdelphin
TC0500012497.hg.1	8.4	9.54	-2.2	0.000896	0.027114	TNIP1	TNFAIP3 interacting protein 1	Multiple_Complex	10318	9.52	8.4	2.18	0.003267	0.042026	TNIP1	TNFAIP3 interacting protein 1
TC0600013231.hg.1	4.25	5.38	-2.2	0.012941	0.095754	SGK1	serum/glucocorticoid regulated kinase 1	Multiple_Complex	6446	5.89	4.25	3.12	0.005558	0.055911	SGK1	serum/glucocorticoid regulated kinase 1
TC1000011553.hg.1	8.71	9.85	-2.2	0.000171	0.015727	MMS19	MMS19 homolog, cytosolic iron-sulfur assembly component	Multiple_Complex	64210	9.68	8.71	1.96	0.000339	0.015355	MMS19	MMS19 homolog, cytosolic iron-sulfur assembly component
TC1100010712.hg.1	9.15	10.29	-2.2	0.007208	0.069859	ARHGAP1	Rho GTPase activating protein 1	Multiple_Complex	392	10.12	9.15	1.96	0.002609	0.03779	ARHGAP1	Rho GTPase activating protein 1
TC0300009248.hg.1	3.69	4.83	-2.2	0.071706	0.250023	SGEF	Transcript Identified by AceView, Entrez Gene ID(s) 26084	Unassigned	NA	4.66	3.69	1.96	0.04231	0.175359	SGEF	Transcript Identified by AceView, Entrez Gene ID(s) 26084
TC1900011113.hg.1	9.33	10.46	-2.2	0.0069	0.068227	GYS1	glycogen synthase 1 (muscle)	Multiple_Complex	2997	10.26	9.33	1.91	0.029802	0.142203	GYS1	glycogen synthase 1 (muscle)
TC0400008813.hg.1	6.43	7.57	-2.2	0.007226	0.069969	MGST2	microsomal glutathione S-transferase 2	Multiple_Complex	4258	7.31	6.43	1.83	0.005686	0.056362	MGST2	microsomal glutathione S-transferase 2
TC0200008291.hg.1	7.16	8.29	-2.2	0.004341	0.055342	KDM3A	lysine (K)-specific demethylase 3A	Multiple_Complex	55818	7.7	7.16	1.46	0.004934	0.052037	KDM3A	lysine (K)-specific demethylase 3A
TC2100006460.hg.1	9.95	11.09	-2.2	0.007608	0.071538	SMIM11A	small integral membrane protein 11A	Multiple_Complex	54065	9.91	9.95	-1.03	0.536802	0.74573	SMIM11A	small integral membrane protein 11A
TC1000011904.hg.1	9.89	11.02	-2.19	0.00249	0.041998	ABLIM1	actin binding LIM protein 1	Multiple_Complex	3983	10.95	9.89	2.1	0.006108	0.057812	ABLIM1	actin binding LIM protein 1
TC1700006939.hg.1	8.9	10.03	-2.19	0.009689	0.081568	COX10	COX10 heme A:farnesyltransferase cytochrome c oxidase assembly factor	Multiple_Complex	1352	10.15	8.9	2.37	0.00221	0.035078	COX10	COX10 heme A:farnesyltransferase cytochrome c oxidase assembly factor
TC1200012716.hg.1	12.3	13.44	-2.19	0.002075	0.038232	COX6A1	cytochrome c oxidase subunit VIa polypeptide 1	Multiple_Complex	1337	13.2	12.3	1.86	0.005616	0.05618	COX6A1	cytochrome c oxidase subunit VIa polypeptide 1
TC0300006694.hg.1	10.04	11.17	-2.19	0.01535	0.104963	NR2C2	nuclear receptor subfamily 2, group C, member 2	Multiple_Complex	7182	11.03	10.04	1.98	0.016474	0.100971	NR2C2	nuclear receptor subfamily 2, group C, member 2
TC1900007061.hg.1	7.6	8.73	-2.19	0.000228	0.016945	ZNF844	zinc finger protein 844	Coding	284391	8.27	7.6	1.59	0.017774	0.10531	ZNF844	zinc finger protein 844
TC0500012818.hg.1	7.66	8.79	-2.19	0.017631	0.112648	STK10	serine/threonine kinase 10	Multiple_Complex	6793	8.49	7.66	1.77	0.029028	0.13991	STK10	serine/threonine kinase 10
TC1100011658.hg.1	5.43	6.56	-2.19	0.000532	0.022407	MAP6	microtubule associated protein 6	Multiple_Complex	4135	5.65	5.43	1.16	0.379043	0.624402	MAP6	microtubule associated protein 6
TC0500013088.hg.1	8.57	9.71	-2.19	0.022246	0.127541	MAPK9	mitogen-activated protein kinase 9	Multiple_Complex	5601	9.2	8.57	1.54	0.027741	0.136589	MAPK9	mitogen-activated protein kinase 9
TC1900010037.hg.1	6.89	8.02	-2.19	0.003995	0.052948	SUGP2	SURP and G-patch domain containing 2	Multiple_Complex	10147	7.4	6.89	1.43	0.073395	0.244991	SUGP2	SURP and G-patch domain containing 2
TC1900011880.hg.1	6.29	7.42	-2.19	0.068027	0.242776	ZNF44	zinc finger protein 44	Multiple_Complex	51710	6.76	6.29	1.38	0.257475	0.507095	ZNF44	zinc finger protein 44
TC0400010459.hg.1	10.86	11.99	-2.19	0.004451	0.055668	RFC1	replication factor C subunit 1	Multiple_Complex	5981	10.88	10.86	1.01	0.939825	0.97468	RFC1	replication factor C subunit 1
TC1100011684.hg.1	10.27	11.39	-2.18	0.000375	0.020405	PRKRIR	protein-kinase, interferon-inducible double stranded RNA dependent inhibitor, repressor of (P58 repressor)	Multiple_Complex	5612	11.57	10.27	2.47	2e-05	0.005491	PRKRIR	protein-kinase, interferon-inducible double stranded RNA dependent inhibitor, repressor of (P58 repressor)
TC0X00008028.hg.1	5.12	6.25	-2.18	0.061294	0.228752	FAM199X	family with sequence similarity 199, X-linked	Multiple_Complex	139231	7.01	5.12	3.7	0.011881	0.083637	FAM199X	family with sequence similarity 199, X-linked
TC0X00008136.hg.1	8.24	9.36	-2.18	0.003796	0.051619	ALG13	ALG13, UDP-N-acetylglucosaminyltransferase subunit	Multiple_Complex	79868	9.62	8.24	2.62	1.8e-05	0.005258	ALG13	ALG13, UDP-N-acetylglucosaminyltransferase subunit
TC0500013361.hg.1	9.46	10.58	-2.18	0.00222	0.039284	SAR1B	secretion associated, Ras related GTPase 1B	Multiple_Complex	51128	10.19	9.46	1.66	0.002292	0.035898	SAR1B	secretion associated, Ras related GTPase 1B
TC1100011737.hg.1	12.02	13.14	-2.18	0.011402	0.08976	NDUFC2-KCTD14	NDUFC2-KCTD14 readthrough; NADH dehydrogenase (ubiquinone) 1, subcomplex unknown, 2, 14.5kDa; potassium channel tetramerization domain containing 14	Multiple_Complex	100532726; 4718; 65987	13.04	12.02	2.03	0.001154	0.025391	NDUFC2-KCTD14	NDUFC2-KCTD14 readthrough; NADH dehydrogenase (ubiquinone) 1, subcomplex unknown, 2, 14.5kDa; potassium channel tetramerization domain containing 14
TC1600009137.hg.1	9.4	10.53	-2.18	0.125398	0.344151	TCEB2	transcription elongation factor B (SIII), polypeptide 2 (18kDa, elongin B)	Multiple_Complex	6923	10.18	9.4	1.71	0.026458	0.132867	TCEB2	transcription elongation factor B (SIII), polypeptide 2 (18kDa, elongin B)
TC0900010933.hg.1	7.39	8.51	-2.18	0.19822	0.443596	CTSV	cathepsin V	Multiple_Complex	1515	8.15	7.39	1.69	0.343129	0.594077	CTSV	cathepsin V
TC0500009093.hg.1	7.23	8.35	-2.18	0.013844	0.099239	NDST1	N-deacetylase/N-sulfotransferase (heparan glucosaminyl) 1	Multiple_Complex	3340	7.98	7.23	1.68	0.004878	0.051923	NDST1	N-deacetylase/N-sulfotransferase (heparan glucosaminyl) 1
TC1900007208.hg.1	6.16	7.29	-2.18	0.003008	0.046253	SYDE1	synapse defective 1, Rho GTPase, homolog 1 (C. elegans)	Multiple_Complex	85360	6.81	6.16	1.57	0.013556	0.090198	SYDE1	synapse defective 1, Rho GTPase, homolog 1 (C. elegans)
TC0500013373.hg.1	7.54	8.66	-2.18	0.006676	0.066753	SRA1	steroid receptor RNA activator 1	Multiple_Complex	10011	8.02	7.54	1.4	0.055698	0.206779	SRA1	steroid receptor RNA activator 1
TC1400006457.hg.1	4.14	5.27	-2.18	0.009318	0.079708	POTEM	POTE ankyrin domain family, member M; POTE ankyrin domain family, member G	Coding	641455; 404785	4.33	4.14	1.14	0.112431	0.315013	POTEM	POTE ankyrin domain family, member M; POTE ankyrin domain family, member G
TC1900010574.hg.1	6.67	7.8	-2.18	0.054634	0.21402	ZNF571	zinc finger protein 571	Multiple_Complex	51276	6.79	6.67	1.08	0.763586	0.886121	ZNF571	zinc finger protein 571
TC2200009271.hg.1	6.53	7.65	-2.18	0.007929	0.073243	APOBEC3C	apolipoprotein B mRNA editing enzyme, catalytic polypeptide-like 3C	Multiple_Complex	27350	6.62	6.53	1.07	0.554963	0.758965	APOBEC3C	apolipoprotein B mRNA editing enzyme, catalytic polypeptide-like 3C
TC1200007626.hg.1	6.59	7.71	-2.18	0.032956	0.158804	METTL7A	methyltransferase like 7A	Coding	25840	6.26	6.59	-1.26	0.761328	0.885086	METTL7A	methyltransferase like 7A
TC1900008019.hg.1	13.84	14.95	-2.17	0.000961	0.027902	EIF3K	eukaryotic translation initiation factor 3, subunit K	Multiple_Complex	27335	15.09	13.84	2.38	0.001381	0.027562	EIF3K	eukaryotic translation initiation factor 3, subunit K
TC0200010264.hg.1	4.94	6.06	-2.17	0.006445	0.065511	MFSD6	major facilitator superfamily domain containing 6	Multiple_Complex	54842	7.18	4.94	4.72	0.002713	0.038277	MFSD6	major facilitator superfamily domain containing 6
TC0100013902.hg.1	5.45	6.56	-2.17	0.003798	0.051619	SVBP	small vasohibin binding protein	Multiple_Complex	374969	7.15	5.45	3.26	0.000855	0.02191	SVBP	small vasohibin binding protein
TC1900007040.hg.1	6.74	7.85	-2.17	0.049021	0.200961	CNN1	calponin 1, basic, smooth muscle	Multiple_Complex	1264	8.16	6.74	2.69	0.009357	0.073567	CNN1	calponin 1, basic, smooth muscle
TC2200009288.hg.1	7.58	8.7	-2.17	0.000543	0.022454	TRMU	tRNA 5-methylaminomethyl-2-thiouridylate methyltransferase	NonCoding	55687	8.64	7.58	2.08	0.002594	0.037676	TRMU	tRNA 5-methylaminomethyl-2-thiouridylate methyltransferase
TC1400008677.hg.1	9.01	10.13	-2.17	0.000741	0.025115	SLC7A7	solute carrier family 7 (amino acid transporter light chain, y+L system), member 7	Multiple_Complex	9056	9.65	9.01	1.56	0.004823	0.051665	SLC7A7	solute carrier family 7 (amino acid transporter light chain, y+L system), member 7
TC0500008055.hg.1	5.28	6.39	-2.17	0.004638	0.056295	ADGRV1	adhesion G protein-coupled receptor V1	Multiple_Complex	84059	6.31	5.28	2.05	0.036062	0.159577	ADGRV1	adhesion G protein-coupled receptor V1
TC1200010341.hg.1	4.95	6.07	-2.17	0.047571	0.197337	PKP2	plakophilin 2	Multiple_Complex	5318	5.8	4.95	1.8	0.088889	0.273922	PKP2	plakophilin 2
TC0300006791.hg.1	5.38	6.5	-2.17	0.015825	0.106567	KAT2B	K(lysine) acetyltransferase 2B	Multiple_Complex	8850	6.13	5.38	1.68	0.048409	0.190229	KAT2B	K(lysine) acetyltransferase 2B
TC1000010844.hg.1	9.05	10.16	-2.17	0.00101	0.028693	RUFY2	RUN and FYVE domain containing 2	Multiple_Complex	55680	9.3	9.05	1.19	0.210996	0.453679	RUFY2	RUN and FYVE domain containing 2
TC0900008243.hg.1	4.23	5.35	-2.17	0.043262	0.187252	PLPPR1	phospholipid phosphatase related 1	Multiple_Complex	54886	4.65	4.23	1.33	0.587307	0.781473	PLPPR1	phospholipid phosphatase related 1
TC0500007378.hg.1	9.72	10.84	-2.17	0.076141	0.258153	NDUFS4	NADH dehydrogenase (ubiquinone) Fe-S protein 4, 18kDa (NADH-coenzyme Q reductase)	Multiple_Complex	4724	10.02	9.72	1.23	0.722549	0.864415	NDUFS4	NADH dehydrogenase (ubiquinone) Fe-S protein 4, 18kDa (NADH-coenzyme Q reductase)
TC1000012066.hg.1	8.24	9.36	-2.17	0.042314	0.18465	NSMCE4A	NSE4 homolog A, SMC5-SMC6 complex component	Multiple_Complex	54780	8.51	8.24	1.21	0.200078	0.441066	NSMCE4A	NSE4 homolog A, SMC5-SMC6 complex component
TC1900011878.hg.1	9.44	10.56	-2.17	0.002985	0.046125	ZNF625-ZNF20	ZNF625-ZNF20 readthrough (NMD candidate); zinc finger protein 625	Multiple_Complex	100529855; 90589	9.43	9.44	-1.01	0.830593	0.921887	ZNF625-ZNF20	ZNF625-ZNF20 readthrough (NMD candidate); zinc finger protein 625
TC0500007972.hg.1	9.16	10.27	-2.16	0.000765	0.025316	VCAN	versican	Multiple_Complex	1462	10.51	9.16	2.55	0.001174	0.025479	VCAN	versican
TC1700007116.hg.1	8.42	9.54	-2.16	0.000792	0.02574	SMCR8	Smith-Magenis syndrome chromosome region, candidate 8	Multiple_Complex	140775	9.73	8.42	2.47	0.000616	0.019173	SMCR8	Smith-Magenis syndrome chromosome region, candidate 8
TC1900008257.hg.1	8.04	9.15	-2.16	0.000804	0.025896	ZNF227	zinc finger protein 227	Multiple_Complex	7770	8.64	8.04	1.51	0.027428	0.136113	ZNF227	zinc finger protein 227
TC1800007063.hg.1	4.09	5.2	-2.16	0.11862	0.333094	DTNA	Transcript Identified by AceView, Entrez Gene ID(s) 1837	Unassigned	NA	4.85	4.09	1.69	0.23813	0.485496	DTNA	Transcript Identified by AceView, Entrez Gene ID(s) 1837
TC0300006575.hg.1	8.38	9.49	-2.16	0.009766	0.08188	FANCD2	Fanconi anemia complementation group D2	Multiple_Complex	2177	8.76	8.38	1.31	0.061064	0.21905	FANCD2	Fanconi anemia complementation group D2
TSUnmapped00000068.hg.1	7.75	8.86	-2.16	0.015698	0.106156	ZNF780A	zinc finger protein 780A	Coding	284323	8.08	7.75	1.26	0.228775	0.474359	ZNF780A	zinc finger protein 780A
TC0X00007537.hg.1	10.06	11.16	-2.16	0.004603	0.056295	KIF4A	kinesin family member 4A	Multiple_Complex	24137	10.27	10.06	1.16	0.036979	0.161994	KIF4A	kinesin family member 4A
TC0500012057.hg.1	9.07	10.18	-2.16	0.053419	0.211274	C5orf15	chromosome 5 open reading frame 15	Multiple_Complex	56951	9.23	9.07	1.11	0.472004	0.698201	C5orf15	chromosome 5 open reading frame 15
TC1900011877.hg.1	8.41	9.52	-2.16	0.016529	0.108946	ZNF625	zinc finger protein 625	Multiple_Complex	90589	8.42	8.41	1	0.764341	0.886332	ZNF625	zinc finger protein 625
TC1200011885.hg.1	6.67	7.77	-2.15	0.000474	0.022002	GLTP	glycolipid transfer protein	Coding	51228	7.62	6.67	1.94	0.000163	0.011311	GLTP	glycolipid transfer protein
TC0500007676.hg.1	3.38	4.48	-2.15	0.053667	0.211857	MARVELD2	MARVEL domain containing 2	Multiple_Complex	153562	4.35	3.38	1.95	0.013639	0.09032	MARVELD2	MARVEL domain containing 2
TC0500010599.hg.1	10.52	11.63	-2.15	0.003655	0.050609	OXCT1	3-oxoacid CoA-transferase 1	Multiple_Complex	5019	11.48	10.52	1.94	0.000121	0.01003	OXCT1	3-oxoacid CoA-transferase 1
TC1900011707.hg.1	12.11	13.21	-2.15	0.000326	0.019435	GPI	glucose-6-phosphate isomerase	Multiple_Complex	2821	12.91	12.11	1.74	0.001241	0.026164	GPI	glucose-6-phosphate isomerase
TC0300010209.hg.1	8.81	9.91	-2.15	0.001859	0.036446	TADA3	transcriptional adaptor 3	Multiple_Complex	10474	9.35	8.81	1.46	0.017915	0.105753	TADA3	transcriptional adaptor 3
TC0X00010033.hg.1	7.11	8.21	-2.15	0.026052	0.139137	HDAC8	histone deacetylase 8	Multiple_Complex	55869	7.79	7.11	1.61	0.097637	0.290145	HDAC8	histone deacetylase 8
TC0600012293.hg.1	6.94	8.04	-2.15	0.088064	0.281153	MB21D1	Mab-21 domain containing 1	Multiple_Complex	115004	7.53	6.94	1.5	0.614366	0.798775	MB21D1	Mab-21 domain containing 1
TC1000008328.hg.1	8.75	9.86	-2.15	0.002064	0.038165	FAM35A	family with sequence similarity 35, member A	Multiple_Complex	54537	9.22	8.75	1.38	0.029882	0.142393	FAM35A	family with sequence similarity 35, member A
TC0X00007229.hg.1	3.42	4.53	-2.15	0.016737	0.109576	GAGE12F	G antigen 12F; G antigen 12J; G antigen 12D; G antigen 5; G antigen 6; G antigen 12B; G antigen 4; G antigen 2E	Coding	100008586; 729396; 100132399; 2577; 2578; 729428; 2576; 26749	3.73	3.42	1.24	0.383808	0.629111	GAGE12F	G antigen 12F; G antigen 12J; G antigen 12D; G antigen 5; G antigen 6; G antigen 12B; G antigen 4; G antigen 2E
TC2100008061.hg.1	6.85	7.95	-2.15	0.009909	0.082515	SETD4	SET domain containing 4	Multiple_Complex	54093	6.76	6.85	-1.06	0.897553	0.954045	SETD4	SET domain containing 4
TC0100008912.hg.1	7.8	8.9	-2.14	0.002647	0.043399	CYR61	cysteine-rich, angiogenic inducer, 61	Multiple_Complex	3491	10.33	7.8	5.79	2.2e-05	0.005732	CYR61	cysteine-rich, angiogenic inducer, 61
TC0100013908.hg.1	11.34	12.44	-2.14	0.000246	0.017389	SLC2A1	solute carrier family 2 (facilitated glucose transporter), member 1	Multiple_Complex	6513	11.9	11.34	1.47	0.006253	0.058566	SLC2A1	solute carrier family 2 (facilitated glucose transporter), member 1
TC0400008556.hg.1	6.03	7.13	-2.14	0.102186	0.305779	MYOZ2	myozenin 2	Coding	51778	7.86	6.03	3.54	0.002498	0.037054	MYOZ2	myozenin 2
TC0800008663.hg.1	3.51	4.61	-2.14	0.009532	0.080731	MAL2	mal, T-cell differentiation protein 2 (gene/pseudogene)	Multiple_Complex	114569	4.8	3.51	2.44	0.176307	0.409715	MAL2	mal, T-cell differentiation protein 2 (gene/pseudogene)
TC0100013417.hg.1	7.16	8.26	-2.14	0.00601	0.063507	SLC9A1	solute carrier family 9, subfamily A (NHE1, cation proton antiporter 1), member 1	Multiple_Complex	6548	8.31	7.16	2.22	0.006776	0.061302	SLC9A1	solute carrier family 9, subfamily A (NHE1, cation proton antiporter 1), member 1
TC1100011568.hg.1	8.58	9.68	-2.14	0.072606	0.251616	FCHSD2	FCH and double SH3 domains 2	Multiple_Complex	9873	9.57	8.58	1.98	0.021201	0.116324	FCHSD2	FCH and double SH3 domains 2
TC1900006508.hg.1	5.8	6.9	-2.14	0.018063	0.114138	ABCA7	ATP binding cassette subfamily A member 7	Multiple_Complex	10347	6.79	5.8	1.98	0.056631	0.208912	ABCA7	ATP binding cassette subfamily A member 7
TC1900007349.hg.1	16.45	17.55	-2.14	0.004833	0.057492	RPL18A	ribosomal protein L18a; small nucleolar RNA, H/ACA box 68	Multiple_Complex	6142; 26780	17.41	16.45	1.94	0.017977	0.105953	RPL18A	ribosomal protein L18a; small nucleolar RNA, H/ACA box 68
TC1700007360.hg.1	13.49	14.59	-2.14	0.01268	0.09478	TMEM97	transmembrane protein 97	Coding	27346	14.35	13.49	1.82	0.008916	0.071526	TMEM97	transmembrane protein 97
TC0X00007709.hg.1	12.82	13.92	-2.14	0.000217	0.016481	PGK1	phosphoglycerate kinase 1	Multiple_Complex	5230	12.68	12.82	-1.11	0.251572	0.500208	PGK1	phosphoglycerate kinase 1
TC1900007849.hg.1	6	7.1	-2.14	0.01598	0.107072	MAG	myelin associated glycoprotein	Multiple_Complex	4099	6.43	6	1.35	0.365611	0.61301	MAG	myelin associated glycoprotein
TC0900010386.hg.1	8.43	9.52	-2.13	2e-05	0.009032	TMEM2	transmembrane protein 2	Multiple_Complex	23670	9.98	8.43	2.93	4e-05	0.006326	TMEM2	transmembrane protein 2
TC1300008044.hg.1	8.22	9.32	-2.13	0.000244	0.017389	ARHGEF7	Rho guanine nucleotide exchange factor 7	Multiple_Complex	8874	8.75	8.22	1.44	0.006945	0.062113	ARHGEF7	Rho guanine nucleotide exchange factor 7
TC2200008482.hg.1	7.05	8.14	-2.13	0.029965	0.150542	EIF4ENIF1	eukaryotic translation initiation factor 4E nuclear import factor 1	Multiple_Complex	56478	8.2	7.05	2.21	0.003482	0.043567	EIF4ENIF1	eukaryotic translation initiation factor 4E nuclear import factor 1
TC1000012495.hg.1	7.97	9.06	-2.13	0.607288	0.795082	BORCS7	BLOC-1 related complex subunit 7	Multiple_Complex	119032	9.01	7.97	2.05	0.084109	0.265247	BORCS7	BLOC-1 related complex subunit 7
TC1200007880.hg.1	4.94	6.03	-2.13	0.480053	0.706931	INHBC	inhibin beta C	Coding	3626	5.81	4.94	1.82	0.706766	0.855073	INHBC	inhibin beta C
TC0200015216.hg.1	11.73	12.82	-2.13	0.012978	0.095881	ORMDL1	ORMDL sphingolipid biosynthesis regulator 1	Multiple_Complex	94101	12.39	11.73	1.58	0.011741	0.083016	ORMDL1	ORMDL sphingolipid biosynthesis regulator 1
TC1100010451.hg.1	6.44	7.53	-2.13	0.048957	0.200849	IMMP1L	inner mitochondrial membrane peptidase subunit 1	Multiple_Complex	196294	7	6.44	1.48	0.071449	0.24152	IMMP1L	inner mitochondrial membrane peptidase subunit 1
TC1000008452.hg.1	8.53	9.62	-2.13	0.00497	0.058284	BTAF1	BTAF1 RNA polymerase II, B-TFIID transcription factor-associated, 170kDa	Multiple_Complex	9044	8.86	8.53	1.26	0.032727	0.150111	BTAF1	BTAF1 RNA polymerase II, B-TFIID transcription factor-associated, 170kDa
TC0400012968.hg.1	5.93	7.02	-2.13	0.037075	0.170547	NDUFC1	NADH dehydrogenase (ubiquinone) 1, subcomplex unknown, 1, 6kDa	Multiple_Complex	4717	6.22	5.93	1.22	0.384052	0.629317	NDUFC1	NADH dehydrogenase (ubiquinone) 1, subcomplex unknown, 1, 6kDa
TC0300011306.hg.1	8.15	9.24	-2.12	0.001055	0.029194	PDHB	pyruvate dehydrogenase (lipoamide) beta	Multiple_Complex	5162	9.4	8.15	2.37	0.000257	0.013527	PDHB	pyruvate dehydrogenase (lipoamide) beta
TC1700009954.hg.1	7.11	8.2	-2.12	0.008933	0.077919	TOM1L2	target of myb1 like 2 membrane trafficking protein	Multiple_Complex	146691	8.78	7.11	3.17	0.000218	0.012439	TOM1L2	target of myb1 like 2 membrane trafficking protein
TC0300008561.hg.1	4	5.08	-2.12	0.007901	0.073102	PARP14	poly(ADP-ribose) polymerase family member 14	Multiple_Complex	54625	5.63	4	3.1	0.001576	0.029735	PARP14	poly(ADP-ribose) polymerase family member 14
TC1200007153.hg.1	10.11	11.2	-2.12	0.001812	0.03608	PPFIBP1	PTPRF interacting protein, binding protein 1 (liprin beta 1)	Multiple_Complex	8496	10.94	10.11	1.78	0.00022	0.012439	PPFIBP1	PTPRF interacting protein, binding protein 1 (liprin beta 1)
TC1900010531.hg.1	8.36	9.45	-2.12	0.000606	0.023549	ZNF461	zinc finger protein 461	Multiple_Complex	92283	8.94	8.36	1.5	0.065523	0.228659	ZNF461	zinc finger protein 461
TC0300007596.hg.1	5.54	6.63	-2.12	0.039657	0.177628	FLNB	filamin B, beta	Multiple_Complex	2317	6.22	5.54	1.6	0.152544	0.376718	FLNB	filamin B, beta
TC2000010010.hg.1	11.1	12.18	-2.12	0.001113	0.029404	BLCAP	bladder cancer associated protein	Multiple_Complex	10904	11.27	11.1	1.13	0.306739	0.559093	BLCAP	bladder cancer associated protein
TC1500010698.hg.1	12.04	13.12	-2.12	0.054571	0.213894	SNRPN	small nuclear ribonucleoprotein polypeptide N; SNRPN upstream reading frame; small nucleolar RNA, C/D box 107; Prader Willi/Angelman region RNA, SNRPN neighbor	Multiple_Complex	6638; 8926; 91380; 347746	12.29	12.04	1.19	0.060166	0.216628	SNRPN	small nuclear ribonucleoprotein polypeptide N; SNRPN upstream reading frame; small nucleolar RNA, C/D box 107; Prader Willi/Angelman region RNA, SNRPN neighbor
TC0900010019.hg.1	5.74	6.83	-2.12	0.048462	0.199411	ZBTB5	zinc finger and BTB domain containing 5	Coding	9925	5.53	5.74	-1.16	0.461154	0.691473	ZBTB5	zinc finger and BTB domain containing 5
TC1900011926.hg.1	8.75	9.83	-2.11	0.001889	0.036693	ZNF91	zinc finger protein 91	Multiple_Complex	7644	10.1	8.75	2.54	0.002388	0.036281	ZNF91	zinc finger protein 91
TC0X00010172.hg.1	6.19	7.27	-2.11	0.027153	0.142251	HMGN5	high mobility group nucleosome binding domain 5	Multiple_Complex	79366	7.75	6.19	2.96	0.010827	0.079611	HMGN5	high mobility group nucleosome binding domain 5
TC0300008290.hg.1	3.86	4.94	-2.11	0.003296	0.04782	TRAT1	T cell receptor associated transmembrane adaptor 1	Multiple_Complex	50852	4.48	3.86	1.54	0.141114	0.359369	TRAT1	T cell receptor associated transmembrane adaptor 1
TC0300008320.hg.1	3.48	4.55	-2.11	0.019302	0.11801	CD96	CD96 molecule	Multiple_Complex	10225	4.63	3.48	2.22	0.089824	0.275764	CD96	CD96 molecule
TC1900007763.hg.1	8.02	9.1	-2.11	0.004214	0.054578	GPATCH1	G-patch domain containing 1	Multiple_Complex	55094	8.72	8.02	1.63	0.004907	0.051994	GPATCH1	G-patch domain containing 1
TC1700011519.hg.1	9.16	10.24	-2.11	0.000338	0.01959	HELZ	helicase with zinc finger	Multiple_Complex	9931	9.7	9.16	1.45	0.012139	0.084504	HELZ	helicase with zinc finger
TC0X00010029.hg.1	16.02	17.1	-2.11	0.000368	0.020286	RPS4X	ribosomal protein S4, X-linked	Multiple_Complex	6191	16.53	16.02	1.43	0.000651	0.019751	RPS4X	ribosomal protein S4, X-linked
TC1800009290.hg.1	9.53	10.61	-2.11	0.001329	0.031504	MYO5B	myosin VB	Multiple_Complex	4645	10.04	9.53	1.42	0.016369	0.100796	MYO5B	myosin VB
TC0300012403.hg.1	7.3	8.37	-2.11	0.000238	0.017113	TMCC1	transmembrane and coiled-coil domain family 1	Multiple_Complex	23023	7.72	7.3	1.35	0.034003	0.153795	TMCC1	transmembrane and coiled-coil domain family 1
TC0100012008.hg.1	4.13	5.2	-2.11	0.070945	0.248487	KCNK1	Transcript Identified by AceView, Entrez Gene ID(s) 3775	Unassigned	NA	4.61	4.13	1.4	0.037352	0.162997	KCNK1	Transcript Identified by AceView, Entrez Gene ID(s) 3775
TC0300011050.hg.1	10.36	11.43	-2.11	0.006512	0.065787	QARS	glutaminyl-tRNA synthetase; microRNA 6890	Multiple_Complex	5859; 102465536	10.83	10.36	1.39	0.072789	0.243972	QARS	glutaminyl-tRNA synthetase; microRNA 6890
TC1900010538.hg.1	6.77	7.85	-2.11	0.083204	0.271916	ZNF790	zinc finger protein 790	Coding	388536	7.07	6.77	1.23	0.331097	0.581364	ZNF790	zinc finger protein 790
TC0500008705.hg.1	8.94	10.02	-2.11	0.088265	0.28146	TXNDC15	thioredoxin domain containing 15	Multiple_Complex	79770	9.21	8.94	1.2	0.175989	0.409349	TXNDC15	thioredoxin domain containing 15
TC2000009014.hg.1	11.43	12.51	-2.11	0.025832	0.138475	NDRG3	NDRG family member 3	Multiple_Complex	57446	11.31	11.43	-1.09	0.367049	0.614236	NDRG3	NDRG family member 3
TC0300009688.hg.1	6.92	8	-2.11	0.018477	0.115763	HTR3E	5-hydroxytryptamine (serotonin) receptor 3E, ionotropic	Coding	285242	5.83	6.92	-2.13	0.007258	0.063437	HTR3E	5-hydroxytryptamine (serotonin) receptor 3E, ionotropic
TC1600009446.hg.1	6.66	7.73	-2.1	0.001226	0.030745	CPPED1	calcineurin-like phosphoesterase domain containing 1	Multiple_Complex	55313	8.28	6.66	3.08	0.000174	0.011684	CPPED1	calcineurin-like phosphoesterase domain containing 1
TC1200012700.hg.1	8.75	9.82	-2.1	0.001998	0.037696	C12orf75	chromosome 12 open reading frame 75	Multiple_Complex	387882	9.63	8.75	1.84	0.003748	0.045464	C12orf75	chromosome 12 open reading frame 75
TC0500009481.hg.1	13.64	14.72	-2.1	0.008714	0.077072	ATP6V0E1	ATPase, H+ transporting, lysosomal 9kDa, V0 subunit e1	Multiple_Complex	8992	15.11	13.64	2.77	0.005229	0.053765	ATP6V0E1	ATPase, H+ transporting, lysosomal 9kDa, V0 subunit e1
TC0400011749.hg.1	8.28	9.35	-2.1	0.003246	0.047656	BBS7	Bardet-Biedl syndrome 7	Multiple_Complex	55212	8.33	8.28	1.04	0.809629	0.910251	BBS7	Bardet-Biedl syndrome 7
TC1900011886.hg.1	6.55	7.63	-2.1	0.013258	0.09721	ZNF564	zinc finger protein 564	Multiple_Complex	163050	7.37	6.55	1.76	0.049291	0.192252	ZNF564	zinc finger protein 564
TC0300010274.hg.1	6.6	7.67	-2.1	0.021496	0.125147	TAMM41	TAM41 mitochondrial translocator assembly and maintenance homolog	Multiple_Complex	132001	7.33	6.6	1.66	0.075492	0.249215	TAMM41	TAM41 mitochondrial translocator assembly and maintenance homolog
TC0400011578.hg.1	7.44	8.51	-2.1	0.017288	0.11155	CASP6	caspase 6	Multiple_Complex	839	8.02	7.44	1.5	0.112124	0.314647	CASP6	caspase 6
TC1900007975.hg.1	7.37	8.44	-2.1	0.00766	0.071829	ZNF570	zinc finger protein 570	Multiple_Complex	148268	7.5	7.37	1.09	0.440307	0.676143	ZNF570	zinc finger protein 570
TC0900006559.hg.1	4.49	5.56	-2.1	0.535871	0.747876	CD274	CD274 molecule	Multiple_Complex	29126	4.54	4.49	1.04	0.554567	0.758617	CD274	CD274 molecule
TC2000007227.hg.1	10.52	11.59	-2.1	0.016219	0.108066	ROMO1	reactive oxygen species modulator 1	Multiple_Complex	140823	10.42	10.52	-1.07	0.552801	0.757457	ROMO1	reactive oxygen species modulator 1
TC0300010561.hg.1	9.63	10.69	-2.09	0.002282	0.039879	SLC4A7	solute carrier family 4, sodium bicarbonate cotransporter, member 7	Multiple_Complex	9497	10.61	9.63	1.98	0.010577	0.078581	SLC4A7	solute carrier family 4, sodium bicarbonate cotransporter, member 7
TC1000011948.hg.1	8.48	9.54	-2.09	0.004192	0.054397	PDZD8	PDZ domain containing 8	Multiple_Complex	118987	10.12	8.48	3.11	0.000283	0.014055	PDZD8	PDZ domain containing 8
TC0300011525.hg.1	7.33	8.4	-2.09	0.014936	0.10344	RYBP	RING1 and YY1 binding protein	Multiple_Complex	23429	8.42	7.33	2.12	0.014163	0.09261	RYBP	RING1 and YY1 binding protein
TC1300008171.hg.1	8.34	9.41	-2.09	0.003313	0.047945	CDC16	cell division cycle 16	Multiple_Complex	8881	9.03	8.34	1.61	0.010872	0.07976	CDC16	cell division cycle 16
TC1900011857.hg.1	8.25	9.32	-2.09	0.013907	0.099426	NDUFA7	NADH dehydrogenase (ubiquinone) 1 alpha subcomplex, 7, 14.5kDa	Multiple_Complex	4701	9.11	8.25	1.81	0.028479	0.138295	NDUFA7	NADH dehydrogenase (ubiquinone) 1 alpha subcomplex, 7, 14.5kDa
TC1900011890.hg.1	8.31	9.38	-2.09	0.000419	0.021254	WDR83OS	WD repeat domain 83 opposite strand	Multiple_Complex	51398	8.88	8.31	1.48	0.01336	0.089492	WDR83OS	WD repeat domain 83 opposite strand
TC1900011029.hg.1	7.73	8.8	-2.09	0.001697	0.035379	MEIS3	Meis homeobox 3	Multiple_Complex	56917	7.84	7.73	1.08	0.273364	0.524665	MEIS3	Meis homeobox 3
TC1900010673.hg.1	5.98	7.04	-2.09	0.007577	0.071499	DYRK1B	dual specificity tyrosine-(Y)-phosphorylation regulated kinase 1B	Multiple_Complex	9149	6.49	5.98	1.43	0.086652	0.269967	DYRK1B	dual specificity tyrosine-(Y)-phosphorylation regulated kinase 1B
TC0500012070.hg.1	11.41	12.47	-2.09	0.003161	0.047149	CDKN2AIPNL	CDKN2A interacting protein N-terminal like	Coding	91368	11.16	11.41	-1.19	0.202948	0.443753	CDKN2AIPNL	CDKN2A interacting protein N-terminal like
TC0600012863.hg.1	8.04	9.1	-2.08	0.000645	0.023884	REV3L	REV3 like, DNA directed polymerase zeta catalytic subunit	Multiple_Complex	5980	8.46	8.04	1.34	0.047785	0.188711	REV3L	REV3 like, DNA directed polymerase zeta catalytic subunit
TC0300010315.hg.1	4.97	6.03	-2.08	0.004242	0.054776	IQSEC1	IQ motif and Sec7 domain 1	Multiple_Complex	9922	6.36	4.97	2.62	0.003598	0.044355	IQSEC1	IQ motif and Sec7 domain 1
TC1200009076.hg.1	6.56	7.62	-2.08	0.028186	0.145427	SUDS3	SDS3 homolog, SIN3A corepressor complex component	Multiple_Complex	64426	7.47	6.56	1.88	0.015057	0.095658	SUDS3	SDS3 homolog, SIN3A corepressor complex component
TC0200008300.hg.1	10.61	11.66	-2.08	0.004076	0.053636	RMND5A	required for meiotic nuclear division 5 homolog A	Multiple_Complex	64795	11.35	10.61	1.68	0.004163	0.047939	RMND5A	required for meiotic nuclear division 5 homolog A
TC1800007518.hg.1	5.57	6.62	-2.08	0.000736	0.025115	ZCCHC2	zinc finger, CCHC domain containing 2	Multiple_Complex	54877	5.36	5.57	-1.15	0.054264	0.20388	ZCCHC2	zinc finger, CCHC domain containing 2
TC1900010807.hg.1	3.09	4.14	-2.08	0.056469	0.218619	CEACAM1	carcinoembryonic antigen-related cell adhesion molecule 1 (biliary glycoprotein)	Multiple_Complex	634	3.48	3.09	1.31	0.129975	0.342008	CEACAM1	carcinoembryonic antigen-related cell adhesion molecule 1 (biliary glycoprotein)
TC0400007245.hg.1	8.75	9.8	-2.08	0.028319	0.145795	TBC1D1	TBC1 (tre-2/USP6, BUB2, cdc16) domain family, member 1	Multiple_Complex	23216	8.96	8.75	1.16	0.2907	0.541933	TBC1D1	TBC1 (tre-2/USP6, BUB2, cdc16) domain family, member 1
TC2100007949.hg.1	10.39	11.45	-2.08	0.000607	0.023549	MIS18A	MIS18 kinetochore protein A	Multiple_Complex	54069	9.66	10.39	-1.66	0.00665	0.060696	MIS18A	MIS18 kinetochore protein A
TC0900012179.hg.1	8.86	9.91	-2.07	0.001718	0.035433	SPTAN1	spectrin, alpha, non-erythrocytic 1	Multiple_Complex	6709	10.37	8.86	2.85	0.000342	0.01539	SPTAN1	spectrin, alpha, non-erythrocytic 1
TC0300011273.hg.1	12.23	13.28	-2.07	0.002816	0.044937	ARF4	ADP-ribosylation factor 4	Multiple_Complex	378	13.35	12.23	2.19	0.003939	0.046622	ARF4	ADP-ribosylation factor 4
TC1900010873.hg.1	5.23	6.28	-2.07	0.07686	0.25945	ZNF45	zinc finger protein 45	Multiple_Complex	7596	6.55	5.23	2.49	0.311762	0.563279	ZNF45	zinc finger protein 45
TC1200006450.hg.1	9.07	10.12	-2.07	0.004439	0.055668	WNK1	WNK lysine deficient protein kinase 1	Multiple_Complex	65125	10.31	9.07	2.36	0.002706	0.038248	WNK1	WNK lysine deficient protein kinase 1
TC1800006484.hg.1	10.04	11.09	-2.07	0.004852	0.05762	NDC80	NDC80 kinetochore complex component	Multiple_Complex	10403	11.22	10.04	2.27	9.9e-05	0.009317	NDC80	NDC80 kinetochore complex component
TC0600008569.hg.1	6.14	7.19	-2.07	0.000624	0.023829	MYO6	myosin VI	Multiple_Complex	4646	7.07	6.14	1.91	0.059733	0.215681	MYO6	myosin VI
TC1500010160.hg.1	3.72	4.77	-2.07	0.002157	0.038983	CTSH	cathepsin H	Multiple_Complex	1512	4.33	3.72	1.53	0.000608	0.019129	CTSH	cathepsin H
TC0500012523.hg.1	6.33	7.37	-2.07	0.028122	0.14528	ATOX1	antioxidant 1 copper chaperone	Multiple_Complex	475	6.97	6.33	1.56	0.095725	0.286706	ATOX1	antioxidant 1 copper chaperone
TC1100007467.hg.1	7.25	8.3	-2.07	0.019272	0.11801	C11orf49	chromosome 11 open reading frame 49	Multiple_Complex	79096	7.87	7.25	1.53	0.060433	0.21726	C11orf49	chromosome 11 open reading frame 49
TC1300007774.hg.1	8.88	9.93	-2.07	0.044088	0.189451	MBNL2	muscleblind-like splicing regulator 2	Multiple_Complex	10150	9.36	8.88	1.39	0.051363	0.197213	MBNL2	muscleblind-like splicing regulator 2
TC1900009740.hg.1	9.36	10.41	-2.07	0.017873	0.113484	DHPS	deoxyhypusine synthase	Multiple_Complex	1725	9.35	9.36	-1.01	0.996771	0.998957	DHPS	deoxyhypusine synthase
TC0600012247.hg.1	5.8	6.84	-2.06	0.003488	0.049372	COL9A1	collagen, type IX, alpha 1	Multiple_Complex	1297	9.74	5.8	15.36	7.7e-05	0.008294	COL9A1	collagen, type IX, alpha 1
TC0500008304.hg.1	10.57	11.61	-2.06	0.001864	0.036446	SLC25A46	solute carrier family 25, member 46	Multiple_Complex	91137	11.34	10.57	1.71	0.001404	0.027755	SLC25A46	solute carrier family 25, member 46
TC2200007312.hg.1	13.69	14.74	-2.06	0.004798	0.057354	LGALS1	lectin, galactoside-binding, soluble, 1	Multiple_Complex	3956	15.29	13.69	3.02	0.00022	0.012439	LGALS1	lectin, galactoside-binding, soluble, 1
TC0300012208.hg.1	9.62	10.67	-2.06	0.008737	0.077141	HACD2	3-hydroxyacyl-CoA dehydratase 2	Multiple_Complex	201562	10.94	9.62	2.49	0.012365	0.085548	HACD2	3-hydroxyacyl-CoA dehydratase 2
TC1900009859.hg.1	10.44	11.49	-2.06	0.000274	0.018279	BRD4	bromodomain containing 4	Multiple_Complex	23476	10.93	10.44	1.4	0.034202	0.154209	BRD4	bromodomain containing 4
TC1200012758.hg.1	6.48	7.52	-2.06	0.012722	0.094976	TAS2R14	taste receptor, type 2, member 14	Coding	50840	7.18	6.48	1.62	0.115474	0.320357	TAS2R14	taste receptor, type 2, member 14
TC0X00007540.hg.1	8.59	9.63	-2.06	0.000745	0.025115	DLG3	discs, large homolog 3 (Drosophila)	Multiple_Complex	1741	9	8.59	1.33	0.11704	0.322936	DLG3	discs, large homolog 3 (Drosophila)
TC1000008363.hg.1	8.17	9.21	-2.06	0.006065	0.063761	PTEN	phosphatase and tensin homolog	Multiple_Complex	5728	8.49	8.17	1.24	0.03671	0.161378	PTEN	phosphatase and tensin homolog
TC1900007950.hg.1	8.78	9.83	-2.06	0.02197	0.126685	ZNF567	zinc finger protein 567	Multiple_Complex	163081	9.04	8.78	1.19	0.150256	0.373255	ZNF567	zinc finger protein 567
TC0500012760.hg.1	4.12	5.16	-2.06	0.047435	0.197032	SLIT3	slit guidance ligand 3	Multiple_Complex	6586	4.29	4.12	1.12	0.877825	0.94478	SLIT3	slit guidance ligand 3
TC1100012995.hg.1	8.8	9.85	-2.06	0.004821	0.057449	PTPMT1	protein tyrosine phosphatase, mitochondrial 1	Multiple_Complex	114971	8.92	8.8	1.08	0.291178	0.542305	PTPMT1	protein tyrosine phosphatase, mitochondrial 1
TC1200007882.hg.1	9.23	10.27	-2.05	0.000212	0.016353	GLI1	GLI family zinc finger 1	Multiple_Complex	2735	10.64	9.23	2.66	0.000201	0.012336	GLI1	GLI family zinc finger 1
TC1600010244.hg.1	4.08	5.11	-2.05	0.000493	0.022094	ZNF423	zinc finger protein 423	Multiple_Complex	23090	4.89	4.08	1.76	0.004738	0.051221	ZNF423	zinc finger protein 423
TC0400012378.hg.1	6.22	7.25	-2.05	0.031181	0.154103	SH3RF1	SH3 domain containing ring finger 1	Multiple_Complex	57630	7.53	6.22	2.49	0.019367	0.110159	SH3RF1	SH3 domain containing ring finger 1
TC0100016694.hg.1	6.52	7.55	-2.05	0.011684	0.090897	IVNS1ABP	influenza virus NS1A binding protein	Multiple_Complex	10625	7.48	6.52	1.95	0.014362	0.093129	IVNS1ABP	influenza virus NS1A binding protein
TC0900007077.hg.1	5.39	6.42	-2.05	0.043497	0.187862	UNC13B	unc-13 homolog B (C. elegans)	Multiple_Complex	10497	6.27	5.39	1.85	0.02142	0.117196	UNC13B	unc-13 homolog B (C. elegans)
TC0500007778.hg.1	8.13	9.16	-2.05	0.000187	0.016121	UTP15	UTP15, U3 small nucleolar ribonucleoprotein, homolog (S. cerevisiae)	Multiple_Complex	84135	8.89	8.13	1.7	0.00254	0.037369	UTP15	UTP15, U3 small nucleolar ribonucleoprotein, homolog (S. cerevisiae)
TC0300006846.hg.1	15.88	16.92	-2.05	0.00191	0.03697	RPL15	ribosomal protein L15	Multiple_Complex	6138	16.47	15.88	1.5	0.011386	0.08165	RPL15	ribosomal protein L15
TC0300012186.hg.1	10.85	11.88	-2.05	0.01305	0.096219	CCDC58	coiled-coil domain containing 58	Multiple_Complex	131076	11.58	10.85	1.66	0.012392	0.085548	CCDC58	coiled-coil domain containing 58
TC1000007797.hg.1	6.41	7.44	-2.05	0.036298	0.168511	REEP3	receptor accessory protein 3	Multiple_Complex	221035	7.04	6.41	1.56	0.615469	0.799211	REEP3	receptor accessory protein 3
TC0500011280.hg.1	12.77	13.8	-2.05	0.000794	0.02577	DHFR	dihydrofolate reductase	Multiple_Complex	1719	12.99	12.77	1.16	0.077871	0.253517	DHFR	dihydrofolate reductase
TC1100010349.hg.1	5.91	6.95	-2.05	0.027442	0.143169	SVIP	small VCP/p97-interacting protein	Multiple_Complex	258010	6.48	5.91	1.48	0.030685	0.144558	SVIP	small VCP/p97-interacting protein
TC0600008757.hg.1	8.97	10	-2.05	0.024185	0.133506	PNRC1	proline-rich nuclear receptor coactivator 1	Multiple_Complex	10957	9.51	8.97	1.45	0.139711	0.357195	PNRC1	proline-rich nuclear receptor coactivator 1
TC0500010999.hg.1	11.17	12.2	-2.05	0.008374	0.075245	TAF9	TAF9 RNA polymerase II, TATA box binding protein (TBP)-associated factor, 32kDa; adenylate kinase 6	Multiple_Complex	6880; 102157402	11.66	11.17	1.41	0.015809	0.098914	TAF9	TAF9 RNA polymerase II, TATA box binding protein (TBP)-associated factor, 32kDa; adenylate kinase 6
TC0600012875.hg.1	9.18	10.21	-2.05	0.011813	0.091248	FYN	FYN proto-oncogene, Src family tyrosine kinase	Multiple_Complex	2534	9.65	9.18	1.39	0.23395	0.480222	FYN	FYN proto-oncogene, Src family tyrosine kinase
TC1100007631.hg.1	3.32	4.35	-2.05	0.147641	0.376887	OR5T1	olfactory receptor, family 5, subfamily T, member 1	Coding	390155	3.75	3.32	1.35	0.394445	0.638019	OR5T1	olfactory receptor, family 5, subfamily T, member 1
TC0600010707.hg.1	9.74	10.78	-2.05	0.063628	0.232724	NRN1	neuritin 1	Multiple_Complex	51299	10.1	9.74	1.28	0.833227	0.923122	NRN1	neuritin 1
TC0900010814.hg.1	6.78	7.81	-2.05	0.256351	0.510408	ZNF484	zinc finger protein 484	Multiple_Complex	83744	7.08	6.78	1.24	0.63794	0.812375	ZNF484	zinc finger protein 484
TC0500010766.hg.1	7.79	8.83	-2.05	0.028714	0.147125	PLPP1	phospholipid phosphatase 1; ring finger protein 138, E3 ubiquitin protein ligase pseudogene 1	Multiple_Complex	8611; 379013	8.07	7.79	1.21	0.052579	0.200245	PLPP1	phospholipid phosphatase 1; ring finger protein 138, E3 ubiquitin protein ligase pseudogene 1
TC0800011239.hg.1	11.1	12.14	-2.05	0.133171	0.355978	COX6C	cytochrome c oxidase subunit VIc	Multiple_Complex	1345	11.35	11.1	1.18	0.034381	0.15465	COX6C	cytochrome c oxidase subunit VIc
TC0500008794.hg.1	12.24	13.28	-2.05	0.000643	0.023884	CTNNA1	catenin (cadherin-associated protein), alpha 1	Multiple_Complex	1495	12.18	12.24	-1.05	0.329078	0.579385	CTNNA1	catenin (cadherin-associated protein), alpha 1
TC0500007780.hg.1	6.64	7.68	-2.05	0.040073	0.178715	ARHGEF28	Rho guanine nucleotide exchange factor 28	Multiple_Complex	64283	6.81	6.64	1.12	0.626611	0.806406	ARHGEF28	Rho guanine nucleotide exchange factor 28
TC0100012232.hg.1	9.12	10.15	-2.05	0.009721	0.081637	COX20	COX20 cytochrome c oxidase assembly factor	Multiple_Complex	116228	9.08	9.12	-1.03	0.607559	0.794763	COX20	COX20 cytochrome c oxidase assembly factor
TC1000011718.hg.1	7.54	8.57	-2.05	0.052201	0.208223	CALHM2	calcium homeostasis modulator 2	Multiple_Complex	51063	7.47	7.54	-1.05	0.777885	0.894346	CALHM2	calcium homeostasis modulator 2
TC1200007686.hg.1	4.34	5.38	-2.05	0.009998	0.083022	KRT18	keratin 18, type I	Multiple_Complex	3875	4.22	4.34	-1.09	0.950446	0.978692	KRT18	keratin 18, type I
TC0100014769.hg.1	5.57	6.6	-2.04	0.002058	0.038158	MCOLN3	mucolipin 3	Multiple_Complex	55283	6.96	5.57	2.62	0.000799	0.021301	MCOLN3	mucolipin 3
TC1900007265.hg.1	9.58	10.61	-2.04	0.000803	0.025883	FAM32A	family with sequence similarity 32, member A	Coding	26017	10.19	9.58	1.52	0.004807	0.051578	FAM32A	family with sequence similarity 32, member A
TC0900012140.hg.1	5.89	6.92	-2.04	0.068123	0.24295	PGM5	phosphoglucomutase 5	NonCoding	5239	7	5.89	2.16	0.090534	0.27704	PGM5	phosphoglucomutase 5
TC1900007318.hg.1	10.12	11.14	-2.04	0.026025	0.139137	BABAM1	Zhang2013 ALT_ACCEPTOR, ALT_DONOR, coding, INTERNAL, intronic best transcript NM_001033549	NonCoding	NA	11.18	10.12	2.09	0.021677	0.118019	BABAM1	Zhang2013 ALT_ACCEPTOR, ALT_DONOR, coding, INTERNAL, intronic best transcript NM_001033549
TC0600013165.hg.1	10.37	11.39	-2.04	0.004792	0.057354	EPB41L2	erythrocyte membrane protein band 4.1-like 2	Multiple_Complex	2037	11.24	10.37	1.83	0.008228	0.06824	EPB41L2	erythrocyte membrane protein band 4.1-like 2
TC0900008490.hg.1	3.67	4.7	-2.04	0.137514	0.362511	C9orf43	chromosome 9 open reading frame 43	Multiple_Complex	257169	4.42	3.67	1.68	0.283045	0.534263	C9orf43	chromosome 9 open reading frame 43
TC0X00007573.hg.1	9.65	10.68	-2.04	0.005751	0.062242	OGT	O-linked N-acetylglucosamine (GlcNAc) transferase	Multiple_Complex	8473	10.32	9.65	1.59	0.013429	0.089728	OGT	O-linked N-acetylglucosamine (GlcNAc) transferase
TC1300009714.hg.1	10.26	11.29	-2.04	0.004578	0.056167	ARGLU1	arginine and glutamate rich 1	Multiple_Complex	55082	10.87	10.26	1.52	0.014833	0.094908	ARGLU1	arginine and glutamate rich 1
TC0500008919.hg.1	9.37	10.4	-2.04	0.001397	0.032122	RNF14	ring finger protein 14	Multiple_Complex	9604	9.68	9.37	1.24	0.032502	0.149335	RNF14	ring finger protein 14
TC1900007826.hg.1	5.61	6.64	-2.04	0.177053	0.416112	ZNF30	zinc finger protein 30	Multiple_Complex	90075	5.98	5.61	1.3	0.782524	0.897241	ZNF30	zinc finger protein 30
TC0300007386.hg.1	9.35	10.38	-2.04	0.002733	0.044198	APEH	acylaminoacyl-peptide hydrolase	Multiple_Complex	327	9.65	9.35	1.23	0.179694	0.413706	APEH	acylaminoacyl-peptide hydrolase
TC1100009533.hg.1	4.59	5.62	-2.04	0.14692	0.37585	ADAMTS15	ADAM metallopeptidase with thrombospondin type 1 motif 15	Multiple_Complex	170689	4.86	4.59	1.2	0.776065	0.893166	ADAMTS15	ADAM metallopeptidase with thrombospondin type 1 motif 15
TC2100007935.hg.1	11.45	12.48	-2.04	0.030563	0.152375	SCAF4	SR-related CTD-associated factor 4	Multiple_Complex	57466	11.53	11.45	1.06	0.692499	0.846846	SCAF4	SR-related CTD-associated factor 4
TC1200011719.hg.1	8.08	9.11	-2.04	0.047456	0.197043	CCDC53	coiled-coil domain containing 53	Multiple_Complex	51019	7.92	8.08	-1.12	0.898514	0.954474	CCDC53	coiled-coil domain containing 53
TC1200012576.hg.1	10.98	12	-2.03	0.000742	0.025115	NDUFA9	NADH dehydrogenase (ubiquinone) 1 alpha subcomplex, 9, 39kDa	Multiple_Complex	4704	12.74	10.98	3.4	1.3e-05	0.005258	NDUFA9	NADH dehydrogenase (ubiquinone) 1 alpha subcomplex, 9, 39kDa
TC0300007115.hg.1	10.58	11.6	-2.03	0.001706	0.035379	EIF1B	eukaryotic translation initiation factor 1B	Multiple_Complex	10289	11.58	10.58	1.99	0.010074	0.076239	EIF1B	eukaryotic translation initiation factor 1B
TC1200007251.hg.1	7.03	8.05	-2.03	0.120817	0.336705	KIAA1551	KIAA1551	Multiple_Complex	55196	8.52	7.03	2.82	0.041428	0.173307	KIAA1551	KIAA1551
TC0900011709.hg.1	10.86	11.89	-2.03	0.093469	0.29147	TOR1A	torsin family 1, member A (torsin A)	Multiple_Complex	1861	12.17	10.86	2.48	0.001069	0.024452	TOR1A	torsin family 1, member A (torsin A)
TC0600013883.hg.1	10.05	11.08	-2.03	0.024452	0.134371	MPC1	mitochondrial pyruvate carrier 1	Multiple_Complex	51660	11.29	10.05	2.36	0.002792	0.038775	MPC1	mitochondrial pyruvate carrier 1
TC1400009669.hg.1	7.76	8.79	-2.03	0.023515	0.131273	ELMSAN1	ELM2 and Myb/SANT-like domain containing 1	Multiple_Complex	91748	8.96	7.76	2.3	0.002647	0.038	ELMSAN1	ELM2 and Myb/SANT-like domain containing 1
TC1100010705.hg.1	10.92	11.94	-2.03	0.017555	0.112462	AMBRA1	autophagy/beclin-1 regulator 1	Multiple_Complex	55626	11.91	10.92	1.99	0.024255	0.125875	AMBRA1	autophagy/beclin-1 regulator 1
TC1100007139.hg.1	8.45	9.47	-2.03	1e-06	0.009032	METTL15	methyltransferase like 15	Multiple_Complex	196074	9.07	8.45	1.54	0.000294	0.014337	METTL15	methyltransferase like 15
TC0800007210.hg.1	3.42	4.44	-2.03	0.444282	0.680397	WRN	Transcript Identified by AceView, Entrez Gene ID(s) 7486	Coding	NA	4.35	3.42	1.91	0.614678	0.798916	WRN	Transcript Identified by AceView, Entrez Gene ID(s) 7486
TC0300007083.hg.1	7.16	8.19	-2.03	0.02746	0.143223	WDR48	WD repeat domain 48	Multiple_Complex	57599	8.07	7.16	1.87	0.068184	0.2349	WDR48	WD repeat domain 48
TC1700012199.hg.1	6.4	7.42	-2.03	0.014627	0.102252	PIGL	phosphatidylinositol glycan anchor biosynthesis class L	NonCoding	9487	7.24	6.4	1.79	0.136341	0.351853	PIGL	phosphatidylinositol glycan anchor biosynthesis class L
TC0400012179.hg.1	8.94	9.96	-2.03	0.050147	0.203586	PLRG1	pleiotropic regulator 1	Multiple_Complex	5356	9.73	8.94	1.73	0.021615	0.117827	PLRG1	pleiotropic regulator 1
TC0800010234.hg.1	4.95	5.97	-2.03	0.008089	0.07389	SFRP1	secreted frizzled-related protein 1	Multiple_Complex	6422	5.68	4.95	1.67	0.009012	0.07188	SFRP1	secreted frizzled-related protein 1
TC1100010725.hg.1	9.17	10.19	-2.03	0.037085	0.170547	ARFGAP2	ADP-ribosylation factor GTPase activating protein 2	Multiple_Complex	84364	9.9	9.17	1.66	0.155266	0.380135	ARFGAP2	ADP-ribosylation factor GTPase activating protein 2
TC0500009181.hg.1	10.11	11.14	-2.03	0.001231	0.030807	CNOT8	CCR4-NOT transcription complex subunit 8	Multiple_Complex	9337	10.32	10.11	1.16	0.138157	0.354619	CNOT8	CCR4-NOT transcription complex subunit 8
TC0300010955.hg.1	3.46	4.48	-2.03	0.03701	0.170377	ALS2CL	ALS2 C-terminal like	Multiple_Complex	259173	4	3.46	1.45	0.054492	0.204376	ALS2CL	ALS2 C-terminal like
TC1200012718.hg.1	5.81	6.83	-2.03	0.036475	0.169078	PSMD9	proteasome 26S subunit, non-ATPase 9	Multiple_Complex	5715	6.26	5.81	1.37	0.02683	0.134073	PSMD9	proteasome 26S subunit, non-ATPase 9
TC1300009781.hg.1	8.86	9.89	-2.03	0.004454	0.055668	COL4A1	collagen, type IV, alpha 1	Multiple_Complex	1282	9.13	8.86	1.21	0.162398	0.390557	COL4A1	collagen, type IV, alpha 1
TC0400008666.hg.1	5.21	6.24	-2.03	0.001075	0.029239	ABHD18	abhydrolase domain containing 18	Multiple_Complex	80167	5.04	5.21	-1.13	0.752753	0.881277	ABHD18	abhydrolase domain containing 18
TSUnmapped00000392.hg.1	5.47	6.49	-2.03	0.14341	0.370609	FCGBP	Fc fragment of IgG binding protein	Coding	8857	5.58	5.47	1.08	0.79719	0.903993	FCGBP	Fc fragment of IgG binding protein
TC0400012620.hg.1	9.27	10.29	-2.03	0.038532	0.17476	CENPU	centromere protein U	Multiple_Complex	79682	9.16	9.27	-1.07	0.3941	0.637941	CENPU	centromere protein U
TC1100007366.hg.1	10.05	11.06	-2.02	0.002553	0.042536	TTC17	tetratricopeptide repeat domain 17	Multiple_Complex	55761	10.57	10.05	1.44	0.005148	0.053143	TTC17	tetratricopeptide repeat domain 17
TC2200009270.hg.1	7	8.02	-2.02	0.038003	0.173201	APOBEC3B	apolipoprotein B mRNA editing enzyme, catalytic polypeptide-like 3B	Coding	9582	8.85	7	3.59	0.004367	0.049144	APOBEC3B	apolipoprotein B mRNA editing enzyme, catalytic polypeptide-like 3B
TC1900010089.hg.1	6.19	7.2	-2.02	0.016095	0.107608	ZNF682	zinc finger protein 682	Multiple_Complex	91120	7.42	6.19	2.35	0.01934	0.110141	ZNF682	zinc finger protein 682
TC1200006627.hg.1	10.53	11.55	-2.02	0.007464	0.070996	NCAPD2	non-SMC condensin I complex subunit D2	Multiple_Complex	9918	11.75	10.53	2.33	0.002598	0.037706	NCAPD2	non-SMC condensin I complex subunit D2
TC0X00007781.hg.1	10.65	11.66	-2.02	0.009324	0.079708	ZNF711	zinc finger protein 711	Multiple_Complex	7552	11.29	10.65	1.56	0.017811	0.105424	ZNF711	zinc finger protein 711
TC0400007868.hg.1	11.09	12.1	-2.02	0.000784	0.025727	PARM1	prostate androgen-regulated mucin-like protein 1	Multiple_Complex	25849	10.08	11.09	-2.02	0.000837	0.021781	PARM1	prostate androgen-regulated mucin-like protein 1
TC0400008557.hg.1	7.61	8.62	-2.02	0.012503	0.094057	USP53	ubiquitin specific peptidase 53	Multiple_Complex	54532	8.02	7.61	1.33	0.11802	0.324317	USP53	ubiquitin specific peptidase 53
TC0100008260.hg.1	8.21	9.22	-2.02	0.013992	0.099737	CDKN2C	cyclin-dependent kinase inhibitor 2C (p18, inhibits CDK4)	Coding	1031	8.58	8.21	1.3	0.058345	0.212424	CDKN2C	cyclin-dependent kinase inhibitor 2C (p18, inhibits CDK4)
TC1200012723.hg.1	8.05	9.06	-2.02	0.009863	0.08225	ZNF664	zinc finger protein 664	Multiple_Complex	144348	8.24	8.05	1.14	0.317513	0.569084	ZNF664	zinc finger protein 664
TC2200007505.hg.1	5.14	6.15	-2.02	0.083328	0.272153	42981	septin 3	Multiple_Complex	55964	5.32	5.14	1.13	0.952897	0.980038	42981	septin 3
TC0400008450.hg.1	10.33	11.35	-2.02	0.011825	0.091263	ANK2	ankyrin 2, neuronal	Multiple_Complex	287	9.84	10.33	-1.41	0.090113	0.276184	ANK2	ankyrin 2, neuronal
TC1300009810.hg.1	8.9	9.91	-2.01	0.003094	0.046837	ANKRD10	ankyrin repeat domain 10	Multiple_Complex	55608	9.84	8.9	1.91	0.001177	0.025479	ANKRD10	ankyrin repeat domain 10
TC1900008103.hg.1	12.6	13.61	-2.01	0.005465	0.060497	PLD3	phospholipase D family, member 3	Multiple_Complex	23646	13.79	12.6	2.29	0.001333	0.027103	PLD3	phospholipase D family, member 3
TC0500012390.hg.1	10.52	11.53	-2.01	0.000133	0.014601	JAKMIP2	janus kinase and microtubule interacting protein 2	Multiple_Complex	9832	10.81	10.52	1.22	0.015631	0.098136	JAKMIP2	janus kinase and microtubule interacting protein 2
TC2200009279.hg.1	8.29	9.3	-2.01	0.037359	0.171176	SMDT1	single-pass membrane protein with aspartate-rich tail 1	Multiple_Complex	91689	9.17	8.29	1.83	0.050455	0.194842	SMDT1	single-pass membrane protein with aspartate-rich tail 1
TC1400010764.hg.1	9.21	10.21	-2.01	0.004941	0.058055	VTI1B	vesicle transport through interaction with t-SNAREs 1B	Multiple_Complex	10490	10.07	9.21	1.82	0.0022	0.034986	VTI1B	vesicle transport through interaction with t-SNAREs 1B
TC1100009917.hg.1	3.28	4.29	-2.01	0.154668	0.386633	HBB	hemoglobin, beta	Multiple_Complex	3043	4.14	3.28	1.82	0.010927	0.080094	HBB	hemoglobin, beta
TC1900011752.hg.1	6.81	7.82	-2.01	0.008283	0.074853	ZNF223	zinc finger protein 223	Multiple_Complex	7766	7.62	6.81	1.75	0.03451	0.155028	ZNF223	zinc finger protein 223
TC0500012631.hg.1	6.44	7.45	-2.01	0.019012	0.117343	EBF1	early B-cell factor 1	Multiple_Complex	1879	7.08	6.44	1.55	0.050477	0.194892	EBF1	early B-cell factor 1
TC0400011791.hg.1	8.54	9.55	-2.01	0.009044	0.078438	ANKRD50	ankyrin repeat domain 50	Multiple_Complex	57182	9.15	8.54	1.53	0.071604	0.241585	ANKRD50	ankyrin repeat domain 50
TC1500010757.hg.1	10.69	11.7	-2.01	0.006042	0.063618	RAB11A	RAB11A, member RAS oncogene family	Multiple_Complex	8766	11.24	10.69	1.46	0.099137	0.2927	RAB11A	RAB11A, member RAS oncogene family
TC1100012119.hg.1	3.77	4.78	-2.01	0.054558	0.213894	BIRC3	Memczak2013 ANTISENSE, CDS, coding, INTERNAL best transcript NM_182962	NonCoding	NA	4.12	3.77	1.28	0.103126	0.29922	BIRC3	Memczak2013 ANTISENSE, CDS, coding, INTERNAL best transcript NM_182962
TC1900012019.hg.1	8.63	9.63	-2.01	0.003675	0.050727	ZNF649	zinc finger protein 649	Multiple_Complex	65251	8.89	8.63	1.2	0.122781	0.331786	ZNF649	zinc finger protein 649
TC1900011951.hg.1	7.82	8.82	-2.01	0.006635	0.066497	ZNF780B	zinc finger protein 780B	Multiple_Complex	163131	8.03	7.82	1.16	0.632534	0.809602	ZNF780B	zinc finger protein 780B
TC0X00008330.hg.1	8.82	9.82	-2.01	0.004382	0.055386	XIAP	X-linked inhibitor of apoptosis, E3 ubiquitin protein ligase	Multiple_Complex	331	8.93	8.82	1.08	0.792804	0.901881	XIAP	X-linked inhibitor of apoptosis, E3 ubiquitin protein ligase
TC0500007841.hg.1	8.58	9.58	-2.01	0.004449	0.055668	AGGF1	angiogenic factor with G-patch and FHA domains 1	Multiple_Complex	55109	8.57	8.58	-1.01	0.428208	0.666041	AGGF1	angiogenic factor with G-patch and FHA domains 1
TC1100013102.hg.1	5.05	6.06	-2.01	0.005571	0.061048	TMEM25	transmembrane protein 25	Multiple_Complex	84866	4.53	5.05	-1.44	0.150273	0.373255	TMEM25	transmembrane protein 25
TC0500012486.hg.1	10.83	11.83	-2	0.003406	0.048903	DCTN4	dynactin 4 (p62)	Multiple_Complex	51164	11.48	10.83	1.57	0.012457	0.085688	DCTN4	dynactin 4 (p62)
TC1400010015.hg.1	9.1	10.1	-2	0.035572	0.166654	ITPK1	inositol-tetrakisphosphate 1-kinase	Multiple_Complex	3705	11.18	9.1	4.21	2e-06	0.002422	ITPK1	inositol-tetrakisphosphate 1-kinase
TC1500008470.hg.1	5.13	6.13	-2	0.009366	0.079935	ARRDC4	arrestin domain containing 4	Coding	91947	7.16	5.13	4.08	0.000535	0.017965	ARRDC4	arrestin domain containing 4
TC0600012628.hg.1	8.31	9.31	-2	0.065739	0.237544	NDUFAF4	NADH dehydrogenase (ubiquinone) complex I, assembly factor 4	Multiple_Complex	29078	9.93	8.31	3.09	0.010065	0.076198	NDUFAF4	NADH dehydrogenase (ubiquinone) complex I, assembly factor 4
TC1900007270.hg.1	6.12	7.12	-2	0.026002	0.139074	KLF2	Kruppel-like factor 2	Coding	10365	7.43	6.12	2.48	0.157543	0.38354	KLF2	Kruppel-like factor 2
TC1000008942.hg.1	5.91	6.91	-2	0.072013	0.250357	TCF7L2	transcription factor 7-like 2 (T-cell specific, HMG-box)	Multiple_Complex	6934	6.86	5.91	1.93	0.044274	0.180427	TCF7L2	transcription factor 7-like 2 (T-cell specific, HMG-box)
TC0100012471.hg.1	8.46	9.46	-2	0.007508	0.071252	AURKAIP1	aurora kinase A interacting protein 1	Multiple_Complex	54998	9.4	8.46	1.92	0.029941	0.142482	AURKAIP1	aurora kinase A interacting protein 1
TC2100008521.hg.1	5.17	6.18	-2	0.02596	0.138957	B3GALT5	UDP-Gal:betaGlcNAc beta 1,3-galactosyltransferase 5	Multiple_Complex	10317	6.12	5.17	1.92	0.020835	0.114971	B3GALT5	UDP-Gal:betaGlcNAc beta 1,3-galactosyltransferase 5
TC1200012861.hg.1	8.86	9.86	-2	0.079615	0.264249	DIABLO	diablo, IAP-binding mitochondrial protein	Multiple_Complex	56616	9.21	8.86	1.28	0.545575	0.752121	DIABLO	diablo, IAP-binding mitochondrial protein
TC0100007958.hg.1	6.15	7.15	-2	0.010985	0.087695	ZFP69B	ZFP69 zinc finger protein B	Multiple_Complex	65243	6.21	6.15	1.04	0.93286	0.970649	ZFP69B	ZFP69 zinc finger protein B
TC0400010453.hg.1	3.74	4.74	-2	0.073852	0.25369	TMEM156	transmembrane protein 156	Multiple_Complex	80008	3.68	3.74	-1.04	0.795178	0.902953	TMEM156	transmembrane protein 156
TC1900010676.hg.1	4.99	5.99	-2	0.009062	0.078467	FCGBP	Fc fragment of IgG binding protein	Multiple_Complex	8857	4.87	4.99	-1.09	0.834098	0.923628	FCGBP	Fc fragment of IgG binding protein
TC1000012235.hg.1	11.99	12.99	-1.99	0.000494	0.022094	MKI67	marker of proliferation Ki-67	Multiple_Complex	4288	12.9	11.99	1.88	4.2e-05	0.006326	MKI67	marker of proliferation Ki-67
TC0100011243.hg.1	7.42	8.41	-1.99	0.055511	0.216197	PPFIA4	protein tyrosine phosphatase, receptor type, f polypeptide (PTPRF), interacting protein (liprin), alpha 4	Multiple_Complex	8497	8.92	7.42	2.83	0.0161	0.09989	PPFIA4	protein tyrosine phosphatase, receptor type, f polypeptide (PTPRF), interacting protein (liprin), alpha 4
TC0300010544.hg.1	6.04	7.03	-1.99	0.016498	0.108809	NGLY1	N-glycanase 1	Multiple_Complex	55768	7.21	6.04	2.26	0.007092	0.062756	NGLY1	N-glycanase 1
TC1600011513.hg.1	8.77	9.76	-1.99	0.260395	0.514696	BOLA2	bolA family member 2; bolA family member 2B	Multiple_Complex	552900; 654483	9.75	8.77	1.98	0.012294	0.08525	BOLA2	bolA family member 2; bolA family member 2B
TC0X00008495.hg.1	10.05	11.04	-1.99	0.002208	0.039192	FAM127A	family with sequence similarity 127, member A	Multiple_Complex	8933	10.91	10.05	1.81	0.003742	0.045464	FAM127A	family with sequence similarity 127, member A
TC0500008349.hg.1	8.43	9.42	-1.99	0.001582	0.033928	YTHDC2	YTH domain containing 2	Multiple_Complex	64848	9.03	8.43	1.52	0.014387	0.093168	YTHDC2	YTH domain containing 2
TC1100010760.hg.1	3.82	4.81	-1.99	0.032503	0.15763	AGBL2	ATP/GTP binding protein-like 2	Multiple_Complex	79841	4.64	3.82	1.77	0.317491	0.569084	AGBL2	ATP/GTP binding protein-like 2
TC0300006544.hg.1	8.28	9.27	-1.99	0.054362	0.21335	SETD5	SET domain containing 5	Multiple_Complex	55209	9.09	8.28	1.75	0.02776	0.136589	SETD5	SET domain containing 5
TC0300007124.hg.1	5.7	6.69	-1.99	0.062593	0.231038	ZNF621	zinc finger protein 621	Multiple_Complex	285268	6.49	5.7	1.74	0.198828	0.439589	ZNF621	zinc finger protein 621
TC0600009498.hg.1	8.62	9.61	-1.99	0.008245	0.074648	EYA4	EYA transcriptional coactivator and phosphatase 4	Multiple_Complex	2070	9.3	8.62	1.61	0.017071	0.102821	EYA4	EYA transcriptional coactivator and phosphatase 4
TC0900008207.hg.1	9.75	10.74	-1.99	0.00382	0.051758	SEC61B	Sec61 translocon beta subunit	Multiple_Complex	10952	10.42	9.75	1.59	0.01024	0.077089	SEC61B	Sec61 translocon beta subunit
TC0500011984.hg.1	12.05	13.04	-1.99	0.006119	0.06398	HINT1	histidine triad nucleotide binding protein 1	Multiple_Complex	3094	12.71	12.05	1.58	0.037984	0.164583	HINT1	histidine triad nucleotide binding protein 1
TSUnmapped00000344.hg.1	12.06	13.05	-1.99	0.000619	0.023707	FBL	fibrillarin	Coding	2091	12.65	12.06	1.5	5.8e-05	0.007345	FBL	fibrillarin
TC0300010720.hg.1	5.56	6.56	-1.99	0.013509	0.098185	EPM2AIP1	EPM2A (laforin) interacting protein 1	Multiple_Complex	9852	5.72	5.56	1.11	0.57646	0.774099	EPM2AIP1	EPM2A (laforin) interacting protein 1
TC0800012444.hg.1	12.9	13.9	-1.99	0.005442	0.060411	PABPC1	poly(A) binding protein, cytoplasmic 1; microRNA 7705	Multiple_Complex	26986; 102466854	12.95	12.9	1.04	0.81476	0.912817	PABPC1	poly(A) binding protein, cytoplasmic 1; microRNA 7705
TC1500007612.hg.1	8.81	9.81	-1.99	0.004481	0.055776	DIS3L	DIS3 like exosome 3-5 exoribonuclease	Multiple_Complex	115752	8.86	8.81	1.03	0.43019	0.667327	DIS3L	DIS3 like exosome 3-5 exoribonuclease
TC1700011032.hg.1	5.6	6.59	-1.99	0.022298	0.12766	GNGT2	guanine nucleotide binding protein (G protein), gamma transducing activity polypeptide 2	Coding	2793	5.51	5.6	-1.07	0.798874	0.904946	GNGT2	guanine nucleotide binding protein (G protein), gamma transducing activity polypeptide 2
TC1700008862.hg.1	3.76	4.76	-1.99	0.196537	0.441377	RAB37	RAB37, member RAS oncogene family	Multiple_Complex	326624	3.35	3.76	-1.33	0.160858	0.388461	RAB37	RAB37, member RAS oncogene family
TC0900012192.hg.1	11.2	12.19	-1.98	0.000756	0.025169	PHPT1	phosphohistidine phosphatase 1	Multiple_Complex	29085	12.68	11.2	2.79	7.6e-05	0.008294	PHPT1	phosphohistidine phosphatase 1
TC1400010772.hg.1	5.17	6.16	-1.98	0.004397	0.055478	DIO2	deiodinase, iodothyronine, type II	Coding	1734	8.06	5.17	7.41	0.000303	0.014551	DIO2	deiodinase, iodothyronine, type II
TC0300010358.hg.1	7.74	8.72	-1.98	0.000445	0.021446	XPC	xeroderma pigmentosum, complementation group C	Multiple_Complex	7508	9.08	7.74	2.53	0.00076	0.020835	XPC	xeroderma pigmentosum, complementation group C
TC0500010540.hg.1	8.65	9.64	-1.98	0.000877	0.026905	LIFR	leukemia inhibitory factor receptor alpha	Multiple_Complex	3977	9.32	8.65	1.58	0.013999	0.09197	LIFR	leukemia inhibitory factor receptor alpha
TC0900011962.hg.1	3.72	4.71	-1.98	0.008912	0.077793	NACC2	NACC family member 2, BEN and BTB (POZ) domain containing	Multiple_Complex	138151	4.9	3.72	2.27	3e-05	0.006104	NACC2	NACC family member 2, BEN and BTB (POZ) domain containing
TC0400008455.hg.1	5.3	6.28	-1.98	0.039619	0.177512	ANK2	Transcript Identified by AceView, Entrez Gene ID(s) 287	Unassigned	NA	6.46	5.3	2.23	0.065119	0.227893	ANK2	Transcript Identified by AceView, Entrez Gene ID(s) 287
TC1200012819.hg.1	6.68	7.66	-1.98	0.01441	0.101441	TMBIM4	transmembrane BAX inhibitor motif containing 4	Multiple_Complex	51643	7.69	6.68	2.02	0.002544	0.037375	TMBIM4	transmembrane BAX inhibitor motif containing 4
TC0400011291.hg.1	4.47	5.46	-1.98	0.037758	0.172489	HERC6	Memczak2013 ANTISENSE, coding, INTERNAL, intronic best transcript NM_001165136	NonCoding	NA	5.43	4.47	1.94	0.034996	0.156412	HERC6	Memczak2013 ANTISENSE, coding, INTERNAL, intronic best transcript NM_001165136
TC1900009807.hg.1	10.56	11.54	-1.98	0.000358	0.02001	ASF1B	anti-silencing function 1B histone chaperone	Multiple_Complex	55723	11.06	10.56	1.42	0.002978	0.040154	ASF1B	anti-silencing function 1B histone chaperone
TC0400011744.hg.1	13.85	14.84	-1.98	0.000502	0.022094	ANXA5	annexin A5	Multiple_Complex	308	14.33	13.85	1.4	0.031912	0.147902	ANXA5	annexin A5
TC1200011327.hg.1	11.72	12.71	-1.98	0.00283	0.04503	CSRP2	cysteine and glycine-rich protein 2	Multiple_Complex	1466	12.1	11.72	1.3	0.049996	0.193872	CSRP2	cysteine and glycine-rich protein 2
TC1700007344.hg.1	8.43	9.4	-1.97	0.002463	0.041689	NLK	nemo-like kinase	Multiple_Complex	51701	9.24	8.43	1.76	0.024837	0.127561	NLK	nemo-like kinase
TC1200010182.hg.1	5.67	6.65	-1.97	0.058688	0.2231	BHLHE41	basic helix-loop-helix family, member e41	Multiple_Complex	79365	8.03	5.67	5.13	0.002654	0.038021	BHLHE41	basic helix-loop-helix family, member e41
TC0200016704.hg.1	8.51	9.48	-1.97	0.029589	0.149532	RNF103	ring finger protein 103	Multiple_Complex	7844	9.7	8.51	2.28	0.004175	0.047939	RNF103	ring finger protein 103
TC1200007108.hg.1	5.01	5.99	-1.97	0.070505	0.24778	KRAS	Memczak2013 ANTISENSE, coding, INTERNAL, intronic best transcript NM_033360	NonCoding	NA	6.02	5.01	2.02	0.418864	0.65719	KRAS	Memczak2013 ANTISENSE, coding, INTERNAL, intronic best transcript NM_033360
TC1300009638.hg.1	10.3	11.28	-1.97	0.002823	0.045022	RPS26	Homo sapiens ribosomal protein S26, mRNA (cDNA clone MGC:104291 IMAGE:4287636), complete cds.	Multiple_Complex	NA	10.94	10.3	1.56	0.087643	0.271589	RPS26	Homo sapiens ribosomal protein S26, mRNA (cDNA clone MGC:104291 IMAGE:4287636), complete cds.
TC1000011400.hg.1	5.71	6.69	-1.97	0.117042	0.330739	ANKRD1	ankyrin repeat domain 1 (cardiac muscle)	Multiple_Complex	27063	6.5	5.71	1.73	0.059903	0.216078	ANKRD1	ankyrin repeat domain 1 (cardiac muscle)
TC0500013227.hg.1	4.58	5.56	-1.97	0.08703	0.279446	CDC42SE2	CDC42 small effector 2	NonCoding	56990	5.2	4.58	1.54	0.098253	0.290866	CDC42SE2	CDC42 small effector 2
TC1600010066.hg.1	5.05	6.02	-1.97	0.137057	0.361992	TP53TG3B	TP53 target 3B; TP53 target 3; TP53 target 3C	Multiple_Complex	729355; 24150; 653550	5.57	5.05	1.44	0.257973	0.507759	TP53TG3B	TP53 target 3B; TP53 target 3; TP53 target 3C
TC1900006510.hg.1	11.97	12.94	-1.97	0.058939	0.22364	GPX4	glutathione peroxidase 4	Multiple_Complex	2879	12.34	11.97	1.3	0.051471	0.197386	GPX4	glutathione peroxidase 4
TC2100006852.hg.1	10.94	11.92	-1.97	0.013246	0.09721	USP16	ubiquitin specific peptidase 16	Multiple_Complex	10600	10.5	10.94	-1.35	0.144161	0.364275	USP16	ubiquitin specific peptidase 16
TC0100017212.hg.1	6.21	7.19	-1.96	7.6e-05	0.012325	SLC30A1	solute carrier family 30 (zinc transporter), member 1	Multiple_Complex	7779	8.26	6.21	4.12	0.000742	0.020778	SLC30A1	solute carrier family 30 (zinc transporter), member 1
TC0300011383.hg.1	8.57	9.54	-1.96	0.001425	0.03232	PSMD6	proteasome 26S subunit, non-ATPase 6	Multiple_Complex	9861	10.14	8.57	2.97	0.001156	0.025401	PSMD6	proteasome 26S subunit, non-ATPase 6
TC0200016703.hg.1	11.25	12.22	-1.96	0.002316	0.040261	CHMP3	charged multivesicular body protein 3	Multiple_Complex	51652	12.56	11.25	2.47	0.000245	0.013036	CHMP3	charged multivesicular body protein 3
TC0100015093.hg.1	3.56	4.53	-1.96	0.030844	0.153117	OLFM3	olfactomedin 3	Multiple_Complex	118427	4.94	3.56	2.6	0.023247	0.122809	OLFM3	olfactomedin 3
TC0100013428.hg.1	3.67	4.64	-1.96	0.002993	0.046182	MAP3K6	mitogen-activated protein kinase kinase kinase 6	Multiple_Complex	9064	4.74	3.67	2.1	0.00396	0.046739	MAP3K6	mitogen-activated protein kinase kinase kinase 6
TC1900006730.hg.1	5.71	6.68	-1.96	0.053233	0.210886	KDM4B	lysine (K)-specific demethylase 4B	Multiple_Complex	23030	6.82	5.71	2.17	0.170964	0.401802	KDM4B	lysine (K)-specific demethylase 4B
TC1100007003.hg.1	15.71	16.69	-1.96	0.000103	0.01317	LDHA	lactate dehydrogenase A	Multiple_Complex	3939	16.25	15.71	1.45	0.000146	0.01068	LDHA	lactate dehydrogenase A
TC0500009123.hg.1	6.2	7.17	-1.96	0.094063	0.292469	SLC36A1	solute carrier family 36 (proton/amino acid symporter), member 1	Multiple_Complex	206358	7.01	6.2	1.75	0.106618	0.30547	SLC36A1	solute carrier family 36 (proton/amino acid symporter), member 1
TC0100013561.hg.1	6.71	7.69	-1.96	0.037087	0.170547	FABP3	fatty acid binding protein 3, muscle and heart	Multiple_Complex	2170	7.51	6.71	1.74	0.444065	0.67936	FABP3	fatty acid binding protein 3, muscle and heart
TC0500008554.hg.1	8.66	9.63	-1.96	0.009557	0.080827	MEGF10	multiple EGF-like-domains 10	Multiple_Complex	84466	9.33	8.66	1.6	0.052238	0.199358	MEGF10	multiple EGF-like-domains 10
TC0600012562.hg.1	3.63	4.6	-1.96	0.111231	0.321089	BACH2	Memczak2013 ALT_ACCEPTOR, ALT_DONOR, coding, INTERNAL, intronic best transcript NM_001170794	NonCoding	NA	4.2	3.63	1.49	0.420887	0.658938	BACH2	Memczak2013 ALT_ACCEPTOR, ALT_DONOR, coding, INTERNAL, intronic best transcript NM_001170794
TSUnmapped00000478.hg.1	3.17	4.14	-1.96	0.073725	0.25356	ZNF502	zinc finger protein 502	Coding	91392	3.69	3.17	1.44	0.373728	0.619713	ZNF502	zinc finger protein 502
TC1700010680.hg.1	4.2	5.17	-1.96	0.010976	0.087695	KRT14	keratin 14, type I	Multiple_Complex	3861	4.69	4.2	1.4	0.135889	0.351404	KRT14	keratin 14, type I
TC2100007239.hg.1	3.24	4.21	-1.96	0.112059	0.322479	UMODL1	uromodulin-like 1	Multiple_Complex	89766	3.47	3.24	1.17	0.545487	0.752048	UMODL1	uromodulin-like 1
TC2100006997.hg.1	4.46	5.43	-1.96	0.019083	0.117634	CLIC6	chloride intracellular channel 6	Coding	54102	4.63	4.46	1.13	0.641175	0.814591	CLIC6	chloride intracellular channel 6
TC0100016977.hg.1	14.36	15.32	-1.95	0.001059	0.029236	MYOG	myogenin (myogenic factor 4)	Coding	4656	16.08	14.36	3.29	0.000233	0.012632	MYOG	myogenin (myogenic factor 4)
TC0400010785.hg.1	5.57	6.53	-1.95	0.01798	0.113807	IGFBP7	insulin like growth factor binding protein 7	Multiple_Complex	3490	7.79	5.57	4.66	0.001361	0.027347	IGFBP7	insulin like growth factor binding protein 7
TC0300007335.hg.1	10.45	11.42	-1.95	0.001413	0.032225	TMA7	translation machinery associated 7 homolog	Multiple_Complex	51372	11.25	10.45	1.74	0.006363	0.059102	TMA7	translation machinery associated 7 homolog
TC1200009753.hg.1	12.11	13.08	-1.95	0.025019	0.136186	MLF2	myeloid leukemia factor 2	Multiple_Complex	8079	13.73	12.11	3.06	0.003926	0.046597	MLF2	myeloid leukemia factor 2
TC0900008984.hg.1	7.65	8.62	-1.95	0.078118	0.261751	NUP214	nucleoporin 214kDa	Multiple_Complex	8021	9	7.65	2.54	0.018622	0.107597	NUP214	nucleoporin 214kDa
TC0300007607.hg.1	7.7	8.66	-1.95	0.06223	0.230574	RPP14	ribonuclease P/MRP 14kDa subunit	Multiple_Complex	11102	9.02	7.7	2.5	0.016544	0.1012	RPP14	ribonuclease P/MRP 14kDa subunit
TC1200012748.hg.1	6.82	7.78	-1.95	0.013972	0.099655	CD163L1	CD163 molecule-like 1	Multiple_Complex	283316	8.12	6.82	2.47	0.022751	0.121563	CD163L1	CD163 molecule-like 1
TC1400010623.hg.1	7.49	8.46	-1.95	0.016562	0.109096	CHURC1-FNTB	CHURC1-FNTB readthrough	Coding	100529261	8.66	7.49	2.25	0.008613	0.070007	CHURC1-FNTB	CHURC1-FNTB readthrough
TC0200013376.hg.1	7.18	8.14	-1.95	0.02453	0.134513	EIF2AK3	eukaryotic translation initiation factor 2-alpha kinase 3	Multiple_Complex	9451	8.29	7.18	2.16	0.013259	0.089114	EIF2AK3	eukaryotic translation initiation factor 2-alpha kinase 3
TC1900008180.hg.1	7.16	8.13	-1.95	0.026815	0.141215	ZNF526	zinc finger protein 526	Coding	116115	8.19	7.16	2.03	0.002359	0.036142	ZNF526	zinc finger protein 526
TC0100013796.hg.1	11.83	12.8	-1.95	0.016698	0.109488	PABPC4	poly(A) binding protein, cytoplasmic 4 (inducible form)	Multiple_Complex	8761	12.66	11.83	1.78	0.013226	0.08904	PABPC4	poly(A) binding protein, cytoplasmic 4 (inducible form)
TC0400012972.hg.1	7.79	8.75	-1.95	0.00367	0.050726	RNF150	ring finger protein 150	Multiple_Complex	57484	8.61	7.79	1.77	0.002941	0.039801	RNF150	ring finger protein 150
TC2100007331.hg.1	4.94	5.9	-1.95	0.000598	0.023452	AGPAT3	1-acylglycerol-3-phosphate O-acyltransferase 3	Multiple_Complex	56894	5.6	4.94	1.58	0.00097	0.02341	AGPAT3	1-acylglycerol-3-phosphate O-acyltransferase 3
TC0X00008874.hg.1	6.02	6.98	-1.95	0.292777	0.548569	F8A2	coagulation factor VIII-associated 2	Coding	474383	6.81	6.02	1.73	0.097401	0.289784	F8A2	coagulation factor VIII-associated 2
TC1900009896.hg.1	3.29	4.25	-1.95	0.002865	0.045252	CYP4F11	cytochrome P450, family 4, subfamily F, polypeptide 11	Multiple_Complex	57834	3.88	3.29	1.51	0.171423	0.402615	CYP4F11	cytochrome P450, family 4, subfamily F, polypeptide 11
TC0500011408.hg.1	8.27	9.23	-1.95	0.002895	0.045385	TMEM161B	transmembrane protein 161B	Multiple_Complex	153396	8.73	8.27	1.38	0.045592	0.183624	TMEM161B	transmembrane protein 161B
TC1900011708.hg.1	6.46	7.42	-1.95	0.06902	0.244323	PDCD2L	programmed cell death 2-like	Multiple_Complex	84306	6.87	6.46	1.33	0.519622	0.734664	PDCD2L	programmed cell death 2-like
TC0800011086.hg.1	6.61	7.57	-1.95	0.0159	0.106737	RUNX1T1	runt-related transcription factor 1; translocated to, 1 (cyclin D-related)	Multiple_Complex	862	6.88	6.61	1.2	0.594101	0.78593	RUNX1T1	runt-related transcription factor 1; translocated to, 1 (cyclin D-related)
TC1100013100.hg.1	12.17	13.14	-1.95	0.00944	0.080346	ATP5L	ATP synthase, H+ transporting, mitochondrial Fo complex subunit G	Multiple_Complex	10632	12.21	12.17	1.03	0.756344	0.883026	ATP5L	ATP synthase, H+ transporting, mitochondrial Fo complex subunit G
TC2100007082.hg.1	10.27	11.23	-1.95	0.005388	0.060284	DYRK1A	dual specificity tyrosine-(Y)-phosphorylation regulated kinase 1A	Multiple_Complex	1859	10.26	10.27	-1.01	0.745575	0.876753	DYRK1A	dual specificity tyrosine-(Y)-phosphorylation regulated kinase 1A
TC1200012579.hg.1	6.62	7.58	-1.95	0.039868	0.178031	NTF3	neurotrophin 3	Multiple_Complex	4908	6.33	6.62	-1.22	0.612789	0.798187	NTF3	neurotrophin 3
TC0X00009867.hg.1	6.09	7.06	-1.95	0.011177	0.08882	SPIN4	spindlin family, member 4	Coding	139886	5.77	6.09	-1.25	0.862975	0.938111	SPIN4	spindlin family, member 4
TC0200007243.hg.1	3.23	4.19	-1.94	0.002427	0.041277	VIT	vitrin	Coding	5212	3.69	3.23	1.38	0.009723	0.07469	VIT	vitrin
TC0100008271.hg.1	8.91	9.86	-1.94	0.009256	0.079477	RNF11	ring finger protein 11	Multiple_Complex	26994	10.57	8.91	3.18	0.000117	0.009958	RNF11	ring finger protein 11
TC1100007729.hg.1	6.49	7.45	-1.94	0.012459	0.093808	DTX4	deltex 4, E3 ubiquitin ligase	Multiple_Complex	23220	8.07	6.49	2.99	0.00056	0.018484	DTX4	deltex 4, E3 ubiquitin ligase
TC0300013068.hg.1	7.79	8.74	-1.94	0.019295	0.11801	MECOM	MDS1 and EVI1 complex locus	Multiple_Complex	2122	9.23	7.79	2.73	0.000119	0.009958	MECOM	MDS1 and EVI1 complex locus
TSUnmapped00000102.hg.1	4.17	5.12	-1.94	0.56316	0.76807	ZNF546	zinc finger protein 546	NonCoding	339327	5.45	4.17	2.42	0.327047	0.577619	ZNF546	zinc finger protein 546
TC1100007227.hg.1	9.51	10.46	-1.94	0.004611	0.056295	HIPK3	homeodomain interacting protein kinase 3	Multiple_Complex	10114	10.63	9.51	2.17	0.001213	0.025852	HIPK3	homeodomain interacting protein kinase 3
TC0600010060.hg.1	8.65	9.61	-1.94	0.0095	0.08057	MRPL18	mitochondrial ribosomal protein L18	Multiple_Complex	29074	9.59	8.65	1.91	0.001556	0.029506	MRPL18	mitochondrial ribosomal protein L18
TC0400010418.hg.1	12.4	13.36	-1.94	0.010056	0.083271	RELL1	RELT-like 1	Multiple_Complex	768211	12.99	12.4	1.5	0.081594	0.260463	RELL1	RELT-like 1
TC1900009133.hg.1	11.81	12.76	-1.94	0.006456	0.065511	POLR2E	polymerase (RNA) II (DNA directed) polypeptide E, 25kDa	Multiple_Complex	5434	12.36	11.81	1.46	0.050275	0.194455	POLR2E	polymerase (RNA) II (DNA directed) polypeptide E, 25kDa
TC0100012093.hg.1	5.16	6.12	-1.94	0.047362	0.19679	EDARADD	EDAR-associated death domain	Multiple_Complex	128178	5.67	5.16	1.42	0.070978	0.240838	EDARADD	EDAR-associated death domain
TC0500007927.hg.1	3.55	4.5	-1.94	0.178458	0.41758	RASGRF2	Jeck2013 ALT_ACCEPTOR, ALT_DONOR, coding, INTERNAL, intronic best transcript NM_006909	NonCoding	NA	4.05	3.55	1.41	0.096873	0.288934	RASGRF2	Jeck2013 ALT_ACCEPTOR, ALT_DONOR, coding, INTERNAL, intronic best transcript NM_006909
TC0300006827.hg.1	10.24	11.2	-1.94	0.00173	0.035498	UBE2E2	ubiquitin conjugating enzyme E2E 2	Multiple_Complex	7325	10.47	10.24	1.17	0.281006	0.532328	UBE2E2	ubiquitin conjugating enzyme E2E 2
TC1100007612.hg.1	2.93	3.89	-1.94	0.335692	0.590296	OR5D18	olfactory receptor, family 5, subfamily D, member 18	Coding	219438	3.35	2.93	1.33	0.898688	0.954541	OR5D18	olfactory receptor, family 5, subfamily D, member 18
TC1900011960.hg.1	3.16	4.12	-1.94	0.074044	0.254127	PSG3	pregnancy specific beta-1-glycoprotein 3	Multiple_Complex	5671	3.42	3.16	1.2	0.143951	0.363913	PSG3	pregnancy specific beta-1-glycoprotein 3
TC1100011643.hg.1	13.78	14.73	-1.94	0.000158	0.015503	ARRB1	arrestin, beta 1	Multiple_Complex	408	13.71	13.78	-1.05	0.359392	0.608195	ARRB1	arrestin, beta 1
TC1300008691.hg.1	4.19	5.15	-1.94	0.016252	0.10815	FOXO1	Memczak2013 ALT_ACCEPTOR, ALT_DONOR, coding, INTERNAL, intronic best transcript NM_002015	NonCoding	NA	4.39	4.19	1.14	0.312484	0.56387	FOXO1	Memczak2013 ALT_ACCEPTOR, ALT_DONOR, coding, INTERNAL, intronic best transcript NM_002015
TC1900009872.hg.1	7.11	8.07	-1.94	0.201161	0.447326	RASAL3	RAS protein activator like 3	Multiple_Complex	64926	7.05	7.11	-1.05	0.331042	0.581363	RASAL3	RAS protein activator like 3
TC0900011626.hg.1	10.81	11.76	-1.93	0.001067	0.029236	CIZ1	CDKN1A interacting zinc finger protein 1	Multiple_Complex	25792	12.07	10.81	2.4	0.00011	0.009759	CIZ1	CDKN1A interacting zinc finger protein 1
TC1700007102.hg.1	11.35	12.3	-1.93	0.000983	0.028089	ALKBH5	alkB homolog 5, RNA demethylase	Multiple_Complex	54890	12.29	11.35	1.92	0.002163	0.034694	ALKBH5	alkB homolog 5, RNA demethylase
TC0100008152.hg.1	11.01	11.96	-1.93	0.009585	0.081002	UQCRH	ubiquinol-cytochrome c reductase hinge protein	Multiple_Complex	7388	11.96	11.01	1.93	0.001183	0.025554	UQCRH	ubiquinol-cytochrome c reductase hinge protein
TC1100012984.hg.1	9.28	10.24	-1.93	0.001816	0.036102	NAT10	N-acetyltransferase 10 (GCN5-related)	Multiple_Complex	55226	10.03	9.28	1.68	0.013986	0.09197	NAT10	N-acetyltransferase 10 (GCN5-related)
TC0100007006.hg.1	10.95	11.9	-1.93	0.005779	0.062402	SPEN	spen family transcriptional repressor	Multiple_Complex	23013	11.7	10.95	1.69	0.004934	0.052037	SPEN	spen family transcriptional repressor
TC1200010900.hg.1	11.98	12.93	-1.93	0.000244	0.017389	SMARCC2	SWI/SNF related, matrix associated, actin dependent regulator of chromatin, subfamily c, member 2	Multiple_Complex	6601	12.27	11.98	1.22	0.026084	0.131736	SMARCC2	SWI/SNF related, matrix associated, actin dependent regulator of chromatin, subfamily c, member 2
TC1400009738.hg.1	4.62	5.57	-1.93	0.048204	0.198786	TGFB3	transforming growth factor beta 3	Multiple_Complex	7043	5.3	4.62	1.6	0.0535	0.202318	TGFB3	transforming growth factor beta 3
TC1900011887.hg.1	8.24	9.19	-1.93	0.022092	0.127067	ZNF490	zinc finger protein 490	Multiple_Complex	57474	8.75	8.24	1.43	0.116841	0.322608	ZNF490	zinc finger protein 490
TC0600009332.hg.1	3.59	4.54	-1.93	0.067788	0.242119	FABP7	fatty acid binding protein 7, brain	Coding	2173	4.05	3.59	1.38	0.291833	0.543053	FABP7	fatty acid binding protein 7, brain
TC1300007969.hg.1	7.9	8.85	-1.93	0.015718	0.106212	ABHD13	abhydrolase domain containing 13	Coding	84945	8.36	7.9	1.37	0.038555	0.16615	ABHD13	abhydrolase domain containing 13
TC1100010846.hg.1	3.44	4.38	-1.93	0.006604	0.066338	OR8K5	olfactory receptor, family 8, subfamily K, member 5	Coding	219453	3.86	3.44	1.34	0.13313	0.346778	OR8K5	olfactory receptor, family 8, subfamily K, member 5
TC1800009285.hg.1	16.22	17.17	-1.93	0.002663	0.043467	RPL17	ribosomal protein L17; small nucleolar RNA, C/D box 58A; small nucleolar RNA, C/D box 58B; small nucleolar RNA, C/D box 58C	Multiple_Complex	6139; 26791; 26790; 100124516	16.12	16.22	-1.07	0.554663	0.7587	RPL17	ribosomal protein L17; small nucleolar RNA, C/D box 58A; small nucleolar RNA, C/D box 58B; small nucleolar RNA, C/D box 58C
TC0100017957.hg.1	4.68	5.63	-1.93	0.059863	0.225726	PLD5	phospholipase D family, member 5	Multiple_Complex	200150	4.85	4.68	1.12	0.359908	0.608545	PLD5	phospholipase D family, member 5
TC0300007251.hg.1	2.96	3.91	-1.93	0.009794	0.082032	CXCR6	chemokine (C-X-C motif) receptor 6	Multiple_Complex	10663	3.13	2.96	1.12	0.810014	0.910375	CXCR6	chemokine (C-X-C motif) receptor 6
TC1000008046.hg.1	8.03	8.98	-1.93	0.056219	0.217965	FUT11	fucosyltransferase 11 (alpha (1,3) fucosyltransferase)	Multiple_Complex	170384	8.08	8.03	1.04	0.637189	0.811979	FUT11	fucosyltransferase 11 (alpha (1,3) fucosyltransferase)
TC1900008433.hg.1	8.2	9.14	-1.93	0.012298	0.093136	GLTSCR2	glioma tumor suppressor candidate region gene 2; small nucleolar RNA, C/D box 23	Multiple_Complex	29997; 692091	8.15	8.2	-1.03	0.906794	0.958354	GLTSCR2	glioma tumor suppressor candidate region gene 2; small nucleolar RNA, C/D box 23
TC0500013336.hg.1	9.5	10.44	-1.93	0.003281	0.047805	SSBP2	single-stranded DNA binding protein 2	Multiple_Complex	23635	9.22	9.5	-1.21	0.001765	0.03144	SSBP2	single-stranded DNA binding protein 2
TC2200009282.hg.1	8.78	9.73	-1.92	0.002695	0.043856	SAMM50	SAMM50 sorting and assembly machinery component	Multiple_Complex	25813	9.93	8.78	2.21	0.000864	0.022001	SAMM50	SAMM50 sorting and assembly machinery component
TC0900008953.hg.1	12.57	13.51	-1.92	0.000913	0.027233	ASS1	argininosuccinate synthase 1	Multiple_Complex	445	13.47	12.57	1.86	0.000366	0.015717	ASS1	argininosuccinate synthase 1
TC1900007871.hg.1	11.87	12.81	-1.92	0.006214	0.064433	COX6B1	cytochrome c oxidase subunit VIb polypeptide 1 (ubiquitous)	Multiple_Complex	1340	12.98	11.87	2.16	0.002293	0.035898	COX6B1	cytochrome c oxidase subunit VIb polypeptide 1 (ubiquitous)
TC1100010546.hg.1	7.88	8.83	-1.92	0.006715	0.066957	COMMD9	COMM domain containing 9	Multiple_Complex	29099	8.65	7.88	1.7	0.006636	0.060618	COMMD9	COMM domain containing 9
TC2200007910.hg.1	5.1	6.04	-1.92	0.009274	0.079561	MICAL3	Transcript Identified by AceView, Entrez Gene ID(s) 57553	Unassigned	NA	5.21	5.1	1.08	0.574687	0.773074	MICAL3	Transcript Identified by AceView, Entrez Gene ID(s) 57553
TC1100007805.hg.1	6.54	7.49	-1.92	0.006154	0.064031	TMEM216	transmembrane protein 216	Multiple_Complex	51259	6.36	6.54	-1.13	0.6332	0.809927	TMEM216	transmembrane protein 216
TC0300008332.hg.1	6.37	7.32	-1.92	0.065512	0.237132	TAGLN3	transgelin 3	Coding	29114	6.08	6.37	-1.22	0.099159	0.2927	TAGLN3	transgelin 3
TC1200006648.hg.1	8.55	9.48	-1.91	0.001261	0.031087	USP5	ubiquitin specific peptidase 5 (isopeptidase T)	Multiple_Complex	8078	10.44	8.55	3.73	8.2e-05	0.008545	USP5	ubiquitin specific peptidase 5 (isopeptidase T)
TC0600007231.hg.1	4.67	5.6	-1.91	0.029132	0.148408	LRRC16A	leucine rich repeat containing 16A	Multiple_Complex	55604	7.46	4.67	6.89	0.000735	0.020745	LRRC16A	leucine rich repeat containing 16A
TC0300012534.hg.1	8.82	9.75	-1.91	0.002966	0.046001	STAG1	stromal antigen 1	Multiple_Complex	10274	9.66	8.82	1.79	0.007783	0.066136	STAG1	stromal antigen 1
TC1200009800.hg.1	6.38	7.31	-1.91	0.135077	0.358866	SLC2A3	solute carrier family 2 (facilitated glucose transporter), member 3	Multiple_Complex	6515	8.13	6.38	3.38	0.023019	0.122086	SLC2A3	solute carrier family 2 (facilitated glucose transporter), member 3
TC0200016705.hg.1	9.26	10.2	-1.91	0.011861	0.091405	RNF103-CHMP3	RNF103-CHMP3 readthrough; charged multivesicular body protein 3	Coding	100526767; 51652	10.54	9.26	2.42	0.002929	0.039785	RNF103-CHMP3	RNF103-CHMP3 readthrough; charged multivesicular body protein 3
TC1900007397.hg.1	14.77	15.71	-1.91	0.003768	0.051447	UBA52	ubiquitin A-52 residue ribosomal protein fusion product 1	Multiple_Complex	7311	15.93	14.77	2.23	0.000752	0.020824	UBA52	ubiquitin A-52 residue ribosomal protein fusion product 1
TC0300007237.hg.1	7.06	7.99	-1.91	0.024766	0.13537	LIMD1	LIM domains containing 1	Multiple_Complex	8994	8.09	7.06	2.04	0.021948	0.118723	LIMD1	LIM domains containing 1
TC0300006556.hg.1	7.01	7.94	-1.91	0.028304	0.14579	OGG1	8-oxoguanine DNA glycosylase	Multiple_Complex	4968	8.01	7.01	2.01	0.032298	0.148844	OGG1	8-oxoguanine DNA glycosylase
TC0100016709.hg.1	9.83	10.77	-1.91	0.055068	0.215294	TPR	translocated promoter region, nuclear basket protein	Multiple_Complex	7175	10.78	9.83	1.93	0.085954	0.268583	TPR	translocated promoter region, nuclear basket protein
TC0500012280.hg.1	10.02	10.95	-1.91	0.00189	0.036693	DIAPH1	diaphanous-related formin 1	Multiple_Complex	1729	10.59	10.02	1.48	0.020167	0.112934	DIAPH1	diaphanous-related formin 1
TC1900007151.hg.1	7.73	8.66	-1.91	0.05727	0.220248	DCAF15	DDB1 and CUL4 associated factor 15	Multiple_Complex	90379	8.49	7.73	1.69	0.0954	0.286175	DCAF15	DDB1 and CUL4 associated factor 15
TC2200008364.hg.1	5.25	6.18	-1.91	0.081551	0.268375	TTC28	Jeck2013 ALT_ACCEPTOR, ALT_DONOR, coding, INTERNAL, intronic best transcript NM_001145418	NonCoding	NA	5.92	5.25	1.59	0.040091	0.170069	TTC28	Jeck2013 ALT_ACCEPTOR, ALT_DONOR, coding, INTERNAL, intronic best transcript NM_001145418
TC1900007043.hg.1	4.15	5.09	-1.91	0.057157	0.220049	ZNF833P	zinc finger protein 833, pseudogene	Multiple_Complex	401898	4.76	4.15	1.53	0.016226	0.100294	ZNF833P	zinc finger protein 833, pseudogene
TC1200007709.hg.1	11.73	12.67	-1.91	0.002327	0.04038	PFDN5	prefoldin subunit 5	Multiple_Complex	5204	12.08	11.73	1.27	0.02194	0.118709	PFDN5	prefoldin subunit 5
TC0X00009977.hg.1	9.68	10.61	-1.91	0.003858	0.051995	SNX12	sorting nexin 12	Multiple_Complex	29934	10.16	9.68	1.4	0.267478	0.517767	SNX12	sorting nexin 12
TC1700010639.hg.1	3.26	4.2	-1.91	0.047242	0.196489	KRT10	keratin 10, type I	Multiple_Complex	3858	3.63	3.26	1.29	0.011103	0.080783	KRT10	keratin 10, type I
TC1100010472.hg.1	4.61	5.54	-1.91	0.18338	0.424387	CCDC73	coiled-coil domain containing 73	Multiple_Complex	493860	4.96	4.61	1.28	0.911943	0.96044	CCDC73	coiled-coil domain containing 73
TC1100010688.hg.1	8.3	9.23	-1.91	0.015239	0.104424	PHF21A	PHD finger protein 21A	Multiple_Complex	51317	8.51	8.3	1.16	0.350243	0.600096	PHF21A	PHD finger protein 21A
TC1900008245.hg.1	7.47	8.4	-1.91	0.014536	0.101921	ZNF221	zinc finger protein 221	Multiple_Complex	7638	7.68	7.47	1.16	0.589408	0.782613	ZNF221	zinc finger protein 221
TC0300006520.hg.1	8.14	9.08	-1.91	0.007265	0.070124	LMCD1	LIM and cysteine-rich domains 1; long intergenic non-protein coding RNA 312	Multiple_Complex	29995; 29931	8.28	8.14	1.1	0.111977	0.314357	LMCD1	LIM and cysteine-rich domains 1; long intergenic non-protein coding RNA 312
TC1200012721.hg.1	10.1	11.03	-1.91	0.006413	0.065504	ARL6IP4	ADP-ribosylation factor like GTPase 6 interacting protein 4	Multiple_Complex	51329	10.21	10.1	1.08	0.257119	0.506622	ARL6IP4	ADP-ribosylation factor like GTPase 6 interacting protein 4
TC2200007468.hg.1	5.13	6.06	-1.91	0.097411	0.297915	TEF	thyrotrophic embryonic factor	Multiple_Complex	7008	5.25	5.13	1.08	0.552382	0.757065	TEF	thyrotrophic embryonic factor
TC0200009487.hg.1	9.27	10.2	-1.91	0.074282	0.254466	SPOPL	speckle-type POZ protein-like	Multiple_Complex	339745	9.18	9.27	-1.06	0.394296	0.638019	SPOPL	speckle-type POZ protein-like
TC1400006741.hg.1	5.79	6.73	-1.91	0.190273	0.433468	NYNRIN	NYN domain and retroviral integrase containing	Multiple_Complex	57523	5.39	5.79	-1.33	0.561204	0.763394	NYNRIN	NYN domain and retroviral integrase containing
TC1200012647.hg.1	11.6	12.53	-1.91	0.017199	0.11131	MYL6B	myosin light chain 6B	Multiple_Complex	140465	10.58	11.6	-2.03	0.006285	0.058764	MYL6B	myosin light chain 6B
TC0400008443.hg.1	8.98	9.9	-1.9	0.001468	0.032787	LARP7	La ribonucleoprotein domain family, member 7	Multiple_Complex	51574	8.36	8.98	-1.53	0.06153	0.220144	LARP7	La ribonucleoprotein domain family, member 7
TC1200006557.hg.1	9.36	10.29	-1.9	0.006579	0.066215	TIGAR	TP53 induced glycolysis regulatory phosphatase	Multiple_Complex	57103	10.85	9.36	2.81	0.000627	0.019299	TIGAR	TP53 induced glycolysis regulatory phosphatase
TC1100009969.hg.1	5.93	6.85	-1.9	0.175667	0.414355	APBB1	amyloid beta (A4) precursor protein-binding, family B, member 1 (Fe65)	Multiple_Complex	322	6.61	5.93	1.61	0.068535	0.235757	APBB1	amyloid beta (A4) precursor protein-binding, family B, member 1 (Fe65)
TC0100015796.hg.1	5.86	6.78	-1.9	0.079371	0.264011	POGZ	Transcript Identified by AceView, Entrez Gene ID(s) 23126	Unassigned	NA	6.44	5.86	1.49	0.117193	0.323079	POGZ	Transcript Identified by AceView, Entrez Gene ID(s) 23126
TC0400009450.hg.1	7.75	8.68	-1.9	0.007559	0.071425	WWC2	WW and C2 domain containing 2	Multiple_Complex	80014	8.31	7.75	1.47	0.023238	0.122809	WWC2	WW and C2 domain containing 2
TC0500012023.hg.1	6.02	6.95	-1.9	0.089362	0.283862	KIF3A	kinesin family member 3A	Multiple_Complex	11127	6.53	6.02	1.43	0.199872	0.441035	KIF3A	kinesin family member 3A
TC0700006867.hg.1	4.41	5.33	-1.9	0.158662	0.391593	DNAH11	dynein, axonemal, heavy chain 11	Multiple_Complex	8701	4.91	4.41	1.41	0.21012	0.452748	DNAH11	dynein, axonemal, heavy chain 11
TC0800010802.hg.1	3.56	4.49	-1.9	0.179671	0.419141	C8orf89	chromosome 8 open reading frame 89	Multiple_Complex	100130301	4.06	3.56	1.41	0.87621	0.943942	C8orf89	chromosome 8 open reading frame 89
TC0100018393.hg.1	7.04	7.96	-1.9	0.012031	0.091992	FAAP20	Fanconi anemia core complex associated protein 20	Multiple_Complex	199990	7.48	7.04	1.36	0.011153	0.080947	FAAP20	Fanconi anemia core complex associated protein 20
TC1900011755.hg.1	6.77	7.7	-1.9	0.00637	0.065379	ZNF226	zinc finger protein 226	Multiple_Complex	7769	7.22	6.77	1.36	0.085529	0.267722	ZNF226	zinc finger protein 226
TC0600009127.hg.1	11.03	11.95	-1.9	0.019449	0.118346	AMD1	adenosylmethionine decarboxylase 1	Multiple_Complex	262	11.44	11.03	1.32	0.066229	0.230411	AMD1	adenosylmethionine decarboxylase 1
TC2200006501.hg.1	5.83	6.76	-1.9	0.00769	0.071901	IL17RA	interleukin 17 receptor A	Multiple_Complex	23765	6.19	5.83	1.28	0.009213	0.072918	IL17RA	interleukin 17 receptor A
TC0600012539.hg.1	3.31	4.24	-1.9	0.071811	0.250048	GABRR1	gamma-aminobutyric acid (GABA) A receptor, rho 1	Multiple_Complex	2569	3.66	3.31	1.27	0.144107	0.364224	GABRR1	gamma-aminobutyric acid (GABA) A receptor, rho 1
TC1300009732.hg.1	3.26	4.19	-1.9	0.030175	0.151143	FAM155A	Jeck2013 ALT_ACCEPTOR, ALT_DONOR, coding, INTERNAL, intronic best transcript NM_001080396	NonCoding	NA	3.53	3.26	1.2	0.842988	0.927676	FAM155A	Jeck2013 ALT_ACCEPTOR, ALT_DONOR, coding, INTERNAL, intronic best transcript NM_001080396
TC1700009877.hg.1	8.04	8.95	-1.89	0.002	0.037696	ZSWIM7	zinc finger, SWIM-type containing 7	Multiple_Complex	125150	9.31	8.04	2.41	0.001586	0.029831	ZSWIM7	zinc finger, SWIM-type containing 7
TC0200010216.hg.1	12.17	13.09	-1.89	0.004827	0.05745	ITGAV	integrin alpha V	Multiple_Complex	3685	13.87	12.17	3.25	0.000473	0.017118	ITGAV	integrin alpha V
TC1900011909.hg.1	8.83	9.75	-1.89	0.007321	0.070343	COPE	coatomer protein complex subunit epsilon	Multiple_Complex	11316	10.37	8.83	2.91	0.003128	0.041029	COPE	coatomer protein complex subunit epsilon
TC1200009981.hg.1	8.4	9.32	-1.89	0.10594	0.311773	HEBP1	heme binding protein 1	Multiple_Complex	50865	9.73	8.4	2.51	0.002754	0.038553	HEBP1	heme binding protein 1
TC2200007037.hg.1	7.67	8.59	-1.89	0.037349	0.171169	MTMR3	myotubularin related protein 3	Multiple_Complex	8897	8.96	7.67	2.45	0.007126	0.062899	MTMR3	myotubularin related protein 3
TC0300012216.hg.1	11.01	11.92	-1.89	0.001226	0.030745	CCDC14	coiled-coil domain containing 14	Multiple_Complex	64770	12.14	11.01	2.19	0.000568	0.018655	CCDC14	coiled-coil domain containing 14
TC1100008175.hg.1	8.17	9.09	-1.89	0.029325	0.148723	NDUFS8	NADH dehydrogenase (ubiquinone) Fe-S protein 8, 23kDa (NADH-coenzyme Q reductase); microRNA 4691; microRNA 7113	Multiple_Complex	4728; 100616403; 102465669	9.31	8.17	2.2	0.013956	0.091818	NDUFS8	NADH dehydrogenase (ubiquinone) Fe-S protein 8, 23kDa (NADH-coenzyme Q reductase); microRNA 4691; microRNA 7113
TC0400008641.hg.1	6.73	7.65	-1.89	0.000117	0.01387	FAT4	FAT atypical cadherin 4	Multiple_Complex	79633	7.59	6.73	1.81	0.01317	0.088802	FAT4	FAT atypical cadherin 4
TC0600014188.hg.1	8.34	9.26	-1.89	0.00435	0.055343	PHACTR2	phosphatase and actin regulator 2	Multiple_Complex	9749	9.46	8.34	2.18	0.000413	0.016502	PHACTR2	phosphatase and actin regulator 2
TC0300012475.hg.1	10.83	11.75	-1.89	0.029673	0.149679	TOPBP1	topoisomerase (DNA) II binding protein 1	Multiple_Complex	11073	11.84	10.83	2.01	0.002793	0.038775	TOPBP1	topoisomerase (DNA) II binding protein 1
TC0500009268.hg.1	9.85	10.77	-1.89	0.003115	0.047018	TTC1	tetratricopeptide repeat domain 1	Multiple_Complex	7265	10.65	9.85	1.75	0.008621	0.070037	TTC1	tetratricopeptide repeat domain 1
TC0400012638.hg.1	6.75	7.66	-1.89	0.003279	0.047805	UFSP2	UFM1-specific peptidase 2	Multiple_Complex	55325	7.33	6.75	1.5	0.014904	0.095106	UFSP2	UFM1-specific peptidase 2
TC0800006697.hg.1	3.5	4.42	-1.89	0.038002	0.173201	MSRA	methionine sulfoxide reductase A	NonCoding	4482	4.26	3.5	1.69	0.141553	0.359831	MSRA	methionine sulfoxide reductase A
TC0300007165.hg.1	9.78	10.69	-1.89	0.006868	0.067973	NKTR	natural killer cell triggering receptor	Multiple_Complex	4820	10.52	9.78	1.68	0.008318	0.068646	NKTR	natural killer cell triggering receptor
TC0400011978.hg.1	8.53	9.45	-1.89	0.000233	0.016993	TBC1D9	TBC1 domain family, member 9 (with GRAM domain)	Multiple_Complex	23158	8.76	8.53	1.17	0.185527	0.42118	TBC1D9	TBC1 domain family, member 9 (with GRAM domain)
TC1100010222.hg.1	8.1	9.02	-1.89	0.012134	0.092476	RPL36A	ribosomal protein L36a	Multiple_Complex	6173	8.58	8.1	1.39	0.009618	0.074392	RPL36A	ribosomal protein L36a
TC0800011601.hg.1	3.39	4.31	-1.89	0.124563	0.342823	SAMD12	sterile alpha motif domain containing 12	Multiple_Complex	401474	3.79	3.39	1.32	0.247896	0.49594	SAMD12	sterile alpha motif domain containing 12
TC1900010011.hg.1	10.51	11.42	-1.89	0.015435	0.105398	LSM4	LSM4 homolog, U6 small nuclear RNA and mRNA degradation associated	Multiple_Complex	25804	10.77	10.51	1.2	0.0509	0.196033	LSM4	LSM4 homolog, U6 small nuclear RNA and mRNA degradation associated
TC1300008084.hg.1	5.42	6.34	-1.89	0.017526	0.112349	ATP11A	ATPase, class VI, type 11A	Multiple_Complex	23250	5.58	5.42	1.12	0.115311	0.320112	ATP11A	ATPase, class VI, type 11A
TC2000008104.hg.1	9.31	10.22	-1.89	0.022302	0.12766	PRPF6	pre-mRNA processing factor 6	Multiple_Complex	24148	9.21	9.31	-1.07	0.99617	0.998683	PRPF6	pre-mRNA processing factor 6
TC2000008267.hg.1	5.51	6.43	-1.89	0.079938	0.264954	RASSF2	Ras association (RalGDS/AF-6) domain family member 2	Multiple_Complex	9770	5.19	5.51	-1.25	0.310851	0.5622	RASSF2	Ras association (RalGDS/AF-6) domain family member 2
TC0400011620.hg.1	7.76	8.68	-1.89	0.013876	0.099348	ZGRF1	zinc finger, GRF-type containing 1	Multiple_Complex	55345	7.42	7.76	-1.26	0.304966	0.557129	ZGRF1	zinc finger, GRF-type containing 1
TC0400007933.hg.1	4.73	5.63	-1.88	0.002211	0.039192	ANXA3	annexin A3	Multiple_Complex	306	6.83	4.73	4.29	0.000803	0.021343	ANXA3	annexin A3
TC1600006658.hg.1	10.38	11.29	-1.88	0.029486	0.149207	IL32	interleukin 32	Multiple_Complex	9235	12.58	10.38	4.6	0.000414	0.016502	IL32	interleukin 32
TC1400009388.hg.1	10.2	11.1	-1.88	0.001361	0.031583	PPP2R5E	protein phosphatase 2, regulatory subunit B, epsilon isoform	Multiple_Complex	5529	11.43	10.2	2.36	0.000317	0.014793	PPP2R5E	protein phosphatase 2, regulatory subunit B, epsilon isoform
TC1900006890.hg.1	14.07	14.98	-1.88	0.066937	0.240319	RPS28	ribosomal protein S28	Multiple_Complex	6234	15.33	14.07	2.4	0.021264	0.116643	RPS28	ribosomal protein S28
TC1200010264.hg.1	9.18	10.09	-1.88	9.3e-05	0.01316	IPO8	importin 8	Multiple_Complex	10526	10.17	9.18	1.99	6.8e-05	0.007903	IPO8	importin 8
TSUnmapped00000012.hg.1	6.62	7.53	-1.88	0.003985	0.052948	LRP6	LDL receptor related protein 6	Coding	4040	7.66	6.62	2.06	0.00489	0.05195	LRP6	LDL receptor related protein 6
TC0300012238.hg.1	6.63	7.54	-1.88	0.004526	0.055927	HEG1	heart development protein with EGF-like domains 1	Multiple_Complex	57493	7.65	6.63	2.03	0.003329	0.042329	HEG1	heart development protein with EGF-like domains 1
TC0300008324.hg.1	10.28	11.2	-1.88	0.000159	0.015503	PHLDB2	pleckstrin homology-like domain, family B, member 2; phosphatidylinositol-specific phospholipase C, X domain containing 2	Multiple_Complex	90102; 257068	11.06	10.28	1.72	0.000328	0.015144	PHLDB2	pleckstrin homology-like domain, family B, member 2; phosphatidylinositol-specific phospholipase C, X domain containing 2
TC1200012798.hg.1	13.04	13.95	-1.88	0.002193	0.039192	ATP5G2	ATP synthase, H+ transporting, mitochondrial Fo complex subunit C2 (subunit 9)	Multiple_Complex	517	13.68	13.04	1.56	0.006811	0.061408	ATP5G2	ATP synthase, H+ transporting, mitochondrial Fo complex subunit C2 (subunit 9)
TC0300012000.hg.1	9.88	10.79	-1.88	0.007309	0.070332	ATG3	autophagy related 3	Multiple_Complex	64422	10.66	9.88	1.72	0.012396	0.085548	ATG3	autophagy related 3
TC0500009319.hg.1	11.62	12.53	-1.88	0.002008	0.037786	CCNG1	cyclin G1	Multiple_Complex	900	12.24	11.62	1.54	0.002624	0.037814	CCNG1	cyclin G1
TC1900007290.hg.1	5.52	6.43	-1.88	0.000975	0.028089	TMEM38A	transmembrane protein 38A	Multiple_Complex	79041	6.06	5.52	1.46	0.394545	0.63803	TMEM38A	transmembrane protein 38A
TC1100007461.hg.1	6.87	7.78	-1.88	0.140811	0.366882	ARHGAP1	Memczak2013 ANTISENSE, CDS, coding, INTERNAL, UTR3 best transcript NM_004308	NonCoding	NA	7.45	6.87	1.5	0.534881	0.744692	ARHGAP1	Memczak2013 ANTISENSE, CDS, coding, INTERNAL, UTR3 best transcript NM_004308
TC0500013244.hg.1	7.11	8.02	-1.88	0.003477	0.049326	PCDHB16	protocadherin beta 16	Coding	57717	7	7.11	-1.08	0.375888	0.621527	PCDHB16	protocadherin beta 16
TC1900007207.hg.1	3.43	4.34	-1.88	0.023232	0.130269	OR1I1	olfactory receptor, family 1, subfamily I, member 1	Coding	126370	3.96	3.43	1.44	0.150311	0.373307	OR1I1	olfactory receptor, family 1, subfamily I, member 1
TC0300012323.hg.1	7.98	8.89	-1.88	0.025617	0.137766	MGLL	monoglyceride lipase	Multiple_Complex	11343	8.5	7.98	1.43	0.243892	0.491128	MGLL	monoglyceride lipase
TC1700010927.hg.1	11.66	12.56	-1.88	0.004359	0.055355	CDC27	cell division cycle 27	Multiple_Complex	996	12	11.66	1.27	0.016887	0.102187	CDC27	cell division cycle 27
TC1700008262.hg.1	5.28	6.19	-1.88	0.436484	0.673907	CACNA1G	calcium channel, voltage-dependent, T type, alpha 1G subunit	Multiple_Complex	8913	5.48	5.28	1.15	0.829037	0.921305	CACNA1G	calcium channel, voltage-dependent, T type, alpha 1G subunit
TC0500011398.hg.1	8.9	9.81	-1.88	0.024964	0.136032	CCNH	cyclin H	Multiple_Complex	902	8.92	8.9	1.02	0.503147	0.722711	CCNH	cyclin H
TC1200012679.hg.1	3.38	4.29	-1.88	0.004222	0.054601	ACSS3	acyl-CoA synthetase short-chain family member 3	NonCoding	79611	3.33	3.38	-1.04	0.591379	0.784249	ACSS3	acyl-CoA synthetase short-chain family member 3
TC0600007613.hg.1	8.43	9.34	-1.88	0.027346	0.142931	HSPA1A	heat shock 70kDa protein 1A; heat shock 70kDa protein 1B	Coding	3303; 3304	8.33	8.43	-1.07	0.902411	0.956382	HSPA1A	heat shock 70kDa protein 1A; heat shock 70kDa protein 1B
TC0100010609.hg.1	7.72	8.63	-1.88	0.184354	0.425806	DNM3	dynamin 3	Multiple_Complex	26052	7.48	7.72	-1.17	0.033193	0.151372	DNM3	dynamin 3
TC0200013232.hg.1	9.13	10.03	-1.87	7.3e-05	0.012325	SUCLG1	succinate-CoA ligase, alpha subunit	Multiple_Complex	8802	10.37	9.13	2.36	0.003829	0.046032	SUCLG1	succinate-CoA ligase, alpha subunit
TC0300008018.hg.1	7	7.9	-1.87	0.02871	0.147125	C3orf38	chromosome 3 open reading frame 38	Multiple_Complex	285237	8.43	7	2.7	0.001734	0.031215	C3orf38	chromosome 3 open reading frame 38
TC1400010760.hg.1	7.32	8.22	-1.87	0.02494	0.136009	ATP6V1D	ATPase, H+ transporting, lysosomal 34kDa, V1 subunit D	Multiple_Complex	51382	8.69	7.32	2.58	0.009317	0.07336	ATP6V1D	ATPase, H+ transporting, lysosomal 34kDa, V1 subunit D
TC1400008333.hg.1	11.74	12.64	-1.87	0.002371	0.040629	PPP2R5C	protein phosphatase 2, regulatory subunit B, gamma	Multiple_Complex	5527	12.46	11.74	1.65	0.008068	0.067409	PPP2R5C	protein phosphatase 2, regulatory subunit B, gamma
TC2200008203.hg.1	8.7	9.6	-1.87	0.003697	0.050769	DDT	D-dopachrome tautomerase	Multiple_Complex	1652	9.78	8.7	2.11	0.000882	0.022275	DDT	D-dopachrome tautomerase
TC1900007431.hg.1	6.43	7.34	-1.87	0.042806	0.185974	MAU2	MAU2 sister chromatid cohesion factor	Multiple_Complex	23383	7.45	6.43	2.03	0.043403	0.177996	MAU2	MAU2 sister chromatid cohesion factor
TC1400007554.hg.1	8.26	9.16	-1.87	0.061725	0.229769	SLC39A9	solute carrier family 39, member 9	Multiple_Complex	55334	9.04	8.26	1.72	0.053905	0.203118	SLC39A9	solute carrier family 39, member 9
TSUnmapped00000349.hg.1	13.74	14.64	-1.87	0.000594	0.023428	FBL	fibrillarin	Coding	2091	14.19	13.74	1.36	0.005055	0.052718	FBL	fibrillarin
TC1000010847.hg.1	5.92	6.82	-1.87	0.004409	0.055525	DNA2	DNA replication helicase/nuclease 2	Multiple_Complex	1763	6.63	5.92	1.64	0.022369	0.120194	DNA2	DNA replication helicase/nuclease 2
TC0X00011368.hg.1	4.8	5.71	-1.87	0.08888	0.28279	SSX2	synovial sarcoma, X breakpoint 2; synovial sarcoma, X breakpoint 2B	Multiple_Complex	6757; 727837	5.34	4.8	1.45	0.274499	0.525507	SSX2	synovial sarcoma, X breakpoint 2; synovial sarcoma, X breakpoint 2B
TC2000008636.hg.1	3.58	4.49	-1.87	0.044548	0.190331	FOXA2	forkhead box A2	Coding	3170	4.12	3.58	1.45	0.015388	0.097041	FOXA2	forkhead box A2
TC1500009660.hg.1	3.64	4.54	-1.87	0.068541	0.243387	RORA	Jeck2013 ALT_ACCEPTOR, ALT_DONOR, coding, INTERNAL, intronic best transcript NM_134261	NonCoding	NA	4.16	3.64	1.44	0.379181	0.624581	RORA	Jeck2013 ALT_ACCEPTOR, ALT_DONOR, coding, INTERNAL, intronic best transcript NM_134261
TC0500009183.hg.1	6.98	7.88	-1.87	0.048128	0.198592	MRPL22	mitochondrial ribosomal protein L22	Multiple_Complex	29093	7.47	6.98	1.41	0.256678	0.506089	MRPL22	mitochondrial ribosomal protein L22
TC1400009617.hg.1	3.42	4.32	-1.87	0.416456	0.659442	DPF3	D4, zinc and double PHD fingers, family 3	Multiple_Complex	8110	3.88	3.42	1.37	0.576349	0.774047	DPF3	D4, zinc and double PHD fingers, family 3
TC2100007850.hg.1	11.38	12.28	-1.87	0.001937	0.037185	LTN1	listerin E3 ubiquitin protein ligase 1	Multiple_Complex	26046	11.26	11.38	-1.08	0.462672	0.692781	LTN1	listerin E3 ubiquitin protein ligase 1
TC0100006501.hg.1	5.81	6.72	-1.87	0.021089	0.123855	CPTP	ceramide-1-phosphate transfer protein	Multiple_Complex	80772	6.05	5.81	1.18	0.177674	0.411525	CPTP	ceramide-1-phosphate transfer protein
TC0100012351.hg.1	3.2	4.11	-1.87	0.264295	0.51959	OR2M3	olfactory receptor, family 2, subfamily M, member 3	Coding	127062	3.39	3.2	1.14	0.984575	0.99417	OR2M3	olfactory receptor, family 2, subfamily M, member 3
TC0600009744.hg.1	5.63	6.53	-1.87	0.017849	0.113481	RAB32	RAB32, member RAS oncogene family	Multiple_Complex	10981	5.72	5.63	1.07	0.601728	0.7908	RAB32	RAB32, member RAS oncogene family
TC1800008349.hg.1	4.69	5.59	-1.87	0.008282	0.074853	CHST9	carbohydrate (N-acetylgalactosamine 4-0) sulfotransferase 9	Multiple_Complex	83539	4.43	4.69	-1.19	0.834414	0.92367	CHST9	carbohydrate (N-acetylgalactosamine 4-0) sulfotransferase 9
TC2100006909.hg.1	10.4	11.31	-1.87	0.005815	0.062497	HUNK	hormonally up-regulated Neu-associated kinase	Multiple_Complex	30811	10.1	10.4	-1.23	0.049497	0.19274	HUNK	hormonally up-regulated Neu-associated kinase
TC2100007465.hg.1	8.18	9.08	-1.87	0.048475	0.199411	PCNT	pericentrin	Multiple_Complex	5116	7.64	8.18	-1.45	0.057487	0.210551	PCNT	pericentrin
TC0500010394.hg.1	10.67	11.57	-1.86	0.00124	0.030962	DROSHA	drosha, ribonuclease type III	Multiple_Complex	29102	11.53	10.67	1.81	0.008975	0.071719	DROSHA	drosha, ribonuclease type III
TC1000006816.hg.1	6.17	7.07	-1.86	0.007591	0.071499	OPTN	optineurin	Multiple_Complex	10133	7.69	6.17	2.86	0.005764	0.056593	OPTN	optineurin
TC0200015202.hg.1	4.92	5.82	-1.86	0.274214	0.530327	DIRC1	disrupted in renal carcinoma 1	Coding	116093	6.34	4.92	2.68	0.108133	0.307837	DIRC1	disrupted in renal carcinoma 1
TC1100010893.hg.1	6.56	7.46	-1.86	0.071976	0.250282	SLC43A1	solute carrier family 43 (amino acid system L transporter), member 1	Multiple_Complex	8501	7.83	6.56	2.41	0.010566	0.07855	SLC43A1	solute carrier family 43 (amino acid system L transporter), member 1
TC0500012938.hg.1	10.26	11.15	-1.86	0.003024	0.046358	CLTB	clathrin, light chain B	Multiple_Complex	1212	10.93	10.26	1.6	0.002729	0.038359	CLTB	clathrin, light chain B
TC1200008678.hg.1	4.38	5.28	-1.86	0.069636	0.245615	EID3	EP300 interacting inhibitor of differentiation 3	Coding	493861	5.23	4.38	1.8	0.046284	0.185207	EID3	EP300 interacting inhibitor of differentiation 3
TC1100007780.hg.1	3.36	4.25	-1.86	0.147881	0.377157	MS4A10	membrane-spanning 4-domains, subfamily A, member 10	Coding	341116	4.18	3.36	1.77	0.308063	0.55996	MS4A10	membrane-spanning 4-domains, subfamily A, member 10
TC2000010009.hg.1	5.2	6.1	-1.86	0.173446	0.411695	BLCAP	bladder cancer associated protein	NonCoding	10904	6.02	5.2	1.76	0.194293	0.433813	BLCAP	bladder cancer associated protein
TC0300010676.hg.1	8.27	9.17	-1.86	0.078986	0.263401	CLASP2	cytoplasmic linker associated protein 2	Multiple_Complex	23122	9.04	8.27	1.7	0.013293	0.089264	CLASP2	cytoplasmic linker associated protein 2
TC0100018209.hg.1	6.28	7.18	-1.86	0.027424	0.143169	ZBTB8A	zinc finger and BTB domain containing 8A	Multiple_Complex	653121	7.03	6.28	1.68	0.027194	0.135484	ZBTB8A	zinc finger and BTB domain containing 8A
TC1900007908.hg.1	13.77	14.67	-1.86	2.9e-05	0.009696	CAPNS1	calpain, small subunit 1	Multiple_Complex	826	14.35	13.77	1.49	0.000595	0.018982	CAPNS1	calpain, small subunit 1
TC1100013147.hg.1	15.2	16.09	-1.86	0.008741	0.077141	RPS13	ribosomal protein S13; small nucleolar RNA, C/D box 14B	Multiple_Complex	6207; 85388	15.82	15.2	1.54	0.018893	0.108493	RPS13	ribosomal protein S13; small nucleolar RNA, C/D box 14B
TC1900007957.hg.1	7.74	8.64	-1.86	0.00237	0.040629	ZNF568	zinc finger protein 568	Multiple_Complex	374900	8.29	7.74	1.46	0.020433	0.113684	ZNF568	zinc finger protein 568
TC1200008573.hg.1	12.17	13.06	-1.86	0.000591	0.023428	SLC25A3	solute carrier family 25 (mitochondrial carrier; phosphate carrier), member 3; small nucleolar RNA, H/ACA box 53	Multiple_Complex	5250; 677832	12.69	12.17	1.44	0.016393	0.100801	SLC25A3	solute carrier family 25 (mitochondrial carrier; phosphate carrier), member 3; small nucleolar RNA, H/ACA box 53
TC0X00008405.hg.1	9.75	10.64	-1.86	0.001786	0.035758	RBMX2	RNA binding motif protein, X-linked 2	Multiple_Complex	51634	10.18	9.75	1.35	0.045726	0.183831	RBMX2	RNA binding motif protein, X-linked 2
TC1200008790.hg.1	7.57	8.47	-1.86	0.033982	0.162027	USP30	ubiquitin specific peptidase 30	Multiple_Complex	84749	8.06	7.57	1.4	0.187412	0.424144	USP30	ubiquitin specific peptidase 30
TC1900006502.hg.1	7.51	8.41	-1.86	0.184191	0.425611	WDR18	WD repeat domain 18	Multiple_Complex	57418	7.96	7.51	1.36	0.007725	0.0659	WDR18	WD repeat domain 18
TC0500009591.hg.1	11.14	12.03	-1.86	0.000249	0.017508	FAF2	Fas associated factor family member 2	Multiple_Complex	23197	11.25	11.14	1.08	0.215816	0.45937	FAF2	Fas associated factor family member 2
TC0600009362.hg.1	4.14	5.03	-1.86	0.461101	0.69276	HEY2	hes-related family bHLH transcription factor with YRPW motif 2	Multiple_Complex	23493	4.58	4.14	1.35	0.554269	0.758403	HEY2	hes-related family bHLH transcription factor with YRPW motif 2
TC1900007396.hg.1	10.55	11.44	-1.86	0.016307	0.108282	KXD1	KxDL motif containing 1	Multiple_Complex	79036	10.81	10.55	1.2	0.020602	0.114068	KXD1	KxDL motif containing 1
TC0200015678.hg.1	4.49	5.38	-1.86	0.016732	0.109576	IGFBP5	insulin like growth factor binding protein 5	Multiple_Complex	3488	4.35	4.49	-1.1	0.576238	0.774035	IGFBP5	insulin like growth factor binding protein 5
TC0700009536.hg.1	6.01	6.9	-1.86	0.168285	0.405565	ARHGEF5	Rho guanine nucleotide exchange factor 5	Multiple_Complex	7984	5.66	6.01	-1.27	0.09134	0.278679	ARHGEF5	Rho guanine nucleotide exchange factor 5
TC0300011029.hg.1	10.6	11.49	-1.85	0.002595	0.042806	UQCRC1	ubiquinol-cytochrome c reductase core protein I	Multiple_Complex	7384	11.96	10.6	2.56	0.000408	0.016418	UQCRC1	ubiquinol-cytochrome c reductase core protein I
TC0500012842.hg.1	5.15	6.03	-1.85	0.116084	0.329248	DUSP1	dual specificity phosphatase 1	Multiple_Complex	1843	6.84	5.15	3.22	0.014326	0.093038	DUSP1	dual specificity phosphatase 1
TC1700009801.hg.1	8.92	9.8	-1.85	0.000738	0.025115	ELAC2	elaC ribonuclease Z 2	Multiple_Complex	60528	10.13	8.92	2.32	0.000136	0.010434	ELAC2	elaC ribonuclease Z 2
TC2200006713.hg.1	12.73	13.62	-1.85	0.000933	0.027337	UBE2L3	ubiquitin conjugating enzyme E2L 3	Multiple_Complex	7332	13.93	12.73	2.29	0.000247	0.013097	UBE2L3	ubiquitin conjugating enzyme E2L 3
TC0500013426.hg.1	8.99	9.88	-1.85	0.000225	0.016836	TBC1D9B	TBC1 domain family, member 9B (with GRAM domain)	Multiple_Complex	23061	9.59	8.99	1.52	0.001243	0.026164	TBC1D9B	TBC1 domain family, member 9B (with GRAM domain)
TC0300010390.hg.1	9	9.89	-1.85	0.100053	0.301953	RBSN	rabenosyn, RAB effector	Multiple_Complex	64145	10.09	9	2.12	0.09776	0.290145	RBSN	rabenosyn, RAB effector
TC1000010849.hg.1	6.91	7.8	-1.85	0.005985	0.063423	SLC25A16	solute carrier family 25 (mitochondrial carrier), member 16	Multiple_Complex	8034	7.89	6.91	1.97	0.014545	0.093938	SLC25A16	solute carrier family 25 (mitochondrial carrier), member 16
TC1900007089.hg.1	9.97	10.85	-1.85	0.017199	0.11131	ASNA1	arsA arsenite transporter, ATP-binding, homolog 1 (bacterial)	Multiple_Complex	439	10.73	9.97	1.7	0.024547	0.12672	ASNA1	arsA arsenite transporter, ATP-binding, homolog 1 (bacterial)
TSUnmapped00000342.hg.1	7.5	8.39	-1.85	0.035881	0.167276	TCF20	transcription factor 20 (AR1)	Coding	6942	8.23	7.5	1.66	0.004174	0.047939	TCF20	transcription factor 20 (AR1)
TSUnmapped00000362.hg.1	7.5	8.39	-1.85	0.035881	0.167276	TCF20	transcription factor 20 (AR1)	Coding	6942	8.23	7.5	1.66	0.004174	0.047939	TCF20	transcription factor 20 (AR1)
TC1500007392.hg.1	11.34	12.23	-1.85	0.009021	0.078366	CCNB2	cyclin B2	Multiple_Complex	9133	12.06	11.34	1.64	0.005699	0.056417	CCNB2	cyclin B2
TC0800009625.hg.1	3.84	4.73	-1.85	0.531876	0.745058	DEFB136	defensin, beta 136	Coding	613210	4.52	3.84	1.61	0.460277	0.690665	DEFB136	defensin, beta 136
TC1000007333.hg.1	7.89	8.77	-1.85	0.003432	0.049014	ZNF33A	zinc finger protein 33A	Multiple_Complex	7581	8.22	7.89	1.26	0.096313	0.287867	ZNF33A	zinc finger protein 33A
TC1900012046.hg.1	7.03	7.91	-1.85	0.028307	0.14579	RDH13	retinol dehydrogenase 13 (all-trans/9-cis)	Multiple_Complex	112724	7.47	7.03	1.36	0.146419	0.367711	RDH13	retinol dehydrogenase 13 (all-trans/9-cis)
TC1100007554.hg.1	3.36	4.25	-1.85	0.024005	0.132936	OR4C13	olfactory receptor, family 4, subfamily C, member 13	Coding	283092	3.74	3.36	1.3	0.082817	0.262971	OR4C13	olfactory receptor, family 4, subfamily C, member 13
TC0300008888.hg.1	9.72	10.61	-1.85	0.003842	0.051921	CEP63	centrosomal protein 63kDa	Multiple_Complex	80254	10.09	9.72	1.29	0.107651	0.307061	CEP63	centrosomal protein 63kDa
TC1900007267.hg.1	10.7	11.59	-1.85	0.000751	0.025115	AP1M1	adaptor-related protein complex 1, mu 1 subunit	Multiple_Complex	8907	10.91	10.7	1.15	0.150015	0.37293	AP1M1	adaptor-related protein complex 1, mu 1 subunit
TC2000007441.hg.1	3.72	4.61	-1.85	0.134727	0.358291	TOX2	TOX high mobility group box family member 2	Multiple_Complex	84969	3.98	3.72	1.19	0.43299	0.669611	TOX2	TOX high mobility group box family member 2
TC1200008255.hg.1	6.51	7.4	-1.85	0.023183	0.130122	ZDHHC17	zinc finger, DHHC-type containing 17	Multiple_Complex	23390	6.74	6.51	1.17	0.801587	0.906296	ZDHHC17	zinc finger, DHHC-type containing 17
TC1900011925.hg.1	6.44	7.32	-1.85	0.024392	0.134235	ZNF91	zinc finger protein 91	NonCoding	7644	6.65	6.44	1.16	0.994836	0.998409	ZNF91	zinc finger protein 91
TC1700012471.hg.1	3.45	4.34	-1.85	0.12247	0.339319	MIR4738	microRNA 4738; H3 histone, family 3B (H3.3B)	Multiple_Complex	100616282; 3021	3.66	3.45	1.16	0.615655	0.799211	MIR4738	microRNA 4738; H3 histone, family 3B (H3.3B)
TC0400011823.hg.1	11.26	12.15	-1.85	0.000928	0.027257	PGRMC2	progesterone receptor membrane component 2	Multiple_Complex	10424	10.93	11.26	-1.26	0.255963	0.505559	PGRMC2	progesterone receptor membrane component 2
TC1700012195.hg.1	4.85	5.73	-1.85	0.113659	0.325174	TBC1D26	TBC1 domain family, member 26	Multiple_Complex	353149	4.76	4.85	-1.06	0.646488	0.818287	TBC1D26	TBC1 domain family, member 26
TC0400012874.hg.1	3.43	4.32	-1.85	0.035595	0.166729	CYP4V2	cytochrome P450, family 4, subfamily V, polypeptide 2	Multiple_Complex	285440	3.2	3.43	-1.18	0.391401	0.635583	CYP4V2	cytochrome P450, family 4, subfamily V, polypeptide 2
TC1200012636.hg.1	15.57	16.45	-1.84	0.002057	0.038158	PCBP2	poly(rC) binding protein 2; PCBP2 overlapping transcript 1	Multiple_Complex	5094; 102157401	16.29	15.57	1.65	3e-05	0.006104	PCBP2	poly(rC) binding protein 2; PCBP2 overlapping transcript 1
TC0300008824.hg.1	9.8	10.68	-1.84	0.004403	0.055521	ATP2C1	ATPase, Ca++ transporting, type 2C, member 1	Multiple_Complex	27032	10.97	9.8	2.25	0.001626	0.030166	ATP2C1	ATPase, Ca++ transporting, type 2C, member 1
TC1900008848.hg.1	4.41	5.29	-1.84	0.270723	0.526871	LILRA5	Memczak2013 ANTISENSE, coding, INTERNAL, intronic best transcript NM_181985	NonCoding	NA	5.37	4.41	1.94	0.264428	0.514565	LILRA5	Memczak2013 ANTISENSE, coding, INTERNAL, intronic best transcript NM_181985
TC1700011369.hg.1	10.61	11.49	-1.84	0.005119	0.058934	MED13	mediator complex subunit 13	Multiple_Complex	9969	11.55	10.61	1.91	0.000599	0.019049	MED13	mediator complex subunit 13
TC1700007105.hg.1	10.36	11.23	-1.84	0.001534	0.033542	LLGL1	lethal giant larvae homolog 1 (Drosophila)	Multiple_Complex	3996	11.03	10.36	1.59	0.00086	0.021983	LLGL1	lethal giant larvae homolog 1 (Drosophila)
TC1700011773.hg.1	8.05	8.93	-1.84	0.03199	0.156364	WBP2	WW domain binding protein 2	Multiple_Complex	23558	8.77	8.05	1.65	0.04595	0.184178	WBP2	WW domain binding protein 2
TC0500012935.hg.1	9.43	10.31	-1.84	0.00186	0.036446	KIAA1191	KIAA1191	Multiple_Complex	57179	9.69	9.43	1.2	0.075107	0.248542	KIAA1191	KIAA1191
TSUnmapped00000020.hg.1	11.04	11.92	-1.84	0.011734	0.091003	FBL	fibrillarin	Coding	2091	11.52	11.04	1.39	0.018548	0.107429	FBL	fibrillarin
TC0700010934.hg.1	13	13.88	-1.84	0.005173	0.059203	H2AFV	H2A histone family, member V	Multiple_Complex	94239	13.46	13	1.38	0.020836	0.114971	H2AFV	H2A histone family, member V
TC2200008500.hg.1	4.34	5.23	-1.84	0.101327	0.304507	C22orf42	chromosome 22 open reading frame 42	Multiple_Complex	150297	4.74	4.34	1.32	0.507643	0.726249	C22orf42	chromosome 22 open reading frame 42
TC1200010642.hg.1	3.75	4.63	-1.84	0.135637	0.359908	FAIM2	Fas apoptotic inhibitory molecule 2	Coding	23017	4.14	3.75	1.31	0.367425	0.614493	FAIM2	Fas apoptotic inhibitory molecule 2
TC0300008094.hg.1	3.27	4.15	-1.84	0.103148	0.30742	OR5AC2	olfactory receptor, family 5, subfamily AC, member 2	Coding	81050	3.65	3.27	1.3	0.502823	0.722437	OR5AC2	olfactory receptor, family 5, subfamily AC, member 2
TC1700010709.hg.1	5.65	6.53	-1.84	0.00164	0.034552	KAT2A	Memczak2013 ALT_DONOR, coding, INTERNAL, intronic best transcript NM_021078	NonCoding	NA	4.69	5.65	-1.94	0.240534	0.48804	KAT2A	Memczak2013 ALT_DONOR, coding, INTERNAL, intronic best transcript NM_021078
TC1900007885.hg.1	6.01	6.89	-1.84	0.007198	0.069859	ARHGAP33	Rho GTPase activating protein 33	Multiple_Complex	115703	6.22	6.01	1.15	0.215121	0.458867	ARHGAP33	Rho GTPase activating protein 33
TC1100013080.hg.1	3.55	4.43	-1.84	0.073016	0.252099	FOLH1B	folate hydrolase 1B	Multiple_Complex	219595	3.74	3.55	1.14	0.983472	0.993629	FOLH1B	folate hydrolase 1B
TC1500007196.hg.1	3.55	4.42	-1.84	0.146783	0.375591	SLC27A2	solute carrier family 27 (fatty acid transporter), member 2	Multiple_Complex	11001	3.73	3.55	1.14	0.458975	0.689781	SLC27A2	solute carrier family 27 (fatty acid transporter), member 2
TC0600011938.hg.1	4.42	5.3	-1.84	0.04938	0.202001	CLIC5	chloride intracellular channel 5	Multiple_Complex	53405	4.59	4.42	1.12	0.470542	0.69739	CLIC5	chloride intracellular channel 5
TC2000009946.hg.1	3.96	4.84	-1.84	0.337615	0.59185	FAM209B	family with sequence similarity 209, member B	Coding	388799	3.97	3.96	1.01	0.903318	0.956722	FAM209B	family with sequence similarity 209, member B
TC0200014728.hg.1	4.66	5.54	-1.84	0.114366	0.326231	LY75-CD302	LY75-CD302 readthrough; CD302 molecule; lymphocyte antigen 75	Multiple_Complex	100526664; 9936; 4065	4.66	4.66	-1	0.966356	0.985986	LY75-CD302	LY75-CD302 readthrough; CD302 molecule; lymphocyte antigen 75
TC0900007163.hg.1	6.22	7.1	-1.84	0.032141	0.1566	FRMPD1	FERM and PDZ domain containing 1	Coding	22844	5.56	6.22	-1.57	0.040249	0.170318	FRMPD1	FERM and PDZ domain containing 1
TC0X00008273.hg.1	10.52	11.4	-1.83	0.000636	0.023884	ZBTB33	zinc finger and BTB domain containing 33	Multiple_Complex	10009	11.4	10.52	1.84	0.001903	0.032761	ZBTB33	zinc finger and BTB domain containing 33
TC1100008049.hg.1	11.91	12.78	-1.83	0.037243	0.171011	BANF1	barrier to autointegration factor 1	Multiple_Complex	8815	12.88	11.91	1.96	0.015605	0.098012	BANF1	barrier to autointegration factor 1
TC0300011276.hg.1	8.27	9.14	-1.83	0.001747	0.035552	DENND6A	DENN/MADD domain containing 6A	Multiple_Complex	201627	8.93	8.27	1.58	0.000769	0.020946	DENND6A	DENN/MADD domain containing 6A
TC1100007363.hg.1	9.19	10.06	-1.83	0.003908	0.052327	API5	apoptosis inhibitor 5	Multiple_Complex	8539	10.04	9.19	1.81	0.003228	0.041834	API5	apoptosis inhibitor 5
TC0300010975.hg.1	4.83	5.7	-1.83	0.228054	0.479144	KIF9	kinesin family member 9	Multiple_Complex	64147	5.57	4.83	1.67	0.071738	0.24174	KIF9	kinesin family member 9
TC0200015226.hg.1	5.82	6.69	-1.83	0.073103	0.252205	HIBCH	Transcript Identified by AceView, Entrez Gene ID(s) 26275	Unassigned	NA	6.53	5.82	1.64	0.127736	0.339027	HIBCH	Transcript Identified by AceView, Entrez Gene ID(s) 26275
TC0200015720.hg.1	5.34	6.22	-1.83	0.006388	0.065433	AAMP	angio-associated migratory cell protein	Multiple_Complex	14	6.06	5.34	1.64	0.061365	0.219762	AAMP	angio-associated migratory cell protein
TC0500013020.hg.1	7.72	8.59	-1.83	0.016235	0.108103	CLK4	CDC like kinase 4	Multiple_Complex	57396	8.4	7.72	1.6	0.183044	0.418096	CLK4	CDC like kinase 4
TC0300012339.hg.1	5.89	6.77	-1.83	0.012792	0.09523	GATA2	GATA binding protein 2	Multiple_Complex	2624	6.56	5.89	1.59	0.041627	0.173768	GATA2	GATA binding protein 2
TC0500008863.hg.1	9.99	10.86	-1.83	0.002187	0.039192	IK	IK cytokine, down-regulator of HLA II; microRNA 3655	Multiple_Complex	3550; 100500820	10.42	9.99	1.35	0.023287	0.12299	IK	IK cytokine, down-regulator of HLA II; microRNA 3655
TC1700010814.hg.1	5.35	6.22	-1.83	0.123711	0.341274	ASB16-AS1	ASB16 antisense RNA 1	Multiple_Complex	339201	5.99	5.35	1.56	0.031257	0.146221	ASB16-AS1	ASB16 antisense RNA 1
TC0500010491.hg.1	3.97	4.85	-1.83	0.256436	0.510408	UGT3A2	UDP glycosyltransferase 3 family, polypeptide A2	Multiple_Complex	167127	4.61	3.97	1.55	0.220261	0.464245	UGT3A2	UDP glycosyltransferase 3 family, polypeptide A2
TC2200008033.hg.1	5.6	6.47	-1.83	0.069363	0.24493	DGCR6L	DiGeorge syndrome critical region gene 6-like	Coding	85359	6.22	5.6	1.54	0.0619	0.22083	DGCR6L	DiGeorge syndrome critical region gene 6-like
TC0100014855.hg.1	3.86	4.73	-1.83	0.310844	0.56627	GBP4	guanylate binding protein 4	Multiple_Complex	115361	4.46	3.86	1.51	0.22297	0.467384	GBP4	guanylate binding protein 4
TC0700013468.hg.1	8.45	9.32	-1.83	0.014157	0.100545	NDUFB2	NADH dehydrogenase (ubiquinone) 1 beta subcomplex, 2, 8kDa	Multiple_Complex	4708	8.96	8.45	1.43	0.069472	0.237987	NDUFB2	NADH dehydrogenase (ubiquinone) 1 beta subcomplex, 2, 8kDa
TC1400009585.hg.1	5.48	6.35	-1.83	0.103574	0.307979	MAP3K9	mitogen-activated protein kinase kinase kinase 9	Multiple_Complex	4293	5.98	5.48	1.42	0.244181	0.491536	MAP3K9	mitogen-activated protein kinase kinase kinase 9
TC2100008392.hg.1	4.98	5.85	-1.83	0.030827	0.153086	ITGB2	integrin, beta 2 (complement component 3 receptor 3 and 4 subunit)	Multiple_Complex	3689	5.42	4.98	1.36	0.17029	0.401092	ITGB2	integrin, beta 2 (complement component 3 receptor 3 and 4 subunit)
TC0500009725.hg.1	9.85	10.72	-1.83	0.000742	0.025115	CNOT6	CCR4-NOT transcription complex subunit 6	Multiple_Complex	57472	10.27	9.85	1.33	0.161539	0.389247	CNOT6	CCR4-NOT transcription complex subunit 6
TC1700012275.hg.1	5.18	6.05	-1.83	9.5e-05	0.01317	EFCAB13	EF-hand calcium binding domain 13	Multiple_Complex	124989	5.51	5.18	1.26	0.170964	0.401802	EFCAB13	EF-hand calcium binding domain 13
TC1500007231.hg.1	3.58	4.44	-1.83	0.059899	0.225785	GLDN	gliomedin	Multiple_Complex	342035	3.98	3.58	1.32	0.329984	0.579965	GLDN	gliomedin
TC2000008264.hg.1	4.3	5.17	-1.83	0.052956	0.210061	PRNT	prion protein (testis specific)	Multiple_Complex	149830	4.67	4.3	1.29	0.254338	0.503791	PRNT	prion protein (testis specific)
TC0500010731.hg.1	8.29	9.16	-1.83	0.01682	0.109881	ARL15	ADP-ribosylation factor like GTPase 15	Multiple_Complex	54622	8.52	8.29	1.17	0.198699	0.43944	ARL15	ADP-ribosylation factor like GTPase 15
TC0X00011395.hg.1	3.91	4.79	-1.83	0.887389	0.950638	USP26	ubiquitin specific peptidase 26	Coding	83844	4.09	3.91	1.13	0.517477	0.732895	USP26	ubiquitin specific peptidase 26
TC1100008333.hg.1	5.88	6.75	-1.83	0.084006	0.273782	LRTOMT	leucine rich transmembrane and O-methyltransferase domain containing	Multiple_Complex	220074	6.04	5.88	1.12	0.659911	0.826654	LRTOMT	leucine rich transmembrane and O-methyltransferase domain containing
TC2100008095.hg.1	9	9.88	-1.83	0.0043	0.055082	PIGP	phosphatidylinositol glycan anchor biosynthesis class P	Multiple_Complex	51227	9.05	9	1.03	0.748832	0.878772	PIGP	phosphatidylinositol glycan anchor biosynthesis class P
TC1900011729.hg.1	12.66	13.53	-1.82	0.001046	0.029018	TIMM50	translocase of inner mitochondrial membrane 50 homolog (S. cerevisiae)	Multiple_Complex	92609	13.68	12.66	2.03	0.000947	0.023119	TIMM50	translocase of inner mitochondrial membrane 50 homolog (S. cerevisiae)
TC0100009939.hg.1	5.38	6.25	-1.82	0.191011	0.434305	GABPB2	GA binding protein transcription factor, beta subunit 2	Multiple_Complex	126626	6.95	5.38	2.97	0.002559	0.037445	GABPB2	GA binding protein transcription factor, beta subunit 2
TC1200010145.hg.1	12.5	13.37	-1.82	0.004276	0.054994	BCAT1	branched chain amino-acid transaminase 1, cytosolic	Multiple_Complex	586	13.85	12.5	2.54	0.000635	0.019444	BCAT1	branched chain amino-acid transaminase 1, cytosolic
TC0600009606.hg.1	4.01	4.87	-1.82	0.038873	0.175709	ARFGEF3	ARFGEF family member 3	Multiple_Complex	57221	5.28	4.01	2.41	0.01141	0.081713	ARFGEF3	ARFGEF family member 3
TC0100008026.hg.1	6.21	7.07	-1.82	0.020001	0.120196	YBX1	Zhang2013 ALT_ACCEPTOR, ALT_DONOR, coding, INTERNAL, intronic best transcript NM_004559	NonCoding	NA	7.4	6.21	2.29	0.008081	0.067444	YBX1	Zhang2013 ALT_ACCEPTOR, ALT_DONOR, coding, INTERNAL, intronic best transcript NM_004559
TC1900011990.hg.1	14.82	15.68	-1.82	0.010816	0.087177	RPL18	ribosomal protein L18	Multiple_Complex	6141	15.93	14.82	2.16	0.006751	0.06123	RPL18	ribosomal protein L18
TC1400010700.hg.1	6.54	7.41	-1.82	0.002627	0.043175	SIVA1	SIVA1, apoptosis-inducing factor	Multiple_Complex	10572	7.24	6.54	1.63	0.027912	0.13678	SIVA1	SIVA1, apoptosis-inducing factor
TC0600009789.hg.1	9.38	10.25	-1.82	0.009118	0.078727	TAB2	TGF-beta activated kinase 1/MAP3K7 binding protein 2	Multiple_Complex	23118	10.32	9.38	1.91	0.019611	0.111018	TAB2	TGF-beta activated kinase 1/MAP3K7 binding protein 2
TC1200007163.hg.1	7.42	8.28	-1.82	0.01945	0.118346	KLHL42	kelch-like family member 42	Multiple_Complex	57542	8.28	7.42	1.82	0.004663	0.05084	KLHL42	kelch-like family member 42
TC0100007038.hg.1	7.38	8.24	-1.82	0.032361	0.15728	NECAP2	NECAP endocytosis associated 2	Multiple_Complex	55707	8.11	7.38	1.66	0.004451	0.049684	NECAP2	NECAP endocytosis associated 2
TC0X00011209.hg.1	4.4	5.26	-1.82	0.034008	0.162055	FAM3A	family with sequence similarity 3, member A	Multiple_Complex	60343	5.12	4.4	1.65	0.069296	0.237575	FAM3A	family with sequence similarity 3, member A
TC1100012315.hg.1	8.76	9.63	-1.82	0.002446	0.041502	TIMM8B	translocase of inner mitochondrial membrane 8 homolog B (yeast)	Multiple_Complex	26521	9.18	8.76	1.33	0.171941	0.403376	TIMM8B	translocase of inner mitochondrial membrane 8 homolog B (yeast)
TC1100013192.hg.1	5	5.87	-1.82	0.092109	0.289118	CLCF1	cardiotrophin-like cytokine factor 1	Coding	23529	5.66	5	1.58	0.07866	0.254887	CLCF1	cardiotrophin-like cytokine factor 1
TSUnmapped00000486.hg.1	7.61	8.47	-1.82	0.057581	0.220969	MLXIP	MLX interacting protein	Coding	22877	8.2	7.61	1.51	0.122378	0.331341	MLXIP	MLX interacting protein
TC0300011030.hg.1	5.23	6.09	-1.82	0.062947	0.231541	TMEM89	transmembrane protein 89	Coding	440955	5.66	5.23	1.34	0.338156	0.589177	TMEM89	transmembrane protein 89
TC1000007925.hg.1	11.92	12.78	-1.82	0.001827	0.03621	EIF4EBP2	eukaryotic translation initiation factor 4E binding protein 2	Multiple_Complex	1979	12.05	11.92	1.1	0.702733	0.852791	EIF4EBP2	eukaryotic translation initiation factor 4E binding protein 2
TSUnmapped00000313.hg.1	4.7	5.56	-1.82	0.359826	0.611773	CCDC84	coiled-coil domain containing 84	NonCoding	338657	5.11	4.7	1.32	0.607145	0.794463	CCDC84	coiled-coil domain containing 84
TC0X00010915.hg.1	3.79	4.66	-1.82	0.394188	0.640063	CT45A2	cancer/testis antigen family 45, member A2	Coding	728911	4.17	3.79	1.3	0.421016	0.659024	CT45A2	cancer/testis antigen family 45, member A2
TC0600007616.hg.1	10.04	10.9	-1.82	0.00487	0.057687	HSPA1B	heat shock 70kDa protein 1B; heat shock 70kDa protein 1A	Coding	3304; 3303	10.39	10.04	1.28	0.560049	0.762598	HSPA1B	heat shock 70kDa protein 1B; heat shock 70kDa protein 1A
TC1700010910.hg.1	8.26	9.13	-1.82	0.146751	0.375591	KANSL1	KAT8 regulatory NSL complex subunit 1	Multiple_Complex	284058	8.6	8.26	1.27	0.853807	0.933061	KANSL1	KAT8 regulatory NSL complex subunit 1
TC1700007119.hg.1	4.61	5.48	-1.82	0.251037	0.505297	EVPLL	envoplakin-like	Multiple_Complex	645027	4.94	4.61	1.25	0.503555	0.722903	EVPLL	envoplakin-like
TC1100007844.hg.1	7.02	7.89	-1.82	0.003899	0.052294	ASRGL1	asparaginase like 1	Multiple_Complex	80150	7.26	7.02	1.18	0.394882	0.638383	ASRGL1	asparaginase like 1
TC1900011972.hg.1	3.6	4.46	-1.82	0.054272	0.213229	ZNF404	zinc finger protein 404	Coding	342908	3.78	3.6	1.13	0.573598	0.772367	ZNF404	zinc finger protein 404
TC1800007316.hg.1	7.65	8.52	-1.82	0.001126	0.029563	SKA1	spindle and kinetochore associated complex subunit 1	Multiple_Complex	220134	7.27	7.65	-1.31	0.108115	0.307837	SKA1	spindle and kinetochore associated complex subunit 1
TC1200006773.hg.1	3.28	4.14	-1.82	0.038566	0.174836	KLRF1	killer cell lectin-like receptor subfamily F, member 1	Multiple_Complex	51348	3.4	3.28	1.09	0.132354	0.345511	KLRF1	killer cell lectin-like receptor subfamily F, member 1
TC1400007653.hg.1	7.05	7.91	-1.82	0.003582	0.050195	DNAL1	dynein, axonemal, light chain 1	Coding	83544	7.13	7.05	1.06	0.868912	0.94063	DNAL1	dynein, axonemal, light chain 1
TC0400010895.hg.1	4.03	4.89	-1.82	0.351149	0.604207	TMPRSS11D	transmembrane protease, serine 11D	Multiple_Complex	9407	4.11	4.03	1.06	0.869984	0.941301	TMPRSS11D	transmembrane protease, serine 11D
TC0600011386.hg.1	8.52	9.38	-1.82	0.040113	0.178755	IER3	immediate early response 3	Coding	8870	7.91	8.52	-1.52	0.013331	0.089379	IER3	immediate early response 3
TC1100007247.hg.1	15.72	16.57	-1.81	0.000697	0.024564	CAPRIN1	cell cycle associated protein 1	Multiple_Complex	4076	16.6	15.72	1.84	0.000995	0.02366	CAPRIN1	cell cycle associated protein 1
TC0300007610.hg.1	6.17	7.03	-1.81	0.161503	0.395886	PXK	PX domain containing serine/threonine kinase	Multiple_Complex	54899	7.52	6.17	2.54	0.004284	0.048783	PXK	PX domain containing serine/threonine kinase
TC0100007858.hg.1	10.59	11.45	-1.81	0.274538	0.530359	UTP11L	UTP11-like, U3 small nucleolar ribonucleoprotein (yeast)	Multiple_Complex	51118	11.55	10.59	1.94	0.052657	0.200425	UTP11L	UTP11-like, U3 small nucleolar ribonucleoprotein (yeast)
TC1700011731.hg.1	11.91	12.77	-1.81	0.00454	0.055927	ATP5H	ATP synthase, H+ transporting, mitochondrial Fo complex subunit D	Multiple_Complex	10476	12.84	11.91	1.9	0.001718	0.0311	ATP5H	ATP synthase, H+ transporting, mitochondrial Fo complex subunit D
TC2200009262.hg.1	12.39	13.24	-1.81	0.000953	0.027749	EIF3L	eukaryotic translation initiation factor 3, subunit L	Multiple_Complex	51386	13.15	12.39	1.69	0.005892	0.057083	EIF3L	eukaryotic translation initiation factor 3, subunit L
TC0300013841.hg.1	3.54	4.39	-1.81	0.192657	0.435938	SLMAP	sarcolemma associated protein	Multiple_Complex	7871	4.35	3.54	1.76	0.301465	0.553131	SLMAP	sarcolemma associated protein
TC1200007425.hg.1	10.37	11.23	-1.81	0.002155	0.038979	ARID2	AT rich interactive domain 2 (ARID, RFX-like)	Multiple_Complex	196528	10.92	10.37	1.47	0.007838	0.066232	ARID2	AT rich interactive domain 2 (ARID, RFX-like)
TC0300012189.hg.1	9.12	9.97	-1.81	0.010239	0.084014	KPNA1	karyopherin alpha 1	Multiple_Complex	3836	9.86	9.12	1.67	0.005603	0.056105	KPNA1	karyopherin alpha 1
TSUnmapped00000630.hg.1	6.25	7.1	-1.81	0.116702	0.330084	ZNF780A	zinc finger protein 780A	Coding	284323	6.94	6.25	1.62	0.184522	0.420174	ZNF780A	zinc finger protein 780A
TC1900011952.hg.1	9.3	10.15	-1.81	0.038986	0.175923	ZNF780A	zinc finger protein 780A	Multiple_Complex	284323	9.92	9.3	1.54	0.096935	0.289038	ZNF780A	zinc finger protein 780A
TC1200007810.hg.1	7.55	8.41	-1.81	0.11771	0.331797	ORMDL2	ORMDL sphingolipid biosynthesis regulator 2	Multiple_Complex	29095	8.17	7.55	1.54	0.165074	0.393958	ORMDL2	ORMDL sphingolipid biosynthesis regulator 2
TC0500008664.hg.1	10.68	11.53	-1.81	0.008583	0.076478	HSPA4	heat shock 70kDa protein 4	Multiple_Complex	3308	11.26	10.68	1.5	0.02647	0.132895	HSPA4	heat shock 70kDa protein 4
TC0400008604.hg.1	12.09	12.94	-1.81	0.002926	0.04568	EXOSC9	exosome component 9	Multiple_Complex	5393	12.26	12.09	1.12	0.544565	0.75126	EXOSC9	exosome component 9
TC1200011330.hg.1	8.92	9.77	-1.81	0.003777	0.051505	E2F7	E2F transcription factor 7	Multiple_Complex	144455	9.34	8.92	1.34	0.036952	0.16191	E2F7	E2F transcription factor 7
TC0100012787.hg.1	4.15	5.01	-1.81	0.524262	0.739373	SLC2A5	solute carrier family 2 (facilitated glucose/fructose transporter), member 5	Multiple_Complex	6518	4.54	4.15	1.31	0.937924	0.973556	SLC2A5	solute carrier family 2 (facilitated glucose/fructose transporter), member 5
TC0300013995.hg.1	5.05	5.9	-1.81	0.030803	0.153002	MUSTN1	musculoskeletal, embryonic nuclear protein 1	Coding	389125	5.41	5.05	1.29	0.041242	0.172767	MUSTN1	musculoskeletal, embryonic nuclear protein 1
TC0300010632.hg.1	5.52	6.38	-1.81	0.008086	0.07389	OSBPL10	oxysterol binding protein-like 10	Multiple_Complex	114884	5.87	5.52	1.27	0.180742	0.415289	OSBPL10	oxysterol binding protein-like 10
TC2000009447.hg.1	11.01	11.86	-1.81	0.005248	0.059492	DPM1	dolichyl-phosphate mannosyltransferase polypeptide 1, catalytic subunit	Multiple_Complex	8813	11.25	11.01	1.19	0.04211	0.17507	DPM1	dolichyl-phosphate mannosyltransferase polypeptide 1, catalytic subunit
TC1300006599.hg.1	4.25	5.1	-1.81	0.195784	0.440303	C1QTNF9B-AS1	C1QTNF9B antisense RNA 1	Multiple_Complex	542767	4.48	4.25	1.18	0.122776	0.331786	C1QTNF9B-AS1	C1QTNF9B antisense RNA 1
TC0X00006723.hg.1	5.84	6.69	-1.81	0.00823	0.074603	CDKL5	cyclin-dependent kinase-like 5	Multiple_Complex	6792	6.04	5.84	1.15	0.695733	0.848716	CDKL5	cyclin-dependent kinase-like 5
TC0600011121.hg.1	4.55	5.4	-1.81	0.154145	0.385912	HIST1H1A	histone cluster 1, H1a	Coding	3024	4.57	4.55	1.02	0.340739	0.591994	HIST1H1A	histone cluster 1, H1a
TC2000007792.hg.1	11.06	11.92	-1.81	0.005961	0.063295	PFDN4	prefoldin subunit 4	Multiple_Complex	5203	11.08	11.06	1.01	0.871679	0.941976	PFDN4	prefoldin subunit 4
TC1200012737.hg.1	4.86	5.71	-1.81	0.065774	0.237544	ZNF268	zinc finger protein 268	Multiple_Complex	10795	4.81	4.86	-1.03	0.854384	0.933512	ZNF268	zinc finger protein 268
TC1000006937.hg.1	7.2	8.06	-1.81	0.028509	0.14642	PLXDC2	plexin domain containing 2	Multiple_Complex	84898	7.09	7.2	-1.08	0.621016	0.802618	PLXDC2	plexin domain containing 2
TC0500013358.hg.1	12.71	13.56	-1.8	0.000578	0.023198	SKP1	S-phase kinase-associated protein 1	Multiple_Complex	6500	13.1	12.71	1.31	0.005009	0.052471	SKP1	S-phase kinase-associated protein 1
TC0100013623.hg.1	4.29	5.14	-1.8	0.254106	0.50839	SYNC	syncoilin, intermediate filament protein	Multiple_Complex	81493	5.59	4.29	2.46	0.072371	0.242914	SYNC	syncoilin, intermediate filament protein
TC1700008326.hg.1	5.87	6.72	-1.8	0.160552	0.394231	TOM1L1	target of myb1 like 1 membrane trafficking protein	Multiple_Complex	10040	7.12	5.87	2.38	0.097737	0.290145	TOM1L1	target of myb1 like 1 membrane trafficking protein
TC1100013027.hg.1	14.6	15.44	-1.8	0.045632	0.193426	COX8A	cytochrome c oxidase subunit VIIIA (ubiquitous)	Multiple_Complex	1351	15.64	14.6	2.06	0.016859	0.102173	COX8A	cytochrome c oxidase subunit VIIIA (ubiquitous)
TC0500009614.hg.1	12.47	13.32	-1.8	0.004334	0.055342	PRELID1	PRELI domain containing 1	Multiple_Complex	27166	13.44	12.47	1.95	0.0055	0.055597	PRELID1	PRELI domain containing 1
TC1900010851.hg.1	5.86	6.71	-1.8	0.139038	0.364479	ETHE1	ethylmalonic encephalopathy 1	Multiple_Complex	23474	6.8	5.86	1.92	0.051424	0.197306	ETHE1	ethylmalonic encephalopathy 1
TC1900012025.hg.1	8.71	9.56	-1.8	0.024471	0.134392	ZNF28	zinc finger protein 28	Multiple_Complex	7576	9.59	8.71	1.83	0.016821	0.102	ZNF28	zinc finger protein 28
TSUnmapped00000527.hg.1	5.64	6.48	-1.8	0.029765	0.150002	LRIG1	NA	Coding	NA	6.48	5.64	1.8	0.027667	0.136589	LRIG1	NA
TC1400008478.hg.1	6.6	7.45	-1.8	0.004517	0.055927	PACS2	phosphofurin acidic cluster sorting protein 2	Multiple_Complex	23241	7.41	6.6	1.74	0.002352	0.036142	PACS2	phosphofurin acidic cluster sorting protein 2
TC1900010659.hg.1	15.35	16.2	-1.8	0.00465	0.056324	RPS16	ribosomal protein S16	Multiple_Complex	6217	16.14	15.35	1.73	0.008679	0.070293	RPS16	ribosomal protein S16
TC1200008804.hg.1	5.81	6.66	-1.8	0.007184	0.069782	FAM222A	family with sequence similarity 222, member A	Multiple_Complex	84915	6.59	5.81	1.72	0.011177	0.080947	FAM222A	family with sequence similarity 222, member A
TC0200011974.hg.1	12.98	13.83	-1.8	0.308015	0.563485	SF3B6	splicing factor 3b subunit 6	Multiple_Complex	51639	13.61	12.98	1.54	0.013817	0.0911	SF3B6	splicing factor 3b subunit 6
TC0900009003.hg.1	9.83	10.68	-1.8	0.028005	0.144963	POMT1	protein-O-mannosyltransferase 1	Multiple_Complex	10585	10.41	9.83	1.49	0.022842	0.121692	POMT1	protein-O-mannosyltransferase 1
TC0600013249.hg.1	3.61	4.46	-1.8	0.036336	0.168647	ALDH8A1	aldehyde dehydrogenase 8 family, member A1	Multiple_Complex	64577	4.03	3.61	1.34	0.105799	0.304216	ALDH8A1	aldehyde dehydrogenase 8 family, member A1
TC1000008731.hg.1	7.35	8.2	-1.8	0.024063	0.1331	RPARP-AS1	RPARP antisense RNA 1	Multiple_Complex	100505761	7.55	7.35	1.15	0.515334	0.731495	RPARP-AS1	RPARP antisense RNA 1
TC1900010067.hg.1	5.64	6.48	-1.8	0.004116	0.053792	PBX4	pre-B-cell leukemia homeobox 4	Multiple_Complex	80714	5.71	5.64	1.05	0.958307	0.9824	PBX4	pre-B-cell leukemia homeobox 4
TC2000009895.hg.1	7.25	8.1	-1.8	0.199653	0.445223	LINC00493	long intergenic non-protein coding RNA 493	Multiple_Complex	388789	7.26	7.25	1.01	0.538925	0.747101	LINC00493	long intergenic non-protein coding RNA 493
TSUnmapped00000104.hg.1	6.48	7.33	-1.8	0.076288	0.258284	CCDC84	coiled-coil domain containing 84	Coding	338657	6.33	6.48	-1.11	0.414015	0.653742	CCDC84	coiled-coil domain containing 84
TC1200012659.hg.1	8.96	9.81	-1.8	0.004156	0.054155	SLC35E3	solute carrier family 35, member E3	Multiple_Complex	55508	8.73	8.96	-1.17	0.431651	0.668354	SLC35E3	solute carrier family 35, member E3
TC0200015204.hg.1	8.98	9.81	-1.79	0.002725	0.044142	COL5A2	collagen, type V, alpha 2	Multiple_Complex	1290	11.29	8.98	4.96	2.32e-07	0.001591	COL5A2	collagen, type V, alpha 2
TC0300009282.hg.1	8.48	9.31	-1.79	0.001204	0.030652	TIPARP	TCDD-inducible poly(ADP-ribose) polymerase	Multiple_Complex	25976	9.47	8.48	1.99	0.000417	0.016502	TIPARP	TCDD-inducible poly(ADP-ribose) polymerase
TC0900011864.hg.1	9.39	10.22	-1.79	0.029208	0.148454	VAV2	vav 2 guanine nucleotide exchange factor	Multiple_Complex	7410	10.68	9.39	2.46	0.000261	0.013628	VAV2	vav 2 guanine nucleotide exchange factor
TC0200007739.hg.1	6.76	7.6	-1.79	0.04933	0.201835	COMMD1	copper metabolism (Murr1) domain containing 1	Multiple_Complex	150684	7.88	6.76	2.17	0.008324	0.068666	COMMD1	copper metabolism (Murr1) domain containing 1
TC2200007932.hg.1	9.29	10.13	-1.79	0.000196	0.016172	PI4KAP1	phosphatidylinositol 4-kinase, catalytic, alpha pseudogene 1	Multiple_Complex	728233	10.27	9.29	1.98	1.8e-05	0.005258	PI4KAP1	phosphatidylinositol 4-kinase, catalytic, alpha pseudogene 1
TC0100013000.hg.1	6.65	7.49	-1.79	0.003313	0.047945	CASP9	caspase 9	Multiple_Complex	842	7.43	6.65	1.72	0.007058	0.062701	CASP9	caspase 9
TC1900007415.hg.1	7.47	8.31	-1.79	0.00856	0.076395	DDX49	DEAD (Asp-Glu-Ala-Asp) box polypeptide 49	Multiple_Complex	54555	8.42	7.47	1.94	0.007283	0.063476	DDX49	DEAD (Asp-Glu-Ala-Asp) box polypeptide 49
TC0400009033.hg.1	8.35	9.19	-1.79	0.021281	0.124472	TRIM2	tripartite motif containing 2	Multiple_Complex	23321	9.28	8.35	1.91	0.009537	0.074142	TRIM2	tripartite motif containing 2
TC0400012826.hg.1	8.24	9.08	-1.79	0.006969	0.068535	HERC3	HECT and RLD domain containing E3 ubiquitin protein ligase 3	Multiple_Complex	8916	9.07	8.24	1.78	0.011947	0.083846	HERC3	HECT and RLD domain containing E3 ubiquitin protein ligase 3
TC0900011938.hg.1	3.93	4.77	-1.79	0.006254	0.064647	C9orf116	chromosome 9 open reading frame 116	Multiple_Complex	138162	4.75	3.93	1.76	0.024674	0.12709	C9orf116	chromosome 9 open reading frame 116
TC0500008568.hg.1	8.78	9.62	-1.79	0.000403	0.020962	SLC12A2	solute carrier family 12 (sodium/potassium/chloride transporter), member 2	Multiple_Complex	6558	9.18	8.78	1.32	0.064672	0.226944	SLC12A2	solute carrier family 12 (sodium/potassium/chloride transporter), member 2
TC0100013038.hg.1	6.34	7.18	-1.79	0.0157	0.106156	FBXO42	F-box protein 42	Multiple_Complex	54455	7.09	6.34	1.68	0.051009	0.196345	FBXO42	F-box protein 42
TC0300012498.hg.1	8.71	9.55	-1.79	0.02772	0.144027	ANAPC13	anaphase promoting complex subunit 13	Multiple_Complex	25847	9.3	8.71	1.51	0.035563	0.158279	ANAPC13	anaphase promoting complex subunit 13
TC1000008535.hg.1	7.07	7.91	-1.79	0.031877	0.155932	ZNF518A	zinc finger protein 518A	Multiple_Complex	9849	7.54	7.07	1.39	0.236886	0.483734	ZNF518A	zinc finger protein 518A
TC0500008700.hg.1	8.91	9.75	-1.79	0.157409	0.389918	SEC24A	SEC24 homolog A, COPII coat complex component	Multiple_Complex	10802	9.35	8.91	1.35	0.163886	0.392536	SEC24A	SEC24 homolog A, COPII coat complex component
TC1600008239.hg.1	6.48	7.32	-1.79	0.021339	0.124718	WWP2	WW domain containing E3 ubiquitin protein ligase 2	Multiple_Complex	11060	6.87	6.48	1.31	0.094175	0.283837	WWP2	WW domain containing E3 ubiquitin protein ligase 2
TC2000008759.hg.1	5.17	6.01	-1.79	0.017818	0.113445	FAM182B	family with sequence similarity 182, member B	Multiple_Complex	728882	5.51	5.17	1.27	0.027518	0.13637	FAM182B	family with sequence similarity 182, member B
TC0500012815.hg.1	9.82	10.65	-1.79	0.00561	0.061255	FBXW11	F-box and WD repeat domain containing 11	Multiple_Complex	23291	10.15	9.82	1.26	0.029653	0.1419	FBXW11	F-box and WD repeat domain containing 11
TC1700007904.hg.1	13.41	14.25	-1.79	0.007781	0.072467	TUBG1	tubulin, gamma 1	Multiple_Complex	7283	13.69	13.41	1.22	0.079506	0.256423	TUBG1	tubulin, gamma 1
TC0700009233.hg.1	5.03	5.87	-1.79	0.068318	0.24312	BPGM	Transcript Identified by AceView, Entrez Gene ID(s) 669	Unassigned	NA	5.24	5.03	1.15	0.843133	0.927788	BPGM	Transcript Identified by AceView, Entrez Gene ID(s) 669
TC0400009037.hg.1	8.12	8.96	-1.79	0.053635	0.211814	MND1	meiotic nuclear divisions 1	Multiple_Complex	84057	8.27	8.12	1.11	0.858827	0.936172	MND1	meiotic nuclear divisions 1
TC0500008864.hg.1	7.67	8.51	-1.79	0.089628	0.284314	WDR55	WD repeat domain 55	Multiple_Complex	54853	7.81	7.67	1.1	0.839911	0.926574	WDR55	WD repeat domain 55
TC1800006556.hg.1	3.16	4	-1.79	0.308429	0.563646	L3MBTL4	Memczak2013 ANTISENSE, coding, INTERNAL, intronic best transcript NM_173464	NonCoding	NA	3.28	3.16	1.09	0.520624	0.734773	L3MBTL4	Memczak2013 ANTISENSE, coding, INTERNAL, intronic best transcript NM_173464
TC0500008862.hg.1	6.58	7.42	-1.79	0.386716	0.633684	TMCO6	transmembrane and coiled-coil domains 6	Multiple_Complex	55374	6.58	6.58	-1.01	0.93592	0.972559	TMCO6	transmembrane and coiled-coil domains 6
TC0800010524.hg.1	10.96	11.8	-1.79	0.005394	0.060288	IMPAD1	inositol monophosphatase domain containing 1	Multiple_Complex	54928	10.91	10.96	-1.04	0.861572	0.937317	IMPAD1	inositol monophosphatase domain containing 1
TC1900007049.hg.1	7.76	8.61	-1.79	0.015227	0.10441	ZNF440	zinc finger protein 440	Multiple_Complex	126070	7.6	7.76	-1.12	0.83334	0.923122	ZNF440	zinc finger protein 440
TC0500011924.hg.1	9.58	10.43	-1.79	0.004538	0.055927	ALDH7A1	aldehyde dehydrogenase 7 family, member A1	Multiple_Complex	501	9.23	9.58	-1.28	0.023231	0.122809	ALDH7A1	aldehyde dehydrogenase 7 family, member A1
TC1600008259.hg.1	7.89	8.73	-1.79	0.068314	0.24312	PDPR	pyruvate dehydrogenase phosphatase regulatory subunit	Multiple_Complex	55066	7.53	7.89	-1.28	0.250465	0.49879	PDPR	pyruvate dehydrogenase phosphatase regulatory subunit
TC2000008035.hg.1	10.28	11.11	-1.79	0.006962	0.068525	GID8	GID complex subunit 8	Multiple_Complex	54994	9.09	10.28	-2.27	2.5e-05	0.005923	GID8	GID complex subunit 8
TC1200006966.hg.1	13.17	14	-1.78	0.001842	0.036338	STRAP	serine/threonine kinase receptor associated protein	Multiple_Complex	11171	14.4	13.17	2.35	0.00022	0.012439	STRAP	serine/threonine kinase receptor associated protein
TC0300011485.hg.1	9.09	9.92	-1.78	0.024923	0.135985	FOXP1	forkhead box P1	Multiple_Complex	27086	10.38	9.09	2.45	0.001694	0.030786	FOXP1	forkhead box P1
TC1400010377.hg.1	10.83	11.67	-1.78	0.002259	0.039586	AKT1	v-akt murine thymoma viral oncogene homolog 1	Multiple_Complex	207	11.72	10.83	1.84	0.001923	0.032896	AKT1	v-akt murine thymoma viral oncogene homolog 1
TC1100011374.hg.1	10.33	11.17	-1.78	0.005305	0.059792	KMT5B	lysine (K)-specific methyltransferase 5B	Multiple_Complex	51111	11.32	10.33	1.99	0.00079	0.021212	KMT5B	lysine (K)-specific methyltransferase 5B
TC1100006860.hg.1	12.64	13.47	-1.78	0.001144	0.029841	USP47	ubiquitin specific peptidase 47	Multiple_Complex	55031	13.49	12.64	1.81	0.013601	0.09032	USP47	ubiquitin specific peptidase 47
TSUnmapped00000306.hg.1	4.44	5.28	-1.78	0.00296	0.045979	ZKSCAN7	zinc finger with KRAB and SCAN domains 7	Coding	55888	4.74	4.44	1.23	0.17819	0.412011	ZKSCAN7	zinc finger with KRAB and SCAN domains 7
TC0400007772.hg.1	3.03	3.86	-1.78	0.179647	0.41913	HTN1	histatin 1	Multiple_Complex	3346	3.77	3.03	1.67	0.390696	0.63497	HTN1	histatin 1
TC2200009278.hg.1	9.94	10.77	-1.78	0.15071	0.381273	RBX1	ring-box 1, E3 ubiquitin protein ligase	Multiple_Complex	9978	10.67	9.94	1.66	0.005316	0.05429	RBX1	ring-box 1, E3 ubiquitin protein ligase
TC0100017110.hg.1	3.14	3.97	-1.78	0.006592	0.06628	FCMR	Fc fragment of IgM receptor	Multiple_Complex	9214	3.83	3.14	1.61	0.101445	0.296143	FCMR	Fc fragment of IgM receptor
TC1400010012.hg.1	8.56	9.4	-1.78	0.008626	0.07667	LGMN	legumain	Multiple_Complex	5641	9.24	8.56	1.6	0.006028	0.057465	LGMN	legumain
TC1200011313.hg.1	7.58	8.41	-1.78	0.030278	0.151426	NAP1L1	Memczak2013 ALT_ACCEPTOR, ALT_DONOR, coding, INTERNAL, intronic best transcript NM_139207	NonCoding	NA	8.26	7.58	1.6	0.059689	0.215598	NAP1L1	Memczak2013 ALT_ACCEPTOR, ALT_DONOR, coding, INTERNAL, intronic best transcript NM_139207
TC0500007881.hg.1	6.85	7.68	-1.78	0.012388	0.093555	JMY	junction mediating and regulatory protein, p53 cofactor	Multiple_Complex	133746	7.42	6.85	1.49	0.00941	0.073687	JMY	junction mediating and regulatory protein, p53 cofactor
TC1900010951.hg.1	11.48	12.31	-1.78	0.004979	0.058324	SNRPD2	small nuclear ribonucleoprotein D2 polypeptide	Multiple_Complex	6633	11.94	11.48	1.37	0.004001	0.046918	SNRPD2	small nuclear ribonucleoprotein D2 polypeptide
TC1200011178.hg.1	2.94	3.77	-1.78	0.162999	0.398082	IL26	interleukin 26	Coding	55801	3.27	2.94	1.26	0.733101	0.870292	IL26	interleukin 26
TC0300007325.hg.1	7.18	8.01	-1.78	0.000181	0.015964	ZNF589	zinc finger protein 589	Multiple_Complex	51385	7.27	7.18	1.06	0.599266	0.789174	ZNF589	zinc finger protein 589
TC1200007560.hg.1	6.5	7.33	-1.78	0.010382	0.08484	DNAJC22	DnaJ (Hsp40) homolog, subfamily C, member 22	Multiple_Complex	79962	6.75	6.5	1.18	0.002459	0.03681	DNAJC22	DnaJ (Hsp40) homolog, subfamily C, member 22
TC0500013174.hg.1	9.86	10.7	-1.78	0.015031	0.103696	KIF2A	kinesin heavy chain member 2A	Multiple_Complex	3796	10.05	9.86	1.14	0.452834	0.685467	KIF2A	kinesin heavy chain member 2A
TC0800007641.hg.1	3.45	4.28	-1.78	0.37794	0.626514	RGS20	regulator of G-protein signaling 20	Multiple_Complex	8601	3.4	3.45	-1.03	0.53153	0.742166	RGS20	regulator of G-protein signaling 20
TC1900006524.hg.1	12.44	13.28	-1.78	0.008569	0.076403	CIRBP	cold inducible RNA binding protein	Multiple_Complex	1153	12.37	12.44	-1.05	0.050341	0.194613	CIRBP	cold inducible RNA binding protein
TC0900009073.hg.1	13.87	14.69	-1.77	0.000429	0.021404	RPL7A	ribosomal protein L7a; small nucleolar RNA, C/D box 36C; small nucleolar RNA, C/D box 36B; small nucleolar RNA, C/D box 24; small nucleolar RNA, C/D box 36A	Multiple_Complex	6130; 26813; 26814; 26820; 26815	14.84	13.87	1.96	0.000542	0.018138	RPL7A	ribosomal protein L7a; small nucleolar RNA, C/D box 36C; small nucleolar RNA, C/D box 36B; small nucleolar RNA, C/D box 24; small nucleolar RNA, C/D box 36A
TC1200006850.hg.1	7.6	8.42	-1.77	0.040222	0.178916	ETV6	ets variant 6	Multiple_Complex	2120	8.9	7.6	2.46	0.001214	0.025865	ETV6	ets variant 6
TC1400009922.hg.1	8.48	9.3	-1.77	0.025102	0.13654	PTPN21	protein tyrosine phosphatase, non-receptor type 21	Multiple_Complex	11099	9.58	8.48	2.15	0.005765	0.056593	PTPN21	protein tyrosine phosphatase, non-receptor type 21
TC0300012393.hg.1	7.92	8.75	-1.77	0.003042	0.046572	MBD4	methyl-CpG binding domain 4 DNA glycosylase	Multiple_Complex	8930	8.5	7.92	1.48	0.012534	0.08597	MBD4	methyl-CpG binding domain 4 DNA glycosylase
TC0100012475.hg.1	11.11	11.93	-1.77	0.017718	0.113035	MRPL20	mitochondrial ribosomal protein L20	Multiple_Complex	55052	12.04	11.11	1.92	0.006265	0.05863	MRPL20	mitochondrial ribosomal protein L20
TSUnmapped00000267.hg.1	8.67	9.5	-1.77	0.032843	0.158589	LRP6	LDL receptor related protein 6	Coding	4040	9.57	8.67	1.87	0.01079	0.079448	LRP6	LDL receptor related protein 6
TC0200016581.hg.1	8.12	8.94	-1.77	0.028825	0.147444	C2orf88	chromosome 2 open reading frame 88	Multiple_Complex	84281	8.96	8.12	1.8	0.039049	0.167538	C2orf88	chromosome 2 open reading frame 88
TC0300012233.hg.1	8.76	9.58	-1.77	0.030793	0.15299	ITGB5	integrin beta 5	Multiple_Complex	3693	9.49	8.76	1.67	0.021374	0.117032	ITGB5	integrin beta 5
TC1700008929.hg.1	7.22	8.04	-1.77	0.396329	0.64198	TEN1	TEN1 CST complex subunit; cyclin-dependent kinase 3; TEN1-CDK3 readthrough (NMD candidate)	Multiple_Complex	100134934; 1018; 100529145	7.87	7.22	1.57	0.691284	0.845933	TEN1	TEN1 CST complex subunit; cyclin-dependent kinase 3; TEN1-CDK3 readthrough (NMD candidate)
TC2200007439.hg.1	7.48	8.3	-1.77	0.000576	0.023198	MCHR1	melanin-concentrating hormone receptor 1	Multiple_Complex	2847	7.35	7.48	-1.09	0.036659	0.161252	MCHR1	melanin-concentrating hormone receptor 1
TC1700009162.hg.1	11.1	11.93	-1.77	0.014818	0.103087	C17orf89	chromosome 17 open reading frame 89	Multiple_Complex	284184	11.62	11.1	1.44	0.024769	0.127348	C17orf89	chromosome 17 open reading frame 89
TC1700010497.hg.1	8.72	9.54	-1.77	0.028448	0.146166	SYNRG	synergin, gamma	Multiple_Complex	11276	9.2	8.72	1.4	0.076349	0.250809	SYNRG	synergin, gamma
TC0300014034.hg.1	7.79	8.61	-1.77	0.036647	0.169433	COX17	COX17 cytochrome c oxidase copper chaperone	Multiple_Complex	10063	8.27	7.79	1.4	0.051702	0.197806	COX17	COX17 cytochrome c oxidase copper chaperone
TC1900009045.hg.1	12.81	13.63	-1.77	0.012769	0.095124	RPS5	ribosomal protein S5	Multiple_Complex	6193	13.28	12.81	1.39	0.030621	0.144419	RPS5	ribosomal protein S5
TC0500011125.hg.1	5.04	5.86	-1.77	0.155256	0.387498	ANKRA2	ankyrin repeat, family A (RFXANK-like), 2	Multiple_Complex	57763	5.46	5.04	1.34	0.62896	0.807442	ANKRA2	ankyrin repeat, family A (RFXANK-like), 2
TC1600011380.hg.1	4.41	5.23	-1.77	0.213195	0.46123	TMEM219	transmembrane protein 219	Multiple_Complex	124446	4.83	4.41	1.34	0.101377	0.296029	TMEM219	transmembrane protein 219
TC0500012153.hg.1	7.62	8.44	-1.77	0.020265	0.120934	FAM13B	family with sequence similarity 13, member B	Multiple_Complex	51306	7.99	7.62	1.3	0.115963	0.321216	FAM13B	family with sequence similarity 13, member B
TC1500010630.hg.1	6.28	7.11	-1.77	0.25517	0.509248	ADAMTS17	ADAM metallopeptidase with thrombospondin type 1 motif 17	Multiple_Complex	170691	6.63	6.28	1.27	0.500644	0.720915	ADAMTS17	ADAM metallopeptidase with thrombospondin type 1 motif 17
TC0500009690.hg.1	7	7.82	-1.77	0.010981	0.087695	RUFY1	RUN and FYVE domain containing 1	Multiple_Complex	80230	7.33	7	1.26	0.752213	0.880984	RUFY1	RUN and FYVE domain containing 1
TC0500011529.hg.1	7.36	8.18	-1.77	0.096078	0.295408	RIOK2	RIO kinase 2	Multiple_Complex	55781	7.65	7.36	1.23	0.26237	0.512901	RIOK2	RIO kinase 2
TC0600007800.hg.1	12.74	13.57	-1.77	0.006811	0.067597	RPL10A	ribosomal protein L10a	Multiple_Complex	4736	12.99	12.74	1.18	0.145306	0.365846	RPL10A	ribosomal protein L10a
TC1100008321.hg.1	4.72	5.54	-1.77	0.168832	0.406182	DEFB108B	defensin, beta 108B	Multiple_Complex	245911	4.95	4.72	1.17	0.834273	0.923665	DEFB108B	defensin, beta 108B
TC0900009931.hg.1	6.33	7.15	-1.77	0.115612	0.328418	PIGO	phosphatidylinositol glycan anchor biosynthesis class O	Multiple_Complex	84720	6.48	6.33	1.12	0.732991	0.870209	PIGO	phosphatidylinositol glycan anchor biosynthesis class O
TC1900009801.hg.1	3.71	4.53	-1.77	0.272535	0.52877	PALM3	paralemmin 3	Multiple_Complex	342979	3.8	3.71	1.06	0.692438	0.846846	PALM3	paralemmin 3
TC0900007488.hg.1	4.82	5.64	-1.77	0.026194	0.139477	PIP5K1B	phosphatidylinositol-4-phosphate 5-kinase, type I, beta	Multiple_Complex	8395	4.84	4.82	1.02	0.857023	0.934901	PIP5K1B	phosphatidylinositol-4-phosphate 5-kinase, type I, beta
TC0200007636.hg.1	6.89	7.71	-1.77	0.054236	0.21313	CFAP36	cilia and flagella associated protein 36	Multiple_Complex	112942	6.9	6.89	1.01	0.283238	0.534386	CFAP36	cilia and flagella associated protein 36
TC1800009284.hg.1	8.29	9.12	-1.77	0.01374	0.098825	C18orf32	chromosome 18 open reading frame 32	Multiple_Complex	497661	7.83	8.29	-1.38	0.263464	0.513753	C18orf32	chromosome 18 open reading frame 32
TC0100011253.hg.1	8.29	9.1	-1.76	0.002605	0.042881	BTG2	BTG family, member 2	Multiple_Complex	7832	9.93	8.29	3.11	0.002857	0.03921	BTG2	BTG family, member 2
TC1400009529.hg.1	13.07	13.88	-1.76	0.001866	0.03645	ACTN1	actinin, alpha 1; high mobility group nucleosome binding domain 1 pseudogene 3	Multiple_Complex	87; 100036574	14.19	13.07	2.18	0.000592	0.018938	ACTN1	actinin, alpha 1; high mobility group nucleosome binding domain 1 pseudogene 3
TC0900012021.hg.1	8.02	8.84	-1.76	0.033201	0.15959	FBXW5	F-box and WD repeat domain containing 5	Multiple_Complex	54461	9.36	8.02	2.53	0.013698	0.09054	FBXW5	F-box and WD repeat domain containing 5
TC0200010640.hg.1	5.42	6.24	-1.76	0.120547	0.336301	UNC80	unc-80 homolog (C. elegans)	Multiple_Complex	285175	6.55	5.42	2.19	0.055382	0.206007	UNC80	unc-80 homolog (C. elegans)
TC0300008563.hg.1	8.19	9.01	-1.76	0.003216	0.0475	DIRC2	disrupted in renal carcinoma 2	Multiple_Complex	84925	9.07	8.19	1.84	0.021729	0.118104	DIRC2	disrupted in renal carcinoma 2
TC0300012924.hg.1	4.26	5.08	-1.76	0.29946	0.555174	VEPH1	ventricular zone expressed PH domain containing 1	Multiple_Complex	79674	5.37	4.26	2.15	0.110974	0.312523	VEPH1	ventricular zone expressed PH domain containing 1
TC0900012178.hg.1	6.54	7.36	-1.76	0.087467	0.280125	GLE1	GLE1 RNA export mediator	Multiple_Complex	2733	7.61	6.54	2.1	0.013872	0.091406	GLE1	GLE1 RNA export mediator
TC0300013787.hg.1	7.61	8.43	-1.76	0.015236	0.104424	TTLL3	tubulin tyrosine ligase-like family member 3	Multiple_Complex	26140	8.58	7.61	1.95	0.041179	0.172569	TTLL3	tubulin tyrosine ligase-like family member 3
TC1900007795.hg.1	9.66	10.48	-1.76	0.0018	0.035971	LSM14A	LSM14A mRNA processing body assembly factor	Multiple_Complex	26065	10.22	9.66	1.48	0.009511	0.074094	LSM14A	LSM14A mRNA processing body assembly factor
TC0300011550.hg.1	9.2	10.01	-1.76	0.003914	0.052374	PDZRN3	PDZ domain containing ring finger 3	Multiple_Complex	23024	10.03	9.2	1.78	0.000387	0.016261	PDZRN3	PDZ domain containing ring finger 3
TC1200010454.hg.1	10.71	11.53	-1.76	0.006424	0.065504	ZCRB1	zinc finger CCHC-type and RNA binding motif 1; microRNA 7851	Multiple_Complex	85437; 102467003	11.54	10.71	1.77	0.009294	0.073229	ZCRB1	zinc finger CCHC-type and RNA binding motif 1; microRNA 7851
TC1200012281.hg.1	9.89	10.7	-1.76	0.054643	0.21402	EIF2B1	eukaryotic translation initiation factor 2B, subunit 1 alpha, 26kDa	Multiple_Complex	1967	10.71	9.89	1.77	0.006794	0.061382	EIF2B1	eukaryotic translation initiation factor 2B, subunit 1 alpha, 26kDa
TSUnmapped00000293.hg.1	12.6	13.41	-1.76	0.076153	0.258153	RCC2	regulator of chromosome condensation 2	NonCoding	55920	13.37	12.6	1.7	0.048794	0.190909	RCC2	regulator of chromosome condensation 2
TC0X00008031.hg.1	3.61	4.42	-1.76	0.199558	0.445203	IL1RAPL2	interleukin 1 receptor accessory protein-like 2	Multiple_Complex	26280	4.28	3.61	1.59	0.41195	0.652355	IL1RAPL2	interleukin 1 receptor accessory protein-like 2
TC1000006911.hg.1	3.02	3.83	-1.76	0.185124	0.426986	TMEM236	transmembrane protein 236	Coding	653567	3.66	3.02	1.56	0.063961	0.225487	TMEM236	transmembrane protein 236
TC1100008342.hg.1	9.66	10.47	-1.76	0.006457	0.065511	INPPL1	inositol polyphosphate phosphatase-like 1	Multiple_Complex	3636	10.29	9.66	1.55	0.003304	0.042279	INPPL1	inositol polyphosphate phosphatase-like 1
TC0100008090.hg.1	6.62	7.44	-1.76	0.008571	0.076403	DMAP1	DNA methyltransferase 1 associated protein 1	Multiple_Complex	55929	7.25	6.62	1.55	0.037149	0.162435	DMAP1	DNA methyltransferase 1 associated protein 1
TC0100014151.hg.1	5.64	6.46	-1.76	0.068989	0.244319	DMRTA2	DMRT-like family A2	Coding	63950	6.24	5.64	1.52	0.542363	0.749185	DMRTA2	DMRT-like family A2
TC0300008375.hg.1	5.46	6.28	-1.76	0.077318	0.26021	ZDHHC23	zinc finger, DHHC-type containing 23	Multiple_Complex	254887	6.07	5.46	1.52	0.250354	0.498661	ZDHHC23	zinc finger, DHHC-type containing 23
TC1000011299.hg.1	7.86	8.68	-1.76	0.001716	0.035433	WAPL	WAPL cohesin release factor	Multiple_Complex	23063	8.39	7.86	1.44	0.004062	0.047346	WAPL	WAPL cohesin release factor
TC1000008406.hg.1	10.35	11.17	-1.76	0.016669	0.109401	KIF20B	kinesin family member 20B	Multiple_Complex	9585	10.88	10.35	1.44	0.042904	0.176757	KIF20B	kinesin family member 20B
TC0200015771.hg.1	13.17	13.98	-1.76	0.000824	0.026264	TUBA4A	tubulin, alpha 4a	Multiple_Complex	7277	13.67	13.17	1.42	0.012407	0.085548	TUBA4A	tubulin, alpha 4a
TC0300007055.hg.1	6.94	7.75	-1.76	0.058647	0.2231	CTDSPL	CTD small phosphatase like	Multiple_Complex	10217	7.45	6.94	1.43	0.147003	0.368677	CTDSPL	CTD small phosphatase like
TC0500012093.hg.1	9.6	10.42	-1.76	0.000373	0.020351	PITX1	paired-like homeodomain 1	Multiple_Complex	5307	9.86	9.6	1.2	0.014182	0.092678	PITX1	paired-like homeodomain 1
TC1200010653.hg.1	9.94	10.75	-1.76	0.015603	0.105959	CERS5	ceramide synthase 5	Multiple_Complex	91012	10.42	9.94	1.4	0.014571	0.094006	CERS5	ceramide synthase 5
TC1100006791.hg.1	12.21	13.02	-1.76	0.032021	0.156387	RPL27A	ribosomal protein L27a; small nucleolar RNA, H/ACA box 3A; small nucleolar RNA, H/ACA box 3B	Multiple_Complex	6157; 619562; 677826	12.68	12.21	1.39	0.180991	0.415693	RPL27A	ribosomal protein L27a; small nucleolar RNA, H/ACA box 3A; small nucleolar RNA, H/ACA box 3B
TC1400010692.hg.1	9.57	10.39	-1.76	0.029017	0.14811	APOPT1	apoptogenic 1, mitochondrial	Multiple_Complex	84334	10.02	9.57	1.37	0.019396	0.110257	APOPT1	apoptogenic 1, mitochondrial
TC1400007441.hg.1	5.17	5.99	-1.76	0.048591	0.199803	AKAP5	A kinase (PRKA) anchor protein 5	Coding	9495	5.56	5.17	1.31	0.262549	0.512901	AKAP5	A kinase (PRKA) anchor protein 5
TC0500010865.hg.1	7.45	8.26	-1.76	0.009188	0.079046	DEPDC1B	DEP domain containing 1B	Multiple_Complex	55789	7.74	7.45	1.23	0.057361	0.210233	DEPDC1B	DEP domain containing 1B
TC1700010802.hg.1	6.74	7.56	-1.76	0.268593	0.524423	MPP2	membrane protein, palmitoylated 2	Multiple_Complex	4355	7.02	6.74	1.21	0.872284	0.942221	MPP2	membrane protein, palmitoylated 2
TC0800007080.hg.1	12.32	13.14	-1.76	0.003264	0.047763	BNIP3L	BCL2/adenovirus E1B 19kDa interacting protein 3-like	Multiple_Complex	665	12.06	12.32	-1.2	0.076911	0.251921	BNIP3L	BCL2/adenovirus E1B 19kDa interacting protein 3-like
TC0500011049.hg.1	6.25	7.06	-1.76	0.034056	0.162117	NAIP	NLR family, apoptosis inhibitory protein	Multiple_Complex	4671	6.51	6.25	1.2	0.980505	0.992256	NAIP	NLR family, apoptosis inhibitory protein
TC0500009175.hg.1	11.91	12.73	-1.76	0.006618	0.066425	LARP1	La ribonucleoprotein domain family, member 1	Multiple_Complex	23367	12.16	11.91	1.19	0.215967	0.459463	LARP1	La ribonucleoprotein domain family, member 1
TC1300009856.hg.1	8.42	9.24	-1.76	0.047104	0.196376	TUBGCP3	tubulin, gamma complex associated protein 3	Multiple_Complex	10426	8.58	8.42	1.11	0.578392	0.775287	TUBGCP3	tubulin, gamma complex associated protein 3
TC0500008483.hg.1	9.01	9.82	-1.76	0.014895	0.10339	SNX24	sorting nexin 24	Multiple_Complex	28966	9.1	9.01	1.06	0.884549	0.948305	SNX24	sorting nexin 24
TC1000008585.hg.1	6.29	7.1	-1.76	0.029804	0.150093	MARVELD1	MARVEL domain containing 1	Multiple_Complex	83742	6.35	6.29	1.04	0.952305	0.979934	MARVELD1	MARVEL domain containing 1
TC1500010898.hg.1	4.53	5.34	-1.76	0.022776	0.129106	CHRNB4	cholinergic receptor, nicotinic beta 4	Multiple_Complex	1143	4.43	4.53	-1.07	0.327216	0.577815	CHRNB4	cholinergic receptor, nicotinic beta 4
TC1000008351.hg.1	6.94	7.76	-1.76	0.008023	0.073553	MINPP1	multiple inositol-polyphosphate phosphatase 1	Multiple_Complex	9562	6.84	6.94	-1.08	0.496357	0.717244	MINPP1	multiple inositol-polyphosphate phosphatase 1
TC0X00008747.hg.1	4.64	5.46	-1.76	0.071967	0.250282	GABRQ	gamma-aminobutyric acid (GABA) A receptor, theta	Coding	55879	4.47	4.64	-1.13	0.333363	0.583813	GABRQ	gamma-aminobutyric acid (GABA) A receptor, theta
TC0700011119.hg.1	12.26	13.07	-1.76	0.121645	0.337988	SEC61G	Sec61 translocon gamma subunit	Multiple_Complex	23480	12.01	12.26	-1.19	0.164394	0.393035	SEC61G	Sec61 translocon gamma subunit
TC1000012477.hg.1	9.88	10.69	-1.76	0.020962	0.123526	HELLS	helicase, lymphoid-specific	Multiple_Complex	3070	9.58	9.88	-1.23	0.021725	0.118104	HELLS	helicase, lymphoid-specific
TC0900012011.hg.1	12.37	13.18	-1.75	0.000543	0.022454	EDF1	endothelial differentiation-related factor 1	Multiple_Complex	8721	13.33	12.37	1.94	0.000163	0.011301	EDF1	endothelial differentiation-related factor 1
TC0700008745.hg.1	5.45	6.26	-1.75	0.027116	0.142164	PRKAR2B	protein kinase, cAMP-dependent, regulatory, type II, beta	Multiple_Complex	5577	7.38	5.45	3.81	0.000372	0.015878	PRKAR2B	protein kinase, cAMP-dependent, regulatory, type II, beta
TC0700011658.hg.1	3.52	4.33	-1.75	0.042286	0.184601	SEMA3E	sema domain, immunoglobulin domain (Ig), short basic domain, secreted, (semaphorin) 3E	Coding	9723	4.55	3.52	2.04	0.017419	0.103938	SEMA3E	sema domain, immunoglobulin domain (Ig), short basic domain, secreted, (semaphorin) 3E
TC0300013829.hg.1	10.08	10.89	-1.75	0.012247	0.092886	RBM5	RNA binding motif protein 5	Multiple_Complex	10181	11.09	10.08	2.01	0.013022	0.088274	RBM5	RNA binding motif protein 5
TC0900012168.hg.1	10.42	11.23	-1.75	0.00033	0.019442	MRRF	mitochondrial ribosome recycling factor	Multiple_Complex	92399	11.25	10.42	1.78	0.028002	0.136932	MRRF	mitochondrial ribosome recycling factor
TC1400008173.hg.1	8.89	9.69	-1.75	0.013271	0.09721	CCNK	cyclin K	Multiple_Complex	8812	9.84	8.89	1.94	0.00028	0.014039	CCNK	cyclin K
TC0X00009684.hg.1	4.69	5.49	-1.75	0.078713	0.262964	SHROOM4	shroom family member 4	Multiple_Complex	57477	5.62	4.69	1.91	0.080218	0.257872	SHROOM4	shroom family member 4
TC1700007097.hg.1	10.24	11.04	-1.75	0.020099	0.120348	GID4	GID complex subunit 4 homolog	Multiple_Complex	79018	11.09	10.24	1.8	0.000134	0.010434	GID4	GID complex subunit 4 homolog
TC1600011453.hg.1	7.09	7.9	-1.75	2e-05	0.009032	TUBB3	tubulin, beta 3 class III; melanocortin 1 receptor (alpha melanocyte stimulating hormone receptor)	Multiple_Complex	10381; 4157	7.77	7.09	1.6	0.008523	0.069621	TUBB3	tubulin, beta 3 class III; melanocortin 1 receptor (alpha melanocyte stimulating hormone receptor)
TC0500011751.hg.1	8.25	9.05	-1.75	0.005511	0.060807	FEM1C	fem-1 homolog c (C. elegans)	Multiple_Complex	56929	9.02	8.25	1.71	0.01213	0.084495	FEM1C	fem-1 homolog c (C. elegans)
TC0X00008084.hg.1	3.33	4.13	-1.75	0.589835	0.78508	COL4A5	collagen, type IV, alpha 5	Multiple_Complex	1287	4.02	3.33	1.62	0.814088	0.912463	COL4A5	collagen, type IV, alpha 5
TC1600011483.hg.1	10.66	11.47	-1.75	0.001704	0.035379	LITAF	lipopolysaccharide-induced TNF factor	Multiple_Complex	9516	11.02	10.66	1.28	0.04278	0.176418	LITAF	lipopolysaccharide-induced TNF factor
TC1700012304.hg.1	7.38	8.18	-1.75	0.084208	0.27419	COG1	component of oligomeric golgi complex 1	Multiple_Complex	9382	8.03	7.38	1.57	0.007379	0.064046	COG1	component of oligomeric golgi complex 1
TC1200009131.hg.1	13.04	13.85	-1.75	0.031856	0.155932	DYNLL1	dynein, light chain, LC8-type 1	Multiple_Complex	8655	13.65	13.04	1.52	0.030356	0.143606	DYNLL1	dynein, light chain, LC8-type 1
TC0200016679.hg.1	6.69	7.5	-1.75	0.009829	0.082136	SERTAD2	SERTA domain containing 2	Multiple_Complex	9792	7.29	6.69	1.52	0.034918	0.156188	SERTAD2	SERTA domain containing 2
TC0100007886.hg.1	13.28	14.09	-1.75	0.028912	0.147683	NDUFS5	NADH dehydrogenase (ubiquinone) Fe-S protein 5, 15kDa (NADH-coenzyme Q reductase)	Multiple_Complex	4725	13.79	13.28	1.42	0.034774	0.155674	NDUFS5	NADH dehydrogenase (ubiquinone) Fe-S protein 5, 15kDa (NADH-coenzyme Q reductase)
TC0300007495.hg.1	9.87	10.68	-1.75	0.063541	0.232616	SPCS1	signal peptidase complex subunit 1	Multiple_Complex	28972	10.37	9.87	1.41	0.018018	0.106038	SPCS1	signal peptidase complex subunit 1
TC0100018306.hg.1	2.69	3.49	-1.75	0.087847	0.280837	CADM3	cell adhesion molecule 3	Coding	57863	3.11	2.69	1.34	0.188423	0.425578	CADM3	cell adhesion molecule 3
TC0500010876.hg.1	8.24	9.04	-1.75	0.006723	0.066957	SMIM15	small integral membrane protein 15	Coding	643155	8.65	8.24	1.33	0.088557	0.273347	SMIM15	small integral membrane protein 15
TC1200008592.hg.1	9.25	10.05	-1.75	0.019522	0.118516	SCYL2	SCY1-like, kinase-like 2	Multiple_Complex	55681	9.63	9.25	1.3	0.172582	0.40422	SCYL2	SCY1-like, kinase-like 2
TC1600006678.hg.1	4.16	4.96	-1.75	0.425546	0.665806	OR1F1	olfactory receptor, family 1, subfamily F, member 1	Coding	4992	4.33	4.16	1.12	0.933123	0.970781	OR1F1	olfactory receptor, family 1, subfamily F, member 1
TC0X00010097.hg.1	9.14	9.94	-1.75	0.011714	0.091003	RLIM	ring finger protein, LIM domain interacting	Multiple_Complex	51132	9.25	9.14	1.08	0.299614	0.551268	RLIM	ring finger protein, LIM domain interacting
TC0300012269.hg.1	5.1	5.91	-1.75	0.157652	0.390138	ALDH1L1	aldehyde dehydrogenase 1 family, member L1	Multiple_Complex	10840	5.12	5.1	1.01	0.865272	0.938778	ALDH1L1	aldehyde dehydrogenase 1 family, member L1
TC0400012583.hg.1	7.81	8.62	-1.75	0.017127	0.111048	RWDD4	RWD domain containing 4	Multiple_Complex	201965	7.8	7.81	-1.01	0.553431	0.75788	RWDD4	RWD domain containing 4
TC1000012416.hg.1	5.04	5.84	-1.75	0.003577	0.050181	FRG2B	FSHD region gene 2 family, member B	Coding	441581	5.02	5.04	-1.01	0.527111	0.738582	FRG2B	FSHD region gene 2 family, member B
TC0700008351.hg.1	5.95	6.76	-1.75	0.268423	0.524225	GNG11	guanine nucleotide binding protein (G protein), gamma 11	Multiple_Complex	2791	5.49	5.95	-1.38	0.06661	0.231355	GNG11	guanine nucleotide binding protein (G protein), gamma 11
TC0100014910.hg.1	5.51	6.31	-1.74	0.000222	0.016645	TGFBR3	transforming growth factor beta receptor III	Multiple_Complex	7049	6.26	5.51	1.68	0.229742	0.475628	TGFBR3	transforming growth factor beta receptor III
TC1100008505.hg.1	9.51	10.31	-1.74	0.061231	0.228715	EMSY	EMSY BRCA2-interacting transcriptional repressor	Multiple_Complex	56946	10.72	9.51	2.31	0.014066	0.092224	EMSY	EMSY BRCA2-interacting transcriptional repressor
TC0100013998.hg.1	7.58	8.39	-1.74	0.015952	0.107019	HECTD3	HECT domain containing E3 ubiquitin protein ligase 3	Multiple_Complex	79654	8.69	7.58	2.16	0.005025	0.052577	HECTD3	HECT domain containing E3 ubiquitin protein ligase 3
TC1100011797.hg.1	5.57	6.37	-1.74	0.168103	0.405292	RAB30	RAB30, member RAS oncogene family	Multiple_Complex	27314	6.55	5.57	1.97	0.082453	0.262442	RAB30	RAB30, member RAS oncogene family
TC1000008276.hg.1	8.14	8.94	-1.74	0.206262	0.45327	CCSER2	coiled-coil serine rich protein 2	Multiple_Complex	54462	9.05	8.14	1.88	0.116613	0.322393	CCSER2	coiled-coil serine rich protein 2
TC1100009068.hg.1	13.37	14.17	-1.74	0.012983	0.095889	NCAM1	neural cell adhesion molecule 1	Multiple_Complex	4684	14.22	13.37	1.8	0.002439	0.036566	NCAM1	neural cell adhesion molecule 1
TC0500006523.hg.1	12.15	12.95	-1.74	0.001382	0.031838	NDUFS6	NADH dehydrogenase (ubiquinone) Fe-S protein 6, 13kDa (NADH-coenzyme Q reductase)	Multiple_Complex	4726	12.82	12.15	1.59	0.019046	0.109044	NDUFS6	NADH dehydrogenase (ubiquinone) Fe-S protein 6, 13kDa (NADH-coenzyme Q reductase)
TC1600011451.hg.1	9.11	9.91	-1.74	0.012225	0.092873	TCF25	transcription factor 25 (basic helix-loop-helix)	Multiple_Complex	22980	9.78	9.11	1.6	0.055252	0.205736	TCF25	transcription factor 25 (basic helix-loop-helix)
TC1400008615.hg.1	4.15	4.94	-1.74	0.002555	0.042536	NDRG2	NDRG family member 2; microRNA 6717	Multiple_Complex	57447; 102465428	4.78	4.15	1.55	0.002428	0.036461	NDRG2	NDRG family member 2; microRNA 6717
TSUnmapped00000776.hg.1	13.8	14.6	-1.74	0.000426	0.021388	FBL	fibrillarin	Coding	2091	14.26	13.8	1.38	0.004624	0.050622	FBL	fibrillarin
TC0500013322.hg.1	6.57	7.37	-1.74	0.049702	0.202754	NAIP	NLR family, apoptosis inhibitory protein	Multiple_Complex	4671	7.2	6.57	1.54	0.067081	0.232245	NAIP	NLR family, apoptosis inhibitory protein
TC0X00008097.hg.1	7.74	8.54	-1.74	0.033892	0.16178	NXT2	nuclear transport factor 2-like export factor 2	Coding	55916	8.26	7.74	1.43	0.046308	0.185266	NXT2	nuclear transport factor 2-like export factor 2
TSUnmapped00000427.hg.1	13.97	14.77	-1.74	0.000508	0.022094	FBL	fibrillarin	Coding	2091	14.43	13.97	1.37	0.064623	0.226846	FBL	fibrillarin
TC0500009881.hg.1	9.75	10.55	-1.74	0.003471	0.049306	MRPL36	mitochondrial ribosomal protein L36	Multiple_Complex	64979	10.15	9.75	1.32	0.029864	0.14237	MRPL36	mitochondrial ribosomal protein L36
TC2100007967.hg.1	10.28	11.08	-1.74	0.000892	0.027103	PAXBP1	PAX3 and PAX7 binding protein 1	Multiple_Complex	94104	10.38	10.28	1.07	0.959097	0.982566	PAXBP1	PAX3 and PAX7 binding protein 1
TC0100012149.hg.1	3.28	4.08	-1.74	0.698996	0.853008	FMN2	formin 2; alcohol dehydrogenase 5 (class III), chi polypeptide, pseudogene 3	Multiple_Complex	56776; 100131810	3.58	3.28	1.23	0.759092	0.88431	FMN2	formin 2; alcohol dehydrogenase 5 (class III), chi polypeptide, pseudogene 3
TC1100009709.hg.1	9.16	9.96	-1.74	0.017487	0.112228	CHID1	chitinase domain containing 1	Multiple_Complex	66005	9.45	9.16	1.22	0.920479	0.964033	CHID1	chitinase domain containing 1
TC1200011811.hg.1	6.92	7.71	-1.74	0.005902	0.062975	MTERF2	mitochondrial transcription termination factor 2	Multiple_Complex	80298	7.18	6.92	1.2	0.109967	0.310994	MTERF2	mitochondrial transcription termination factor 2
TC1900011473.hg.1	3.26	4.05	-1.74	0.09929	0.300786	SHISA7	shisa family member 7	Coding	729956	3.49	3.26	1.18	0.648646	0.81959	SHISA7	shisa family member 7
TC0100015660.hg.1	4.97	5.77	-1.74	0.057784	0.221233	PPIAL4G	peptidylprolyl isomerase A (cyclophilin A)-like 4G	Coding	644591	5.18	4.97	1.16	0.502405	0.722273	PPIAL4G	peptidylprolyl isomerase A (cyclophilin A)-like 4G
TC0100007672.hg.1	11.63	12.43	-1.74	0.032469	0.157522	EIF3I	eukaryotic translation initiation factor 3, subunit I	Multiple_Complex	8668	11.79	11.63	1.12	0.653986	0.82286	EIF3I	eukaryotic translation initiation factor 3, subunit I
TC1900012057.hg.1	6.05	6.85	-1.74	0.018291	0.115087	ZNF814	zinc finger protein 814	Multiple_Complex	730051	6.2	6.05	1.11	0.999378	0.999705	ZNF814	zinc finger protein 814
TC2000006436.hg.1	4.54	5.33	-1.74	0.23265	0.485057	DEFB129	defensin, beta 129	Multiple_Complex	140881	4.67	4.54	1.1	0.860225	0.936597	DEFB129	defensin, beta 129
TC1200007809.hg.1	4.94	5.74	-1.74	0.03188	0.155932	GDF11	growth differentiation factor 11	Coding	10220	5.05	4.94	1.08	0.769065	0.889355	GDF11	growth differentiation factor 11
TC0600007287.hg.1	6.58	7.37	-1.74	0.002035	0.037993	HIST1H3E	histone cluster 1, H3e	Coding	8353	6.51	6.58	-1.05	0.791335	0.901779	HIST1H3E	histone cluster 1, H3e
TC1100007285.hg.1	8.46	9.26	-1.74	0.046568	0.195267	FJX1	four jointed box 1	Multiple_Complex	24147	8.56	8.46	1.07	0.321346	0.572445	FJX1	four jointed box 1
TC0500007831.hg.1	7.06	7.86	-1.74	0.01704	0.110714	F2R	coagulation factor II (thrombin) receptor	Multiple_Complex	2149	7.15	7.06	1.06	0.296383	0.547766	F2R	coagulation factor II (thrombin) receptor
TSUnmapped00000256.hg.1	6.14	6.93	-1.74	0.005449	0.060411	DYRK1B	dual specificity tyrosine-(Y)-phosphorylation regulated kinase 1B	Coding	9149	6.19	6.14	1.04	0.991721	0.997324	DYRK1B	dual specificity tyrosine-(Y)-phosphorylation regulated kinase 1B
TC0900007828.hg.1	5.45	6.25	-1.74	0.174837	0.413487	SPATA31C1	SPATA31 subfamily C, member 1	Multiple_Complex	441452	5.27	5.45	-1.13	0.507736	0.726291	SPATA31C1	SPATA31 subfamily C, member 1
TC0400011424.hg.1	14.52	15.32	-1.74	0.006924	0.068371	H2AFZ	H2A histone family, member Z	Multiple_Complex	3015	14.08	14.52	-1.35	0.105185	0.303145	H2AFZ	H2A histone family, member Z
TC0100008114.hg.1	9.86	10.66	-1.73	0.000298	0.018769	UROD	uroporphyrinogen decarboxylase	Multiple_Complex	7389	11.08	9.86	2.33	0.002353	0.036142	UROD	uroporphyrinogen decarboxylase
TC2200008091.hg.1	8.33	9.13	-1.73	0.026053	0.139137	PI4KAP2	phosphatidylinositol 4-kinase, catalytic, alpha pseudogene 2	Multiple_Complex	375133	9.68	8.33	2.54	0.004025	0.047056	PI4KAP2	phosphatidylinositol 4-kinase, catalytic, alpha pseudogene 2
TC2200008687.hg.1	7.35	8.14	-1.73	0.04264	0.18558	TMEM184B	transmembrane protein 184B	Multiple_Complex	25829	8.65	7.35	2.45	0.007492	0.064677	TMEM184B	transmembrane protein 184B
TC0300007004.hg.1	10.11	10.9	-1.73	0.001956	0.037385	PDCD6IP	programmed cell death 6 interacting protein	Multiple_Complex	10015	10.82	10.11	1.64	0.010492	0.078218	PDCD6IP	programmed cell death 6 interacting protein
TC2200008847.hg.1	8.51	9.3	-1.73	0.046994	0.196249	CENPM	centromere protein M	Multiple_Complex	79019	9.57	8.51	2.09	0.005962	0.057217	CENPM	centromere protein M
TC1400007588.hg.1	10.34	11.13	-1.73	0.018571	0.115982	PCNX	pecanex homolog (Drosophila)	Multiple_Complex	22990	11.33	10.34	1.98	0.007048	0.06267	PCNX	pecanex homolog (Drosophila)
TC1400009967.hg.1	7.18	7.97	-1.73	0.006946	0.068402	TTC7B	tetratricopeptide repeat domain 7B	Multiple_Complex	145567	8.14	7.18	1.93	0.000801	0.021308	TTC7B	tetratricopeptide repeat domain 7B
TC0500010476.hg.1	8.42	9.21	-1.73	0.030243	0.151343	RAD1	RAD1 checkpoint DNA exonuclease	Multiple_Complex	5810	9.27	8.42	1.8	0.024193	0.125763	RAD1	RAD1 checkpoint DNA exonuclease
TC0100012222.hg.1	10.09	10.88	-1.73	0.004448	0.055668	DESI2	desumoylating isopeptidase 2	Multiple_Complex	51029	10.9	10.09	1.76	0.004167	0.047939	DESI2	desumoylating isopeptidase 2
TC0100008496.hg.1	7.94	8.72	-1.73	0.024782	0.135387	FGGY	FGGY carbohydrate kinase domain containing	Multiple_Complex	55277	8.75	7.94	1.76	0.0071	0.062796	FGGY	FGGY carbohydrate kinase domain containing
TC1400007566.hg.1	7.15	7.94	-1.73	0.008339	0.075087	SMOC1	SPARC related modular calcium binding 1	Multiple_Complex	64093	7.95	7.15	1.75	0.014173	0.092651	SMOC1	SPARC related modular calcium binding 1
TC1200008113.hg.1	9.11	9.9	-1.73	0.007235	0.070003	NUP107	nucleoporin 107kDa	Multiple_Complex	57122	9.89	9.11	1.72	0.007032	0.062605	NUP107	nucleoporin 107kDa
TC0300008863.hg.1	14.29	15.09	-1.73	0.000278	0.018279	CDV3	CDV3 homolog (mouse)	Multiple_Complex	55573	15	14.29	1.63	9e-05	0.008968	CDV3	CDV3 homolog (mouse)
TC0500009652.hg.1	12.94	13.73	-1.73	0.002564	0.042597	HNRNPAB	heterogeneous nuclear ribonucleoprotein A/B	Multiple_Complex	3182	13.43	12.94	1.4	0.006871	0.061787	HNRNPAB	heterogeneous nuclear ribonucleoprotein A/B
TC1400010068.hg.1	9.95	10.75	-1.73	0.004898	0.057813	DICER1	dicer 1, ribonuclease type III	Multiple_Complex	23405	10.61	9.95	1.57	0.000686	0.020055	DICER1	dicer 1, ribonuclease type III
TC0600009488.hg.1	14.33	15.12	-1.73	0.003693	0.050745	RPS12	ribosomal protein S12	Multiple_Complex	6206	14.93	14.33	1.52	0.02168	0.118019	RPS12	ribosomal protein S12
TC0500010869.hg.1	4.35	5.14	-1.73	0.003951	0.052695	ELOVL7	ELOVL fatty acid elongase 7	Multiple_Complex	79993	4.93	4.35	1.49	0.079298	0.255874	ELOVL7	ELOVL fatty acid elongase 7
TC0500013359.hg.1	13.49	14.28	-1.73	0.002655	0.043467	PPP2CA	protein phosphatase 2, catalytic subunit, alpha isozyme	Multiple_Complex	5515	13.94	13.49	1.36	0.004333	0.049048	PPP2CA	protein phosphatase 2, catalytic subunit, alpha isozyme
TC0500012162.hg.1	9.66	10.45	-1.73	0.002145	0.038861	BRD8	bromodomain containing 8	Multiple_Complex	10902	9.67	9.66	1	0.619623	0.802129	BRD8	bromodomain containing 8
TC0300012281.hg.1	8.32	9.11	-1.73	0.034805	0.164284	ZXDC	ZXD family zinc finger C	Multiple_Complex	79364	8.63	8.32	1.25	0.070153	0.239402	ZXDC	ZXD family zinc finger C
TC0900010903.hg.1	5.21	6	-1.73	0.069482	0.245188	RP11-569G13.3	uncharacterized protein LOC158434 [Source:RefSeq peptide;Acc:NP_001243337]; uncharacterized LOC158434; Protein LOC158434 [Source:UniProtKB/TrEMBL;Acc:A0A087X204]; novel transcript; Transcript Identified by AceView	Multiple_Complex	158434	5.43	5.21	1.16	0.445918	0.680473	RP11-569G13.3	uncharacterized protein LOC158434 [Source:RefSeq peptide;Acc:NP_001243337]; uncharacterized LOC158434; Protein LOC158434 [Source:UniProtKB/TrEMBL;Acc:A0A087X204]; novel transcript; Transcript Identified by AceView
TC0X00007556.hg.1	5.28	6.07	-1.73	0.058273	0.22235	FOXO4	forkhead box O4	Multiple_Complex	4303	5.37	5.28	1.06	0.4665	0.69473	FOXO4	forkhead box O4
TC2100007039.hg.1	6.65	7.44	-1.73	0.043124	0.186895	DOPEY2	dopey family member 2	Multiple_Complex	9980	6.12	6.65	-1.44	0.100319	0.294514	DOPEY2	dopey family member 2
TC2200006540.hg.1	5.35	6.13	-1.72	0.001576	0.033902	USP18	ubiquitin specific peptidase 18	Multiple_Complex	11274	7.16	5.35	3.5	0.00091	0.022526	USP18	ubiquitin specific peptidase 18
TC1100012981.hg.1	14	14.79	-1.72	0.000385	0.020709	RCN1	reticulocalbin 1, EF-hand calcium binding domain	Multiple_Complex	5954	14.72	14	1.65	0.002347	0.036142	RCN1	reticulocalbin 1, EF-hand calcium binding domain
TC1400010774.hg.1	8.04	8.82	-1.72	0.079091	0.263607	FOXN3	forkhead box N3	Multiple_Complex	1112	9.69	8.04	3.14	0.001564	0.029586	FOXN3	forkhead box N3
TC0900008860.hg.1	7.63	8.41	-1.72	0.022419	0.128123	SLC27A4	solute carrier family 27 (fatty acid transporter), member 4	Multiple_Complex	10999	9.13	7.63	2.85	0.002578	0.037545	SLC27A4	solute carrier family 27 (fatty acid transporter), member 4
TC1900011964.hg.1	2.79	3.58	-1.72	0.087199	0.279751	PSG7	pregnancy specific beta-1-glycoprotein 7 (gene/pseudogene)	Multiple_Complex	5676	4.19	2.79	2.64	0.051578	0.197685	PSG7	pregnancy specific beta-1-glycoprotein 7 (gene/pseudogene)
TC0900011980.hg.1	5.51	6.29	-1.72	0.0212	0.124199	SEC16A	SEC16 homolog A, endoplasmic reticulum export factor	Multiple_Complex	9919	6.76	5.51	2.39	0.020893	0.115225	SEC16A	SEC16 homolog A, endoplasmic reticulum export factor
TC0600009611.hg.1	8.1	8.88	-1.72	0.052906	0.210004	HEBP2	heme binding protein 2	Multiple_Complex	23593	9.11	8.1	2.01	7.8e-05	0.008294	HEBP2	heme binding protein 2
TC1400009538.hg.1	8.51	9.29	-1.72	0.022964	0.129645	DCAF5	DDB1 and CUL4 associated factor 5	Multiple_Complex	8816	9.51	8.51	2	0.001615	0.030041	DCAF5	DDB1 and CUL4 associated factor 5
TC1900010375.hg.1	7.37	8.16	-1.72	0.008088	0.07389	RHPN2	rhophilin, Rho GTPase binding protein 2	Multiple_Complex	85415	8.21	7.37	1.78	0.000955	0.02325	RHPN2	rhophilin, Rho GTPase binding protein 2
TC0300011060.hg.1	14.05	14.83	-1.72	0.000818	0.026199	RHOA	ras homolog family member A	Multiple_Complex	387	14.7	14.05	1.57	0.008426	0.069249	RHOA	ras homolog family member A
TC0300013960.hg.1	11.38	12.15	-1.72	0.010892	0.087394	HIGD1A	HIG1 hypoxia inducible domain family, member 1A	Multiple_Complex	25994	12.09	11.38	1.64	0.004276	0.048742	HIGD1A	HIG1 hypoxia inducible domain family, member 1A
TC1100012535.hg.1	12.3	13.08	-1.72	0.002044	0.038122	PVRL1	poliovirus receptor-related 1 (herpesvirus entry mediator C)	Multiple_Complex	5818	12.39	12.3	1.06	0.867501	0.939912	PVRL1	poliovirus receptor-related 1 (herpesvirus entry mediator C)
TC0200013075.hg.1	8.12	8.91	-1.72	0.013262	0.09721	TPRKB	TP53RK binding protein	Multiple_Complex	51002	8.75	8.12	1.55	0.013686	0.090513	TPRKB	TP53RK binding protein
TC1700009857.hg.1	4.18	4.96	-1.72	0.202814	0.449337	TEKT3	tektin 3	Multiple_Complex	64518	4.81	4.18	1.54	0.393808	0.637707	TEKT3	tektin 3
TC1700008180.hg.1	9.69	10.47	-1.72	0.021112	0.123927	UBE2Z	ubiquitin-conjugating enzyme E2Z	Multiple_Complex	65264	10.3	9.69	1.53	0.070339	0.239712	UBE2Z	ubiquitin-conjugating enzyme E2Z
TC1900007829.hg.1	6.37	7.16	-1.72	0.003984	0.052948	GRAMD1A	GRAM domain containing 1A	Multiple_Complex	57655	6.91	6.37	1.45	0.009519	0.074094	GRAMD1A	GRAM domain containing 1A
TC0500012079.hg.1	3.37	4.16	-1.72	0.10477	0.310272	SAR1B	Transcript Identified by AceView, Entrez Gene ID(s) 51128	Unassigned	NA	3.87	3.37	1.41	0.143568	0.363161	SAR1B	Transcript Identified by AceView, Entrez Gene ID(s) 51128
TC0300007236.hg.1	5.11	5.89	-1.72	0.207006	0.454118	LARS2	leucyl-tRNA synthetase 2, mitochondrial	Multiple_Complex	23395	5.58	5.11	1.39	0.031027	0.145649	LARS2	leucyl-tRNA synthetase 2, mitochondrial
TC0100013194.hg.1	12.46	13.24	-1.72	0.017975	0.113807	EIF4G3	eukaryotic translation initiation factor 4 gamma, 3	Multiple_Complex	8672	12.93	12.46	1.38	0.033806	0.153229	EIF4G3	eukaryotic translation initiation factor 4 gamma, 3
TC0400007781.hg.1	3.42	4.2	-1.72	0.150066	0.380225	PROL1	proline rich, lacrimal 1	Multiple_Complex	58503	3.82	3.42	1.33	0.132803	0.346158	PROL1	proline rich, lacrimal 1
TC1200012829.hg.1	8.23	9.02	-1.72	0.032631	0.158048	NDUFA12	NADH dehydrogenase (ubiquinone) 1 alpha subcomplex, 12	Multiple_Complex	55967	8.6	8.23	1.29	0.057655	0.210915	NDUFA12	NADH dehydrogenase (ubiquinone) 1 alpha subcomplex, 12
TC1000008471.hg.1	10.19	10.97	-1.72	0.010958	0.087644	KIF11	kinesin family member 11	Multiple_Complex	3832	10.42	10.19	1.18	0.24011	0.487585	KIF11	kinesin family member 11
TC1700010859.hg.1	10.31	11.09	-1.72	0.015422	0.105375	DCAKD	dephospho-CoA kinase domain containing	Multiple_Complex	79877	10.49	10.31	1.13	0.098473	0.291238	DCAKD	dephospho-CoA kinase domain containing
TC1500007116.hg.1	3.85	4.63	-1.72	0.037965	0.173176	SLC28A2	solute carrier family 28 (concentrative nucleoside transporter), member 2	Multiple_Complex	9153	3.98	3.85	1.09	0.204949	0.446096	SLC28A2	solute carrier family 28 (concentrative nucleoside transporter), member 2
TC0500012498.hg.1	13.84	14.62	-1.72	0.008318	0.074961	ANXA6	annexin A6	Multiple_Complex	309	13.93	13.84	1.06	0.2062	0.447765	ANXA6	annexin A6
TC2100008530.hg.1	9.05	9.84	-1.72	0.023377	0.130725	KRTAP10-11	keratin associated protein 10-11; keratin associated protein 12-3; keratin associated protein 10-12	Multiple_Complex	386678; 386683; 386685	9.12	9.05	1.05	0.684984	0.842007	KRTAP10-11	keratin associated protein 10-11; keratin associated protein 12-3; keratin associated protein 10-12
TC0800008943.hg.1	4.6	5.38	-1.72	0.394624	0.640524	PHF20L1	Transcript Identified by AceView, Entrez Gene ID(s) 51105	Unassigned	NA	4.65	4.6	1.04	0.214795	0.458506	PHF20L1	Transcript Identified by AceView, Entrez Gene ID(s) 51105
TC1800007186.hg.1	8.56	9.34	-1.72	0.02935	0.148747	SETBP1	SET binding protein 1	Multiple_Complex	26040	8.59	8.56	1.02	0.417529	0.656345	SETBP1	SET binding protein 1
TC0400010449.hg.1	3.88	4.66	-1.72	0.069317	0.24493	TLR10	toll-like receptor 10	Multiple_Complex	81793	3.91	3.88	1.02	0.964604	0.984854	TLR10	toll-like receptor 10
TC1700012070.hg.1	9.41	10.2	-1.72	0.053963	0.212525	FAM195B	family with sequence similarity 195, member B	Multiple_Complex	348262	9.29	9.41	-1.09	0.323684	0.574414	FAM195B	family with sequence similarity 195, member B
TC0400008359.hg.1	15.71	16.5	-1.72	0.004365	0.055386	RPL34	ribosomal protein L34	Multiple_Complex	6164	15.36	15.71	-1.28	0.202151	0.442874	RPL34	ribosomal protein L34
TC1900010009.hg.1	8.08	8.85	-1.71	0.000691	0.024564	JUND	jun D proto-oncogene	Coding	3727	8.34	8.08	1.2	0.041868	0.174434	JUND	jun D proto-oncogene
TC1900008286.hg.1	5.06	5.83	-1.71	0.01432	0.1011	BCAM	basal cell adhesion molecule (Lutheran blood group)	Multiple_Complex	4059	6.67	5.06	3.07	0.00501	0.052471	BCAM	basal cell adhesion molecule (Lutheran blood group)
TC1200012739.hg.1	8.47	9.25	-1.71	0.00916	0.078983	PARP11	poly(ADP-ribose) polymerase family member 11	Multiple_Complex	57097	9.64	8.47	2.25	0.004475	0.049806	PARP11	poly(ADP-ribose) polymerase family member 11
TC0300013834.hg.1	6.54	7.32	-1.71	0.128806	0.349655	RAD54L2	RAD54-like 2 (S. cerevisiae)	Multiple_Complex	23132	7.71	6.54	2.25	0.034148	0.154158	RAD54L2	RAD54-like 2 (S. cerevisiae)
TC1400008058.hg.1	8.13	8.91	-1.71	0.004636	0.056295	PPP4R4	protein phosphatase 4, regulatory subunit 4	Multiple_Complex	57718	9.22	8.13	2.12	0.000642	0.019558	PPP4R4	protein phosphatase 4, regulatory subunit 4
TC0400011414.hg.1	6.69	7.46	-1.71	0.100446	0.302708	TRMT10A	tRNA methyltransferase 10A	Multiple_Complex	93587	7.69	6.69	2	0.008398	0.069196	TRMT10A	tRNA methyltransferase 10A
TC0400009322.hg.1	9.85	10.63	-1.71	0.008051	0.073696	GALNT7	polypeptide N-acetylgalactosaminyltransferase 7	Multiple_Complex	51809	10.64	9.85	1.73	0.000602	0.019049	GALNT7	polypeptide N-acetylgalactosaminyltransferase 7
TC1500007518.hg.1	10.53	11.3	-1.71	0.057627	0.221067	RAB8B	RAB8B, member RAS oncogene family	Multiple_Complex	51762	11.16	10.53	1.55	0.008773	0.070767	RAB8B	RAB8B, member RAS oncogene family
TC1200007595.hg.1	10.09	10.86	-1.71	0.006966	0.068535	SMARCD1	SWI/SNF related, matrix associated, actin dependent regulator of chromatin, subfamily d, member 1	Multiple_Complex	6602	10.69	10.09	1.52	0.045695	0.183774	SMARCD1	SWI/SNF related, matrix associated, actin dependent regulator of chromatin, subfamily d, member 1
TC0300011151.hg.1	12.12	12.9	-1.71	0.005252	0.059492	RPL29	ribosomal protein L29	Multiple_Complex	6159	12.71	12.12	1.5	0.02797	0.13684	RPL29	ribosomal protein L29
TC0900011947.hg.1	3.31	4.09	-1.71	0.037551	0.171706	GLT6D1	glycosyltransferase 6 domain containing 1	Coding	360203	3.87	3.31	1.47	0.123943	0.333276	GLT6D1	glycosyltransferase 6 domain containing 1
TC0X00008724.hg.1	10.98	11.75	-1.71	0.011715	0.091003	HMGB3	high mobility group box 3	Multiple_Complex	3149	11.48	10.98	1.41	0.024758	0.127341	HMGB3	high mobility group box 3
TSUnmapped00000222.hg.1	7.94	8.72	-1.71	0.056346	0.218298	ZNF780A	zinc finger protein 780A	Coding	284323	8.41	7.94	1.38	0.007601	0.065208	ZNF780A	zinc finger protein 780A
TC0200016751.hg.1	2.73	3.5	-1.71	0.030598	0.152391	LOC100130691	uncharacterized LOC100130691; Transcript Identified by AceView, Entrez Gene ID(s) 100130691; 4780, RefSeq ID(s) NR_026966; novel transcript	NonCoding	100130691	3.16	2.73	1.35	0.136657	0.352245	LOC100130691	uncharacterized LOC100130691; Transcript Identified by AceView, Entrez Gene ID(s) 100130691; 4780, RefSeq ID(s) NR_026966; novel transcript
TC0200013516.hg.1	8.43	9.2	-1.71	0.205103	0.451885	TMEM127	transmembrane protein 127	Coding	55654	8.86	8.43	1.34	0.514869	0.731251	TMEM127	transmembrane protein 127
TC1400010797.hg.1	11.01	11.79	-1.71	0.00385	0.051928	NUDT14	nudix hydrolase 14	Multiple_Complex	256281	11.42	11.01	1.32	0.01596	0.099441	NUDT14	nudix hydrolase 14
TC0500012138.hg.1	3.76	4.54	-1.71	0.299054	0.554753	SPOCK1	sparc/osteonectin, cwcv and kazal-like domains proteoglycan (testican) 1	Multiple_Complex	6695	4.12	3.76	1.28	0.472022	0.698201	SPOCK1	sparc/osteonectin, cwcv and kazal-like domains proteoglycan (testican) 1
TC1000012585.hg.1	5.76	6.53	-1.71	0.209185	0.456977	CHUK	conserved helix-loop-helix ubiquitous kinase	Multiple_Complex	1147	6.04	5.76	1.22	0.291986	0.543102	CHUK	conserved helix-loop-helix ubiquitous kinase
TC0100007556.hg.1	8.18	8.96	-1.71	0.000694	0.024564	PHACTR4	phosphatase and actin regulator 4	Multiple_Complex	65979	8.15	8.18	-1.02	0.397739	0.640825	PHACTR4	phosphatase and actin regulator 4
TC0500007115.hg.1	6.79	7.57	-1.71	0.078241	0.262	RAI14	Transcript Identified by AceView, Entrez Gene ID(s) 26064	Unassigned	NA	6.95	6.79	1.12	0.996035	0.998683	RAI14	Transcript Identified by AceView, Entrez Gene ID(s) 26064
TC2100007964.hg.1	5.75	6.52	-1.71	0.013507	0.098185	SYNJ1	synaptojanin 1	Multiple_Complex	8867	5.9	5.75	1.11	0.640076	0.813725	SYNJ1	synaptojanin 1
TC0200015865.hg.1	3.01	3.79	-1.71	0.452979	0.686655	SCG2	secretogranin II	Coding	7857	3.02	3.01	1	0.955908	0.981246	SCG2	secretogranin II
TC0X00010525.hg.1	4.76	5.53	-1.71	0.002835	0.045077	TRPC5	transient receptor potential cation channel, subfamily C, member 5	Coding	7224	4.71	4.76	-1.03	0.81041	0.910576	TRPC5	transient receptor potential cation channel, subfamily C, member 5
TC0200016755.hg.1	3.34	4.11	-1.71	0.10079	0.303531	NEUROD1	neuronal differentiation 1	Multiple_Complex	4760	3.31	3.34	-1.02	0.755549	0.882578	NEUROD1	neuronal differentiation 1
TC0400008318.hg.1	6.82	7.59	-1.71	0.000768	0.025344	TET2	tet methylcytosine dioxygenase 2	Multiple_Complex	54790	6.65	6.82	-1.12	0.337836	0.588762	TET2	tet methylcytosine dioxygenase 2
TC0500008431.hg.1	8.4	9.18	-1.71	0.056858	0.219371	DMXL1	Dmx-like 1	Multiple_Complex	1657	8.34	8.4	-1.05	0.978906	0.99148	DMXL1	Dmx-like 1
TC0800008146.hg.1	4.9	5.67	-1.71	0.338912	0.592848	WWP1	Transcript Identified by AceView, Entrez Gene ID(s) 11059	Unassigned	NA	4.73	4.9	-1.12	0.709636	0.856928	WWP1	Transcript Identified by AceView, Entrez Gene ID(s) 11059
TC0500008342.hg.1	10.86	11.64	-1.71	0.003837	0.051919	DCP2	decapping mRNA 2	Multiple_Complex	167227	10.17	10.86	-1.62	0.005785	0.056663	DCP2	decapping mRNA 2
TC0400008618.hg.1	8.05	8.83	-1.71	0.019348	0.118092	FGF2	fibroblast growth factor 2 (basic)	Multiple_Complex	2247	7.19	8.05	-1.82	0.055195	0.20565	FGF2	fibroblast growth factor 2 (basic)
TC0100013073.hg.1	12.19	12.96	-1.7	0.003311	0.047945	SDHB	succinate dehydrogenase complex subunit B, iron sulfur (Ip)	Multiple_Complex	6390	12.92	12.19	1.65	0.000167	0.011427	SDHB	succinate dehydrogenase complex subunit B, iron sulfur (Ip)
TC0300010413.hg.1	8.42	9.19	-1.7	0.00464	0.056295	ANKRD28	ankyrin repeat domain 28	Multiple_Complex	23243	9.72	8.42	2.46	0.001321	0.027062	ANKRD28	ankyrin repeat domain 28
TC0300013945.hg.1	6.22	6.99	-1.7	0.050579	0.204681	METTL6	methyltransferase like 6	Multiple_Complex	131965	7.41	6.22	2.29	0.021525	0.117475	METTL6	methyltransferase like 6
TC1900008020.hg.1	12.45	13.22	-1.7	0.023049	0.129854	ACTN4	actinin, alpha 4	Multiple_Complex	81	13.58	12.45	2.18	0.003029	0.040358	ACTN4	actinin, alpha 4
TC1900009866.hg.1	7.55	8.32	-1.7	0.00422	0.054601	AKAP8	A kinase (PRKA) anchor protein 8	Multiple_Complex	10270	8.63	7.55	2.11	0.00012	0.009985	AKAP8	A kinase (PRKA) anchor protein 8
TC1200007147.hg.1	7.62	8.39	-1.7	0.11741	0.331323	ARNTL2	aryl hydrocarbon receptor nuclear translocator-like 2	Multiple_Complex	56938	8.6	7.62	1.97	0.010786	0.079445	ARNTL2	aryl hydrocarbon receptor nuclear translocator-like 2
TC0300011167.hg.1	7.14	7.9	-1.7	0.160615	0.394241	BAP1	BRCA1 associated protein 1	Multiple_Complex	8314	8.04	7.14	1.88	0.112426	0.315013	BAP1	BRCA1 associated protein 1
TC1700012218.hg.1	4.57	5.34	-1.7	0.013332	0.097556	SARM1	sterile alpha and TIR motif containing 1	Multiple_Complex	23098	5.45	4.57	1.84	0.021863	0.118502	SARM1	sterile alpha and TIR motif containing 1
TC2100007968.hg.1	3.82	4.58	-1.7	0.112884	0.323788	C21orf62	chromosome 21 open reading frame 62	Multiple_Complex	56245	4.69	3.82	1.84	0.083939	0.265026	C21orf62	chromosome 21 open reading frame 62
TC0400012252.hg.1	9.63	10.4	-1.7	0.006419	0.065504	PPID	peptidylprolyl isomerase D	Multiple_Complex	5481	10.5	9.63	1.83	0.006525	0.059957	PPID	peptidylprolyl isomerase D
TC1900007748.hg.1	10.64	11.4	-1.7	0.007055	0.069032	PDCD5	programmed cell death 5	Multiple_Complex	9141	11.49	10.64	1.81	0.001137	0.025339	PDCD5	programmed cell death 5
TC2100007884.hg.1	3.18	3.94	-1.7	0.07909	0.263607	KRTAP25-1	keratin associated protein 25-1	Coding	100131902	4.03	3.18	1.81	0.241083	0.488624	KRTAP25-1	keratin associated protein 25-1
TC0100006565.hg.1	5.92	6.69	-1.7	0.001325	0.031477	SKI	SKI proto-oncogene	Multiple_Complex	6497	6.58	5.92	1.58	0.355657	0.604543	SKI	SKI proto-oncogene
TC0400010626.hg.1	7.62	8.39	-1.7	0.024686	0.135067	FRYL	FRY like transcription coactivator	Multiple_Complex	285527	8.32	7.62	1.62	0.010028	0.076081	FRYL	FRY like transcription coactivator
TC0300007617.hg.1	7.32	8.08	-1.7	0.047769	0.197715	KCTD6	potassium channel tetramerization domain containing 6	Multiple_Complex	200845	8	7.32	1.61	0.011183	0.080947	KCTD6	potassium channel tetramerization domain containing 6
TC0X00011387.hg.1	5.65	6.41	-1.7	0.165403	0.401243	NKAP	NFKB activating protein	NonCoding	79576	6.31	5.65	1.59	0.259133	0.50887	NKAP	NFKB activating protein
TC1400007975.hg.1	4.21	4.97	-1.7	0.105246	0.310845	C14orf159	chromosome 14 open reading frame 159	Multiple_Complex	80017	4.88	4.21	1.59	0.075035	0.248525	C14orf159	chromosome 14 open reading frame 159
TC0X00011083.hg.1	6.29	7.06	-1.7	0.080969	0.267229	TMEM185A	transmembrane protein 185A	Multiple_Complex	84548	6.91	6.29	1.54	0.066808	0.231747	TMEM185A	transmembrane protein 185A
TC1800007895.hg.1	8.05	8.81	-1.7	0.24208	0.496284	METTL4	methyltransferase like 4	Multiple_Complex	64863	8.66	8.05	1.53	0.371342	0.617407	METTL4	methyltransferase like 4
TC1900007291.hg.1	5.48	6.25	-1.7	0.017872	0.113484	TMEM38A	Transcript Identified by AceView, Entrez Gene ID(s) 79041	Unassigned	NA	6.04	5.48	1.47	0.058982	0.214234	TMEM38A	Transcript Identified by AceView, Entrez Gene ID(s) 79041
TC1200010902.hg.1	6.5	7.26	-1.7	0.052399	0.208738	ANKRD52	ankyrin repeat domain 52	Multiple_Complex	283373	6.95	6.5	1.37	0.224115	0.468456	ANKRD52	ankyrin repeat domain 52
TC0600009368.hg.1	7.61	8.38	-1.7	0.1231	0.340237	HINT3	histidine triad nucleotide binding protein 3	Multiple_Complex	135114	8.05	7.61	1.36	0.932565	0.970649	HINT3	histidine triad nucleotide binding protein 3
TC0500007623.hg.1	5.18	5.95	-1.7	0.005038	0.058645	MAST4	microtubule associated serine/threonine kinase family member 4	Multiple_Complex	375449	5.58	5.18	1.32	0.043004	0.177068	MAST4	microtubule associated serine/threonine kinase family member 4
TC1200010971.hg.1	10.39	11.15	-1.7	0.009542	0.080731	DCTN2	dynactin 2 (p50)	Multiple_Complex	10540	10.74	10.39	1.28	0.294733	0.546081	DCTN2	dynactin 2 (p50)
TC2000008445.hg.1	7.07	7.84	-1.7	0.031538	0.15486	FLRT3	fibronectin leucine rich transmembrane protein 3	Multiple_Complex	23767	7.35	7.07	1.21	0.21935	0.463386	FLRT3	fibronectin leucine rich transmembrane protein 3
TC0500013259.hg.1	10.91	11.67	-1.7	0.03467	0.163933	MFAP3	microfibrillar associated protein 3	Multiple_Complex	4238	11.05	10.91	1.11	0.232638	0.478574	MFAP3	microfibrillar associated protein 3
TC1900010748.hg.1	11.2	11.96	-1.7	0.017609	0.112572	ATP5SL	ATP5S-like	Multiple_Complex	55101	11.34	11.2	1.1	0.223353	0.467637	ATP5SL	ATP5S-like
TC1900007340.hg.1	8.11	8.88	-1.7	0.038493	0.174743	MAP1S	microtubule-associated protein 1S	Multiple_Complex	55201	8.25	8.11	1.1	0.381029	0.626423	MAP1S	microtubule-associated protein 1S
TC1400008455.hg.1	3.7	4.47	-1.7	0.004279	0.054994	ZBTB42	zinc finger and BTB domain containing 42	Coding	100128927	3.74	3.7	1.03	0.828077	0.920829	ZBTB42	zinc finger and BTB domain containing 42
TC0400011579.hg.1	6.87	7.63	-1.7	0.106507	0.312668	PLA2G12A	phospholipase A2, group XIIA	Multiple_Complex	81579	6.13	6.87	-1.67	0.230045	0.475888	PLA2G12A	phospholipase A2, group XIIA
TC0400010484.hg.1	12.07	12.84	-1.7	0.006915	0.068318	PDS5A	PDS5 cohesin associated factor A	Multiple_Complex	23244	11.31	12.07	-1.69	0.005972	0.057217	PDS5A	PDS5 cohesin associated factor A
TSUnmapped00000677.hg.1	14.29	15.05	-1.69	0.002806	0.044932	RPL7A	ribosomal protein L7a	Coding	6130	15.27	14.29	1.97	0.000671	0.019979	RPL7A	ribosomal protein L7a
TC1900011957.hg.1	9.06	9.82	-1.69	0.006944	0.068402	GSK3A	glycogen synthase kinase 3 alpha	Multiple_Complex	2931	10.4	9.06	2.52	0.00012	0.009985	GSK3A	glycogen synthase kinase 3 alpha
TC1700010953.hg.1	4.16	4.92	-1.69	0.420946	0.662784	KPNB1	Memczak2013 ANTISENSE, CDS, coding, INTERNAL best transcript NM_002265	NonCoding	NA	5.41	4.16	2.37	0.378291	0.623881	KPNB1	Memczak2013 ANTISENSE, CDS, coding, INTERNAL best transcript NM_002265
TC1200007052.hg.1	10.17	10.93	-1.69	0.003248	0.047656	GOLT1B	golgi transport 1B	Multiple_Complex	51026	10.96	10.17	1.74	0.000395	0.016331	GOLT1B	golgi transport 1B
TC1900007864.hg.1	10.46	11.21	-1.69	0.016453	0.108645	TMEM147	transmembrane protein 147	Multiple_Complex	10430	11.41	10.46	1.93	0.000457	0.016858	TMEM147	transmembrane protein 147
TC0300008604.hg.1	8.84	9.6	-1.69	0.008039	0.073618	UMPS	uridine monophosphate synthetase	Multiple_Complex	7372	9.77	8.84	1.91	0.009713	0.07469	UMPS	uridine monophosphate synthetase
TC1200012680.hg.1	8.57	9.33	-1.69	0.014812	0.10308	ACSS3	acyl-CoA synthetase short-chain family member 3	Multiple_Complex	79611	9.51	8.57	1.91	0.000985	0.023581	ACSS3	acyl-CoA synthetase short-chain family member 3
TC1900011495.hg.1	4.94	5.69	-1.69	0.254184	0.50839	NLRP11	NLR family, pyrin domain containing 11	Coding	204801	5.75	4.94	1.76	0.306497	0.558841	NLRP11	NLR family, pyrin domain containing 11
TC1200011311.hg.1	14.95	15.71	-1.69	0.003498	0.049443	NAP1L1	nucleosome assembly protein 1-like 1	Multiple_Complex	4673	15.17	14.95	1.16	0.10547	0.303646	NAP1L1	nucleosome assembly protein 1-like 1
TC0300012027.hg.1	7.27	8.03	-1.69	0.087125	0.279656	USF3	upstream transcription factor family member 3	Multiple_Complex	205717	8.03	7.27	1.69	0.005802	0.056764	USF3	upstream transcription factor family member 3
TC1200009303.hg.1	7.98	8.74	-1.69	0.015813	0.106522	AACS	acetoacetyl-CoA synthetase	Multiple_Complex	65985	8.7	7.98	1.64	0.026086	0.131736	AACS	acetoacetyl-CoA synthetase
TC1900010045.hg.1	6.68	7.44	-1.69	0.066831	0.239978	BORCS8	BLOC-1 related complex subunit 8; myocyte enhancer factor 2B; MEF2BNB-MEF2B readthrough	Multiple_Complex	729991; 100271849; 4207	7.3	6.68	1.54	0.00494	0.052038	BORCS8	BLOC-1 related complex subunit 8; myocyte enhancer factor 2B; MEF2BNB-MEF2B readthrough
TC1500009720.hg.1	7.26	8.02	-1.69	0.072606	0.251616	HERC1	HECT and RLD domain containing E3 ubiquitin protein ligase family member 1	Multiple_Complex	8925	7.86	7.26	1.51	0.107477	0.306783	HERC1	HECT and RLD domain containing E3 ubiquitin protein ligase family member 1
TC0X00010131.hg.1	4.52	5.28	-1.69	0.039777	0.177805	PGAM4	phosphoglycerate mutase family member 4	Coding	441531	5.12	4.52	1.51	0.020568	0.113993	PGAM4	phosphoglycerate mutase family member 4
TSUnmapped00000670.hg.1	7.76	8.52	-1.69	0.107588	0.314638	ZNF780A	zinc finger protein 780A	Coding	284323	8.28	7.76	1.43	0.033006	0.150907	ZNF780A	zinc finger protein 780A
TC0500013391.hg.1	7.65	8.41	-1.69	0.005549	0.060859	PWWP2A	PWWP domain containing 2A	Multiple_Complex	114825	8.03	7.65	1.3	0.029771	0.142131	PWWP2A	PWWP domain containing 2A
TC0900007457.hg.1	7.04	7.8	-1.69	0.107843	0.315133	CNTNAP3P2	contactin associated protein-like 3 pseudogene 2; contactin associated protein-like 3	Multiple_Complex	643827; 79937	7.37	7.04	1.26	0.358059	0.606798	CNTNAP3P2	contactin associated protein-like 3 pseudogene 2; contactin associated protein-like 3
TC1900011975.hg.1	6.28	7.04	-1.69	0.028283	0.14579	ZNF112	zinc finger protein 112	Coding	7771	6.61	6.28	1.26	0.164814	0.393557	ZNF112	zinc finger protein 112
TC1700010659.hg.1	3.46	4.21	-1.69	0.032864	0.158589	KRTAP4-1	keratin associated protein 4-1	Coding	85285	3.79	3.46	1.26	0.116441	0.322036	KRTAP4-1	keratin associated protein 4-1
TC1700012198.hg.1	7.77	8.53	-1.69	0.004357	0.055355	PIGL	phosphatidylinositol glycan anchor biosynthesis class L	Multiple_Complex	9487	8.1	7.77	1.25	0.024316	0.126034	PIGL	phosphatidylinositol glycan anchor biosynthesis class L
TC1100006659.hg.1	4.67	5.43	-1.69	0.120118	0.335673	OR52M1	olfactory receptor, family 52, subfamily M, member 1	Coding	119772	4.91	4.67	1.18	0.627997	0.807075	OR52M1	olfactory receptor, family 52, subfamily M, member 1
TC0500013010.hg.1	10.23	10.99	-1.69	0.00921	0.079182	NHP2	NHP2 ribonucleoprotein	Multiple_Complex	55651	10.32	10.23	1.07	0.393179	0.637215	NHP2	NHP2 ribonucleoprotein
TC1200007789.hg.1	3.1	3.85	-1.69	0.489696	0.71406	OR6C75	olfactory receptor, family 6, subfamily C, member 75	Coding	390323	3.12	3.1	1.02	0.944591	0.976271	OR6C75	olfactory receptor, family 6, subfamily C, member 75
TC0500008854.hg.1	10.42	11.17	-1.69	0.018348	0.115334	ANKHD1	ankyrin repeat and KH domain containing 1; eukaryotic translation initiation factor 4E binding protein 3; ANKHD1-EIF4EBP3 readthrough	Multiple_Complex	54882; 8637; 404734	10.12	10.42	-1.23	0.238112	0.485496	ANKHD1	ankyrin repeat and KH domain containing 1; eukaryotic translation initiation factor 4E binding protein 3; ANKHD1-EIF4EBP3 readthrough
TC1000008643.hg.1	12.88	13.64	-1.69	0.019325	0.118052	SCD	stearoyl-CoA desaturase (delta-9-desaturase)	Multiple_Complex	6319	12.14	12.88	-1.67	0.049846	0.193608	SCD	stearoyl-CoA desaturase (delta-9-desaturase)
TC1000011454.hg.1	8.34	9.09	-1.68	0.000971	0.02802	FRA10AC1	fragile site, folic acid type, rare, fra(10)(q23.3) or fra(10)(q24.2) candidate 1	Multiple_Complex	118924	8.81	8.34	1.38	0.16974	0.400623	FRA10AC1	fragile site, folic acid type, rare, fra(10)(q23.3) or fra(10)(q24.2) candidate 1
TC0100008057.hg.1	11.05	11.79	-1.68	0.006488	0.065699	CDC20	cell division cycle 20	Multiple_Complex	991	12.41	11.05	2.58	0.000441	0.01681	CDC20	cell division cycle 20
TC1700008938.hg.1	7.53	8.28	-1.68	0.276263	0.532035	UBALD2	UBA-like domain containing 2	Multiple_Complex	283991	8.9	7.53	2.58	0.041868	0.174434	UBALD2	UBA-like domain containing 2
TC1100011048.hg.1	11.2	11.94	-1.68	0.020123	0.12046	TMEM258	transmembrane protein 258; microRNA 611	Multiple_Complex	746; 693196	12.12	11.2	1.9	0.007597	0.065208	TMEM258	transmembrane protein 258; microRNA 611
TC1700009928.hg.1	14.85	15.6	-1.68	0.005546	0.060859	COPS3	COP9 signalosome subunit 3	Multiple_Complex	8533	15.74	14.85	1.86	0.000602	0.019049	COPS3	COP9 signalosome subunit 3
TC1100011247.hg.1	9.02	9.77	-1.68	0.01351	0.098185	RNASEH2C	ribonuclease H2, subunit C	Multiple_Complex	84153	9.9	9.02	1.84	0.001946	0.033035	RNASEH2C	ribonuclease H2, subunit C
TC1700010865.hg.1	4.25	5.01	-1.68	0.013386	0.097755	PLCD3	phospholipase C, delta 3	Multiple_Complex	113026	5.07	4.25	1.76	0.012528	0.08597	PLCD3	phospholipase C, delta 3
TC0900008091.hg.1	8.44	9.19	-1.68	0.007924	0.073239	ERCC6L2	excision repair cross-complementation group 6-like 2	Multiple_Complex	375748	9.17	8.44	1.66	0.013748	0.090815	ERCC6L2	excision repair cross-complementation group 6-like 2
TC0600006530.hg.1	4.26	5.01	-1.68	0.010907	0.087486	FOXF2	forkhead box F2	Coding	2295	4.95	4.26	1.62	0.022854	0.121692	FOXF2	forkhead box F2
TC0100013013.hg.1	6.41	7.16	-1.68	0.03096	0.153354	UQCRHL	ubiquinol-cytochrome c reductase hinge protein like	Multiple_Complex	440567	7.09	6.41	1.6	0.028716	0.13903	UQCRHL	ubiquinol-cytochrome c reductase hinge protein like
TC0300007312.hg.1	8.85	9.59	-1.68	0.0402	0.178916	DHX30	DEAH (Asp-Glu-Ala-His) box helicase 30	Multiple_Complex	22907	9.43	8.85	1.5	0.058023	0.211875	DHX30	DEAH (Asp-Glu-Ala-His) box helicase 30
TC0300006894.hg.1	6.32	7.07	-1.68	0.138376	0.363705	CMC1	C-x(9)-C motif containing 1	Multiple_Complex	152100	6.9	6.32	1.49	0.122116	0.331201	CMC1	C-x(9)-C motif containing 1
TC0300013886.hg.1	11.26	12	-1.68	0.012348	0.093319	ZIC1	Zic family member 1	Coding	7545	11.79	11.26	1.45	0.002985	0.040185	ZIC1	Zic family member 1
TC0500009223.hg.1	8.69	9.44	-1.68	0.000724	0.025115	THG1L	tRNA-histidine guanylyltransferase 1-like	Multiple_Complex	54974	9.07	8.69	1.3	0.116454	0.322036	THG1L	tRNA-histidine guanylyltransferase 1-like
TC0300012255.hg.1	7.34	8.09	-1.68	0.00991	0.082515	OSBPL11	oxysterol binding protein-like 11	Multiple_Complex	114885	7.77	7.34	1.35	0.040662	0.171339	OSBPL11	oxysterol binding protein-like 11
TC1900007181.hg.1	11.97	12.72	-1.68	2.4e-05	0.009032	TECR	trans-2,3-enoyl-CoA reductase; microRNA 639	Multiple_Complex	9524; 693224	11.87	11.97	-1.07	0.441735	0.677754	TECR	trans-2,3-enoyl-CoA reductase; microRNA 639
TC1200006838.hg.1	5.87	6.62	-1.68	0.238095	0.491565	SMIM10L1	small integral membrane protein 10 like 1	Multiple_Complex	100129361	6.19	5.87	1.24	0.206931	0.448581	SMIM10L1	small integral membrane protein 10 like 1
TC0500009109.hg.1	3.5	4.25	-1.68	0.198564	0.443838	GPX3	glutathione peroxidase 3	Multiple_Complex	2878	3.79	3.5	1.22	0.265399	0.515371	GPX3	glutathione peroxidase 3
TC0900012202.hg.1	6.71	7.46	-1.68	0.006803	0.067555	KIAA2026	KIAA2026	Multiple_Complex	158358	6.95	6.71	1.18	0.429813	0.667327	KIAA2026	KIAA2026
TC0500013219.hg.1	10.06	10.8	-1.68	0.010086	0.083393	HSD17B4	hydroxysteroid (17-beta) dehydrogenase 4	Multiple_Complex	3295	10.28	10.06	1.17	0.054241	0.203847	HSD17B4	hydroxysteroid (17-beta) dehydrogenase 4
TC0800009954.hg.1	3.23	3.98	-1.68	0.017873	0.113484	STMN4	stathmin-like 4	Multiple_Complex	81551	3.45	3.23	1.16	0.194052	0.433569	STMN4	stathmin-like 4
TC2100007278.hg.1	9.91	10.66	-1.68	0.028868	0.14756	PKNOX1	PBX/knotted 1 homeobox 1	Multiple_Complex	5316	10.11	9.91	1.15	0.355577	0.604464	PKNOX1	PBX/knotted 1 homeobox 1
TC0X00010169.hg.1	8.56	9.31	-1.68	0.107016	0.313733	BRWD3	bromodomain and WD repeat domain containing 3	Multiple_Complex	254065	8.72	8.56	1.12	0.727758	0.867887	BRWD3	bromodomain and WD repeat domain containing 3
TC1200012643.hg.1	8.66	9.41	-1.68	0.051012	0.205699	ERBB3	erb-b2 receptor tyrosine kinase 3	Multiple_Complex	2065	8.82	8.66	1.11	0.380897	0.626254	ERBB3	erb-b2 receptor tyrosine kinase 3
TC2200009234.hg.1	4.61	5.36	-1.68	0.102758	0.306786	SPECC1L-ADORA2A	SPECC1L-ADORA2A readthrough (NMD candidate)	Multiple_Complex	101730217	4.6	4.61	-1.01	0.535691	0.745103	SPECC1L-ADORA2A	SPECC1L-ADORA2A readthrough (NMD candidate)
TC1900011753.hg.1	5.81	6.56	-1.68	0.074034	0.254127	ZNF284	zinc finger protein 284	Multiple_Complex	342909	5.78	5.81	-1.02	0.563993	0.765652	ZNF284	zinc finger protein 284
TC2000009236.hg.1	4.32	5.07	-1.68	0.079174	0.263781	WFDC9	WAP four-disulfide core domain 9	Coding	259240	4.29	4.32	-1.02	0.917072	0.962818	WFDC9	WAP four-disulfide core domain 9
TC1900011740.hg.1	4.33	5.08	-1.68	0.02684	0.141303	CEACAM21	carcinoembryonic antigen-related cell adhesion molecule 21	Multiple_Complex	90273	4.25	4.33	-1.06	0.408615	0.649616	CEACAM21	carcinoembryonic antigen-related cell adhesion molecule 21
TC1400008590.hg.1	7	7.75	-1.68	0.099938	0.301952	OSGEP	O-sialoglycoprotein endopeptidase	Multiple_Complex	55644	6.74	7	-1.19	0.993922	0.99811	OSGEP	O-sialoglycoprotein endopeptidase
TC0700007610.hg.1	9.74	10.49	-1.68	0.01896	0.117189	LANCL2	LanC lantibiotic synthetase component C-like 2 (bacterial)	Multiple_Complex	55915	9.42	9.74	-1.25	0.010644	0.078888	LANCL2	LanC lantibiotic synthetase component C-like 2 (bacterial)
TC0300008713.hg.1	9.34	10.08	-1.67	0.00193	0.037159	SEC61A1	Sec61 translocon alpha 1 subunit	Multiple_Complex	29927	10.37	9.34	2.03	0.000545	0.018166	SEC61A1	Sec61 translocon alpha 1 subunit
TC2200008134.hg.1	5.01	5.75	-1.67	0.035387	0.166042	ZNF280B	zinc finger protein 280B	Multiple_Complex	140883	6.83	5.01	3.54	0.013788	0.090962	ZNF280B	zinc finger protein 280B
TC1200009796.hg.1	7.55	8.28	-1.67	0.013943	0.09952	SLC2A14	solute carrier family 2 (facilitated glucose transporter), member 14	Multiple_Complex	144195	9.15	7.55	3.05	0.00258	0.037546	SLC2A14	solute carrier family 2 (facilitated glucose transporter), member 14
TC1200006454.hg.1	5.65	6.39	-1.67	0.01647	0.108723	WNK1	Transcript Identified by AceView, Entrez Gene ID(s) 378465; 65125	Unassigned	NA	7.07	5.65	2.67	0.01595	0.099441	WNK1	Transcript Identified by AceView, Entrez Gene ID(s) 378465; 65125
TC1900008292.hg.1	10.23	10.98	-1.67	0.009117	0.078727	TOMM40	translocase of outer mitochondrial membrane 40 homolog (yeast)	Multiple_Complex	10452	11.58	10.23	2.55	7e-06	0.004389	TOMM40	translocase of outer mitochondrial membrane 40 homolog (yeast)
TC0400011203.hg.1	3.44	4.18	-1.67	0.039421	0.177215	HPSE	heparanase	Multiple_Complex	10855	4.77	3.44	2.51	0.071747	0.24174	HPSE	heparanase
TC0600011927.hg.1	6.49	7.22	-1.67	0.063513	0.232616	SUPT3H	SPT3 homolog, SAGA and STAGA complex component	Multiple_Complex	8464	7.55	6.49	2.09	0.009581	0.074227	SUPT3H	SPT3 homolog, SAGA and STAGA complex component
TC0400012618.hg.1	9.41	10.15	-1.67	0.002374	0.040634	CASP3	caspase 3	Multiple_Complex	836	9.94	9.41	1.44	0.001769	0.031465	CASP3	caspase 3
TC0X00007209.hg.1	9.12	9.87	-1.67	0.149783	0.379914	PQBP1	polyglutamine binding protein 1	Multiple_Complex	10084	10.15	9.12	2.03	0.038356	0.165614	PQBP1	polyglutamine binding protein 1
TC0600009667.hg.1	10.66	11.4	-1.67	0.074574	0.254974	VTA1	vesicle (multivesicular body) trafficking 1	Multiple_Complex	51534	11.67	10.66	2.02	0.002702	0.038248	VTA1	vesicle (multivesicular body) trafficking 1
TC1700012177.hg.1	9.45	10.19	-1.67	0.017622	0.112623	WSCD1	WSC domain containing 1	Multiple_Complex	23302	10.33	9.45	1.85	0.00375	0.045464	WSCD1	WSC domain containing 1
TC0100008066.hg.1	9.12	9.86	-1.67	0.090338	0.285652	PTPRF	protein tyrosine phosphatase, receptor type, F	Multiple_Complex	5792	10	9.12	1.84	0.118466	0.325125	PTPRF	protein tyrosine phosphatase, receptor type, F
TC1100012810.hg.1	4.97	5.71	-1.67	0.17489	0.413519	NFRKB	Transcript Identified by AceView, Entrez Gene ID(s) 4798	Unassigned	NA	5.84	4.97	1.83	0.017266	0.103559	NFRKB	Transcript Identified by AceView, Entrez Gene ID(s) 4798
TC1200009177.hg.1	5.46	6.21	-1.67	0.119603	0.33489	TMEM120B	transmembrane protein 120B	Multiple_Complex	144404	6.22	5.46	1.69	0.112322	0.314995	TMEM120B	transmembrane protein 120B
TC1700008842.hg.1	17.94	18.68	-1.67	0.00735	0.070403	RPL38	ribosomal protein L38	Multiple_Complex	6169	18.68	17.94	1.67	0.002416	0.03641	RPL38	ribosomal protein L38
TC1400010171.hg.1	6.7	7.44	-1.67	0.003689	0.050745	CCDC85C	coiled-coil domain containing 85C	Multiple_Complex	317762	7.43	6.7	1.65	0.233994	0.480222	CCDC85C	coiled-coil domain containing 85C
TC0700006634.hg.1	9.36	10.09	-1.67	0.085211	0.276157	AIMP2	aminoacyl tRNA synthetase complex-interacting multifunctional protein 2	Multiple_Complex	7965	9.97	9.36	1.53	0.004601	0.0505	AIMP2	aminoacyl tRNA synthetase complex-interacting multifunctional protein 2
TC1600009210.hg.1	7.2	7.94	-1.67	0.668379	0.832891	ADCY9	adenylate cyclase 9	Multiple_Complex	115	7.8	7.2	1.52	0.482116	0.706264	ADCY9	adenylate cyclase 9
TC1100011243.hg.1	8.83	9.56	-1.67	0.092331	0.289414	RELA	v-rel avian reticuloendotheliosis viral oncogene homolog A	Multiple_Complex	5970	9.42	8.83	1.51	0.019764	0.111469	RELA	v-rel avian reticuloendotheliosis viral oncogene homolog A
TC0500013414.hg.1	11.19	11.93	-1.67	0.003243	0.047656	THOC3	THO complex 3	Multiple_Complex	84321	11.6	11.19	1.34	0.010016	0.076046	THOC3	THO complex 3
TC1900007237.hg.1	3.59	4.33	-1.67	0.107407	0.314323	OR10H2	olfactory receptor, family 10, subfamily H, member 2	Coding	26538	4.09	3.59	1.42	0.596652	0.787376	OR10H2	olfactory receptor, family 10, subfamily H, member 2
TC0700009691.hg.1	3.98	4.72	-1.67	0.374862	0.623839	ASIC3	acid sensing ion channel 3	Multiple_Complex	9311	4.43	3.98	1.37	0.322756	0.573607	ASIC3	acid sensing ion channel 3
TC1100010925.hg.1	3.26	3.99	-1.67	0.005444	0.060411	OR9I1	olfactory receptor, family 9, subfamily I, member 1	Coding	219954	3.68	3.26	1.35	0.068971	0.236716	OR9I1	olfactory receptor, family 9, subfamily I, member 1
TC1700008128.hg.1	10.61	11.35	-1.67	0.001277	0.031087	NPEPPS	aminopeptidase puromycin sensitive	Multiple_Complex	9520	10.73	10.61	1.09	0.067668	0.233597	NPEPPS	aminopeptidase puromycin sensitive
TC1100007602.hg.1	3.98	4.72	-1.67	0.151255	0.382066	OR4C6	olfactory receptor, family 4, subfamily C, member 6	Coding	219432	4.4	3.98	1.34	0.579489	0.776078	OR4C6	olfactory receptor, family 4, subfamily C, member 6
TC1700006877.hg.1	5.51	6.25	-1.67	0.091511	0.288001	ADPRM	ADP-ribose/CDP-alcohol diphosphatase, manganese-dependent	Multiple_Complex	56985	5.9	5.51	1.3	0.403484	0.644997	ADPRM	ADP-ribose/CDP-alcohol diphosphatase, manganese-dependent
TC0400008228.hg.1	8.31	9.05	-1.67	0.044277	0.189704	METAP1	methionyl aminopeptidase 1	Multiple_Complex	23173	8.68	8.31	1.29	0.513475	0.730461	METAP1	methionyl aminopeptidase 1
TC1000012575.hg.1	9.26	10	-1.67	0.020041	0.120264	ATAD1	ATPase family, AAA domain containing 1	Multiple_Complex	84896	9.6	9.26	1.27	0.131912	0.344695	ATAD1	ATPase family, AAA domain containing 1
TC1900007447.hg.1	7.54	8.28	-1.67	0.136484	0.361322	ZNF101	zinc finger protein 101	Multiple_Complex	94039	7.83	7.54	1.22	0.248206	0.496226	ZNF101	zinc finger protein 101
TC0800009878.hg.1	10.12	10.86	-1.67	0.01472	0.102708	ENTPD4	ectonucleoside triphosphate diphosphohydrolase 4; lysyl oxidase-like 2	Multiple_Complex	9583; 4017	10.36	10.12	1.18	0.225741	0.470112	ENTPD4	ectonucleoside triphosphate diphosphohydrolase 4; lysyl oxidase-like 2
TC0400007556.hg.1	7.74	8.48	-1.67	0.015594	0.105959	SRD5A3	steroid 5 alpha-reductase 3	Multiple_Complex	79644	7.92	7.74	1.13	0.64084	0.814406	SRD5A3	steroid 5 alpha-reductase 3
TC0400012768.hg.1	11.34	12.08	-1.67	0.030936	0.153307	FAM200B	family with sequence similarity 200, member B	Multiple_Complex	285550	11.46	11.34	1.09	0.416445	0.655794	FAM200B	family with sequence similarity 200, member B
TC0500011702.hg.1	9.76	10.5	-1.67	0.000685	0.024489	STARD4	StAR-related lipid transfer domain containing 4	Multiple_Complex	134429	9.73	9.76	-1.02	0.608151	0.795003	STARD4	StAR-related lipid transfer domain containing 4
TSUnmapped00000646.hg.1	5.16	5.9	-1.67	0.133298	0.356037	HNRNPCL3	heterogeneous nuclear ribonucleoprotein C-like 3 [Source:HGNC Symbol;Acc:HGNC:51235]	Coding	NA	5.23	5.16	1.05	0.897307	0.953991	HNRNPCL3	heterogeneous nuclear ribonucleoprotein C-like 3 [Source:HGNC Symbol;Acc:HGNC:51235]
TC1200011599.hg.1	10.01	10.75	-1.67	0.029647	0.149666	LTA4H	leukotriene A4 hydrolase	Multiple_Complex	4048	10.04	10.01	1.02	0.931873	0.970422	LTA4H	leukotriene A4 hydrolase
TC2000007923.hg.1	11.2	11.94	-1.67	0.010506	0.085259	NELFCD	negative elongation factor complex member C/D	Multiple_Complex	51497	11.13	11.2	-1.05	0.923616	0.965903	NELFCD	negative elongation factor complex member C/D
TC0800010021.hg.1	3.31	4.05	-1.67	0.005739	0.062168	MBOAT4	membrane bound O-acyltransferase domain containing 4	Coding	619373	3.22	3.31	-1.07	0.544701	0.751312	MBOAT4	membrane bound O-acyltransferase domain containing 4
TC1500007346.hg.1	5.27	6.01	-1.67	0.068446	0.243299	CGNL1	cingulin-like 1	Multiple_Complex	84952	5.12	5.27	-1.11	0.116416	0.322036	CGNL1	cingulin-like 1
TC1100007727.hg.1	11.16	11.89	-1.66	0.002678	0.043608	FAM111B	family with sequence similarity 111, member B	Multiple_Complex	374393	12.65	11.16	2.82	4.1e-05	0.006326	FAM111B	family with sequence similarity 111, member B
TC0600008462.hg.1	5.34	6.08	-1.66	0.232396	0.484867	COL19A1	collagen, type XIX, alpha 1	Multiple_Complex	1310	8.87	5.34	11.49	0.000484	0.017229	COL19A1	collagen, type XIX, alpha 1
TC1100011331.hg.1	13	13.73	-1.66	2.4e-05	0.009032	PPP1CA	protein phosphatase 1, catalytic subunit, alpha isozyme	Multiple_Complex	5499	13.9	13	1.88	0.0005	0.017467	PPP1CA	protein phosphatase 1, catalytic subunit, alpha isozyme
TC1200009748.hg.1	7.52	8.26	-1.66	0.011767	0.091039	ZNF384	zinc finger protein 384	Multiple_Complex	171017	8.91	7.52	2.61	0.003236	0.041855	ZNF384	zinc finger protein 384
TC1600009202.hg.1	10.86	11.59	-1.66	0.071538	0.249721	CREBBP	CREB binding protein	Multiple_Complex	1387	11.83	10.86	1.96	0.001818	0.032073	CREBBP	CREB binding protein
TC1600009322.hg.1	8.46	9.18	-1.66	0.007849	0.072782	CARHSP1	calcium regulated heat stable protein 1	Multiple_Complex	23589	9.41	8.46	1.94	0.007271	0.063461	CARHSP1	calcium regulated heat stable protein 1
TC0900008804.hg.1	4.78	5.51	-1.66	0.023371	0.130725	ZNF79	zinc finger protein 79	Multiple_Complex	7633	5.65	4.78	1.83	0.067893	0.234149	ZNF79	zinc finger protein 79
TC1100007996.hg.1	7	7.73	-1.66	0.02097	0.123526	ZFPL1	zinc finger protein-like 1	Multiple_Complex	7542	7.83	7	1.77	0.006003	0.05738	ZFPL1	zinc finger protein-like 1
TC1200010265.hg.1	10.41	11.15	-1.66	0.037684	0.172188	CAPRIN2	caprin family member 2	Multiple_Complex	65981	11.21	10.41	1.73	0.029219	0.140545	CAPRIN2	caprin family member 2
TC1200009196.hg.1	6.03	6.76	-1.66	0.021384	0.124769	MLXIP	MLX interacting protein	Multiple_Complex	22877	6.76	6.03	1.66	0.006171	0.058127	MLXIP	MLX interacting protein
TC0200008334.hg.1	3.83	4.56	-1.66	0.035091	0.165119	SMYD1	SET and MYND domain containing 1	Multiple_Complex	150572	4.49	3.83	1.57	0.10584	0.304216	SMYD1	SET and MYND domain containing 1
TC0300009531.hg.1	6.35	7.08	-1.66	0.190048	0.43331	NLGN1	neuroligin 1	Multiple_Complex	22871	6.98	6.35	1.56	0.14238	0.361261	NLGN1	neuroligin 1
TC0400008170.hg.1	8.97	9.7	-1.66	0.021361	0.124718	SMARCAD1	SWI/SNF-related, matrix-associated actin-dependent regulator of chromatin, subfamily a, containing DEAD/H box 1	Multiple_Complex	56916	9.42	8.97	1.36	0.000455	0.016853	SMARCAD1	SWI/SNF-related, matrix-associated actin-dependent regulator of chromatin, subfamily a, containing DEAD/H box 1
TC0300013277.hg.1	4.8	5.53	-1.66	0.437037	0.674357	PEX5L	Transcript Identified by AceView, Entrez Gene ID(s) 51555	Unassigned	NA	5.2	4.8	1.33	0.164565	0.393182	PEX5L	Transcript Identified by AceView, Entrez Gene ID(s) 51555
TC1700012370.hg.1	4.08	4.81	-1.66	0.058418	0.222705	TBC1D28	TBC1 domain family, member 28	Multiple_Complex	254272	4.49	4.08	1.33	0.658136	0.825673	TBC1D28	TBC1 domain family, member 28
TC2200007398.hg.1	6.54	7.27	-1.66	0.051664	0.20712	SYNGR1	synaptogyrin 1	Multiple_Complex	9145	6.93	6.54	1.31	0.48461	0.708515	SYNGR1	synaptogyrin 1
TC0100007463.hg.1	15.57	16.3	-1.66	0.005685	0.061795	HMGN2	high mobility group nucleosomal binding domain 2	Multiple_Complex	3151	15.86	15.57	1.23	0.312988	0.564563	HMGN2	high mobility group nucleosomal binding domain 2
TC0100009324.hg.1	8.86	9.6	-1.66	0.026467	0.140406	FAM102B	family with sequence similarity 102, member B	Multiple_Complex	284611	9.13	8.86	1.21	0.527996	0.739154	FAM102B	family with sequence similarity 102, member B
TC0400009588.hg.1	3.21	3.94	-1.66	0.116495	0.329673	ZFP42	ZFP42 zinc finger protein	Multiple_Complex	132625	3.48	3.21	1.21	0.458969	0.689781	ZFP42	ZFP42 zinc finger protein
TC1200012803.hg.1	15.09	15.82	-1.66	0.006113	0.06398	NACA	nascent polypeptide-associated complex alpha subunit	Multiple_Complex	4666	15.34	15.09	1.19	0.029644	0.141891	NACA	nascent polypeptide-associated complex alpha subunit
TC1700007907.hg.1	10.86	11.59	-1.66	0.016604	0.109208	TUBG2	tubulin, gamma 2	Multiple_Complex	27175	11.1	10.86	1.18	0.11194	0.314334	TUBG2	tubulin, gamma 2
TC0500011208.hg.1	10.38	11.11	-1.66	0.01922	0.11801	WDR41	WD repeat domain 41	Multiple_Complex	55255	10.6	10.38	1.17	0.144765	0.365028	WDR41	WD repeat domain 41
TC1000009240.hg.1	8.44	9.17	-1.66	0.004355	0.055355	EDRF1	erythroid differentiation regulatory factor 1	Multiple_Complex	26098	8.65	8.44	1.16	0.276519	0.527181	EDRF1	erythroid differentiation regulatory factor 1
TC1600007575.hg.1	4.32	5.05	-1.66	0.103233	0.307519	TP53TG3D	TP53 target 3D	Multiple_Complex	729264	4.53	4.32	1.16	0.56941	0.769685	TP53TG3D	TP53 target 3D
TC1100007740.hg.1	4.13	4.86	-1.66	0.046787	0.195804	OR4D9	olfactory receptor, family 4, subfamily D, member 9	Coding	390199	4.33	4.13	1.15	0.249245	0.497331	OR4D9	olfactory receptor, family 4, subfamily D, member 9
TC1200012676.hg.1	3.84	4.57	-1.66	0.328172	0.582862	PTPRQ	protein tyrosine phosphatase, receptor type, Q	NonCoding	374462	4.01	3.84	1.12	0.953244	0.980038	PTPRQ	protein tyrosine phosphatase, receptor type, Q
TC1200012769.hg.1	3.4	4.13	-1.66	0.048477	0.199411	RERG	RAS-like, estrogen-regulated, growth inhibitor	NonCoding	85004	3.51	3.4	1.08	0.543721	0.750434	RERG	RAS-like, estrogen-regulated, growth inhibitor
TC1100006986.hg.1	3.43	4.16	-1.66	0.080947	0.267229	MRGPRX3	MAS-related GPR, member X3	Coding	117195	3.54	3.43	1.07	0.711176	0.857611	MRGPRX3	MAS-related GPR, member X3
TC0X00011232.hg.1	4.86	5.6	-1.66	0.817212	0.917577	CMC4	C-x(9)-C motif containing 4; mature T-cell proliferation 1	Multiple_Complex	100272147; 4515	4.93	4.86	1.05	0.395624	0.638892	CMC4	C-x(9)-C motif containing 4; mature T-cell proliferation 1
TC1900011825.hg.1	8.32	9.05	-1.66	0.010437	0.085118	ZNF587	zinc finger protein 587	Multiple_Complex	84914	8.28	8.32	-1.03	0.658522	0.825819	ZNF587	zinc finger protein 587
TC2000007857.hg.1	10.53	11.26	-1.66	0.00645	0.065511	RAE1	ribonucleic acid export 1	Multiple_Complex	8480	10.45	10.53	-1.05	0.935804	0.972532	RAE1	ribonucleic acid export 1
TC2000008515.hg.1	7.77	8.5	-1.66	0.044724	0.190858	SNX5	Jeck2013 ALT_DONOR, coding, INTERNAL, intronic best transcript NM_152227	NonCoding	NA	7.66	7.77	-1.08	0.377329	0.623031	SNX5	Jeck2013 ALT_DONOR, coding, INTERNAL, intronic best transcript NM_152227
TC1800007298.hg.1	5.85	6.58	-1.66	0.053615	0.211814	LIPG	lipase, endothelial	Multiple_Complex	9388	5.74	5.85	-1.08	0.81249	0.911608	LIPG	lipase, endothelial
TC0100013632.hg.1	11.3	12.03	-1.66	0.006722	0.066957	FNDC5	fibronectin type III domain containing 5	Multiple_Complex	252995	10.86	11.3	-1.36	0.037674	0.163769	FNDC5	fibronectin type III domain containing 5
TC0800011002.hg.1	7.34	8.07	-1.66	0.24797	0.502203	REXO1L10P	REX1, RNA exonuclease 1 homolog-like 10, pseudogene	Multiple_Complex	100288500	6.82	7.34	-1.43	0.722776	0.864481	REXO1L10P	REX1, RNA exonuclease 1 homolog-like 10, pseudogene
TC1700010084.hg.1	12.07	12.79	-1.65	0.001395	0.032096	TMEM11	transmembrane protein 11	Multiple_Complex	8834	13	12.07	1.91	3.7e-05	0.006164	TMEM11	transmembrane protein 11
TC1900010632.hg.1	8.79	9.51	-1.65	0.00709	0.069188	SIRT2	sirtuin 2	Multiple_Complex	22933	10.38	8.79	3.02	5.8e-05	0.007336	SIRT2	sirtuin 2
TC0100018355.hg.1	5.39	6.11	-1.65	0.049843	0.203121	RHOU	ras homolog family member U	Multiple_Complex	58480	6.89	5.39	2.83	0.002415	0.03641	RHOU	ras homolog family member U
TC1100011677.hg.1	4.58	5.3	-1.65	0.044674	0.190718	WNT11	wingless-type MMTV integration site family, member 11	Multiple_Complex	7481	5.69	4.58	2.15	0.005702	0.056417	WNT11	wingless-type MMTV integration site family, member 11
TC0900012225.hg.1	7.9	8.63	-1.65	0.030731	0.152822	RNF38	ring finger protein 38	Multiple_Complex	152006	8.87	7.9	1.95	0.003119	0.040967	RNF38	ring finger protein 38
TC1900011900.hg.1	7.02	7.75	-1.65	0.072595	0.251616	CHERP	calcium homeostasis endoplasmic reticulum protein	Multiple_Complex	10523	7.97	7.02	1.93	0.131895	0.344695	CHERP	calcium homeostasis endoplasmic reticulum protein
TC1200012575.hg.1	6.87	7.59	-1.65	0.018928	0.117167	DYRK4	dual specificity tyrosine-(Y)-phosphorylation regulated kinase 4	Multiple_Complex	8798	7.82	6.87	1.93	0.003995	0.046914	DYRK4	dual specificity tyrosine-(Y)-phosphorylation regulated kinase 4
TC0300010304.hg.1	3.99	4.71	-1.65	0.001177	0.030342	TMEM40	transmembrane protein 40	Multiple_Complex	55287	4.36	3.99	1.3	0.113349	0.316563	TMEM40	transmembrane protein 40
TC1200007561.hg.1	10.88	11.6	-1.65	0.005101	0.058926	SPATS2	spermatogenesis associated, serine-rich 2	Multiple_Complex	65244	11.82	10.88	1.91	0.00046	0.016858	SPATS2	spermatogenesis associated, serine-rich 2
TC0900011613.hg.1	5.21	5.94	-1.65	0.0127	0.094878	FAM102A	family with sequence similarity 102, member A	Multiple_Complex	399665	6.12	5.21	1.87	0.000707	0.020403	FAM102A	family with sequence similarity 102, member A
TC1900009648.hg.1	8.34	9.07	-1.65	0.039609	0.177512	TMED1	transmembrane p24 trafficking protein 1	Multiple_Complex	11018	9.17	8.34	1.78	0.010598	0.078652	TMED1	transmembrane p24 trafficking protein 1
TC0X00010442.hg.1	7.66	8.39	-1.65	0.031455	0.154593	TMSB15B	Homo sapiens thymosin beta 15B (TMSB15B), mRNA.; Thymosin beta-15B [Source:UniProtKB/Swiss-Prot;Acc:P0CG35]	Coding	NA	8.37	7.66	1.63	0.003879	0.046353	TMSB15B	Homo sapiens thymosin beta 15B (TMSB15B), mRNA.; Thymosin beta-15B [Source:UniProtKB/Swiss-Prot;Acc:P0CG35]
TC1100011539.hg.1	10.75	11.47	-1.65	0.004605	0.056295	NUMA1	nuclear mitotic apparatus protein 1	Multiple_Complex	4926	11.43	10.75	1.6	0.00398	0.046852	NUMA1	nuclear mitotic apparatus protein 1
TC0100012379.hg.1	3.43	4.15	-1.65	0.005181	0.059203	PGBD2	piggyBac transposable element derived 2	Multiple_Complex	267002	4.01	3.43	1.49	0.096804	0.28877	PGBD2	piggyBac transposable element derived 2
TC0100018513.hg.1	5.63	6.35	-1.65	0.312243	0.56752	C1orf204	chromosome 1 open reading frame 204	Multiple_Complex	284677	6.18	5.63	1.47	0.176939	0.410549	C1orf204	chromosome 1 open reading frame 204
TC0200007506.hg.1	4.58	5.31	-1.65	0.027204	0.142449	EPCAM	epithelial cell adhesion molecule	Multiple_Complex	4072	5.11	4.58	1.44	0.046884	0.186598	EPCAM	epithelial cell adhesion molecule
TC0X00010278.hg.1	4.18	4.9	-1.65	0.255978	0.510101	NAP1L3	nucleosome assembly protein 1-like 3	Coding	4675	4.68	4.18	1.41	0.482528	0.706627	NAP1L3	nucleosome assembly protein 1-like 3
TC0X00008516.hg.1	4.14	4.86	-1.65	0.239881	0.493583	CT45A1	cancer/testis antigen family 45, member A1	Coding	541466	4.64	4.14	1.41	0.319983	0.571446	CT45A1	cancer/testis antigen family 45, member A1
TC0400012922.hg.1	3.21	3.93	-1.65	0.129558	0.350838	TLR6	toll-like receptor 6	Multiple_Complex	10333	3.65	3.21	1.36	0.706021	0.854605	TLR6	toll-like receptor 6
TC1900007847.hg.1	9.75	10.47	-1.65	0.04766	0.197569	USF2	upstream transcription factor 2, c-fos interacting	Multiple_Complex	7392	10.16	9.75	1.33	0.012001	0.084007	USF2	upstream transcription factor 2, c-fos interacting
TC0200015231.hg.1	8.16	8.88	-1.65	0.006398	0.065443	NEMP2	nuclear envelope integral membrane protein 2	Multiple_Complex	100131211	8.57	8.16	1.33	0.007351	0.063886	NEMP2	nuclear envelope integral membrane protein 2
TC0700008597.hg.1	10.12	10.85	-1.65	0.000867	0.026773	CUX1	cut-like homeobox 1	Multiple_Complex	1523	10.29	10.12	1.12	0.035597	0.1583	CUX1	cut-like homeobox 1
TC1100007906.hg.1	10.71	11.43	-1.65	0.008473	0.075844	RTN3	reticulon 3	Multiple_Complex	10313	11.05	10.71	1.27	0.041171	0.172569	RTN3	reticulon 3
TC0300013824.hg.1	4.6	5.33	-1.65	0.185369	0.427092	TDGF1	teratocarcinoma-derived growth factor 1	Multiple_Complex	6997	4.94	4.6	1.26	0.36182	0.610273	TDGF1	teratocarcinoma-derived growth factor 1
TC1100007610.hg.1	3.02	3.74	-1.65	0.013943	0.09952	OR5D14	olfactory receptor, family 5, subfamily D, member 14	Coding	219436	3.32	3.02	1.23	0.280014	0.5312	OR5D14	olfactory receptor, family 5, subfamily D, member 14
TC1900012045.hg.1	5.57	6.29	-1.65	0.00884	0.077566	RDH13	retinol dehydrogenase 13 (all-trans/9-cis)	NonCoding	112724	5.83	5.57	1.2	0.11123	0.312996	RDH13	retinol dehydrogenase 13 (all-trans/9-cis)
TC1900011758.hg.1	5.67	6.39	-1.65	0.026801	0.141201	APOE	apolipoprotein E	Multiple_Complex	348	5.87	5.67	1.15	0.200052	0.441066	APOE	apolipoprotein E
TC1000007748.hg.1	11.3	12.02	-1.65	0.009656	0.081442	CDK1	cyclin-dependent kinase 1	Multiple_Complex	983	11.48	11.3	1.14	0.139341	0.356634	CDK1	cyclin-dependent kinase 1
TC0600007552.hg.1	8.37	9.09	-1.65	0.005716	0.061984	DDR1	discoidin domain receptor tyrosine kinase 1; microRNA 4640	Multiple_Complex	780; 100616237	8.54	8.37	1.13	0.510176	0.72827	DDR1	discoidin domain receptor tyrosine kinase 1; microRNA 4640
TC1300009740.hg.1	5.32	6.05	-1.65	0.019897	0.119895	LIG4	ligase IV, DNA, ATP-dependent	Coding	3981	5.49	5.32	1.12	0.125173	0.335172	LIG4	ligase IV, DNA, ATP-dependent
TC2000009878.hg.1	3.82	4.55	-1.65	0.064598	0.234911	SNPH	syntaphilin	Coding	9751	3.95	3.82	1.09	0.942333	0.975355	SNPH	syntaphilin
TC0400007783.hg.1	3.81	4.54	-1.65	0.211187	0.459105	AMTN	amelotin	Coding	401138	3.94	3.81	1.09	0.490138	0.712124	AMTN	amelotin
TC1500009505.hg.1	9.08	9.8	-1.65	0.00411	0.053779	PRTG	protogenin	Multiple_Complex	283659	9.19	9.08	1.08	0.010323	0.077512	PRTG	protogenin
TC1200012717.hg.1	10.3	11.02	-1.65	0.068994	0.244319	GATC	glutamyl-tRNA(Gln) amidotransferase, subunit C	Multiple_Complex	283459	10.32	10.3	1.02	0.730162	0.868874	GATC	glutamyl-tRNA(Gln) amidotransferase, subunit C
TC1100008340.hg.1	3.77	4.49	-1.65	0.008372	0.075245	FOLR1	folate receptor 1 (adult)	Multiple_Complex	2348	3.8	3.77	1.02	0.679448	0.838438	FOLR1	folate receptor 1 (adult)
TC0500012781.hg.1	4.73	5.45	-1.65	0.129361	0.350498	DOCK2	Memczak2013 ANTISENSE, CDS, coding, INTERNAL best transcript NM_004946	NonCoding	NA	4.75	4.73	1.01	0.842513	0.927439	DOCK2	Memczak2013 ANTISENSE, CDS, coding, INTERNAL best transcript NM_004946
TC0700007352.hg.1	8.39	9.11	-1.65	0.250894	0.505193	BLVRA	biliverdin reductase A	Multiple_Complex	644	8.25	8.39	-1.1	0.778188	0.894602	BLVRA	biliverdin reductase A
TC2000007320.hg.1	10.47	11.19	-1.65	0.027418	0.143169	RALGAPB	Ral GTPase activating protein, beta subunit (non-catalytic)	Multiple_Complex	57148	10.24	10.47	-1.18	0.007719	0.0659	RALGAPB	Ral GTPase activating protein, beta subunit (non-catalytic)
TC1100010048.hg.1	4.52	5.25	-1.65	0.647948	0.82091	ASCL3	achaete-scute family bHLH transcription factor 3	Coding	56676	4.27	4.52	-1.19	0.403177	0.644821	ASCL3	achaete-scute family bHLH transcription factor 3
TC1700011017.hg.1	11.52	12.23	-1.64	0.000551	0.022625	SNF8	SNF8, ESCRT-II complex subunit	Multiple_Complex	11267	12.2	11.52	1.6	0.001246	0.026164	SNF8	SNF8, ESCRT-II complex subunit
TC1500010251.hg.1	6.58	7.29	-1.64	0.064634	0.234921	HOMER2	homer scaffolding protein 2	Multiple_Complex	9455	8.78	6.58	4.61	0.003059	0.040595	HOMER2	homer scaffolding protein 2
TC0X00010875.hg.1	5.25	5.96	-1.64	0.236237	0.489405	PLAC1	placenta specific 1	Multiple_Complex	10761	6.81	5.25	2.94	0.039211	0.167975	PLAC1	placenta specific 1
TC1100012350.hg.1	3.15	3.86	-1.64	0.140539	0.366433	DRD2	dopamine receptor D2	Multiple_Complex	1813	4.68	3.15	2.89	0.00465	0.050806	DRD2	dopamine receptor D2
TC0600012731.hg.1	7.49	8.2	-1.64	0.196429	0.441275	ATG5	autophagy related 5	Multiple_Complex	9474	8.74	7.49	2.38	0.02004	0.11243	ATG5	autophagy related 5
TC0900011533.hg.1	10.81	11.53	-1.64	0.020965	0.123526	MAPKAP1	mitogen-activated protein kinase associated protein 1	Multiple_Complex	79109	12.05	10.81	2.36	0.004488	0.049849	MAPKAP1	mitogen-activated protein kinase associated protein 1
TC2200007457.hg.1	6.71	7.42	-1.64	0.059998	0.225888	EP300	E1A binding protein p300; microRNA 1281	Multiple_Complex	2033; 100302237	7.94	6.71	2.35	0.009396	0.073674	EP300	E1A binding protein p300; microRNA 1281
TC0200013096.hg.1	12.46	13.18	-1.64	0.011996	0.091853	MOB1A	MOB kinase activator 1A	Multiple_Complex	55233	13.56	12.46	2.13	0.001641	0.030271	MOB1A	MOB kinase activator 1A
TC1400009982.hg.1	9.7	10.42	-1.64	0.034581	0.16373	PPP4R3A	protein phosphatase 4, regulatory subunit 3A	Multiple_Complex	55671	10.79	9.7	2.13	0.017242	0.103469	PPP4R3A	protein phosphatase 4, regulatory subunit 3A
TC0800011062.hg.1	4.91	5.62	-1.64	0.757855	0.886314	NBN	Transcript Identified by AceView, Entrez Gene ID(s) 4683	Unassigned	NA	5.93	4.91	2.03	0.836151	0.924374	NBN	Transcript Identified by AceView, Entrez Gene ID(s) 4683
TC1700011768.hg.1	7.83	8.54	-1.64	0.012275	0.093066	GALK1	galactokinase 1	Multiple_Complex	2584	8.78	7.83	1.94	0.013574	0.090245	GALK1	galactokinase 1
TC0X00011319.hg.1	7.9	8.61	-1.64	0.008784	0.07734	TMSB15B	thymosin beta 15B	Coding	286527	8.76	7.9	1.82	0.063402	0.22425	TMSB15B	thymosin beta 15B
TC0300007100.hg.1	9.65	10.36	-1.64	0.011093	0.088286	SLC25A38	solute carrier family 25, member 38	Multiple_Complex	54977	10.44	9.65	1.73	0.000879	0.022275	SLC25A38	solute carrier family 25, member 38
TC1700007080.hg.1	8.83	9.54	-1.64	0.024541	0.134515	RAI1	retinoic acid induced 1	Multiple_Complex	10743	9.59	8.83	1.7	0.002265	0.035595	RAI1	retinoic acid induced 1
TC0300012190.hg.1	6.73	7.44	-1.64	0.163502	0.398363	KPNA1	Transcript Identified by AceView, Entrez Gene ID(s) 3836	Unassigned	NA	7.44	6.73	1.63	0.256797	0.506277	KPNA1	Transcript Identified by AceView, Entrez Gene ID(s) 3836
TC0X00010921.hg.1	9.53	10.25	-1.64	0.006023	0.063507	MMGT1	membrane magnesium transporter 1	Multiple_Complex	93380	10.22	9.53	1.61	0.161794	0.389687	MMGT1	membrane magnesium transporter 1
TSUnmapped00000491.hg.1	5.29	6	-1.64	0.000269	0.018248	ZDHHC3	zinc finger, DHHC-type containing 3	Coding	51304	5.85	5.29	1.48	0.010226	0.077089	ZDHHC3	zinc finger, DHHC-type containing 3
TC0600014095.hg.1	6.41	7.12	-1.64	0.004252	0.054833	RPP21	ribonuclease P/MRP 21kDa subunit	Multiple_Complex	79897	7.08	6.41	1.59	0.005908	0.057126	RPP21	ribonuclease P/MRP 21kDa subunit
TC1500007554.hg.1	9.1	9.82	-1.64	0.045976	0.194265	ZNF609	zinc finger protein 609	Multiple_Complex	23060	9.75	9.1	1.56	0.081963	0.261364	ZNF609	zinc finger protein 609
TC0300014076.hg.1	4.68	5.4	-1.64	0.117262	0.331142	SERPINI2	serpin peptidase inhibitor, clade I (pancpin), member 2	Multiple_Complex	5276	5.33	4.68	1.56	0.474361	0.699915	SERPINI2	serpin peptidase inhibitor, clade I (pancpin), member 2
TC0100012670.hg.1	16.94	17.65	-1.64	0.005442	0.060411	RPL22	ribosomal protein L22	Multiple_Complex	6146	17.56	16.94	1.55	0.012256	0.085069	RPL22	ribosomal protein L22
TC1200007615.hg.1	12.17	12.88	-1.64	0.023599	0.131672	DIP2B	disco-interacting protein 2 homolog B	Multiple_Complex	57609	12.78	12.17	1.53	0.026492	0.132913	DIP2B	disco-interacting protein 2 homolog B
TC0500013205.hg.1	7.59	8.3	-1.64	0.020567	0.122024	CAST	calpastatin	Multiple_Complex	831	8.21	7.59	1.53	0.002686	0.038203	CAST	calpastatin
TC1100006879.hg.1	11.62	12.34	-1.64	0.000304	0.018806	PARVA	parvin, alpha	Multiple_Complex	55742	11.94	11.62	1.24	0.047204	0.187243	PARVA	parvin, alpha
TC1700010891.hg.1	5.95	6.67	-1.64	0.193774	0.437332	PLEKHM1	pleckstrin homology domain containing, family M (with RUN domain) member 1; microRNA 4315-1	Multiple_Complex	9842; 100423004	6.51	5.95	1.47	0.106651	0.305483	PLEKHM1	pleckstrin homology domain containing, family M (with RUN domain) member 1; microRNA 4315-1
TSUnmapped00000311.hg.1	7.83	8.54	-1.64	0.070643	0.248018	ZNF780A	zinc finger protein 780A	Coding	284323	8.36	7.83	1.43	0.039728	0.169141	ZNF780A	zinc finger protein 780A
TC0400008876.hg.1	7.68	8.4	-1.64	0.021494	0.125147	USP38	ubiquitin specific peptidase 38	Multiple_Complex	84640	8.2	7.68	1.43	0.057314	0.210131	USP38	ubiquitin specific peptidase 38
TC1200010201.hg.1	7.64	8.36	-1.64	0.024758	0.13536	TM7SF3	transmembrane 7 superfamily member 3	Multiple_Complex	51768	8.16	7.64	1.43	0.046965	0.186709	TM7SF3	transmembrane 7 superfamily member 3
TC0900007351.hg.1	5.32	6.03	-1.64	0.114305	0.3261	LINC01189	long intergenic non-protein coding RNA 1189	NonCoding	643648	5.83	5.32	1.43	0.127386	0.33864	LINC01189	long intergenic non-protein coding RNA 1189
TC1500010732.hg.1	3.1	3.81	-1.64	0.04816	0.198678	TRIM69	tripartite motif containing 69	Multiple_Complex	140691	3.61	3.1	1.43	0.01165	0.08274	TRIM69	tripartite motif containing 69
TC1200008184.hg.1	8.9	9.62	-1.64	0.015981	0.107072	TBC1D15	TBC1 domain family, member 15	Multiple_Complex	64786	9.37	8.9	1.38	0.170304	0.401092	TBC1D15	TBC1 domain family, member 15
TC0500013296.hg.1	5.14	5.85	-1.64	0.015582	0.105959	C1QTNF3-AMACR	C1QTNF3-AMACR readthrough (NMD candidate)	Multiple_Complex	100534612	5.59	5.14	1.37	0.040776	0.171652	C1QTNF3-AMACR	C1QTNF3-AMACR readthrough (NMD candidate)
TC0300007406.hg.1	3.54	4.25	-1.64	0.005853	0.062738	SEMA3F	sema domain, immunoglobulin domain (Ig), short basic domain, secreted, (semaphorin) 3F	Multiple_Complex	6405	3.98	3.54	1.36	0.176572	0.409994	SEMA3F	sema domain, immunoglobulin domain (Ig), short basic domain, secreted, (semaphorin) 3F
TC0500007542.hg.1	8.63	9.35	-1.64	0.005038	0.058645	NDUFAF2	NADH dehydrogenase (ubiquinone) complex I, assembly factor 2	Multiple_Complex	91942	8.99	8.63	1.28	0.030681	0.144558	NDUFAF2	NADH dehydrogenase (ubiquinone) complex I, assembly factor 2
TC0400011283.hg.1	7.81	8.53	-1.64	0.139127	0.364523	PPM1K	protein phosphatase, Mg2+/Mn2+ dependent, 1K	Multiple_Complex	152926	8.14	7.81	1.26	0.12961	0.341676	PPM1K	protein phosphatase, Mg2+/Mn2+ dependent, 1K
TC1200010798.hg.1	10.16	10.88	-1.64	0.001028	0.028724	AAAS	achalasia, adrenocortical insufficiency, alacrimia	Multiple_Complex	8086	10.38	10.16	1.16	0.004777	0.051359	AAAS	achalasia, adrenocortical insufficiency, alacrimia
TC0900007848.hg.1	4.12	4.83	-1.64	0.047135	0.196376	NXNL2	nucleoredoxin-like 2	Multiple_Complex	158046	4.42	4.12	1.24	0.657281	0.824938	NXNL2	nucleoredoxin-like 2
TC0X00011236.hg.1	2.77	3.49	-1.64	0.01351	0.098185	RAB39B	Transcript Identified by AceView, Entrez Gene ID(s) 116442	Unassigned	NA	3.05	2.77	1.21	0.27682	0.527567	RAB39B	Transcript Identified by AceView, Entrez Gene ID(s) 116442
TC1000012433.hg.1	3.59	4.3	-1.64	0.031877	0.155932	SPAG6	sperm associated antigen 6	Multiple_Complex	9576	3.81	3.59	1.17	0.448052	0.682127	SPAG6	sperm associated antigen 6
TC0100007778.hg.1	5.2	5.91	-1.64	0.105492	0.311053	TFAP2E	transcription factor AP-2 epsilon (activating enhancer binding protein 2 epsilon)	Coding	339488	5.38	5.2	1.14	0.447903	0.682046	TFAP2E	transcription factor AP-2 epsilon (activating enhancer binding protein 2 epsilon)
TC1700007100.hg.1	3.96	4.67	-1.64	0.161788	0.396167	MYO15A	myosin XVA	Multiple_Complex	51168	4.13	3.96	1.13	0.407845	0.648969	MYO15A	myosin XVA
TC0100016137.hg.1	3.36	4.07	-1.64	0.065574	0.237292	CD84	CD84 molecule	Multiple_Complex	8832	3.51	3.36	1.1	0.179252	0.413442	CD84	CD84 molecule
TC1000010912.hg.1	11.8	12.51	-1.64	0.016964	0.110467	SAR1A	secretion associated, Ras related GTPase 1A	Multiple_Complex	56681	11.93	11.8	1.09	0.501364	0.721356	SAR1A	secretion associated, Ras related GTPase 1A
TC1000007888.hg.1	10.87	11.58	-1.64	0.034393	0.163163	VPS26A	VPS26 retromer complex component A	Multiple_Complex	9559	11	10.87	1.09	0.42869	0.666512	VPS26A	VPS26 retromer complex component A
TC1900011720.hg.1	5.23	5.95	-1.64	0.056608	0.218961	HKR1	HKR1, GLI-Kruppel zinc finger family member	NonCoding	284459	5.35	5.23	1.09	0.800957	0.905871	HKR1	HKR1, GLI-Kruppel zinc finger family member
TC0300013923.hg.1	4.76	5.47	-1.64	0.218818	0.467636	IL5RA	interleukin 5 receptor, alpha	Multiple_Complex	3568	4.88	4.76	1.09	0.504051	0.723067	IL5RA	interleukin 5 receptor, alpha
TC1400010604.hg.1	3.65	4.36	-1.64	0.872143	0.943067	MIA2	melanoma inhibitory activity 2	Multiple_Complex	117153	3.77	3.65	1.09	0.393303	0.637272	MIA2	melanoma inhibitory activity 2
TC0500010928.hg.1	9.76	10.47	-1.64	0.027292	0.142737	CENPK	centromere protein K	Multiple_Complex	64105	9.81	9.76	1.03	0.7402	0.87417	CENPK	centromere protein K
TSUnmapped00000639.hg.1	3.13	3.84	-1.64	0.0867	0.278996	SERTAD4	SERTA domain containing 4	Coding	56256	3.11	3.13	-1.01	0.549139	0.754505	SERTAD4	SERTA domain containing 4
TC0500009423.hg.1	9.38	10.1	-1.64	0.09673	0.296712	NPM1	Zhang2013 ALT_ACCEPTOR, ALT_DONOR, coding, INTERNAL, intronic best transcript NM_002520	NonCoding	NA	9.35	9.38	-1.02	0.538497	0.746827	NPM1	Zhang2013 ALT_ACCEPTOR, ALT_DONOR, coding, INTERNAL, intronic best transcript NM_002520
TC0900007472.hg.1	3.95	4.67	-1.64	0.023386	0.130725	ANKRD20A1	ankyrin repeat domain 20 family, member A1	Multiple_Complex	84210	3.89	3.95	-1.05	0.306369	0.558827	ANKRD20A1	ankyrin repeat domain 20 family, member A1
TC1600008739.hg.1	4.65	5.37	-1.64	0.210086	0.458386	FOXL1	forkhead box L1	Coding	2300	4.54	4.65	-1.08	0.877592	0.944673	FOXL1	forkhead box L1
TC0500012388.hg.1	8.09	8.81	-1.64	0.008788	0.077343	DPYSL3	dihydropyrimidinase-like 3	Multiple_Complex	1809	7.94	8.09	-1.11	0.825002	0.918868	DPYSL3	dihydropyrimidinase-like 3
TC1200009254.hg.1	4.09	4.81	-1.64	0.051358	0.206435	DNAH10	dynein, axonemal, heavy chain 10	Multiple_Complex	196385	3.84	4.09	-1.19	0.315004	0.566416	DNAH10	dynein, axonemal, heavy chain 10
TC1100013000.hg.1	5.69	6.41	-1.64	0.03138	0.15445	CLP1	Transcript Identified by AceView, Entrez Gene ID(s) 10978; novel transcript, sense overlapping CLP1	NonCoding	NA	4.98	5.69	-1.63	0.697667	0.849939	CLP1	Transcript Identified by AceView, Entrez Gene ID(s) 10978; novel transcript, sense overlapping CLP1
TC0200013779.hg.1	5.3	6.01	-1.64	0.131366	0.353561	ST6GAL2	ST6 beta-galactosamide alpha-2,6-sialyltranferase 2	Multiple_Complex	84620	4.37	5.3	-1.9	0.056599	0.208867	ST6GAL2	ST6 beta-galactosamide alpha-2,6-sialyltranferase 2
TC1900007511.hg.1	7.03	7.74	-1.63	0.002428	0.041277	ZNF714	zinc finger protein 714; vomeronasal 1 receptor 81 pseudogene	Multiple_Complex	148206; 100312826	8.34	7.03	2.46	0.000426	0.016632	ZNF714	zinc finger protein 714; vomeronasal 1 receptor 81 pseudogene
TC0600012747.hg.1	5.58	6.28	-1.63	0.0995	0.301169	CD24	CD24 molecule	Multiple_Complex	100133941	7.11	5.58	2.89	0.009726	0.07469	CD24	CD24 molecule
TC1400007695.hg.1	9.24	9.95	-1.63	0.001798	0.035969	EIF2B2	eukaryotic translation initiation factor 2B, subunit 2 beta, 39kDa	Multiple_Complex	8892	10.42	9.24	2.26	0.000285	0.014065	EIF2B2	eukaryotic translation initiation factor 2B, subunit 2 beta, 39kDa
TC1900008363.hg.1	3.13	3.83	-1.63	0.001381	0.031838	IGFL2	IGF like family member 2	Multiple_Complex	147920	3.58	3.13	1.36	0.002471	0.036871	IGFL2	IGF like family member 2
TC0500007966.hg.1	8.84	9.54	-1.63	0.012204	0.092787	XRCC4	X-ray repair complementing defective repair in Chinese hamster cells 4	Multiple_Complex	7518	9.91	8.84	2.09	9.6e-05	0.009217	XRCC4	X-ray repair complementing defective repair in Chinese hamster cells 4
TC1200009994.hg.1	4.26	4.97	-1.63	0.073052	0.252185	LINC01559	long intergenic non-protein coding RNA 1559	Multiple_Complex	283422	5.27	4.26	2.01	0.029898	0.142404	LINC01559	long intergenic non-protein coding RNA 1559
TC0X00010591.hg.1	3.96	4.67	-1.63	0.388006	0.634827	API5L1	Transcript Identified by AceView, Entrez Gene ID(s) 642812	Unassigned	NA	4.96	3.96	1.99	0.281464	0.532798	API5L1	Transcript Identified by AceView, Entrez Gene ID(s) 642812
TC1700012194.hg.1	8.87	9.58	-1.63	0.008378	0.075252	ZNF286A	zinc finger protein 286A	Multiple_Complex	57335	9.86	8.87	1.97	0.004514	0.04994	ZNF286A	zinc finger protein 286A
TC0900011840.hg.1	8.93	9.63	-1.63	0.019873	0.119854	MED22	mediator complex subunit 22	Multiple_Complex	6837	9.78	8.93	1.8	0.001473	0.028718	MED22	mediator complex subunit 22
TC1400007445.hg.1	5.04	5.75	-1.63	0.010231	0.083977	PLEKHG3	pleckstrin homology domain containing, family G (with RhoGef domain) member 3	Multiple_Complex	26030	5.89	5.04	1.8	0.016758	0.101791	PLEKHG3	pleckstrin homology domain containing, family G (with RhoGef domain) member 3
TC2200007327.hg.1	9.63	10.34	-1.63	0.018852	0.116941	POLR2F	polymerase (RNA) II (DNA directed) polypeptide F; microRNA 4534; microRNA 6820	Multiple_Complex	5435; 100616146; 102465492	10.46	9.63	1.77	0.000892	0.022366	POLR2F	polymerase (RNA) II (DNA directed) polypeptide F; microRNA 4534; microRNA 6820
TC1400010715.hg.1	7.9	8.61	-1.63	0.034118	0.162254	AJUBA	ajuba LIM protein	Multiple_Complex	84962	8.68	7.9	1.72	0.036808	0.161491	AJUBA	ajuba LIM protein
TC1900011915.hg.1	9.35	10.05	-1.63	0.032283	0.157078	ZNF737	zinc finger protein 737	Multiple_Complex	100129842	10.12	9.35	1.71	0.012917	0.087782	ZNF737	zinc finger protein 737
TC0500013301.hg.1	6.82	7.52	-1.63	0.015802	0.106522	DAB2	Dab, mitogen-responsive phosphoprotein, homolog 2 (Drosophila)	Multiple_Complex	1601	7.59	6.82	1.71	0.106642	0.305483	DAB2	Dab, mitogen-responsive phosphoprotein, homolog 2 (Drosophila)
TC1100007293.hg.1	10.6	11.31	-1.63	0.008893	0.077756	LDLRAD3	low density lipoprotein receptor class A domain containing 3	Multiple_Complex	143458	11.35	10.6	1.68	0.003152	0.041144	LDLRAD3	low density lipoprotein receptor class A domain containing 3
TC1200010281.hg.1	12.89	13.6	-1.63	0.034345	0.163009	FAM60A	family with sequence similarity 60, member A	Multiple_Complex	58516	13.58	12.89	1.61	0.001048	0.024184	FAM60A	family with sequence similarity 60, member A
TC0300006956.hg.1	5.92	6.62	-1.63	0.032873	0.158589	GPD1L	glycerol-3-phosphate dehydrogenase 1-like	Multiple_Complex	23171	6.58	5.92	1.58	0.187312	0.423962	GPD1L	glycerol-3-phosphate dehydrogenase 1-like
TC0300009010.hg.1	9.87	10.58	-1.63	0.045123	0.192126	RNF7	ring finger protein 7	Multiple_Complex	9616	10.51	9.87	1.56	0.057242	0.209977	RNF7	ring finger protein 7
TC1500009452.hg.1	6.51	7.21	-1.63	0.018853	0.116941	GNB5	guanine nucleotide binding protein (G protein), beta 5	Multiple_Complex	10681	7.1	6.51	1.5	0.055749	0.206904	GNB5	guanine nucleotide binding protein (G protein), beta 5
TC0400007247.hg.1	6.09	6.8	-1.63	0.073664	0.253439	PTTG2	pituitary tumor-transforming 2	Coding	10744	6.66	6.09	1.49	0.180041	0.414273	PTTG2	pituitary tumor-transforming 2
TC0300006491.hg.1	7.33	8.04	-1.63	0.031358	0.15445	EDEM1	ER degradation enhancer, mannosidase alpha-like 1	Multiple_Complex	9695	7.87	7.33	1.45	0.022645	0.121303	EDEM1	ER degradation enhancer, mannosidase alpha-like 1
TC0500012425.hg.1	11.94	12.64	-1.63	0.015567	0.105959	CSNK1A1	casein kinase 1, alpha 1	Multiple_Complex	1452	12.47	11.94	1.44	0.010294	0.077363	CSNK1A1	casein kinase 1, alpha 1
TC2000007251.hg.1	6.62	7.32	-1.63	0.009716	0.081626	MYL9	myosin light chain 9	Multiple_Complex	10398	7.14	6.62	1.43	0.025816	0.130898	MYL9	myosin light chain 9
TC0300010841.hg.1	3.48	4.18	-1.63	0.192513	0.435735	LYZL4	lysozyme-like 4	Multiple_Complex	131375	4	3.48	1.43	0.555347	0.759268	LYZL4	lysozyme-like 4
TC1400007201.hg.1	9.31	10.01	-1.63	0.18116	0.421377	CDKN3	cyclin-dependent kinase inhibitor 3	Multiple_Complex	1033	9.77	9.31	1.38	0.125663	0.335894	CDKN3	cyclin-dependent kinase inhibitor 3
TSUnmapped00000380.hg.1	14.63	15.33	-1.63	0.000718	0.025115	FBL	fibrillarin	Coding	2091	14.9	14.63	1.2	0.133561	0.347562	FBL	fibrillarin
TC1700007930.hg.1	12.69	13.39	-1.63	0.03377	0.161495	RPL27	ribosomal protein L27	Multiple_Complex	6155	13.12	12.69	1.35	0.043282	0.177657	RPL27	ribosomal protein L27
TC1200009620.hg.1	3.89	4.59	-1.63	0.300361	0.555932	NRIP2	nuclear receptor interacting protein 2	Coding	83714	4.26	3.89	1.3	0.240133	0.487585	NRIP2	nuclear receptor interacting protein 2
TC0400008984.hg.1	16.35	17.05	-1.63	0.011014	0.08782	RPS3A	ribosomal protein S3A; small nucleolar RNA, C/D box 73A	Multiple_Complex	6189; 8944	16.72	16.35	1.29	0.031371	0.146493	RPS3A	ribosomal protein S3A; small nucleolar RNA, C/D box 73A
TC0100007127.hg.1	3.33	4.03	-1.63	0.059681	0.225319	ACTL8	actin-like 8	Multiple_Complex	81569	3.66	3.33	1.26	0.516663	0.73248	ACTL8	actin-like 8
TC1600010375.hg.1	10.7	11.41	-1.63	0.145561	0.373803	CRNDE	colorectal neoplasia differentially expressed (non-protein coding)	Multiple_Complex	643911	11.02	10.7	1.25	0.102951	0.298996	CRNDE	colorectal neoplasia differentially expressed (non-protein coding)
TC1700010088.hg.1	3.48	4.18	-1.63	0.022574	0.128567	NATD1	N-acetyltransferase domain containing 1	Multiple_Complex	256302	3.79	3.48	1.24	0.047567	0.188164	NATD1	N-acetyltransferase domain containing 1
TC0500008541.hg.1	3.69	4.39	-1.63	0.018973	0.117206	TEX43	testis expressed 43	Multiple_Complex	389320	3.97	3.69	1.22	0.296112	0.547501	TEX43	testis expressed 43
TC0500008830.hg.1	11.33	12.04	-1.63	0.00198	0.037583	UBE2D2	ubiquitin conjugating enzyme E2D 2	Multiple_Complex	7322	11.51	11.33	1.13	0.348168	0.598428	UBE2D2	ubiquitin conjugating enzyme E2D 2
TC0300009167.hg.1	8.32	9.02	-1.63	0.011901	0.091439	EIF2A	eukaryotic translation initiation factor 2A, 65kDa	Multiple_Complex	83939	8.58	8.32	1.2	0.21394	0.457416	EIF2A	eukaryotic translation initiation factor 2A, 65kDa
TC1900007355.hg.1	10.83	11.53	-1.63	0.16667	0.403214	CCDC124	coiled-coil domain containing 124	Multiple_Complex	115098	11.09	10.83	1.19	0.872795	0.942445	CCDC124	coiled-coil domain containing 124
TSUnmapped00000397.hg.1	10.24	10.95	-1.63	0.000522	0.02219	EIF3F	Eukaryotic translation initiation factor 3 subunit F [Source:UniProtKB/Swiss-Prot;Acc:O00303]	Coding	NA	10.29	10.24	1.03	0.689263	0.844404	EIF3F	Eukaryotic translation initiation factor 3 subunit F [Source:UniProtKB/Swiss-Prot;Acc:O00303]
TC0500008849.hg.1	6.98	7.68	-1.63	0.086679	0.278975	CYSTM1	cysteine-rich transmembrane module containing 1	Multiple_Complex	84418	7.13	6.98	1.11	0.739298	0.87358	CYSTM1	cysteine-rich transmembrane module containing 1
TC1200012663.hg.1	6.98	7.68	-1.63	0.148344	0.377758	RAB3IP	RAB3A interacting protein	Multiple_Complex	117177	7.1	6.98	1.09	0.53048	0.74122	RAB3IP	RAB3A interacting protein
TC1100008664.hg.1	10.31	11.02	-1.63	0.019201	0.118003	C11orf73	chromosome 11 open reading frame 73	Multiple_Complex	51501	10.41	10.31	1.07	0.402565	0.64468	C11orf73	chromosome 11 open reading frame 73
TC0500009342.hg.1	5.4	6.11	-1.63	0.010034	0.083155	TENM2	teneurin transmembrane protein 2	Multiple_Complex	57451	5.49	5.4	1.07	0.519497	0.734584	TENM2	teneurin transmembrane protein 2
TC1000012516.hg.1	4.81	5.52	-1.63	0.006682	0.066753	AKR1C2	aldo-keto reductase family 1, member C2	Multiple_Complex	1646	4.87	4.81	1.04	0.613823	0.798708	AKR1C2	aldo-keto reductase family 1, member C2
TC0300008782.hg.1	8.53	9.24	-1.63	0.002446	0.041502	IFT122	intraflagellar transport 122	Multiple_Complex	55764	8.38	8.53	-1.11	0.102831	0.298818	IFT122	intraflagellar transport 122
TC0500011212.hg.1	12.73	13.43	-1.63	0.045864	0.194061	TBCA	tubulin folding cofactor A	Multiple_Complex	6902	12.75	12.73	1.01	0.904353	0.957146	TBCA	tubulin folding cofactor A
TC2100006960.hg.1	10.24	10.95	-1.63	0.017147	0.111109	IFNAR1	interferon (alpha, beta and omega) receptor 1	Multiple_Complex	3454	10.23	10.24	-1.01	0.547318	0.753554	IFNAR1	interferon (alpha, beta and omega) receptor 1
TC0400011616.hg.1	5.82	6.53	-1.63	0.126653	0.346401	TIFA	TRAF-interacting protein with forkhead-associated domain	Coding	92610	5.8	5.82	-1.02	0.963384	0.984252	TIFA	TRAF-interacting protein with forkhead-associated domain
TC0100009846.hg.1	3.99	4.69	-1.63	0.176478	0.415498	PDE4DIP	Transcript Identified by AceView, Entrez Gene ID(s) 9659	Unassigned	NA	3.95	3.99	-1.02	0.572059	0.771279	PDE4DIP	Transcript Identified by AceView, Entrez Gene ID(s) 9659
TC0X00011288.hg.1	3.3	4.01	-1.63	0.112891	0.323788	GAGE12I	G antigen 12I; G antigen 12F	Coding	26748; 100008586	3.26	3.3	-1.03	0.991763	0.997324	GAGE12I	G antigen 12I; G antigen 12F
TC0500011263.hg.1	3.99	4.69	-1.63	0.030636	0.152492	SERINC5	Memczak2013 ALT_ACCEPTOR, ALT_DONOR, coding, INTERNAL, intronic best transcript NM_001174072	NonCoding	NA	3.93	3.99	-1.04	0.560365	0.762768	SERINC5	Memczak2013 ALT_ACCEPTOR, ALT_DONOR, coding, INTERNAL, intronic best transcript NM_001174072
TC0X00011274.hg.1	5.16	5.86	-1.63	0.085622	0.276903	TCEANC	transcription elongation factor A (SII) N-terminal and central domain containing	Multiple_Complex	170082	5.06	5.16	-1.07	0.585098	0.780076	TCEANC	transcription elongation factor A (SII) N-terminal and central domain containing
TC0300010664.hg.1	7.45	8.15	-1.63	0.007362	0.070489	GLB1	galactosidase beta 1; transmembrane protein with metallophosphoesterase domain	Multiple_Complex	2720; 643853	7.29	7.45	-1.12	0.847305	0.929494	GLB1	galactosidase beta 1; transmembrane protein with metallophosphoesterase domain
TC1300009273.hg.1	11.13	11.84	-1.63	0.023971	0.132852	COMMD6	COMM domain containing 6	Multiple_Complex	170622	10.94	11.13	-1.14	0.685299	0.842082	COMMD6	COMM domain containing 6
TC0400008668.hg.1	8.43	9.13	-1.63	0.026768	0.1412	LARP1B	La ribonucleoprotein domain family, member 1B	Multiple_Complex	55132	7.75	8.43	-1.6	0.029772	0.142131	LARP1B	La ribonucleoprotein domain family, member 1B
TC1100013161.hg.1	10.79	11.49	-1.62	0.002283	0.039879	CD59	CD59 molecule, complement regulatory protein	Multiple_Complex	966	12.05	10.79	2.4	0.000181	0.011711	CD59	CD59 molecule, complement regulatory protein
TC1200006649.hg.1	13.28	13.97	-1.62	0.018361	0.115351	TPI1	triosephosphate isomerase 1	Multiple_Complex	7167	14.55	13.28	2.41	0.001025	0.023921	TPI1	triosephosphate isomerase 1
TC1100008067.hg.1	12.08	12.78	-1.62	0.001295	0.031175	RAB1B	RAB1B, member RAS oncogene family	Multiple_Complex	81876	13.22	12.08	2.21	0.000611	0.019129	RAB1B	RAB1B, member RAS oncogene family
TC0300013788.hg.1	7.27	7.97	-1.62	0.015215	0.104391	ARPC4-TTLL3	ARPC4-TTLL3 readthrough	Coding	100526693	8.46	7.27	2.28	0.004565	0.050313	ARPC4-TTLL3	ARPC4-TTLL3 readthrough
TC1100011058.hg.1	15.46	16.16	-1.62	0.00184	0.036338	FTH1	ferritin, heavy polypeptide 1	Multiple_Complex	2495	16.39	15.46	1.9	0.001333	0.027103	FTH1	ferritin, heavy polypeptide 1
TC0600008630.hg.1	11.33	12.02	-1.62	0.046747	0.195712	TTK	TTK protein kinase	Multiple_Complex	7272	12.31	11.33	1.98	0.001893	0.032686	TTK	TTK protein kinase
TC0200008047.hg.1	9.57	10.27	-1.62	0.013581	0.098541	ALMS1	Alstrom syndrome protein 1	Multiple_Complex	7840	10.56	9.57	1.98	0.001121	0.025173	ALMS1	Alstrom syndrome protein 1
TC0200010252.hg.1	10.61	11.3	-1.62	0.002621	0.043105	ASNSD1	asparagine synthetase domain containing 1	Multiple_Complex	54529	11.37	10.61	1.7	0.000197	0.012327	ASNSD1	asparagine synthetase domain containing 1
TC1900010334.hg.1	7.77	8.47	-1.62	0.015871	0.1067	TSHZ3	teashirt zinc finger homeobox 3	Multiple_Complex	57616	8.7	7.77	1.9	0.005863	0.057002	TSHZ3	teashirt zinc finger homeobox 3
TC1600008646.hg.1	5.46	6.16	-1.62	0.064504	0.234686	ATP2C2	ATPase, Ca++ transporting, type 2C, member 2	Multiple_Complex	9914	6.34	5.46	1.84	0.014154	0.092584	ATP2C2	ATPase, Ca++ transporting, type 2C, member 2
TC1700010214.hg.1	5.21	5.9	-1.62	0.156923	0.389356	FAM222B	family with sequence similarity 222, member B	Multiple_Complex	55731	6.05	5.21	1.79	0.126042	0.336425	FAM222B	family with sequence similarity 222, member B
TC1200009452.hg.1	3.88	4.58	-1.62	0.40059	0.645664	MMP17	matrix metallopeptidase 17 (membrane-inserted)	Multiple_Complex	4326	4.67	3.88	1.73	0.342985	0.594035	MMP17	matrix metallopeptidase 17 (membrane-inserted)
TC0300008346.hg.1	7.3	8	-1.62	0.001545	0.033542	SLC35A5	solute carrier family 35, member A5	Multiple_Complex	55032	7.67	7.3	1.3	0.042773	0.176418	SLC35A5	solute carrier family 35, member A5
TC1700007319.hg.1	11.69	12.39	-1.62	0.01485	0.103242	WSB1	WD repeat and SOCS box containing 1	Multiple_Complex	26118	12.37	11.69	1.6	0.020534	0.113913	WSB1	WD repeat and SOCS box containing 1
TC1700007288.hg.1	3.71	4.41	-1.62	0.589215	0.784596	FAM27L	family with sequence similarity 27-like	Multiple_Complex	284123	4.38	3.71	1.59	0.114707	0.319181	FAM27L	family with sequence similarity 27-like
TC1900009227.hg.1	8.1	8.79	-1.62	0.096662	0.296712	LSM7	LSM7 homolog, U6 small nuclear RNA and mRNA degradation associated	Multiple_Complex	51690	8.71	8.1	1.53	0.181842	0.416683	LSM7	LSM7 homolog, U6 small nuclear RNA and mRNA degradation associated
TC1700007997.hg.1	10.33	11.03	-1.62	0.006638	0.066497	GRN	granulin	Multiple_Complex	2896	10.89	10.33	1.48	0.040485	0.170896	GRN	granulin
TC1100007514.hg.1	3.28	3.97	-1.62	0.152914	0.383994	OR4B1	olfactory receptor, family 4, subfamily B, member 1	Coding	119765	3.69	3.28	1.33	0.122191	0.33134	OR4B1	olfactory receptor, family 4, subfamily B, member 1
TC1700010190.hg.1	8.3	9	-1.62	0.040429	0.179526	IFT20	intraflagellar transport 20	Multiple_Complex	90410	8.7	8.3	1.32	0.052047	0.198844	IFT20	intraflagellar transport 20
TC1900008727.hg.1	3.29	3.99	-1.62	0.916695	0.964403	ERVV-2	endogenous retrovirus group V, member 2	Coding	100271846	3.64	3.29	1.28	0.918792	0.963509	ERVV-2	endogenous retrovirus group V, member 2
TC0X00011326.hg.1	9.14	9.83	-1.62	0.01392	0.099489	HPRT1	hypoxanthine phosphoribosyltransferase 1	Multiple_Complex	3251	9.48	9.14	1.27	0.060038	0.216347	HPRT1	hypoxanthine phosphoribosyltransferase 1
TC1600011389.hg.1	5.24	5.93	-1.62	0.215159	0.463186	TP53TG3C	TP53 target 3C	Multiple_Complex	653550	5.56	5.24	1.26	0.501958	0.721774	TP53TG3C	TP53 target 3C
TC0700011982.hg.1	8.96	9.65	-1.62	0.00409	0.053636	GATS	GATS, stromal antigen 3 opposite strand	Multiple_Complex	352954	9.24	8.96	1.22	0.065285	0.228275	GATS	GATS, stromal antigen 3 opposite strand
TC0200016666.hg.1	3.57	4.26	-1.62	0.486675	0.71204	LHCGR	luteinizing hormone/choriogonadotropin receptor	Multiple_Complex	3973	3.84	3.57	1.21	0.775347	0.892823	LHCGR	luteinizing hormone/choriogonadotropin receptor
TC0500012166.hg.1	9.63	10.33	-1.62	0.005781	0.062402	CDC25C	cell division cycle 25C	Multiple_Complex	995	9.88	9.63	1.19	0.561694	0.763832	CDC25C	cell division cycle 25C
TC2000009239.hg.1	4.01	4.71	-1.62	0.248595	0.502963	WFDC10B	WAP four-disulfide core domain 10B	Coding	280664	4.25	4.01	1.18	0.715303	0.859678	WFDC10B	WAP four-disulfide core domain 10B
TC2100007318.hg.1	9.23	9.93	-1.62	0.049775	0.202922	RRP1B	ribosomal RNA processing 1B	Multiple_Complex	23076	9.45	9.23	1.16	0.034555	0.155134	RRP1B	ribosomal RNA processing 1B
TC1100011719.hg.1	12.34	13.04	-1.62	0.005646	0.061494	CLNS1A	chloride channel, nucleotide-sensitive, 1A	Multiple_Complex	1207	12.54	12.34	1.14	0.287951	0.539151	CLNS1A	chloride channel, nucleotide-sensitive, 1A
TC1900011793.hg.1	8.69	9.38	-1.62	0.008948	0.077959	ZNF808	zinc finger protein 808; ribosomal protein L39 pseudogene 34	Multiple_Complex	388558; 100271523	8.88	8.69	1.14	0.08408	0.265237	ZNF808	zinc finger protein 808; ribosomal protein L39 pseudogene 34
TC0500011742.hg.1	4.54	5.23	-1.62	0.057755	0.221163	TRIM36	tripartite motif containing 36	Multiple_Complex	55521	4.71	4.54	1.13	0.289773	0.540943	TRIM36	tripartite motif containing 36
TC1000008758.hg.1	6.96	7.66	-1.62	0.382245	0.629637	CNNM2	cyclin and CBS domain divalent metal cation transport mediator 2	Multiple_Complex	54805	7.01	6.96	1.04	0.531382	0.742099	CNNM2	cyclin and CBS domain divalent metal cation transport mediator 2
TC0400011402.hg.1	10.01	10.72	-1.62	0.081044	0.267329	ADH5	alcohol dehydrogenase 5 (class III), chi polypeptide	Multiple_Complex	128	10.06	10.01	1.03	0.444222	0.67936	ADH5	alcohol dehydrogenase 5 (class III), chi polypeptide
TC0X00007568.hg.1	9.68	10.37	-1.62	0.01948	0.118428	TAF1	TAF1 RNA polymerase II, TATA box binding protein (TBP)-associated factor, 250kDa	Multiple_Complex	6872	9.72	9.68	1.03	0.628344	0.807182	TAF1	TAF1 RNA polymerase II, TATA box binding protein (TBP)-associated factor, 250kDa
TC0500008784.hg.1	4.3	5	-1.62	0.007515	0.07129	REEP2	receptor accessory protein 2	Multiple_Complex	51308	4.35	4.3	1.03	0.626739	0.806473	REEP2	receptor accessory protein 2
TSUnmapped00000100.hg.1	8.92	9.61	-1.62	0.011407	0.08976	ZNF780B	zinc finger protein 780B	Coding	163131	8.86	8.92	-1.04	0.799031	0.905028	ZNF780B	zinc finger protein 780B
TC1200007794.hg.1	2.88	3.57	-1.62	0.092837	0.290401	OR6C76	olfactory receptor, family 6, subfamily C, member 76	Coding	390326	2.78	2.88	-1.07	0.837795	0.92538	OR6C76	olfactory receptor, family 6, subfamily C, member 76
TC1100013014.hg.1	4.27	4.97	-1.62	0.101821	0.30529	MS4A7	membrane-spanning 4-domains, subfamily A, member 7	Multiple_Complex	58475	4.04	4.27	-1.17	0.516958	0.732635	MS4A7	membrane-spanning 4-domains, subfamily A, member 7
TC0300014028.hg.1	4.87	5.57	-1.62	0.264631	0.519792	RETNLB	resistin like beta	Coding	84666	4.36	4.87	-1.43	0.199345	0.440234	RETNLB	resistin like beta
TC1900011688.hg.1	8.08	8.77	-1.61	0.001516	0.03342	NDUFA13	NADH dehydrogenase (ubiquinone) 1 alpha subcomplex, 13	Multiple_Complex	51079	8.68	8.08	1.51	0.008082	0.067444	NDUFA13	NADH dehydrogenase (ubiquinone) 1 alpha subcomplex, 13
TC0200006627.hg.1	6.27	6.96	-1.61	0.040224	0.178916	ID2	inhibitor of DNA binding 2, dominant negative helix-loop-helix protein	Multiple_Complex	3398	9.53	6.27	9.57	0.000114	0.009831	ID2	inhibitor of DNA binding 2, dominant negative helix-loop-helix protein
TC1200010130.hg.1	6.26	6.95	-1.61	0.406558	0.650639	SOX5	SRY box 5	Multiple_Complex	6660	7.83	6.26	2.96	0.011958	0.0839	SOX5	SRY box 5
TC1100013191.hg.1	6.37	7.05	-1.61	0.016986	0.110534	POLD4	polymerase (DNA-directed), delta 4, accessory subunit	Multiple_Complex	57804	7.71	6.37	2.53	0.019696	0.111284	POLD4	polymerase (DNA-directed), delta 4, accessory subunit
TC0100013545.hg.1	11.6	12.28	-1.61	0.018938	0.117167	SDC3	syndecan 3	Multiple_Complex	9672	12.86	11.6	2.4	0.000901	0.02248	SDC3	syndecan 3
TC0900011659.hg.1	6.93	7.61	-1.61	0.098769	0.299778	C9orf114	chromosome 9 open reading frame 114	Multiple_Complex	51490	8.16	6.93	2.36	0.013998	0.09197	C9orf114	chromosome 9 open reading frame 114
TC0600013126.hg.1	7.81	8.49	-1.61	0.012229	0.092873	PTPRK	protein tyrosine phosphatase, receptor type, K	Multiple_Complex	5796	9.03	7.81	2.33	0.011419	0.081748	PTPRK	protein tyrosine phosphatase, receptor type, K
TC2200008495.hg.1	4.28	4.97	-1.61	0.192464	0.435701	C22orf24	chromosome 22 open reading frame 24	Multiple_Complex	25775	5.44	4.28	2.23	0.22578	0.470147	C22orf24	chromosome 22 open reading frame 24
TC2200008886.hg.1	10.99	11.68	-1.61	0.007139	0.06954	CYB5R3	cytochrome b5 reductase 3	Multiple_Complex	1727	12.14	10.99	2.22	0.00053	0.017965	CYB5R3	cytochrome b5 reductase 3
TC1200010336.hg.1	6.91	7.59	-1.61	0.023774	0.132221	YARS2	tyrosyl-tRNA synthetase 2, mitochondrial	Multiple_Complex	51067	8.05	6.91	2.21	0.003132	0.041047	YARS2	tyrosyl-tRNA synthetase 2, mitochondrial
TC1300008720.hg.1	7.69	8.37	-1.61	0.007387	0.070672	MTRF1	mitochondrial translational release factor 1	Multiple_Complex	9617	8.76	7.69	2.1	0.001914	0.032761	MTRF1	mitochondrial translational release factor 1
TC0300013847.hg.1	9.38	10.07	-1.61	0.014429	0.101499	PPP4R2	protein phosphatase 4, regulatory subunit 2	Multiple_Complex	151987	10.34	9.38	1.94	0.002195	0.034983	PPP4R2	protein phosphatase 4, regulatory subunit 2
TC1100007876.hg.1	12.26	12.94	-1.61	0.657102	0.826164	TMEM179B	transmembrane protein 179B; microRNA 6748	Multiple_Complex	374395; 102465448	13.04	12.26	1.72	0.091876	0.279352	TMEM179B	transmembrane protein 179B; microRNA 6748
TC0X00011415.hg.1	7.51	8.19	-1.61	0.013033	0.09616	NAA10	N(alpha)-acetyltransferase 10, NatA catalytic subunit	Multiple_Complex	8260	8.25	7.51	1.68	0.000394	0.016331	NAA10	N(alpha)-acetyltransferase 10, NatA catalytic subunit
TC0900012212.hg.1	7.27	7.96	-1.61	0.379527	0.62753	PLIN2	perilipin 2	Multiple_Complex	123	8	7.27	1.65	0.048611	0.190499	PLIN2	perilipin 2
TC0100013153.hg.1	6.67	7.36	-1.61	0.022662	0.128793	TMCO4	transmembrane and coiled-coil domains 4	Multiple_Complex	255104	7.38	6.67	1.63	0.052174	0.199222	TMCO4	transmembrane and coiled-coil domains 4
TC1900009943.hg.1	7.42	8.11	-1.61	0.038168	0.173694	HAUS8	HAUS augmin like complex subunit 8	Multiple_Complex	93323	8.11	7.42	1.62	0.053254	0.201907	HAUS8	HAUS augmin like complex subunit 8
TC1900008254.hg.1	7.34	8.03	-1.61	0.004064	0.053528	ZNF234	zinc finger protein 234	Multiple_Complex	10780	8.02	7.34	1.6	0.027221	0.135554	ZNF234	zinc finger protein 234
TC0X00011308.hg.1	14.3	14.99	-1.61	0.016847	0.109965	RPL36A	ribosomal protein L36a	Multiple_Complex	6173	14.97	14.3	1.59	0.012722	0.086839	RPL36A	ribosomal protein L36a
TSUnmapped00000599.hg.1	3.94	4.63	-1.61	0.125501	0.344389	PRAMEF8	PRAME family member 8	Coding	391002	4.6	3.94	1.57	0.096479	0.28808	PRAMEF8	PRAME family member 8
TC0500009161.hg.1	6.1	6.79	-1.61	0.026871	0.141374	SAP30L	SAP30-like	Multiple_Complex	79685	6.72	6.1	1.54	0.028241	0.137535	SAP30L	SAP30-like
TC1700008228.hg.1	3.61	4.29	-1.61	0.003149	0.047103	ITGA3	integrin alpha 3	Multiple_Complex	3675	4.07	3.61	1.37	0.056103	0.207679	ITGA3	integrin alpha 3
TC1200009959.hg.1	8.05	8.74	-1.61	0.04749	0.197129	LRP6	LDL receptor related protein 6	Multiple_Complex	4040	8.59	8.05	1.45	0.088513	0.273306	LRP6	LDL receptor related protein 6
TC1100007185.hg.1	7.66	8.34	-1.61	0.024331	0.133979	ELP4	elongator acetyltransferase complex subunit 4	Multiple_Complex	26610	8.17	7.66	1.43	0.047418	0.187831	ELP4	elongator acetyltransferase complex subunit 4
TC1900009754.hg.1	7.02	7.71	-1.61	0.010504	0.085259	DNASE2	deoxyribonuclease II, lysosomal	Multiple_Complex	1777	7.53	7.02	1.43	0.053044	0.201398	DNASE2	deoxyribonuclease II, lysosomal
TC1100009014.hg.1	3.92	4.6	-1.61	0.366556	0.617588	C11orf53	chromosome 11 open reading frame 53	Coding	341032	4.39	3.92	1.39	0.140817	0.35901	C11orf53	chromosome 11 open reading frame 53
TC1700009256.hg.1	12.47	13.16	-1.61	0.0006	0.023452	NARF	nuclear prelamin A recognition factor	Multiple_Complex	26502	12.78	12.47	1.24	0.101534	0.296247	NARF	nuclear prelamin A recognition factor
TC0300009168.hg.1	12.68	13.36	-1.61	0.01303	0.09616	SELT	selenoprotein T; SELT protein; Selenoprotein T; cDNA FLJ90525 fis, clone NT2RP4001001, highly similar to Selenoprotein T [Source:UniProtKB/TrEMBL;Acc:Q6IAK0]; Transcript Identified by AceView, Entrez Gene ID(s) 51714	Multiple_Complex	51714	13.09	12.68	1.33	0.015468	0.097432	SELT	selenoprotein T; SELT protein; Selenoprotein T; cDNA FLJ90525 fis, clone NT2RP4001001, highly similar to Selenoprotein T [Source:UniProtKB/TrEMBL;Acc:Q6IAK0]; Transcript Identified by AceView, Entrez Gene ID(s) 51714
TC0X00010926.hg.1	10.02	10.71	-1.61	0.036565	0.169218	MAP7D3	MAP7 domain containing 3	Multiple_Complex	79649	10.42	10.02	1.32	0.137604	0.353538	MAP7D3	MAP7 domain containing 3
TC0200010784.hg.1	3.28	3.97	-1.61	0.372146	0.62218	RUFY4	RUN and FYVE domain containing 4	Multiple_Complex	285180	3.68	3.28	1.32	0.777181	0.893923	RUFY4	RUN and FYVE domain containing 4
TC0500011225.hg.1	7.44	8.13	-1.61	0.007638	0.071694	LHFPL2	lipoma HMGIC fusion partner-like 2	Multiple_Complex	10184	7.79	7.44	1.28	0.008665	0.070221	LHFPL2	lipoma HMGIC fusion partner-like 2
TC0400007360.hg.1	3.32	4.01	-1.61	0.004742	0.056872	DCAF4L1	DDB1 and CUL4 associated factor 4-like 1	Coding	285429	3.67	3.32	1.28	0.201673	0.442414	DCAF4L1	DDB1 and CUL4 associated factor 4-like 1
TC1200012808.hg.1	6.36	7.05	-1.61	0.003229	0.047559	R3HDM2	R3H domain containing 2	Multiple_Complex	22864	6.56	6.36	1.15	0.083101	0.263491	R3HDM2	R3H domain containing 2
TC0300013804.hg.1	6.56	7.25	-1.61	0.005407	0.060371	OXSM	3-oxoacyl-ACP synthase, mitochondrial	Multiple_Complex	54995	6.8	6.56	1.18	0.039572	0.168841	OXSM	3-oxoacyl-ACP synthase, mitochondrial
TC2100008560.hg.1	10.76	11.44	-1.61	0.003328	0.048068	DONSON	downstream neighbor of SON; crystallin zeta like 1	Multiple_Complex	29980; 9946	9.71	10.76	-2.06	1.5e-05	0.005258	DONSON	downstream neighbor of SON; crystallin zeta like 1
TC0400008384.hg.1	4.75	5.44	-1.61	0.275987	0.53184	PLA2G12A	Memczak2013 ANTISENSE, CDS, coding, INTERNAL best transcript NM_030821	NonCoding	NA	4.92	4.75	1.13	0.879255	0.945622	PLA2G12A	Memczak2013 ANTISENSE, CDS, coding, INTERNAL best transcript NM_030821
TC0400009519.hg.1	6.87	7.57	-1.61	0.075442	0.256471	SNX25	sorting nexin 25	Multiple_Complex	83891	7.02	6.87	1.11	0.38324	0.628756	SNX25	sorting nexin 25
TC1600010861.hg.1	2.9	3.59	-1.61	0.129569	0.350838	FA2H	fatty acid 2-hydroxylase	Multiple_Complex	79152	3.05	2.9	1.11	0.690832	0.845765	FA2H	fatty acid 2-hydroxylase
TC0700006629.hg.1	11.9	12.59	-1.61	0.006453	0.065511	FSCN1	fascin actin-bundling protein 1	Multiple_Complex	6624	11.99	11.9	1.07	0.577987	0.774902	FSCN1	fascin actin-bundling protein 1
TC0200011888.hg.1	3.86	4.55	-1.61	0.034606	0.163775	MATN3	matrilin 3	Multiple_Complex	4148	3.92	3.86	1.04	0.739389	0.87358	MATN3	matrilin 3
TC1100006771.hg.1	11.31	12	-1.61	0.004426	0.055658	EIF3F	eukaryotic translation initiation factor 3, subunit F	Multiple_Complex	8665	11.32	11.31	1.01	0.59454	0.786123	EIF3F	eukaryotic translation initiation factor 3, subunit F
TSUnmapped00000369.hg.1	7.52	8.2	-1.61	0.137329	0.36245	ZNF780B	zinc finger protein 780B	Coding	163131	7.52	7.52	1.01	0.657712	0.825304	ZNF780B	zinc finger protein 780B
TC0400011548.hg.1	8.99	9.67	-1.61	0.122934	0.339954	LEF1	lymphoid enhancer-binding factor 1	Multiple_Complex	51176	8.91	8.99	-1.05	0.608095	0.794978	LEF1	lymphoid enhancer-binding factor 1
TC0900012228.hg.1	11.57	12.26	-1.61	0.085578	0.276803	TOMM5	translocase of outer mitochondrial membrane 5 homolog (yeast)	Multiple_Complex	401505	11.49	11.57	-1.06	0.674032	0.835596	TOMM5	translocase of outer mitochondrial membrane 5 homolog (yeast)
TC1900011821.hg.1	9.29	9.98	-1.61	0.004296	0.055082	ZNF776	zinc finger protein 776	Multiple_Complex	284309	9.16	9.29	-1.1	0.249819	0.498012	ZNF776	zinc finger protein 776
TC0300007123.hg.1	5.96	6.65	-1.61	0.152085	0.383034	ZNF620	zinc finger protein 620	Coding	253639	5.75	5.96	-1.16	0.263814	0.514038	ZNF620	zinc finger protein 620
TC1200009767.hg.1	11.98	12.66	-1.6	0.002052	0.038158	PHB2	prohibitin 2; small Cajal body-specific RNA 12	Multiple_Complex	11331; 677777	13.37	11.98	2.61	0.000203	0.012336	PHB2	prohibitin 2; small Cajal body-specific RNA 12
TC0100010887.hg.1	5.68	6.36	-1.6	0.013263	0.09721	C1orf21	chromosome 1 open reading frame 21	Multiple_Complex	81563	7.58	5.68	3.73	0.000835	0.021762	C1orf21	chromosome 1 open reading frame 21
TC2200007971.hg.1	9.76	10.44	-1.6	0.001429	0.032356	DGCR14	DiGeorge syndrome critical region gene 14	Multiple_Complex	8220	10.79	9.76	2.04	0.002923	0.039785	DGCR14	DiGeorge syndrome critical region gene 14
TC0600013542.hg.1	6.63	7.31	-1.6	0.017106	0.111012	ULBP3	UL16 binding protein 3	Coding	79465	7.98	6.63	2.55	0.000308	0.014699	ULBP3	UL16 binding protein 3
TC0400008213.hg.1	6.77	7.45	-1.6	0.0217	0.125789	RAP1GDS1	RAP1, GTP-GDP dissociation stimulator 1	Multiple_Complex	5910	7.9	6.77	2.18	0.006224	0.058471	RAP1GDS1	RAP1, GTP-GDP dissociation stimulator 1
TC1900011851.hg.1	12.51	13.19	-1.6	0.004614	0.056295	NDUFA11	NADH dehydrogenase (ubiquinone) 1 alpha subcomplex, 11, 14.7kDa	Multiple_Complex	126328	13.59	12.51	2.12	0.006919	0.061986	NDUFA11	NADH dehydrogenase (ubiquinone) 1 alpha subcomplex, 11, 14.7kDa
TC0100007207.hg.1	5.93	6.61	-1.6	0.07295	0.252058	PINK1	PTEN induced putative kinase 1; microRNA 6084	Multiple_Complex	65018; 102464833	7	5.93	2.1	0.06898	0.236716	PINK1	PTEN induced putative kinase 1; microRNA 6084
TC2200006681.hg.1	12.31	12.99	-1.6	0.001957	0.037385	CRKL	v-crk avian sarcoma virus CT10 oncogene homolog-like	Multiple_Complex	1399	13.3	12.31	1.99	0.000328	0.015144	CRKL	v-crk avian sarcoma virus CT10 oncogene homolog-like
TC1100013007.hg.1	10.71	11.39	-1.6	0.007536	0.071424	ZFP91-CNTF	ZFP91-CNTF readthrough (NMD candidate)	Multiple_Complex	386607	11.72	10.71	2.01	0.003658	0.044806	ZFP91-CNTF	ZFP91-CNTF readthrough (NMD candidate)
TC0300007410.hg.1	9.31	9.99	-1.6	0.003203	0.04742	GNAI2	guanine nucleotide binding protein (G protein), alpha inhibiting activity polypeptide 2	Multiple_Complex	2771	10.1	9.31	1.72	0.002122	0.03437	GNAI2	guanine nucleotide binding protein (G protein), alpha inhibiting activity polypeptide 2
TC0300010643.hg.1	8.14	8.82	-1.6	0.113414	0.324778	CMTM6	CKLF-like MARVEL transmembrane domain containing 6	Multiple_Complex	54918	9.13	8.14	1.98	0.019625	0.111018	CMTM6	CKLF-like MARVEL transmembrane domain containing 6
TC1200007037.hg.1	5	5.68	-1.6	0.12667	0.346401	PDE3A	phosphodiesterase 3A, cGMP-inhibited	Multiple_Complex	5139	5.82	5	1.76	0.00297	0.040083	PDE3A	phosphodiesterase 3A, cGMP-inhibited
TC0500008782.hg.1	10.75	11.43	-1.6	0.002512	0.042158	KDM3B	lysine (K)-specific demethylase 3B	Multiple_Complex	51780	11.29	10.75	1.46	0.009802	0.075041	KDM3B	lysine (K)-specific demethylase 3B
TC1400007300.hg.1	9.25	9.93	-1.6	0.11858	0.333069	PSMA3	proteasome subunit alpha 3	Multiple_Complex	5684	10.02	9.25	1.7	0.009955	0.075767	PSMA3	proteasome subunit alpha 3
TC1300009309.hg.1	6.36	7.04	-1.6	0.086259	0.278249	EDNRB	endothelin receptor type B	Multiple_Complex	1910	7.09	6.36	1.65	0.252163	0.500916	EDNRB	endothelin receptor type B
TC0300011941.hg.1	3.37	4.05	-1.6	0.347249	0.600533	MYH15	myosin, heavy chain 15	Multiple_Complex	22989	4.05	3.37	1.61	0.324234	0.57501	MYH15	myosin, heavy chain 15
TC1200010569.hg.1	10.23	10.91	-1.6	0.046842	0.195866	ASB8	ankyrin repeat and SOCS box containing 8	Multiple_Complex	140461	10.91	10.23	1.6	0.017098	0.102866	ASB8	ankyrin repeat and SOCS box containing 8
TC0700006619.hg.1	7.3	7.98	-1.6	0.032874	0.158589	SLC29A4	solute carrier family 29 (equilibrative nucleoside transporter), member 4	Multiple_Complex	222962	7.96	7.3	1.59	0.097479	0.289936	SLC29A4	solute carrier family 29 (equilibrative nucleoside transporter), member 4
TC1100013229.hg.1	4.62	5.29	-1.6	0.02036	0.121264	FXYD6	FXYD domain containing ion transport regulator 6; FXYD6-FXYD2 readthrough; FXYD domain containing ion transport regulator 2	Multiple_Complex	53826; 100533181; 486	5.29	4.62	1.59	0.243079	0.490595	FXYD6	FXYD domain containing ion transport regulator 6; FXYD6-FXYD2 readthrough; FXYD domain containing ion transport regulator 2
TC1100010268.hg.1	9.98	10.66	-1.6	0.004623	0.056295	TSG101	tumor susceptibility 101	Multiple_Complex	7251	10.62	9.98	1.55	0.017409	0.103938	TSG101	tumor susceptibility 101
TC0400012977.hg.1	5.97	6.65	-1.6	0.015676	0.106156	SH3D19	SH3 domain containing 19	Multiple_Complex	152503	6.6	5.97	1.55	0.040256	0.170318	SH3D19	SH3 domain containing 19
TC1600011060.hg.1	8.14	8.82	-1.6	0.011604	0.09062	COTL1	coactosin-like F-actin binding protein 1	Multiple_Complex	23406	8.74	8.14	1.51	0.017326	0.103642	COTL1	coactosin-like F-actin binding protein 1
TC1500009623.hg.1	7.69	8.37	-1.6	0.069637	0.245615	BNIP2	BCL2/adenovirus E1B 19kDa interacting protein 2	Multiple_Complex	663	8.27	7.69	1.49	0.078344	0.254468	BNIP2	BCL2/adenovirus E1B 19kDa interacting protein 2
TC0300008735.hg.1	13.04	13.72	-1.6	0.015308	0.104831	RAB7A	RAB7A, member RAS oncogene family	Multiple_Complex	7879	13.61	13.04	1.48	0.007111	0.062817	RAB7A	RAB7A, member RAS oncogene family
TC1900009759.hg.1	7.79	8.47	-1.6	7.1e-05	0.012325	GADD45GIP1	growth arrest and DNA-damage-inducible, gamma interacting protein 1	Multiple_Complex	90480	8.2	7.79	1.33	0.099903	0.293845	GADD45GIP1	growth arrest and DNA-damage-inducible, gamma interacting protein 1
TC1400006486.hg.1	3.46	4.13	-1.6	0.011759	0.091018	OR4M1	olfactory receptor, family 4, subfamily M, member 1	Coding	441670	3.98	3.46	1.44	0.091546	0.278902	OR4M1	olfactory receptor, family 4, subfamily M, member 1
TC0X00011317.hg.1	10.74	11.42	-1.6	0.037391	0.17125	TCEAL1	transcription elongation factor A (SII)-like 1	Multiple_Complex	9338	11.24	10.74	1.42	0.007007	0.062511	TCEAL1	transcription elongation factor A (SII)-like 1
TC0600009426.hg.1	7.51	8.19	-1.6	0.051276	0.206312	LAMA2	laminin, alpha 2	Multiple_Complex	3908	8.01	7.51	1.42	0.04982	0.193576	LAMA2	laminin, alpha 2
TC0300013108.hg.1	7.3	7.98	-1.6	0.065939	0.237931	TNIK	TRAF2 and NCK interacting kinase	Multiple_Complex	23043	7.79	7.3	1.4	0.026441	0.13281	TNIK	TRAF2 and NCK interacting kinase
TC1900008184.hg.1	5.33	6.01	-1.6	0.042739	0.185828	CIC	capicua transcriptional repressor	Multiple_Complex	23152	5.8	5.33	1.39	0.003937	0.046622	CIC	capicua transcriptional repressor
TC1700009995.hg.1	4	4.68	-1.6	0.346555	0.599865	GRAP	GRB2-related adaptor protein	Multiple_Complex	10750	4.46	4	1.38	0.356543	0.605464	GRAP	GRB2-related adaptor protein
TC1200006730.hg.1	9.7	10.38	-1.6	0.007607	0.071538	RIMKLB	ribosomal modification protein rimK-like family member B	Multiple_Complex	57494	10.14	9.7	1.35	0.039445	0.168628	RIMKLB	ribosomal modification protein rimK-like family member B
TC0X00010482.hg.1	10.14	10.82	-1.6	0.00205	0.038158	PSMD10	proteasome 26S subunit, non-ATPase 10	Multiple_Complex	5716	10.31	10.14	1.12	0.162421	0.390557	PSMD10	proteasome 26S subunit, non-ATPase 10
TC0400012027.hg.1	7.85	8.53	-1.6	0.047062	0.196339	ANAPC10	anaphase promoting complex subunit 10	Multiple_Complex	10393	8.23	7.85	1.3	0.382419	0.627697	ANAPC10	anaphase promoting complex subunit 10
TC1100007700.hg.1	2.34	3.01	-1.6	0.12002	0.335534	OR9Q1	olfactory receptor, family 9, subfamily Q, member 1	Coding	219956	2.7	2.34	1.28	0.158787	0.3853	OR9Q1	olfactory receptor, family 9, subfamily Q, member 1
[truncated: 19,465 more rows]
