# Supplementary material for: A pan-cancer transcriptome analysis identifies replication fork and innate immunity genes as modifiers of response to the CHK1 inhibitor prexasertib
Source: Oncotarget. 2020 Jan 21;11(3):216–36. doi: 10.18632/oncotarget.27400 (PMC6980627; doi:10.18632/oncotarget.27400)
Supplement: Supplementary file 12 [file oncotarget-11-216-s012.xlsx]

## Sheet: Supplementary Table 11
Supplementary Table 11: Differentially expressed genes between parental and prexasertib-resistant ovarian tumor cell lines
	OV: Res vs Ctl				Kura: Res vs Ctl				OVSAHO: Res vs Ctl				EFO21: Res vs Ctl
GeneSymbol	Res.m.WT.OV	linear.Res.m.WT.OV	p.value.OV	fdr.OV	Res.m.WT.Kura	linear.Res.m.WT.Kura	p.value.Kura	fdr.Kura	Res.m.WT.OVSAHO	linear.Res.m.WT.OVSAHO	p.value.OVSAHO	fdr.OVSAHO	Res.m.WT.EFO21	linear.Res.m.WT.EFO21	p.value.EFO21	fdr.EFO21
EDA2R	-0.567967	-1.48243	0.0946525	0.172081	6.97118	125.468	9.88991e-07	0.000284354	-0.230367	-1.17313	0.289675	0.43397	-0.03738	-1.02625	0.846647	0.884027
FOSL1	-1.15397	-2.22525	0.00401351	0.0528107	3.66453	12.6804	0.000143152	0.00201351	0.0196	1.01368	0.865219	0.914033	0.191667	1.14208	0.203866	0.292041
TLR4	-2.64582	-6.2585	0.00676648	0.0617627	4.97617	31.4759	0.00408235	0.0160542	-2.56523	-5.91851	0.0189975	0.0662552	0.00936667	1.00651	0.972613	0.980203
LY96	-1.49448	-2.81763	0.0199122	0.083479	4.50251	22.6668	0.000342857	0.00325425	-0.0597677	-1.0423	0.0617398	0.144907	-0.466833	-1.38207	0.133142	0.209137
SOCS2	0.313283	1.24253	0.304446	0.398603	4.28969	19.5581	4.76972e-05	0.00112831	3.37207	10.3536	1.92097e-06	0.00136421	1.19143	2.28379	0.00243373	0.0120478
SERPINE1	0.749783	1.68154	0.000388568	0.0336534	5.25517	38.1912	1.62092e-07	0.000182678	1.2399	2.36182	0.0110014	0.0467824	0.4534	1.36926	0.0096939	0.0298164
MAL	1.6222	3.07844	0.00459773	0.0544421	4.00413	16.0459	7.84882e-06	0.000537873	-7.20273	-147.312	0.000532731	0.00910541	-1.87043	-3.65642	1.55688e-06	0.000773642
NLRC5	-0.873873	-1.83258	0.0623884	0.133726	2.12053	4.34855	1.74754e-05	0.000720048	0.398967	1.31856	0.0172319	0.0620161	0.299533	1.23075	0.0021324	0.0110913
EREG	3.87402	14.6621	8.9153e-05	0.0291027	3.68276	12.8416	5.38768e-05	0.00119057	2.74851	6.72023	0.0137921	0.0536564	-8.5529	-375.56	1.94085e-06	0.000773642
TLR6	-0.0711667	-1.05057	0.889034	0.914773	3.19983	9.18853	1.33199e-05	0.000642387	-0.273167	-1.20846	0.46667	0.602622	0.530067	1.444	0.0375853	0.0789515
OAS3	1.13778	2.20043	0.0561198	0.125693	2.87603	7.34129	0.00212194	0.0102707	1.2065	2.30777	7.94899e-05	0.00395472	1.71033	3.27236	0.000103209	0.00223659
TRAF1	-0.850617	-1.80327	0.0375153	0.104403	2.66687	6.35049	4.71444e-05	0.00111918	0.0711	1.05052	0.630265	0.743217	0.791767	1.73119	0.00140398	0.00863759
TIRAP	-0.0856	-1.06113	0.750216	0.80308	2.50897	5.69212	0.00059216	0.00452535	0.1999	1.14862	0.385168	0.525712	0.591	1.50629	0.00170867	0.00968755
DAB2	0.698	1.62225	0.00314063	0.0490673	2.2159	4.64571	3.31398e-05	0.000950322	1.65137	3.14131	0.000216158	0.00607107	0.650233	1.56942	0.0359485	0.0763667
IRAK2	-0.157717	-1.11552	0.536385	0.625619	2.01243	4.03462	6.28448e-05	0.00128488	-0.141733	-1.10323	0.0459247	0.117727	-2.45927	-5.49937	0.000407299	0.00429238
MAP3K14	0.00595	1.00413	0.961702	0.970738	1.689	3.22433	4.23786e-06	0.000450476	0.1359	1.09878	0.140976	0.259108	NA		NA	NA
JAK2	0.760867	1.69451	0.0446218	0.112194	1.61047	3.05351	0.000205246	0.00246077	0.204267	1.1521	0.212442	0.347227	0.3451	1.27024	0.0807453	0.141753
MYD88	-1.94427	-3.84842	0.000334147	0.0326861	1.4467	2.72584	9.53576e-05	0.00161117	-0.661533	-1.58176	0.347756	0.494363	0.2557	1.19391	0.0897494	0.153797
JUN	0.744833	1.67578	0.00257953	0.0462218	1.438	2.70945	6.35939e-05	0.00129443	0.295333	1.22717	0.00301088	0.0219136	0.662667	1.58301	7.38155e-05	0.00195391
IRAK1	0.00343333	1.00238	0.975847	0.981351	1.34107	2.53339	2.5183e-06	0.000377883	0.340867	1.26652	0.00182438	0.017036	0.289	1.22179	0.0067112	0.0231042
NMI	-1.1793	-2.26467	0.00308317	0.048908	1.19973	2.29697	0.000205717	0.00246228	-0.0322333	-1.02259	0.680337	0.781775	0.3172	1.24591	0.0775574	0.137337
DDX58	0.691517	1.61498	0.0799971	0.154951	0.825633	1.77231	8.9501e-05	0.00156396	-0.280233	-1.21439	0.101787	0.205836	1.054	2.07628	6.0041e-05	0.00178334
JUNB	0.2575	1.19541	0.00453361	0.0542589	0.707333	1.63278	0.00395465	0.0157093	0.329	1.25614	0.000752823	0.0108183	0.916333	1.88731	0.00225412	0.0114853
LOX	1.18225	2.2693	0.000544951	0.0367433	3.56837	11.8628	5.07123e-05	0.00116638	2.54233	5.8253	6.69114e-06	0.00164898	0.0993	1.07125	0.320886	0.416418
TBK1	0.450133	1.36617	0.0158974	0.0779859	0.665467	1.58608	0.000232439	0.00262789	-0.0155667	-1.01085	0.840232	0.896586	-0.7018	-1.62653	0.00280702	0.0131961
OAS1	-0.38245	-1.30355	0.0321931	0.0979174	2.77237	6.83228	4.90094e-05	0.00114443	-1.71963	-3.29353	0.00785521	0.0380442	1.52433	2.87654	7.47323e-06	0.000956079
EDARADD	0.12945	1.09388	0.528152	0.618106	2.24413	4.73752	0.00809182	0.0260988	2.70097	6.50237	0.00479192	0.0283212	1.0362	2.05082	0.118173	0.190456
TRIM14	-0.760833	-1.69447	0.00265797	0.0465954	2.2163	4.647	4.77412e-06	0.000468936	0.2884	1.22129	0.0488334	0.122715	0.3826	1.30369	0.0249096	0.0581069
GEM	2.3165	4.98122	0.00101904	0.0392035	1.88627	3.69677	2.19787e-05	0.000781776	0.970733	1.95984	0.0354286	0.099243	0.397867	1.31756	0.491826	0.581754
IRF4	1.12089	2.17481	0.408574	0.503185	1.81087	3.50853	0.0171357	0.0451992	0.0958013	1.06866	0.946841	0.967054	0.8345	1.78324	0.229081	0.320255
SARM1	0.704767	1.62988	0.0207509	0.0845796	1.67277	3.18825	8.19129e-05	0.0014939	-0.214933	-1.16065	0.117238	0.227041	1.33283	2.51897	0.0228626	0.0546372
NABP1	0.370833	1.2931	0.155809	0.243789	1.4627	2.75624	1.76628e-05	0.000721873	0.00436667	1.00303	0.962498	0.97744	0.400533	1.32	0.00284779	0.0133037
DDX60	0.438683	1.35537	0.0884205	0.164827	1.3978	2.63499	0.000151911	0.00209054	1.05067	2.07149	0.00572	0.0314027	1.34467	2.53972	0.000191246	0.00290945
DDX60L	0.753383	1.68574	0.0681437	0.140625	1.31693	2.49136	0.000366156	0.00338829	0.181267	1.13388	0.429849	0.569075	0.681867	1.60421	0.0184057	0.0467898
OASL	-0.578983	-1.4938	0.126717	0.21041	1.2573	2.39048	0.00590021	0.0206609	-1.07999	-2.11402	0.0234555	0.0760001	-0.143067	-1.10425	0.0368211	0.0776843
TRIM68	1.27757	2.4243	0.00199273	0.0433434	1.24777	2.37474	0.000885755	0.00578076	0.270767	1.20645	0.0452117	0.116614	0.6126	1.52901	0.00434493	0.017476
STAT4	-0.674767	-1.59634	0.0963089	0.173964	1.24423	2.36893	0.00724387	0.0240485	-0.15651	-1.11459	0.624428	0.738718	-1.1731	-2.25496	0.00381376	0.0161148
MAPK8	0.258	1.19582	0.211817	0.305982	1.20727	2.309	8.36838e-05	0.00151257	-0.0449333	-1.03164	0.637355	0.74874	-0.3557	-1.27961	0.0364678	0.0771469
IKBKG	-0.79025	-1.72937	0.0373334	0.104267	1.17367	2.25584	0.00196052	0.00976292	-0.215933	-1.16146	0.0846183	0.180814	0.0826667	1.05897	0.237111	0.329141
IRF2	0.0501167	1.03535	0.705612	0.765509	1.06327	2.08966	5.87475e-06	0.000495307	0.0366	1.02569	0.718049	0.80983	0.2216	1.16603	0.215663	0.305059
AKIP1	-0.323533	-1.25139	0.111562	0.192099	0.998667	1.99815	0.00112268	0.00673605	0.200133	1.1488	0.0358733	0.100028	0.00296667	1.00206	0.946706	0.960271
SIRPA	2.41878	5.3472	0.00223672	0.0449871	0.966267	1.95378	0.00151908	0.00826843	1.3037	2.46861	0.000920592	0.0118811	0.5795	1.49433	4.23947e-05	0.00157399
RNASEL	0.23095	1.17361	0.607631	0.683155	0.946967	1.92782	0.000125689	0.00186255	0.3469	1.27182	0.34383	0.490517	0.1249	1.09043	0.0923613	0.157286
DDX25	0.184017	1.13604	0.60288	0.679847	0.870367	1.82813	0.0258016	0.0608334	1.2905	2.44613	0.00264107	0.0205187	-0.0202667	-1.01415	0.848816	0.885639
TYK2	-0.267767	-1.20394	0.0171489	0.0800658	0.822567	1.76855	1.43103e-05	0.00065209	0.0245333	1.01715	0.488089	0.621631	0.455733	1.37148	0.00141008	0.00864988
MAP4K4	0.5087	1.42277	0.0334361	0.0992935	0.772167	1.70783	0.00769589	0.0251553	0.302833	1.23356	0.00151404	0.0154047	0.162567	1.11928	0.0142803	0.0390033
TLR3	0.388983	1.30947	0.269736	0.36411	0.765333	1.69976	0.0345268	0.0755258	1.33437	2.52165	0.071975	0.161575	1.132	2.19162	0.0202771	0.0501495
OAS2	-0.86965	-1.82722	0.0124866	0.0722545	0.733657	1.66285	0.0846598	0.149229	-0.282133	-1.21599	0.374751	0.517558	1.52473	2.87733	8.1268e-05	0.00201152
CISH	0.396083	1.31593	0.305557	0.399659	0.337333	1.26342	0.21236	0.305473	-0.155467	-1.11378	0.0736849	0.164322	1.09253	2.13248	0.00022358	0.0031739
TLR9	1.44198	2.71693	0.449511	0.543048	0.3085	1.23842	0.308496	0.410326	-0.9038	-1.87099	0.259479	0.400539	1.56387	2.95645	0.0149146	0.0402713
LITAF	1.35562	2.55907	0.0020195	0.0433525	0.0379667	1.02667	0.202391	0.294315	0.431033	1.3482	0.00329647	0.0231496	-0.316833	-1.24559	0.000574471	0.00519524
TLR7	-0.0123167	-1.00857	0.958531	0.968101	-0.14121	-1.10283	0.852157	0.89063	-1.27789	-2.42484	0.116595	0.226189	2.15787	4.46255	0.0381557	0.0798024
TLR1	0.574833	1.48951	0.238674	0.334869	-0.1419	-1.10336	0.821006	0.866319	0.0872333	1.06233	0.787944	0.860747	1.30913	2.47793	0.0260024	0.0599514
TLR5	-0.352117	-1.27643	0.0462164	0.114189	-0.183933	-1.13598	0.589837	0.67505	-0.472833	-1.38783	0.0916764	0.191258	0.993367	1.99083	0.0091093	0.0284759
PRKDC	1.91345	3.76709	0.0428548	0.109932	-0.267233	-1.2035	0.482933	0.578286	0.659633	1.57968	0.00559938	0.0310003	0.606433	1.52249	0.00390805	0.0163492
SAMHD1	0.777067	1.71364	0.0243422	0.0888814	-0.308933	-1.23879	0.029736	0.0677092	0.321733	1.24983	0.00122258	0.0138878	0.741133	1.67149	1.19348e-05	0.00105436
IRAK3	-1.03358	-2.0471	0.251526	0.34641	-0.867767	-1.82484	0.0913812	0.158236	0.994367	1.99221	0.215741	0.351006	-6.8108	-112.268	2.37832e-06	0.000773642
EGR1	1.74895	3.36114	0.000636315	0.0367433	-0.995833	-1.99423	0.00307597	0.0132748	2.25013	4.75727	7.51441e-05	0.00390114	1.4126	2.66217	0.00276483	0.0130801
TRAF5	0.43015	1.34737	0.174391	0.264237	-1.1237	-2.17905	0.00145353	0.00802035	0.850033	1.80254	0.000898701	0.0116973	0.506133	1.42024	0.00326617	0.0144779
IRF5	0.522233	1.43618	0.484579	0.576214	-1.33813	-2.52824	0.000303902	0.00303661	-0.420533	-1.33842	0.010189	0.0445524	0.733933	1.66317	0.000718739	0.00582856
NLRP2	2.25323	4.7675	0.00187375	0.0427917	-1.6292	-3.09341	8.09517e-05	0.0014808	0.236507	1.17814	0.252101	0.39235	NA		NA	NA
TRIL	-0.19505	-1.14476	0.440631	0.534652	-6.10903	-69.0243	1.82042e-06	0.000328067	-3.83671	-14.2878	0.0222328	0.0732702	0.576367	1.49109	0.00480338	0.0186352
DDX53	-0.38655	-1.30726	0.380955	0.475431	NA		NA	NA	2.68738	6.4414	0.0082317	0.039225	3.21503	9.28582	0.0109388	0.0324769
APOBEC3A_B	-3.18527	-9.09622	0.00119485	0.0402596	5.70813	52.278	0.000677942	0.00493432	-0.402533	-1.32183	0.16808	0.292807	0.392733	1.31288	0.0136984	0.0378887
APOBEC3B	-2.70342	-6.51343	0.00084603	0.0386283	5.6712	50.9567	3.05633e-07	0.000205495	-0.611033	-1.52735	0.00299439	0.0218683	0.544833	1.45885	0.00304033	0.0138468
GUCY1A1	2.73652	6.66459	0.00420405	0.053079	-6.7552	-108.023	9.53052e-08	0.000136051	0.240167	1.18113	0.631188	0.743993	-0.80408	-1.74603	0.0741463	0.132423
IFI16	-2.10852	-4.31248	2.87373e-05	0.0291027	-0.181667	-1.13419	0.228294	0.323359	2.0238	4.06653	0.000145117	0.00514344	0.0702667	1.04991	0.147677	0.226521
XAGE2	NA		NA	NA	4.52227	22.9794	0.000315789	0.00311326	-0.108033	-1.07776	0.87408	0.91992	-2.4829	-5.5902	0.000578386	0.00521136
IFIT1	-0.927117	-1.90147	0.00038843	0.0336534	-1.04513	-2.06356	0.0016597	0.00874055	-0.605933	-1.52196	0.0327821	0.0946921	0.923633	1.89689	0.0115428	0.0336732
APOBEC3A	-3.18877	-9.11831	0.00118049	0.0402596	5.70465	52.1521	0.0017695	0.00910604	-0.321433	-1.24957	0.338529	0.484914	0.446967	1.36317	0.10001	0.167267
ERVV-2	0.651312	1.5706	0.568242	0.650231	4.16062	17.8842	0.00256746	0.0117372	1.74402	3.34968	0.0717655	0.161259	-2.2991	-4.92151	0.000526723	0.00493644
ERVV-1	NA		NA	NA	3.42185	10.7172	0.00827525	0.0265227	1.48625	2.80159	0.172308	0.298577	-1.13347	-2.19385	0.00303309	0.0138252
GBP5	-0.865767	-1.82231	0.0712444	0.144262	1.9014	3.73576	0.000542623	0.00428594	-1.18393	-2.27195	0.00935021	0.0422895	0.0058	1.00403	0.966465	0.975421
LIFR	2.23302	4.70116	0.00397063	0.0526983	-0.4784	-1.3932	0.406905	0.507421	0.634367	1.55226	0.0346085	0.0979296	0.0623667	1.04418	0.775279	0.826868
APOBEC3D	-1.92418	-3.79522	0.00249574	0.0460617	3.8611	14.5314	2.03572e-05	0.000758652	-0.295333	-1.22717	0.225744	0.362747	0.0595	1.0421	0.552736	0.637481
SAT1	-0.185233	-1.137	0.151162	0.238741	1.2978	2.45854	0.0022449	0.0106585	-0.6344	-1.55229	0.00025235	0.00647124	-2.75227	-6.73775	8.03893e-06	0.000967486
MX1	-0.787017	-1.7255	0.0808654	0.155835	-0.167467	-1.12308	0.49958	0.593317	0.458367	1.37399	0.00284805	0.0213367	1.43357	2.70114	3.01083e-06	0.000773642
IFIH1	0.352933	1.27715	0.0552098	0.124503	1.09823	2.14092	0.00693618	0.0233052	-1.22713	-2.34101	3.71267e-05	0.00308026	1.1163	2.1679	3.34612e-05	0.00143984
P2RY1	2.51583	5.71928	0.0096213	0.0672023	-1.57097	-2.97104	0.0147106	0.0404381	0.9063	1.87423	0.0189548	0.0661682	1.15883	2.23277	0.000598452	0.00529183
PRKAB2	2.2265	4.67997	0.054407	0.123594	0.701	1.62563	0.0539322	0.106066	0.511067	1.4251	0.0415703	0.110351	0.215167	1.16084	0.226385	0.317196
EIF2AK2	0.32495	1.25262	0.0855016	0.161139	-0.185833	-1.13747	0.191968	0.28271	1.14557	2.21233	0.000593209	0.00965627	0.8012	1.74255	0.00019516	0.00293528
TRIM7	-1.2734	-2.41731	0.0916067	0.168509	2.84343	7.17726	0.00141939	0.00789848	0.578667	1.49347	0.134293	0.250063	-0.0164667	-1.01148	0.885433	0.914233
IFITM1	0.387167	1.30782	0.155852	0.243803	-1.003	-2.00416	0.000312365	0.0030866	-0.729667	-1.65826	0.000131492	0.00494119	0.726667	1.65481	0.000326581	0.00388348
IFI30	-1.15762	-2.23089	0.0449341	0.112536	2.5701	5.93851	0.000398474	0.00357158	-0.0829333	-1.05917	0.133524	0.249107	0.845433	1.7968	4.1386e-05	0.00155734
TRIM22	0.161713	1.11861	0.702762	0.763469	2.07	4.19887	0.000202936	0.00245169	0.399667	1.3192	0.185987	0.315648	0.0457	1.03218	0.558865	0.642624
MAGEE1	-0.29235	-1.22463	0.0647091	0.13653	2.03447	4.09671	0.0143143	0.0396421	0.1233	1.08922	0.324271	0.470436	0.721	1.64832	0.0252241	0.058705
TDRD7	0.4124	1.3309	0.0232646	0.0878098	2.0292	4.08178	1.45133e-05	0.00065682	0.240267	1.18121	0.0207242	0.0699409	0.2861	1.21934	0.0206858	0.0508513
GBP2	NA		NA	NA	2.003	4.00833	4.46204e-05	0.00109698	-2.1572	-4.46048	1.48091e-06	0.00125921	-1.01953	-2.02726	0.000629902	0.00542643
IFITM10	-0.65335	-1.57282	0.207737	0.301601	1.96947	3.91623	0.000144992	0.0020279	-0.722533	-1.65008	0.0254614	0.0797794	0.259767	1.19729	0.263368	0.35631
RTL8A	-0.309383	-1.23918	0.0312748	0.0970533	1.9217	3.78869	4.93973e-05	0.00114676	-0.333533	-1.2601	0.00180581	0.0169048	-0.0606667	-1.04295	0.327808	0.423665
IFI35	-1.5346	-2.89708	0.0158518	0.0779076	1.78337	3.44229	0.000731198	0.00517078	-0.184567	-1.13648	0.1217	0.232629	0.717567	1.64441	0.000287234	0.00362688
MAGEC2	0.696467	1.62053	0.113152	0.194011	-1.38423	-2.61033	0.00527743	0.0191429	0.7678	1.70267	0.239807	0.378328	1.07666	2.10915	0.0190372	0.0479021
RTL8B	-0.0417167	-1.02934	0.936753	0.952048	1.5797	2.98908	0.000124799	0.00185836	-0.218933	-1.16387	0.0190128	0.0662758	-0.449233	-1.36531	0.000833027	0.00632725
GADD45A	NA		NA	NA	1.31593	2.48963	6.6173e-05	0.00132056	0.7888	1.72764	0.000260372	0.00655985	0.527467	1.4414	0.000479127	0.0046912
APOBEC3C	-0.683483	-1.60601	0.0726394	0.145875	1.30617	2.47284	8.79224e-05	0.00155465	-0.044	-1.03097	0.342907	0.489432	0.502967	1.41712	0.000447909	0.00454588
MAGEE2	0.651312	1.5706	0.568242	0.650231	-1.07697	-2.1096	0.419437	0.518856	-1.10557	-2.15183	0.0217973	0.0723188	1.40552	2.64914	0.0198641	0.0493625
MAGEB6	0.814497	1.75868	0.637254	0.707836	-1.2183	-2.32672	0.180901	0.269508	5.23325	37.6154	0.00243681	0.0196548	3.76131	13.5602	0.000174535	0.0027949
MAGEA12	0.571533	1.4861	0.11733	0.199067	1.09127	2.13061	5.37783e-05	0.00118962	0.108327	1.07798	0.651786	0.760094	-0.145277	-1.10594	0.191798	0.278003
MAGEA2B	NA		NA	NA	-1.88623	-3.69669	0.0107559	0.0321624	-1.16573	-2.24347	0.0624794	0.146061	1.02223	2.03106	0.00294788	0.0135889
MAGEB17	0.527533	1.44146	0.141479	0.227975	1.08584	2.12261	0.00230691	0.0108591	1.14884	2.21736	0.321224	0.467248	-1.0428	-2.06022	0.00223005	0.01139
MAGEC1	3.01207	8.06719	0.00071081	0.0367433	1.05208	2.07352	0.198	0.289464	2.04741	4.13363	0.0447906	0.1159	1.00473	2.00657	0.080541	0.141476
GBP3	-0.0946167	-1.06778	0.683664	0.747003	1.02413	2.03374	2.97005e-06	0.000392578	-0.338433	-1.26438	0.0418473	0.110795	0.198433	1.14745	0.0344893	0.0740148
IFNGR2	0.384433	1.30535	0.0235597	0.0883908	0.7691	1.70421	0.0143651	0.0397518	0.4038	1.32299	0.00377581	0.0249065	-0.108967	-1.07846	0.050351	0.0984263
ERVMER34-1	-0.944267	-1.92421	0.0160441	0.0782977	0.629167	1.54667	0.00316378	0.0135065	-3.49	-11.2356	4.17289e-05	0.00310316	-2.15813	-4.46337	4.11195e-05	0.00155734
MAGEH1	0.357367	1.28109	0.18187	0.272916	0.596533	1.51208	0.0197166	0.0499682	0.259333	1.19693	0.00558251	0.0309565	NA		NA	NA
ERVK13-1	0.689717	1.61297	0.00556617	0.0581899	-0.0390667	-1.02745	0.867499	0.902569	0.0281667	1.01972	0.898645	0.936698	0.906167	1.87406	0.000802558	0.0062023
ERVFRD-1	3.62272	12.3182	2.67026e-05	0.0291027	-0.697032	-1.62117	0.521301	0.613151	-0.731133	-1.65994	0.294935	0.439396	-0.6275	-1.54489	0.504996	0.593667
HLX	-0.539733	-1.4537	0.280615	0.375009	3.71393	13.1222	2.50263e-05	0.000832125	-0.0699333	-1.04967	0.708826	0.803318	0.927427	1.90188	0.00195248	0.0105054
DRAM1	0.21635	1.16179	0.160845	0.249166	2.87283	7.32502	0.000293284	0.00297635	0.680967	1.60321	0.00356874	0.0240841	0.823933	1.77023	1.44761e-05	0.00108482
ULK2	-0.66858	-1.58951	0.084179	0.159593	2.58137	5.98507	0.000131735	0.00190832	-0.175517	-1.12937	0.36745	0.514345	0.164967	1.12114	0.221458	0.311609
HLA-J	-1.38808	-2.61731	0.0278795	0.0929527	1.5666	2.96206	0.00301166	0.0131075	-0.4634	-1.37879	0.0476216	0.120686	0.741067	1.67141	0.01268	0.0360295
HLA-C	-0.772867	-1.70866	0.0615561	0.132812	1.5319	2.89166	0.004895	0.0181816	-0.141533	-1.10308	0.296892	0.441659	0.555567	1.46975	0.000137242	0.0025126
HLA-G	-0.7217	-1.64912	0.0270478	0.0918768	1.49667	2.8219	0.0174697	0.0458032	0.227333	1.17067	0.550909	0.676907	-0.117333	-1.08473	0.647504	0.721007
HLA-DPA1	-0.835653	-1.78466	0.30919	0.403233	1.4803	2.79007	0.0162891	0.0434912	-0.437467	-1.35422	0.0434044	0.11343	0.241633	1.18233	0.0732127	0.131142
HLA-A	-0.444667	-1.361	0.152634	0.240375	1.05807	2.08214	0.00132878	0.00756131	-0.247567	-1.1872	0.303413	0.448234	0.665	1.58557	0.000234294	0.00326919
HLA-DOB	-0.313217	-1.24247	0.293303	0.387485	1.02133	2.02979	0.00666555	0.0226519	0.462667	1.37809	0.365299	0.512322	0.193267	1.14335	0.627186	0.703286
HLA-H	-0.86545	-1.82191	0.0439849	0.111445	1.01963	2.0274	0.00791828	0.0257095	-0.262987	-1.19996	0.00978266	0.0435026	-0.0804467	-1.05735	0.446231	0.538566
HLA-DMA	-0.438767	-1.35545	0.395689	0.490156	0.9482	1.92946	0.00314243	0.0134497	0.636967	1.55506	0.0220842	0.0729004	-0.457967	-1.3736	0.00475269	0.0185164
HLA-L	0.1053	1.07572	0.35718	0.451952	0.944667	1.92474	0.00261032	0.0118679	0.1934	1.14346	0.100066	0.203317	0.220753	1.16534	0.26682	0.360049
HLA-F	-0.98535	-1.97979	0.0230293	0.0875799	2.75777	6.76348	0.00171365	0.00891722	0.5981	1.51372	0.00548543	0.0306588	1.74533	3.35272	1.3332e-05	0.00106901
HLA-B	-1.1432	-2.2087	0.0656201	0.137487	1.79523	3.47072	0.000945523	0.00605095	-0.0402	-1.02826	0.669255	0.773139	0.3699	1.29226	0.000509726	0.00485211
HLA-E	-0.72555	-1.65353	0.0500464	0.1186	1.5282	2.88426	0.000762409	0.0052936	-0.4474	-1.36358	0.0116048	0.0483095	0.0809	1.05768	0.320887	0.416418
TAP1	-1.50102	-2.83042	0.000959436	0.0386283	1.18693	2.27668	0.000679347	0.00493951	-0.266033	-1.2025	0.0135418	0.0530312	0.238833	1.18004	0.00320017	0.0142747
SQSTM1	0.803767	1.74565	0.000712523	0.0367433	0.941	1.91986	3.34153e-05	0.000950322	0.3903	1.31067	0.000433093	0.0083383	0.0503333	1.0355	0.104881	0.173497
B2M	0.22	1.16473	0.0876845	0.163887	0.853667	1.80709	3.02471e-05	0.000904582	0.326667	1.25411	0.0010635	0.0127632	NA		NA	NA
TAP2	-0.588667	-1.50386	0.0295467	0.0948685	0.398567	1.3182	0.000666114	0.00487932	0.2201	1.16481	0.0426253	0.112266	0.7455	1.67656	0.00327384	0.0144907
TAPBPL	-1.20368	-2.30327	0.000510611	0.0364491	0.4255	1.34304	0.0676375	0.125864	-0.238767	-1.17998	0.0333186	0.0955916	0.0803667	1.05729	0.574712	0.657039
ERAP2	-0.07315	-1.05201	0.570831	0.651634	0.152467	1.11147	0.189931	0.280412	0.628567	1.54603	0.00505694	0.0291955	0.632567	1.55032	3.03883e-05	0.00137751
HLA-DRB5	-0.714225	-1.6406	0.251883	0.346698	-0.280133	-1.21431	0.064123	0.120911	-0.219477	-1.16431	0.746286	0.83115	1.2997	2.46178	0.00511281	0.0193964
HLA-DQA1	-2.76258	-6.78606	0.25566	0.349937	-0.808311	-1.75116	0.30486	0.406247	-3.04257	-8.23956	0.000760745	0.0108574	1.10973	2.15806	0.00822157	0.0265346
HLA-DRB1	-1.32098	-2.49835	0.237229	0.333634	NA		NA	NA	NA		NA	NA	2.10253	4.29463	0.00268094	0.0128117
HLA-DRB1	-1.19614	-2.29127	0.292203	0.386542	NA		NA	NA	-0.107413	-1.07729	0.375274	0.517558	2.10657	4.30665	0.00235999	0.01182
GREM2	1.33697	2.5262	0.0333806	0.099213	6.82281	113.206	0.000371592	0.00341938	-2.05488	-4.15508	0.0564891	0.135917	0.179833	1.13275	0.722553	0.784462
CCL11	0.12523	1.09068	0.735433	0.790352	4.43253	21.5936	2.84698e-05	0.000882235	-1.98326	-3.95385	0.0205924	0.0696848	-0.356436	-1.28026	0.391297	0.485878
CD44	-0.79595	-1.73622	0.000678651	0.0367433	4.10147	17.1658	7.71688e-06	0.000537873	-0.328267	-1.2555	0.0169105	0.0613128	-0.874633	-1.83354	0.00094558	0.00681246
CXCL14	0.741717	1.67216	0.0885814	0.165007	3.81805	14.1042	8.39371e-06	0.000549711	1.72407	3.30366	0.00355817	0.0240472	-4.5138	-22.8449	0.000215302	0.00310202
CD177	0.30515	1.23555	0.063346	0.134899	3.73014	13.2704	8.72521e-05	0.00155119	0.206543	1.15392	0.395746	0.536385	-0.0366333	-1.02572	0.783584	0.83359
CD163L1	-2.94382	-7.69444	0.0948467	0.1723	3.62385	12.3279	0.0171288	0.0451865	-1.2108	-2.31466	0.0312418	0.0915348	-1.64797	-3.13392	0.00928485	0.0288443
ILDR1	0.925783	1.89972	0.00411341	0.0529378	3.57602	11.9258	0.00113588	0.0067942	-1.14358	-2.20929	0.372619	0.517558	-0.718333	-1.64528	0.044572	0.0895784
GREM1	0.97475	1.9653	0.545469	0.633304	3.5281	11.5362	7.07604e-05	0.00136874	-0.244767	-1.1849	0.529795	0.657571	-0.798933	-1.73981	0.23273	0.324481
EBI3	-1.15778	-2.23114	0.195648	0.287998	3.4713	11.0909	0.000256056	0.00277196	0.176833	1.1304	0.639565	0.750592	-0.0313	-1.02193	0.677248	0.746128
CD55	-0.759567	-1.69298	0.00503598	0.0560576	3.14987	8.87574	5.55283e-05	0.00121167	0.7728	1.70858	0.00147049	0.0151684	-0.396533	-1.31634	0.00259973	0.0125662
CD209	-0.599141	-1.51481	0.72688	0.783601	2.84133	7.16682	0.00901869	0.0281841	-2.16557	-4.48643	8.70244e-05	0.00413571	-0.212233	-1.15848	0.753381	0.809243
IL4R	0.430717	1.3479	0.00226127	0.0450073	2.81533	7.03882	0.000295749	0.00298563	0.3766	1.29828	0.00617072	0.0330676	-0.0654	-1.04638	0.147075	0.22578
CD68	0.8576	1.81202	0.0176769	0.0805965	2.7939	6.93502	8.1602e-05	0.00148964	-1.00213	-2.00296	0.00036697	0.0077603	1.27577	2.42128	2.33453e-05	0.00126115
CD180	0.651531	1.57083	0.569721	0.650756	2.77309	6.83571	0.000444217	0.00379952	0.933762	1.91025	0.3759	0.517796	-1.80503	-3.49437	0.0128689	0.0363793
TREML2	-0.964133	-1.95089	0.140392	0.226609	2.74907	6.72283	0.0115929	0.0338754	-0.670903	-1.59207	0.374069	0.517558	0.200867	1.14939	0.822375	0.864251
CD248	2.5736	5.95292	0.141642	0.228183	2.69233	6.46358	2.19856e-07	0.000202628	0.874167	1.83295	0.0457305	0.117409	1.19677	2.29225	8.26547e-05	0.00202228
IL7R	-0.715583	-1.64215	0.38421	0.478557	2.56887	5.93343	0.000521664	0.00418837	-0.89652	-1.86157	0.0324905	0.0941101	-0.092072	-1.0659	0.0128287	0.036322
CCL26	-3.26867	-9.63755	1.6516e-05	0.0291027	2.51593	5.71968	0.00226449	0.0107247	-1.553	-2.93427	0.0275803	0.0842879	-0.991633	-1.98843	0.047396	0.094026
CYTL1	0.02335	1.01632	0.940422	0.95498	2.43807	5.41915	0.000225008	0.00257928	0.61098	1.5273	0.107062	0.21344	-4.14366	-17.6752	3.92671e-05	0.00153692
TNFRSF1B	-0.59715	-1.51273	0.004641	0.0547347	2.35583	5.1189	1.52394e-05	0.000670064	0.4617	1.37716	0.247523	0.387301	1.06633	2.0941	0.0176332	0.0453581
CXCL5	2.03928	4.11041	0.000411359	0.0343453	2.17263	4.50845	0.0042773	0.0165924	2.05914	4.16738	0.000131229	0.00494119	-1.273	-2.41664	0.000135682	0.00249912
CD34	-0.31475	-1.2438	0.52402	0.614364	1.99083	3.97466	0.000484771	0.0040017	0.4157	1.33395	0.00263216	0.0204958	-1.49763	-2.82379	0.00037897	0.00415712
TNFSF9	-1.20638	-2.30758	0.0131033	0.0733034	1.94173	3.84167	0.000515104	0.00415596	-0.0174333	-1.01216	0.964286	0.978225	-0.944933	-1.9251	0.00296401	0.0136366
GPR1	0.0818167	1.05835	0.854818	0.887641	1.9243	3.79553	0.00124858	0.00725242	0.5626	1.47693	0.375167	0.517558	0.3944	1.3144	0.148516	0.227359
TGFBR1	0.582883	1.49784	0.00110664	0.0397931	1.89313	3.71441	0.00242547	0.0112759	0.482467	1.39713	0.0474136	0.120345	0.0699	1.04964	0.58814	0.669149
IL15RA	0.327283	1.25465	0.198588	0.291293	1.85563	3.61911	8.03808e-06	0.000537873	0.388067	1.30864	0.0464098	0.118507	-0.3731	-1.29513	0.0043255	0.0174309
CD274	0.126767	1.09184	0.791825	0.836934	1.60303	3.03781	8.88569e-06	0.000551948	0.233567	1.17574	0.288381	0.43246	-0.272767	-1.20812	0.451249	0.543172
IL1A	0.210383	1.157	0.426759	0.520825	1.59946	3.03031	0.0116164	0.0339256	0.379113	1.30054	0.199	0.330844	0.1065	1.07661	0.148777	0.227668
CD99	-0.00808333	-1.00562	0.966994	0.974778	1.5873	3.00486	0.0010298	0.0063898	0.177	1.13053	0.101999	0.206119	-0.368033	-1.29059	0.00215404	0.0111574
IL21R	-4.95714	-31.0634	0.00184649	0.042683	1.55483	2.938	0.0195799	0.0497643	-0.325513	-1.25311	0.808549	0.87493	-0.888267	-1.85095	0.1677	0.250329
CD226	1.44471	2.72208	0.252609	0.347379	1.45233	2.7365	0.0177663	0.0463881	0.238967	1.18015	0.742248	0.828121	-0.615767	-1.53237	0.430808	0.523244
CCDC36	-1.09673	-2.13869	0.00938896	0.0664012	1.40157	2.64188	0.00739608	0.0244182	-1.33667	-2.52568	0.117813	0.227521	0.82861	1.77597	0.00743891	0.024754
IL15	-0.06925	-1.04917	0.607815	0.683252	1.2949	2.4536	8.72904e-05	0.00155119	0.154533	1.11306	0.172995	0.299597	-0.298233	-1.22964	0.221234	0.311355
ICAM1	-0.0291167	-1.02039	0.612432	0.687194	1.2736	2.41764	5.94256e-06	0.000495307	-0.470933	-1.38601	0.120876	0.231507	-1.28753	-2.4411	6.05076e-06	0.000916535
IL11	2.436	5.41139	0.00760892	0.0635791	1.22087	2.33087	1.12876e-06	0.000284353	0.4026	1.32189	0.259536	0.400597	0.0659333	1.04676	0.880269	0.910095
IL12RB2	1.51761	2.86317	0.280879	0.375243	1.08363	2.11937	0.0290028	0.0663998	0.9335	1.9099	0.0139276	0.0539672	-0.384243	-1.30518	0.50446	0.593201
CD302	0.341183	1.2668	0.0178551	0.080807	0.981	1.97383	0.0010668	0.0065323	1.00697	2.00968	0.000230234	0.00620811	-0.368067	-1.29062	0.0826631	0.144304
EDN1	-1.22153	-2.33194	0.00979942	0.0674893	0.972767	1.9626	5.10769e-05	0.00116849	0.836323	1.78549	0.0179829	0.0639695	-0.205333	-1.15295	0.0314256	0.0691557
CD59	-0.19175	-1.14215	0.01621	0.0785251	0.947833	1.92897	1.04209e-05	0.000567209	0.0586	1.04145	0.514135	0.64454	-0.0302	-1.02115	0.684069	0.751789
IL17REL	2.75165	6.73487	0.000107917	0.0291027	0.92339	1.89657	0.190962	0.281558	1.16867	2.24804	0.0456071	0.117192	2.54633	5.84148	0.0071093	0.0240151
IL12A	-0.392533	-1.3127	0.0543773	0.123553	0.891667	1.85532	0.0110008	0.0326125	-0.349267	-1.27391	0.0848254	0.181119	1.3513	2.55142	0.00357618	0.0153775
LIF	-0.149783	-1.1094	0.696441	0.757894	0.864467	1.82067	0.00848451	0.0269873	0.1201	1.08681	0.141347	0.259549	-1.04043	-2.05685	0.00242999	0.0120349
CSF1	-0.330433	-1.25739	0.228718	0.324603	0.8307	1.77855	2.92236e-06	0.000392002	0.7164	1.64308	0.00263263	0.0204958	0.0882667	1.06309	0.0233486	0.0554929
IL1R2	-1.21585	-2.32278	0.0023082	0.0452999	0.830067	1.77777	0.0238064	0.0573479	-1.10233	-2.14702	0.000248841	0.00644735	-0.3888	-1.3093	0.0209103	0.0512489
CXCL6	-2.65142	-6.28284	0.0106364	0.0688385	0.81362	1.75762	0.0801426	0.143366	1.58835	3.00705	0.000838793	0.0112582	-3.84173	-14.3376	1.60268e-06	0.000773642
TGFA	1.80412	3.49215	0.00547958	0.0579477	5.07158	33.6277	1.65647e-05	0.000703767	0.53649	1.45044	0.101047	0.2048	0.767033	1.70177	0.000112865	0.00228931
CD72	-0.805983	-1.74834	0.122702	0.205544	0.748933	1.68055	0.0114524	0.0335655	0.0499333	1.03522	0.838492	0.895897	-0.530167	-1.4441	0.137308	0.213969
IL6R	0.320417	1.24869	0.143062	0.229773	0.7454	1.67644	0.0149838	0.0410247	-0.619833	-1.5367	0.0528599	0.129515	0.2683	1.20439	0.149806	0.228929
IL1RL1	-1.7843	-3.44451	0.0729022	0.146193	4.41218	21.2911	2.24262e-06	0.000361061	0.365495	1.28832	0.379011	0.519981	0.08959	1.06407	0.931111	0.948305
IL6ST	2.03153	4.08839	0.0402188	0.107196	0.6883	1.61138	0.304747	0.40615	0.951567	1.93397	0.000808433	0.0111066	-0.304333	-1.23485	0.0856144	0.148327
C3AR1	-2.32697	-5.01749	0.0205974	0.0844116	0.665607	1.58624	0.540031	0.630621	-0.0152913	-1.01066	0.991589	0.995069	3.01513	8.08436	7.63608e-05	0.00196915
CXCL3	-1.09213	-2.13189	0.000448739	0.0351824	0.5815	1.4964	0.16837	0.254666	0.195167	1.14486	0.414879	0.554925	-0.8458	-1.79726	0.00610559	0.0217179
IL13RA1	0.257067	1.19505	0.0344991	0.100517	0.551133	1.46524	0.000370769	0.00341342	0.158167	1.11587	0.060176	0.142382	0.919433	1.89137	2.52525e-05	0.00127543
CXCL12	-0.80455	-1.7466	0.0136856	0.0746747	0.4154	1.33367	0.0604142	0.115525	-2.2093	-4.62451	0.000740749	0.0107678	3.9004	14.9327	7.2177e-05	0.00194028
IL9R	0.43025	1.34747	0.233883	0.330173	0.309633	1.23939	0.353672	0.456161	-0.1753	-1.1292	0.627562	0.741349	2.3039	4.93791	0.0052737	0.0198331
CD58	0.212417	1.15863	0.294143	0.38836	0.1103	1.07945	0.487114	0.582128	0.8054	1.74763	0.00645934	0.0339469	-0.235833	-1.17759	0.127349	0.202154
TNFRSF11A	-0.0277667	-1.01943	0.911244	0.931793	0.0684233	1.04857	0.770397	0.826277	0.713267	1.63951	0.120511	0.231099	2.0152	4.04237	0.000285348	0.00361356
CD74	-0.901483	-1.86799	0.292544	0.386775	0.0389333	1.02735	0.8459	0.886493	-1.51053	-2.84915	0.000720377	0.0105878	0.7017	1.62642	0.000398979	0.00425415
CD37	1.87745	3.67425	0.00416026	0.0530435	0.0343667	1.02411	0.963661	0.973068	0.873367	1.83193	0.0312429	0.0915348	0.461333	1.37681	0.52864	0.615968
IL1B	0.26025	1.19769	0.505435	0.596799	3.7814	13.7504	0.00243611	0.011313	-0.365203	-1.28806	0.255101	0.395944	-1.44237	-2.71766	2.16546e-05	0.00124614
IL16	-1.35035	-2.54974	0.125728	0.209231	2.96697	7.81891	0.000757504	0.00527322	-0.6729	-1.59427	0.358825	0.5058	0.748467	1.68001	0.11374	0.185039
IL10RB	-0.0530667	-1.03747	0.438398	0.532433	-0.0343667	-1.02411	0.775025	0.830362	0.3398	1.26558	0.00190753	0.0174628	0.592033	1.50737	0.00041796	0.00435964
CCR10	-0.80095	-1.74225	0.116796	0.19848	-0.0942667	-1.06752	0.823662	0.868479	1.23637	2.35604	0.00219199	0.0186779	1.53363	2.89514	0.0265731	0.060884
IL2RB	-0.25021	-1.18938	0.297927	0.392187	-0.118493	-1.0856	0.502153	0.595546	-0.09687	-1.06945	0.670916	0.774476	1.18883	2.27968	6.69956e-05	0.00187951
IL23A	-1.48172	-2.79281	0.00226605	0.0450073	-0.119133	-1.08608	0.823982	0.868774	-0.415167	-1.33345	0.188054	0.317908	-2.69867	-6.49202	0.000775027	0.00607352
IL20RB	-2.5336	-5.79015	6.4748e-05	0.0291027	-0.231567	-1.17411	0.296532	0.397648	0.0544333	1.03845	0.753556	0.836522	-0.6646	-1.58513	0.00243294	0.0120467
THBS1	1.63308	3.10175	0.0253722	0.0898099	2.7514	6.7337	0.000783926	0.00538265	1.29543	2.45451	0.000411872	0.00825412	-0.103	-1.074	0.491129	0.58113
GDF15	0.859167	1.81399	0.000965185	0.0386283	2.50347	5.67046	0.00020707	0.00246964	1.0891	2.12741	0.000461266	0.00852675	0.731333	1.66017	0.00549756	0.0203507
CXCL1	-1.46705	-2.76456	0.000203339	0.0294702	-0.3	-1.23114	0.0618217	0.11751	0.531367	1.4453	0.0127843	0.05115	-1.37567	-2.59488	1.6786e-05	0.00116119
IL6	-0.440667	-1.35723	0.24472	0.340176	2.25153	4.76189	4.60262e-05	0.00111111	0.650015	1.56918	0.247399	0.387165	-0.0167667	-1.01169	0.734984	0.794182
IL22RA1	0.434	1.35097	0.102732	0.181836	-0.311203	-1.24074	0.010767	0.0321689	0.410067	1.32875	0.27048	0.412859	1.81827	3.52657	0.0009598	0.00687463
CCR1	-0.0731667	-1.05202	0.703853	0.76422	-0.345967	-1.271	0.334899	0.437293	-0.816012	-1.76053	0.370115	0.515999	1.32417	2.50388	0.00124894	0.00802778
CD3G	1.73365	3.32568	0.000157993	0.0291027	-0.379203	-1.30062	0.357814	0.460338	-0.31769	-1.24633	0.403865	0.54436	-0.252407	-1.19119	0.014451	0.0393557
CD83	1.05945	2.08414	0.00105051	0.0393714	-0.3907	-1.31103	0.00500508	0.0184559	0.353033	1.27724	0.0148772	0.0563812	-0.225967	-1.16956	0.00461174	0.0181406
CD27	1.63919	3.11491	0.254092	0.348415	-0.4675	-1.38271	0.219993	0.314194	0.0082	1.0057	0.983618	0.990817	1.19783	2.29395	0.0473618	0.0939757
CD164	1.39635	2.63235	0.000936775	0.0386283	-0.488967	-1.40344	0.0442658	0.0912757	0.2303	1.17308	0.00791513	0.0382111	-0.0670667	-1.04758	0.0927541	0.157822
IL27RA	-0.6283	-1.54574	0.0180874	0.0812144	-0.544967	-1.45899	0.0402912	0.084875	0.709767	1.63554	4.70659e-05	0.00329213	0.521533	1.43548	0.0094309	0.0291917
IL17RE	-1.6845	-3.21429	0.000745892	0.036949	-0.573033	-1.48765	0.122495	0.198486	0.309877	1.2396	0.110445	0.218131	-0.00273333	-1.0019	0.980102	0.985676
CCL2	-0.162583	-1.11929	0.776105	0.824624	-0.778367	-1.71519	0.000403053	0.00360186	0.872233	1.83049	0.00108484	0.0129387	-0.320333	-1.24862	0.0856527	0.148381
CRLF1	0.29995	1.2311	0.249517	0.344568	-0.834867	-1.78369	0.0175622	0.0459913	1.67783	3.19947	2.99039e-05	0.00291032	0.846067	1.79759	0.000284031	0.00361196
MSLN	0.785814	1.72406	0.209066	0.302924	-0.908233	-1.87675	0.00264299	0.0119599	-0.497167	-1.41144	7.46067e-05	0.00390114	2.09693	4.27799	9.75374e-06	0.00100933
CCL5	-1.90415	-3.74289	0.321214	0.415259	-0.935667	-1.91277	0.0391433	0.0830699	-3.79267	-13.8582	0.0102368	0.0447027	0.7258	1.65382	0.00973679	0.0298933
CXCL2	-1.18842	-2.27902	0.000919364	0.0386283	-1.10753	-2.15477	0.0128666	0.0366275	-0.0379667	-1.02667	0.931385	0.957173	-1.02753	-2.03854	0.0099688	0.0303523
CD207	4.58568	24.012	0.000450575	0.0351824	-1.3447	-2.53977	0.0300731	0.06823	0.69078	1.61416	0.684443	0.784913	0.227877	1.17111	0.680261	0.748533
IL11RA	-0.39925	-1.31882	0.171858	0.261582	-1.54483	-2.9177	0.000690705	0.00498653	0.4437	1.36009	0.00485525	0.0285285	1.05123	2.0723	0.00144824	0.00879003
IL18R1	-1.45022	-2.73249	0.0119429	0.0711632	-1.57543	-2.98025	5.89269e-05	0.00124438	1.19527	2.28987	0.00444609	0.0271871	-0.102083	-1.07332	0.75066	0.8073
IL17RB	-0.571917	-1.4865	0.00334582	0.0498867	-1.99547	-3.98745	6.61266e-05	0.00132056	-0.338733	-1.26465	0.125502	0.238061	1.4667	2.76389	0.000917245	0.0066894
IL33	0.861417	1.81682	0.0199505	0.0835173	1.8121	3.51153	0.000118588	0.00180847	1.5817	2.99322	0.000983129	0.0122781	2.07057	4.20052	2.08293e-05	0.00122741
CD109	-0.438433	-1.35513	0.00862082	0.0652502	-2.04697	-4.13236	0.00211489	0.0102516	-1.2013	-2.29947	7.8968e-05	0.00395325	1.3464	2.54277	0.00010048	0.00221129
CXADR	0.705467	1.63067	0.0136639	0.0746725	-3.2696	-9.64379	5.33266e-05	0.00118895	0.2872	1.22027	0.0341434	0.0971321	0.689233	1.61243	0.000603494	0.00532022
CCDC3	0.216	1.16151	0.441389	0.535388	-3.34637	-10.1708	6.29496e-06	0.000502962	0.1648	1.12101	0.0506385	0.126017	1.694	3.23553	0.00150952	0.00898728
CD22	-0.459263	-1.37484	0.155357	0.243389	-4.89637	-29.782	2.0212e-05	0.000757968	0.7176	1.64444	0.00204861	0.0180922	2.54577	5.83918	0.000150225	0.00260147
ULBP1	-0.5283	-1.44223	0.476202	0.567729	3.82785	14.2003	0.000925317	0.00597324	0.464067	1.37942	0.506483	0.637813	0.270867	1.20653	0.466032	0.55721
NID1	0.681283	1.60357	0.199887	0.29281	3.46057	11.0087	0.000196399	0.00240727	1.9779	3.9392	0.00016438	0.00541814	1.71587	3.28494	7.09932e-05	0.00192798
RAET1L	-0.500317	-1.41452	0.626225	0.698202	2.96	7.78124	0.00173913	0.00901038	0.592253	1.5076	0.333427	0.479518	-0.618567	-1.53535	0.0252388	0.0587201
ULBP2	-0.460067	-1.37561	0.353114	0.447589	2.54517	5.83676	2.80403e-06	0.000391701	1.8085	3.50278	0.000206476	0.00597005	-0.821533	-1.76728	0.00130072	0.0082431
IDO2	0.853612	1.80702	0.552651	0.639064	2.35222	5.10611	0.00426691	0.0165742	0.642752	1.5613	0.51544	0.645623	1.9368	3.82856	0.00536737	0.0200469
RAET1G	0.624117	1.54127	0.306857	0.400886	2.07647	4.21773	0.000298095	0.00299817	1.2558	2.388	0.0445094	0.115378	-1.04203	-2.05913	0.0741992	0.132473
MICALL2	-0.5097	-1.42375	0.105531	0.185262	1.74857	3.36025	0.000356101	0.0033153	0.263733	1.20058	0.0146387	0.0557516	0.2783	1.21276	0.0188057	0.0474934
MICAL1	0.348067	1.27285	0.0546842	0.123915	1.46417	2.75904	0.000469889	0.00391814	0.154933	1.11337	0.143639	0.262575	-0.019	-1.01326	0.526633	0.614309
TDO2	3.04298	8.24193	0.000916597	0.0386283	1.18351	2.27129	0.00956946	0.0294751	-0.358103	-1.28174	0.12409	0.236018	-0.304	-1.23456	0.0928792	0.157924
AHR	2.30368	4.93717	0.00961584	0.0672023	0.6947	1.61855	0.161299	0.246069	-0.0119333	-1.00831	0.955319	0.972807	-1.15787	-2.23127	0.000163072	0.00272262
IDO1	0.289045	1.22183	0.373311	0.468057	0.4749	1.38982	0.18374	0.272918	2.8209	7.06603	3.1088e-05	0.00295553	0.973333	1.96337	0.000366628	0.00409945
KYNU	-1.21577	-2.32264	0.0033313	0.0498867	-0.80435	-1.74636	0.011531	0.0337504	-0.45303	-1.36891	0.0410423	0.109484	2.7079	6.5337	0.000348987	0.00401921
SHISA3	1.82695	3.54787	0.229776	0.325687	8.60328	388.906	0.000188283	0.00235497	1.53243	2.89273	0.00327078	0.0230302	1.124	2.1795	2.00944e-05	0.00122628
THBD	0.606203	1.52225	0.739238	0.79355	6.73965	106.865	0.00187532	0.00945422	-0.316067	-1.24493	0.476999	0.611918	1.025	2.03496	0.000127071	0.00240829
MMP1	1.36302	2.57222	0.00172526	0.0425188	4.76604	27.2095	0.00015542	0.00210992	0.0956067	1.06851	0.816141	0.880419	2.8074	7.00022	4.13832e-05	0.00155734
BMP2	0.538333	1.45229	0.167577	0.256846	4.24159	18.9167	0.00125705	0.00728173	-0.0946667	-1.06782	0.870595	0.917432	2.1728	4.50898	0.00143524	0.00873607
PDE5A	-0.05395	-1.0381	0.847738	0.881638	4.22434	18.6919	3.33479e-05	0.000950322	0.795933	1.7362	0.115933	0.225461	-0.169173	-1.12441	0.0911953	0.155672
TWIST2	-0.580917	-1.4958	0.00204394	0.0436183	4.15523	17.8176	0.000941363	0.00603515	1.3318	2.51717	0.00413641	0.0262397	0.218033	1.16315	0.438788	0.531153
KIT	-1.44546	-2.7235	0.0598294	0.130447	4.0021	16.0233	1.18693e-05	0.000608034	0.48366	1.39829	0.243794	0.383051	NA		NA	NA
DCLK3	NA		NA	NA	3.84483	14.3684	1.43363e-06	0.000308678	0.803373	1.74518	0.489134	0.622737	2.10042	4.28833	0.00556538	0.020491
PDE1C	0.268197	1.2043	0.527877	0.617922	3.8141	14.0656	3.52338e-05	0.000969099	0.9263	1.9004	0.00135324	0.0145735	-0.335578	-1.26188	0.0536435	0.103322
PMEPA1	-0.45065	-1.36666	0.242569	0.338754	3.73357	13.302	0.000231767	0.00262167	0.947767	1.92888	0.0290449	0.0872418	-3.99597	-15.9553	3.66595e-06	0.000773642
OSCAR	0.388834	1.30933	0.783235	0.830148	3.52714	11.5285	9.87934e-05	0.00164372	-0.0633667	-1.0449	0.925515	0.953267	-1.9383	-3.83254	0.000139273	0.00253015
HHAT	-0.333653	-1.2602	0.0948635	0.1723	3.51597	11.4396	5.32593e-05	0.00118895	0.778333	1.71515	0.13976	0.257416	-1.9161	-3.77401	0.00219501	0.0112953
PSCA	0.10995	1.07919	0.779664	0.827405	3.45008	10.9289	0.00143758	0.00797279	0.454233	1.37005	0.478271	0.612735	-0.0100667	-1.007	0.985275	0.989328
RAMP1	-2.42378	-5.36576	0.00109667	0.0396458	3.43733	10.8328	2.73622e-05	0.000866727	-0.0992467	-1.07121	0.56778	0.691027	0.3205	1.24876	0.603814	0.682703
SKAP2	1.26963	2.411	0.0281154	0.0933482	3.32283	10.0063	2.73751e-06	0.000389408	0.541033	1.45501	0.00631167	0.0335514	0.2028	1.15093	0.0668514	0.122485
RTL9	0.0296833	1.02079	0.947167	0.959942	3.2937	9.80624	0.000446639	0.0038088	-0.962233	-1.94832	0.0259505	0.0808341	1.0474	2.0668	0.0164634	0.0431753
COLEC12	0.58081	1.49569	0.0246058	0.0890186	2.93167	7.62992	1.57948e-05	0.000686033	2.4683	5.53391	0.000118362	0.00471536	-0.917933	-1.88941	0.000383667	0.00417446
NT5E	1.7051	3.26052	0.00797018	0.064201	2.88643	7.3944	1.20505e-05	0.000612264	1.62943	3.09391	0.0021214	0.0183589	-0.7526	-1.68483	1.77971e-05	0.00117641
L1CAM	1.72471	3.30513	0.0631813	0.134671	2.8472	7.19602	5.45487e-05	0.001198	-0.0307	-1.02151	0.668658	0.772881	0.7935	1.73327	0.000280145	0.00357711
ARL14	0.1205	1.08711	0.46367	0.556193	2.81264	7.0257	0.00779012	0.0253857	0.151677	1.11086	0.875715	0.921133	2.05407	4.15275	0.000173049	0.00279258
ITGAM	-0.180383	-1.13318	0.805261	0.847621	2.69998	6.49793	8.54232e-06	0.000551948	-0.44385	-1.36023	0.396689	0.537319	-0.838233	-1.78786	0.0386688	0.0805739
TLX3	0.476324	1.39119	0.567342	0.650231	2.67027	6.36547	0.00210675	0.0102387	-0.0305	-1.02137	0.935697	0.960254	-1.82367	-3.5398	0.000523779	0.0049219
PPARG	-0.168483	-1.12388	0.00991789	0.0676621	2.57702	5.96706	0.000410669	0.00364277	-0.06758	-1.04796	0.65775	0.764167	-0.0745927	-1.05306	0.122824	0.196476
HIST1H2BC	-0.717333	-1.64414	0.0959079	0.17345	2.57567	5.96147	6.67948e-05	0.00132802	0.311667	1.24114	0.29116	0.435455	1.08507	2.12147	0.00146066	0.00881502
KITLG	1.27298	2.41661	0.0372243	0.10419	2.5612	5.90198	0.00221985	0.0105853	1.20653	2.30782	0.00207352	0.0181886	-2.8035	-6.98132	1.1162e-05	0.0010473
MAP1LC3A	-1.74972	-3.36293	0.0100187	0.0678337	2.45707	5.49099	7.27209e-05	0.00139157	-0.4093	-1.32804	0.0252712	0.0794539	-0.471493	-1.38654	0.101739	0.169496
ATF3	-0.232433	-1.17481	0.463447	0.55602	2.34673	5.08671	9.10933e-06	0.000552681	1.28017	2.42867	4.25935e-05	0.00315638	2.05847	4.16543	0.000137155	0.0025126
F8	-0.163117	-1.1197	0.526073	0.616187	2.28853	4.88559	0.00197048	0.00980341	-0.110133	-1.07933	0.362253	0.509597	-0.544633	-1.45865	0.00168289	0.0095971
AXL	0.1274	1.09232	0.547177	0.634618	2.26067	4.79213	6.10128e-05	0.00127212	1.56553	2.95986	0.00192702	0.017568	0.529467	1.4434	0.00041771	0.00435964
TIAM2	0.567633	1.48209	0.0284408	0.093835	2.25903	4.78671	2.12679e-05	0.000776544	1.7819	3.43879	0.000731326	0.0106968	-1.64343	-3.12408	0.000826326	0.00628985
NID2	-0.08895	-1.0636	0.717405	0.77553	2.20827	4.6212	2.28323e-05	0.000791114	0.549563	1.46364	0.0805494	0.174753	1.17747	2.26179	0.000609701	0.00535278
MILR1	-1.28197	-2.4317	0.0308951	0.0963798	2.16335	4.47953	0.0046405	0.0175374	-0.411567	-1.33013	0.216905	0.352484	1.22317	2.33459	0.00337007	0.0147235
VCAM1	0.401917	1.32126	0.662245	0.728733	2.13243	4.38456	0.000307001	0.00305757	0.795533	1.73572	0.0112768	0.0474857	1.63321	3.10202	0.00261951	0.0126204
LUM	-0.663167	-1.58355	0.146359	0.23334	2.04233	4.11911	0.0163493	0.0436246	4.731	26.5566	0.000714968	0.0105522	-0.223057	-1.1672	0.0712624	0.128625
C19orf66	0.0262667	1.01837	0.848369	0.88212	1.99783	3.994	0.000310908	0.00308502	-0.155667	-1.11394	0.0571491	0.13718	1.4918	2.8124	9.04535e-05	0.002088
NR1D1	0.0246833	1.01726	0.937747	0.952902	1.99553	3.98763	0.00013619	0.00194936	0.0383667	1.02695	0.818806	0.882022	0.545833	1.45986	0.0466793	0.0928644
MAGI2-AS3	1.44449	2.72167	0.251067	0.346072	1.92253	3.79088	0.00136434	0.00769143	-0.2979	-1.22935	0.00928146	0.0421306	1.61949	3.07266	0.0844996	0.146827
VIM	0.533717	1.44765	0.46825	0.560344	1.88267	3.68756	4.27576e-06	0.000451019	-0.108333	-1.07798	0.15769	0.279766	-0.659533	-1.57957	8.22463e-05	0.00201927
DOCK2	-1.01844	-2.02572	0.308279	0.402315	1.85364	3.61412	0.000743783	0.00522356	-0.840155	-1.79024	0.00392719	0.0255191	0.914367	1.88474	0.00098553	0.00699353
F8A1	-0.6313	-1.54896	0.0875085	0.163719	1.83033	3.55619	9.7655e-06	0.000561208	0.0406667	1.02859	0.231103	0.369063	0.125667	1.09101	0.162966	0.244759
CD24P4	0.8295	1.77707	0.0252581	0.089732	1.78567	3.44778	0.000187441	0.00235228	-3.435	-10.8153	9.77179e-06	0.00203909	0.350333	1.27486	0.00170483	0.00967542
ERG	-0.373817	-1.29578	0.193538	0.285536	1.77787	3.42919	0.000178886	0.00229508	1.67337	3.18959	0.00415512	0.0262955	-0.827967	-1.77518	0.00459932	0.0181149
EGFR	1.32618	2.50738	0.0012822	0.0405668	1.73957	3.33935	0.00841167	0.0268412	0.916933	1.8881	0.000979271	0.0122781	-0.132933	-1.09652	0.388007	0.482471
MAP1LC3C	-0.284607	-1.21808	0.195072	0.287357	1.7362	3.33156	0.00024663	0.00272693	0.767133	1.70188	0.169873	0.2953	-2.89833	-7.45565	2.48601e-05	0.00127543
F8A2	-0.49375	-1.4081	0.16154	0.249912	1.70787	3.26677	0.000204636	0.00246035	-0.00866667	-1.00603	0.958825	0.974878	-0.0673333	-1.04778	0.729765	0.78987
F8A3	-0.49375	-1.4081	0.16154	0.249912	1.7066	3.26391	0.000210422	0.00249213	-0.012	-1.00835	0.943391	0.965252	-0.061	-1.04319	0.754286	0.810052
IGHE	NA		NA	NA	1.70166	3.25275	0.00098285	0.00620825	-2.35113	-5.10225	0.00212399	0.0183664	2.90851	7.50842	0.00218345	0.0112576
FAM46C	1.25865	2.39272	0.0130588	0.0732356	1.66973	3.18156	0.000163174	0.00217562	-0.00973333	-1.00677	0.932759	0.958167	0.0013	1.0009	0.996522	0.997461
EGR2	0.814817	1.75907	0.02578	0.0902665	1.65607	3.15156	0.0272312	0.0633186	0.762667	1.69662	0.015687	0.0583793	3.42702	10.7556	0.00486914	0.0187943
ITGB3	0.370017	1.29237	0.432869	0.526845	1.65367	3.14632	0.00104768	0.00645765	0.8139	1.75796	0.117079	0.226859	-0.1	-1.07177	0.216806	0.306403
TRIM34	0.544617	1.45863	0.0315793	0.0972848	1.652	3.14269	0.000155814	0.00211302	0.7464	1.6776	0.0104829	0.0453049	1.17507	2.25803	0.00959376	0.0295963
GADD45B	-0.354033	-1.27813	0.0504114	0.118933	1.63203	3.09949	0.000588867	0.00450871	0.2504	1.18954	0.272268	0.414603	0.326133	1.25365	0.0356643	0.0759302
PLA2G16	-0.4767	-1.39156	0.120012	0.202166	1.6214	3.07673	0.000103517	0.00168393	-0.2238	-1.16781	0.143454	0.262409	-0.0716333	-1.05091	0.0898897	0.153975
CALCOCO2	-0.201983	-1.15028	0.133022	0.218042	1.584	2.998	3.77003e-05	0.00100283	-0.0164333	-1.01146	0.841879	0.897513	NA		NA	NA
MET	1.2476	2.37446	0.0325626	0.0982157	1.53523	2.89835	0.00244388	0.0113368	1.26847	2.40905	0.00041843	0.00830089	-0.0345	-1.0242	0.4763	0.566816
MAP3K10	0.0387	1.02719	0.790456	0.835892	1.48483	2.79885	0.000753336	0.00525445	-0.127633	-1.0925	0.32611	0.472057	0.0365333	1.02565	0.687023	0.754645
ZEB2	-1.03795	-2.05331	0.0481822	0.116428	1.48137	2.79213	0.00105122	0.00646831	-0.444687	-1.36102	0.160402	0.283127	NA		NA	NA
KIF1A	-0.37844	-1.29994	0.0263316	0.0909715	1.45267	2.73714	0.000548339	0.00431773	1.28923	2.44398	1.22142e-05	0.00215284	0.8817	1.84255	0.00151567	0.00900364
KIF4B	0.385883	1.30666	0.0921428	0.169129	1.4268	2.6885	0.000669115	0.00489503	0.288333	1.22123	0.020522	0.0695242	0.0136667	1.00952	0.842638	0.880956
TICAM1	-0.223983	-1.16795	0.710651	0.770012	1.4094	2.65627	0.00102684	0.0063788	3.33333e-05	1.00002	0.999934	1	0.141833	1.10331	0.440186	0.532663
C5	0.9199	1.89198	0.0408027	0.107756	1.39157	2.62363	0.000540544	0.00428216	0.732767	1.66182	0.00547785	0.0306531	1.51807	2.86407	0.00434829	0.0174829
ADA2	3.94988	15.4537	0.0012582	0.0402596	1.36468	2.57518	0.261233	0.3601	0.217646	1.16283	0.786303	0.859725	-5.95173	-61.8942	7.43409e-05	0.00195391
APOBR	-0.819567	-1.76488	0.108788	0.188932	1.34167	2.53444	0.0407228	0.0855539	-1.2952	-2.45411	0.173959	0.300733	2.31527	4.97697	0.00620352	0.0219135
VAMP7	1.322	2.50012	0.00104904	0.0393714	1.32097	2.49834	0.000346942	0.00327272	-0.0453667	-1.03195	0.706213	0.801257	-0.226267	-1.1698	0.155971	0.236246
GAS6	-0.816083	-1.76062	0.00019947	0.0294702	1.2172	2.32495	0.00202389	0.00996955	0.2351	1.17699	0.0654576	0.150881	0.6443	1.56298	0.00106287	0.00727984
C5AR2	NA		NA	NA	1.1054	2.15159	0.138321	0.218153	2.65354	6.2921	0.000149451	0.00523548	-0.153867	-1.11255	0.564686	0.647739
EIF3B	-0.270767	-1.20645	0.0325678	0.0982157	1.0944	2.13524	2.46072e-05	0.000825885	-0.0709	-1.05037	0.119719	0.230069	-0.109267	-1.07868	0.056752	0.107871
ITGA3	-1.16652	-2.24469	0.000524772	0.0367433	1.07713	2.10984	0.000498171	0.00407461	NA		NA	NA	0.295667	1.22745	0.00702501	0.0238171
ALCAM	0.112383	1.08101	0.6663	0.732213	1.065	2.09217	0.0169815	0.0448974	0.488267	1.40276	0.0112254	0.0473725	1.00877	2.01219	0.000129132	0.00242688
NLRC3	-1.0201	-2.02806	0.355508	0.450215	1.0583	2.08248	0.11833	0.193361	-0.196633	-1.14602	0.72323	0.813681	1.34167	2.53444	0.0009469	0.00681903
HCG27	-0.360517	-1.28389	0.498393	0.590106	1.0397	2.0558	0.00133458	0.00758596	0.709033	1.63471	0.187133	0.316882	0.874433	1.83329	0.15866	0.23953
ADORA2A	0.278217	1.21269	0.289901	0.384439	1.01657	2.0231	0.0060599	0.0210821	-0.216533	-1.16194	0.685235	0.785402	-1.66667	-3.1748	0.00167666	0.0095793
SCART1	-0.273917	-1.20909	0.715001	0.77361	1.00913	2.0127	0.0617535	0.117415	-1.48737	-2.80377	0.000580237	0.00959701	1.05937	2.08402	0.00922683	0.0287084
FOSL2	0.339783	1.26557	0.103893	0.183136	1.0003	2.00042	0.00533818	0.0192792	-0.260433	-1.19784	0.0271954	0.0835332	0.4114	1.32998	0.0099555	0.0303162
ITGA5	0.109183	1.07862	0.43651	0.53057	0.9955	1.99377	0.000120963	0.00183051	1.4082	2.65406	2.32857e-05	0.00280181	-0.7119	-1.63796	1.34565e-05	0.00107032
CREB3L1	0.00526667	1.00366	0.952754	0.964211	0.9801	1.9726	0.00280548	0.012479	0.234333	1.17636	0.387929	0.528493	-0.102133	-1.07336	0.503803	0.592569
EXOC1	0.0819833	1.05847	0.412606	0.50717	0.9663	1.95382	6.41492e-06	0.000510381	0.0111333	1.00775	0.776594	0.853026	-0.046	-1.0324	0.240114	0.332354
FILIP1L	1.15665	2.22939	0.000653961	0.0367433	0.9271	1.90145	0.00247648	0.0114334	-0.7613	-1.69502	0.0917995	0.191421	1.18737	2.27737	0.00420754	0.0170983
VAMP1	-0.9559	-1.93979	0.00373714	0.0515941	0.9182	1.88976	0.00185528	0.00938509	-0.579267	-1.49409	0.00129057	0.0142906	0.586967	1.50209	0.00369349	0.0157286
HCG25	-0.305383	-1.23575	0.620598	0.693988	0.884567	1.84621	0.00253147	0.0116298	-0.1423	-1.10366	0.43935	0.577713	-0.436533	-1.35335	0.0812601	0.142433
SNHG28	0.57095	1.4855	0.0702556	0.143151	0.882767	1.84391	0.0151204	0.0412661	-0.500933	-1.41513	0.113494	0.222249	0.203133	1.1512	0.6929	0.759569
TGFB1	-1.13413	-2.19487	0.0113777	0.0701396	0.872233	1.83049	0.00672812	0.022794	1.5299	2.88766	6.87899e-05	0.00381658	-0.367633	-1.29023	0.00154066	0.00908232
F2R	2.55453	5.87477	0.000566104	0.0367433	0.774567	1.71068	0.00830844	0.0266012	0.531867	1.4458	6.569e-05	0.00372635	0.510867	1.42491	0.00676508	0.0232175
HSPA1B	-0.1354	-1.0984	0.339843	0.434036	0.766433	1.70106	0.0016257	0.00862421	-0.0378667	-1.02659	0.849158	0.902515	0.5646	1.47898	0.0263484	0.0605193
GLG1	0.46095	1.37645	0.00504022	0.0560576	0.726033	1.65408	0.00344823	0.0142923	0.0185333	1.01293	0.810123	0.876092	0.361567	1.28482	0.000231502	0.00325591
PREX1	-0.0644833	-1.04571	0.787423	0.833495	0.6974	1.62158	0.00171783	0.00893247	0.2345	1.1765	0.0529909	0.129742	-0.0986667	-1.07078	0.123587	0.197429
MEFV	-0.502054	-1.41623	0.643057	0.712664	0.669117	1.5901	0.505315	0.598568	0.621967	1.53897	0.177753	0.305143	1.0895	2.128	0.0102252	0.0309115
AURKA	-0.139817	-1.10177	0.367801	0.462775	0.6448	1.56352	0.0007264	0.00514535	-0.166433	-1.12228	0.00519806	0.0296585	-0.360067	-1.28349	0.00127439	0.00815027
CDK5RAP3	-0.508433	-1.4225	0.0030968	0.048908	0.644767	1.56349	0.00631493	0.0217328	-0.214833	-1.16057	0.00614724	0.0329782	0.973467	1.96355	4.62172e-05	0.00161699
XPOT	0.841983	1.79251	0.0477253	0.115898	0.643433	1.56204	0.00595422	0.0207956	0.294233	1.22623	0.021566	0.0717649	-0.599467	-1.51516	0.000565561	0.00514851
EIF2AK4	0.363033	1.28613	0.0730836	0.14639	0.615	1.53156	0.000117589	0.00180238	0.13	1.09429	0.0347234	0.0981629	0.261433	1.19867	0.00177799	0.00989756
PRKACB	1.46712	2.76469	0.0828736	0.15808	0.5909	1.50619	0.0690522	0.127841	0.263867	1.20069	0.0349441	0.0984657	-0.917467	-1.8888	0.00164344	0.00944565
NRG1	1.08493	2.12127	0.00106938	0.0395849	0.575	1.48968	0.00322187	0.0136728	0.207067	1.15434	0.179414	0.307372	0.880433	1.84093	0.00135581	0.00844877
ZEB1	1.59637	3.02381	0.00432126	0.0533459	0.564633	1.47901	0.153123	0.236006	1.0208	2.02904	0.00219918	0.0187159	0.4289	1.34621	0.0572323	0.108531
PLAUR	-1.1263	-2.18298	0.000859258	0.0386283	0.5451	1.45912	0.0142642	0.0395802	0.2386	1.17985	0.502339	0.634268	0.181033	1.1337	0.222445	0.312707
XAGE1B	-0.04585	-1.03229	0.884576	0.911211	0.524081	1.43802	0.250959	0.348405	0.655733	1.57542	0.00431693	0.026823	-0.350394	-1.27491	0.00257316	0.0124921
IGIP	0.167667	1.12324	0.454753	0.547851	0.512867	1.42688	0.0103142	0.0310893	0.848533	1.80067	0.000642657	0.0100224	0.217433	1.16266	0.127725	0.202607
MST1L	-0.469483	-1.38461	0.123742	0.206613	0.503033	1.41719	0.11368	0.18745	-0.186133	-1.13771	0.125736	0.238423	1.1589	2.23287	0.00155285	0.00911998
NRG2	-0.341763	-1.2673	0.395255	0.489734	0.448867	1.36497	0.0203331	0.0510724	1.8066	3.49817	5.35081e-05	0.00350016	-1.22041	-2.33013	0.0069871	0.0237264
TRIM2	1.16295	2.23915	0.00286427	0.0477327	0.4347	1.35163	0.34162	0.444041	-0.195367	-1.14502	0.0262311	0.0813376	-0.0877	-1.06267	0.700829	0.766559
NECTIN4	1.53545	2.89879	0.312572	0.406685	0.359267	1.28277	0.71843	0.784004	-1.66077	-3.16185	0.278516	0.421634	1.19013	2.28174	0.0237857	0.0562478
CLDN1	1.08285	2.11822	0.0475917	0.115761	0.352867	1.2771	0.237475	0.333686	0.807567	1.75026	0.000984521	0.0122781	-2.105	-4.30198	7.83008e-06	0.00096523
EDNRA	1.47035	2.77089	0.0111745	0.0697195	0.337067	1.26319	0.0893633	0.155478	-0.0692233	-1.04915	0.612626	0.728707	-0.110275	-1.07943	0.427246	0.519789
IGSF3	1.43238	2.69892	0.0303414	0.0959398	0.321467	1.2496	0.181359	0.270096	0.841967	1.79249	0.000594019	0.00966204	-0.0589667	-1.04172	0.499304	0.588545
PAX2	-0.192617	-1.14283	0.105244	0.184895	0.316117	1.24497	0.157121	0.240971	1.20614	2.3072	0.00159129	0.0157083	-0.7854	-1.72357	0.000986943	0.00699357
SDC1	1.02903	2.04066	0.00161491	0.0418868	0.314933	1.24395	0.086233	0.151229	0.9195	1.89146	0.0008855	0.0116278	0.151033	1.11036	0.13947	0.216674
PAG1	1.25972	2.39449	0.000458085	0.0351824	0.260133	1.19759	0.565705	0.65372	-0.249767	-1.18901	0.514379	0.644769	0.975567	1.96641	0.00698122	0.023714
C6	1.7881	3.4536	0.0253032	0.089732	0.247123	1.18684	0.81057	0.858267	NA		NA	NA	0.607433	1.52355	0.403343	0.497796
RDM1	-0.9465	-1.92719	0.0795245	0.154319	0.205567	1.15314	0.414021	0.513882	-0.345933	-1.27097	0.155342	0.276949	1.01767	2.02464	0.000805853	0.00620973
TRIM9	2.04514	4.12712	0.000634416	0.0367433	0.201167	1.14963	0.447339	0.54413	0.494833	1.40916	0.0825729	0.177796	1.30783	2.47569	0.000370637	0.00412365
TRIM5	1.09142	2.13083	0.00184788	0.042683	0.1987	1.14766	0.00858057	0.0271813	0.398633	1.31826	0.000690557	0.0103641	-0.0269333	-1.01884	0.801926	0.847795
DNMT1	0.333333	1.25992	0.155622	0.243586	0.187267	1.1386	0.264556	0.363519	0.415	1.3333	0.00337596	0.0234668	0.8744	1.83325	7.34048e-05	0.00195391
PTX3	-0.117917	-1.08517	0.286098	0.38062	0.158467	1.1161	0.140501	0.220941	1.18703	2.27684	0.000179288	0.00562937	1.358	2.5633	7.56702e-05	0.00196443
F11	2.001	4.00277	0.000188638	0.0294702	0.0903833	1.06465	0.644905	0.72206	0.833821	1.7824	0.129202	0.243017	0.886013	1.84806	0.00611501	0.0217274
CDHR3	-1.8047	-3.49357	0.0418654	0.108828	0.0769	1.05475	0.841241	0.882538	1.4284	2.69148	0.000327519	0.00738493	0.181873	1.13436	0.236796	0.328832
LAMA1	-0.31883	-1.24732	0.380147	0.47462	0.0724667	1.05151	0.637869	0.716314	1.78167	3.43823	2.84945e-05	0.00291032	0.1784	1.13163	0.239088	0.331214
HAVCR1	1.91723	3.77698	0.000625693	0.0367433	0.0560133	1.03959	0.414579	0.514303	-0.00434333	-1.00302	0.920923	0.950801	-0.187367	-1.13868	0.128402	0.203453
VAMP2	-0.263083	-1.20004	0.214297	0.30878	0.0433667	1.03052	0.647657	0.72468	0.0061	1.00424	0.958785	0.974878	1.3285	2.51141	3.37991e-06	0.000773642
FKBP5	-0.72875	-1.6572	0.0756572	0.149494	0.0206667	1.01443	0.914509	0.937943	1.85177	3.60942	3.41611e-05	0.00305791	1.07157	2.10171	0.00017977	0.00283639
GUCY1A2	0.4098	1.3285	0.102507	0.181574	0.0093	1.00647	0.962597	0.972452	1.96597	3.90674	1.72923e-05	0.00255056	-0.07872	-1.05608	0.477976	0.568448
GAS1	0.548233	1.46229	0.0327713	0.0984168	-0.0186667	-1.01302	0.851695	0.890264	1.01033	2.01438	4.53231e-05	0.00324461	2.23393	4.70415	0.000268334	0.00349179
DCAF4L2	1.78705	3.45108	0.00317845	0.0494269	-0.0537027	-1.03793	0.94573	0.960222	6.44783	87.2951	0.000815591	0.0111419	3.33247	10.0733	1.29209e-05	0.00106901
TMEM173	-1.39748	-2.63442	0.000649028	0.0367433	-0.0820667	-1.05853	0.331465	0.433816	0.580833	1.49571	0.00258526	0.0203141	0.9985	1.99792	8.75581e-06	0.000973545
TRIM44	1.40633	2.65063	0.000882139	0.0386283	-0.0828	-1.05907	0.720598	0.785851	0.443167	1.35959	0.0134572	0.0528511	0.4129	1.33136	0.00742532	0.0247165
IGDCC4	0.407333	1.32623	0.402954	0.497574	-0.0855333	-1.06108	0.688438	0.759246	0.252657	1.1914	0.0433698	0.113367	0.6384	1.5566	0.0030138	0.0137762
PVRIG	0.709417	1.63514	0.00909528	0.0658395	-0.0999	-1.0717	0.789704	0.842086	-0.124567	-1.09018	0.040838	0.109214	0.8374	1.78683	0.00420251	0.0170811
IGF1R	0.412617	1.3311	0.0677862	0.140225	-0.146833	-1.10714	0.625485	0.705838	1.6024	3.03648	0.000686697	0.0103513	0.749133	1.68078	0.000879186	0.00652842
EP300	1.52823	2.88432	0.0172596	0.0800659	-0.150633	-1.11006	0.714455	0.780582	0.312667	1.242	0.0562457	0.135509	-0.002	-1.00139	0.986942	0.990533
MASP2	1.16773	2.24658	0.0112079	0.0697372	-0.162167	-1.11897	0.613839	0.695692	0.123367	1.08927	0.579703	0.701149	1.0848	2.12108	0.000715802	0.00581989
IRGQ	1.77568	3.424	0.00425879	0.0532495	-0.174667	-1.1287	0.619743	0.700811	-0.2764	-1.21117	0.147966	0.267621	0.5936	1.50901	0.0017096	0.00968755
CCNT2	1.46938	2.76903	0.0350401	0.101094	-0.181367	-1.13396	0.546867	0.6369	0.313567	1.24278	0.0174281	0.0625001	0.0671333	1.04763	0.521308	0.609139
ABCC6	0.724267	1.65206	0.000857299	0.0386283	-0.185167	-1.13695	0.168302	0.2546	-0.189977	-1.14075	0.0813172	0.175789	2.08897	4.25443	0.00072631	0.00586935
AREG	-0.926783	-1.90103	0.00388688	0.0522525	-0.1929	-1.14306	0.765981	0.82295	-1.1072	-2.15427	0.00936335	0.0423308	-5.91263	-60.2393	3.78861e-06	0.000773642
ITGA1	1.1546	2.22623	0.0215458	0.0855643	-0.193	-1.14314	0.16558	0.251129	2.2577	4.78228	0.000125151	0.00484023	-2.3767	-5.19347	3.37893e-06	0.000773642
HNRNPU	2.10688	4.3076	0.0530189	0.121901	-0.221233	-1.16573	0.509644	0.602496	0.95	1.93187	0.00853715	0.0400568	1.14087	2.20513	0.00093669	0.00676846
NFIB	0.896167	1.86111	0.000476082	0.0357403	-0.229167	-1.17216	0.572956	0.659749	0.357267	1.281	0.0703334	0.158917	-1.4607	-2.75242	0.00588415	0.0212231
C7	0.92625	1.90033	0.000839651	0.0386283	-0.23474	-1.17669	0.0231936	0.0562133	-0.0363767	-1.02553	0.583872	0.704623	NA		NA	NA
NCAM1	3.86573	14.5781	1.01736e-05	0.0291027	-0.261633	-1.19884	0.096448	0.164745	0.6389	1.55714	0.00201154	0.0179966	-2.9851	-7.9178	8.38796e-06	0.000972661
RHBDF1	0.369	1.29146	0.025573	0.0900513	-0.2922	-1.22451	0.0127228	0.0363245	-0.1291	-1.09361	0.140273	0.258094	0.6627	1.58304	0.000420399	0.00437862
ELL3	-0.189167	-1.14011	0.24946	0.34454	-0.373867	-1.29582	0.12994	0.20817	-0.600667	-1.51642	0.0138798	0.0538456	0.834967	1.78382	0.0134975	0.0374554
HCP5	-0.0918333	-1.06572	0.868704	0.898821	-0.404233	-1.32339	0.190612	0.281163	0.160067	1.11734	0.816241	0.880422	0.9725	1.96224	0.0012398	0.00799237
MAP3K21	1.03952	2.05554	0.0905613	0.167259	-0.437433	-1.35419	0.145896	0.227453	0.784233	1.72218	0.00155582	0.0155435	0.261367	1.19861	0.11107	0.181627
NECTIN1	-1.5978	-3.02681	0.0168596	0.079782	-0.477867	-1.39268	0.00484638	0.0180778	-0.6002	-1.51593	0.0329124	0.0948653	0.6062	1.52224	0.00158679	0.00922049
ITGAV	2.23293	4.70089	0.0216999	0.0857658	-0.485333	-1.39991	0.442709	0.53948	1.0386	2.05423	0.00138666	0.014782	0.805967	1.74832	0.00287461	0.013376
LPL	-1.50692	-2.84203	0.036882	0.103735	-0.48944	-1.4039	0.636396	0.715261	3.8503	14.423	4.51278e-05	0.00324461	-0.642367	-1.56089	0.0651054	0.120063
GOLIM4	1.09637	2.13816	0.0432561	0.11041	-0.5268	-1.44073	0.0177469	0.0463658	0.118967	1.08596	0.23942	0.378028	1.04707	2.06632	0.000321304	0.0038602
F2RL2	3.87753	14.6979	0.000264753	0.0314812	-0.577533	-1.4923	0.117695	0.192514	-0.475633	-1.39053	0.128739	0.242296	1.27697	2.42329	0.000883432	0.00654622
NOTCH2	1.77763	3.42863	0.0210155	0.084919	-0.6442	-1.56287	0.265138	0.36417	0.792033	1.73151	0.00207426	0.0181886	0.0993667	1.0713	0.446519	0.538789
ACE2	2.83593	7.14004	0.00194557	0.0430892	-0.729033	-1.65753	0.00468669	0.0176666	1.24304	2.36696	0.00099965	0.0123826	-0.798933	-1.73981	0.00786457	0.0257231
GAGE2A	-0.53995	-1.45392	0.513026	0.603661	-0.750383	-1.68224	0.155507	0.239026	1.05923	2.08382	1.65152e-06	0.00134268	-0.375115	-1.29694	0.109091	0.178969
GAGE2D	-0.499767	-1.41398	0.551209	0.63845	-0.790747	-1.72997	0.0575698	0.111631	0.9774	1.96891	0.000764651	0.0108649	-0.21589	-1.16142	0.110526	0.180905
NOTCH3	1.65492	3.14905	0.000230894	0.0303625	-0.9189	-1.89067	0.022787	0.0555105	1.7238	3.30305	1.01693e-05	0.00203909	1.02177	2.0304	0.0013634	0.00848859
TYRO3	0.734317	1.66361	0.0107428	0.0689567	-0.931133	-1.90677	2.71812e-05	0.000863193	0.6957	1.61967	0.000217609	0.00607107	1.28417	2.43541	3.83996e-05	0.00152545
SERPINB2	-1.10965	-2.15793	0.000289673	0.0314812	-1.10897	-2.15692	0.00675093	0.0228442	-0.327757	-1.25506	0.320148	0.466204	-0.0894267	-1.06395	0.385041	0.479709
EFNB3	1.44973	2.73158	0.062214	0.133561	-1.12797	-2.1855	0.000133608	0.00192397	0.803767	1.74565	0.00614938	0.0329782	-0.202533	-1.15072	0.230592	0.322047
C1R	0.92625	1.90033	0.000355663	0.0333423	-1.2651	-2.40344	0.00158355	0.00848348	0.373333	1.29534	0.00261789	0.0204209	-0.0985667	-1.07071	0.30733	0.40259
TFRC	1.74883	3.36087	0.0401309	0.107155	-1.29747	-2.45797	0.0137787	0.038598	0.265733	1.20225	0.0788628	0.172258	-0.346333	-1.27133	0.0100469	0.0305244
EGR3	0.79445	1.73442	0.114051	0.195093	-1.38373	-2.60943	0.00379714	0.0152806	3.29456	9.8121	0.0160577	0.0592618	3.3716	10.3503	0.00619545	0.0218996
ITGA7	-0.104967	-1.07547	0.253724	0.348252	-1.60213	-3.03592	0.00061263	0.0046191	0.778733	1.71562	5.90856e-05	0.0036533	-0.741067	-1.67141	0.000508427	0.00484558
EFNB2	1.35498	2.55794	0.0754326	0.149234	-1.6811	-3.20672	0.000785334	0.00538468	-0.385667	-1.30646	0.0213255	0.0712605	0.8558	1.80976	6.1083e-05	0.0017992
NOXA1	-0.97285	-1.96271	0.099143	0.177635	-1.81633	-3.52185	0.00539528	0.0194069	-0.0223	-1.01558	0.71471	0.807224	0.761367	1.6951	0.00275615	0.0130617
FYN	0.142533	1.10384	0.117538	0.199315	-2.45387	-5.47883	1.90664e-07	0.000196092	1.57783	2.98521	0.000103192	0.00440939	-2.40423	-5.29354	1.46829e-05	0.00108482
PDE4B	0.0594833	1.04209	0.897002	0.920695	-2.4961	-5.64159	0.00487359	0.0181366	1.6929	3.23306	0.000272238	0.00667802	-0.872953	-1.83141	0.111622	0.182347
ILDR2	-0.55993	-1.4742	0.00500687	0.0560427	-2.6522	-6.28625	0.00035434	0.00331042	2.72033	6.59025	0.000128061	0.00488525	-0.457293	-1.37296	0.175212	0.259265
LST1	-0.539783	-1.45375	0.0277532	0.09286	-2.88148	-7.36906	0.000822817	0.0055423	-0.782933	-1.72063	0.00476817	0.0282045	1.0844	2.12049	0.0104675	0.0314647
PDE1A	0.976483	1.96766	0.080407	0.155407	-3.1902	-9.12737	5.58321e-06	0.00048707	1.73147	3.32065	9.50558e-05	0.00425024	-0.15892	-1.11645	0.038899	0.0809028
PREX2	-0.337418	-1.26349	0.0316507	0.097344	-4.16267	-17.9097	2.47749e-05	0.000829778	0.776	1.71238	0.00434724	0.0268541	0.877133	1.83672	0.000577722	0.00521057
THY1	-0.979083	-1.97121	0.0106602	0.068891	-4.2409	-18.9077	6.18702e-05	0.00127394	-0.308333	-1.23828	0.146805	0.266363	-0.708	-1.63354	0.218656	0.308606
CDK1	0.59105	1.50634	0.0671998	0.139572	1.0053	2.00736	4.09597e-05	0.00105416	-0.00556667	-1.00387	0.95353	0.971537	0.116	1.08373	0.0877658	0.151058
E2F1	NA		NA	NA	0.106333	1.07649	0.187573	0.277638	0.260933	1.19825	0.00745609	0.0369078	0.6925	1.61608	0.000334843	0.00393266
E2F2	-0.0192667	-1.01344	0.861524	0.893325	-1.2185	-2.32705	0.00226769	0.0107298	-0.0872	-1.06231	0.199585	0.331453	0.810567	1.7539	0.00178399	0.00991793
CENPI	0.439617	1.35624	0.0665075	0.138615	0.8592	1.81403	0.000691337	0.00498941	0.00676667	1.0047	0.909213	0.942744	0.368467	1.29098	0.00917214	0.0285895
MAD1L1	-0.778983	-1.71592	0.0766496	0.150565	1.20377	2.3034	0.000535772	0.00425695	-0.2391	-1.18026	0.00666814	0.034579	0.204033	1.15191	0.0371807	0.0782796
CCNB2	NA		NA	NA	0.839733	1.78972	0.000292912	0.00297635	-0.0405667	-1.02852	0.164831	0.288618	0.2062	1.15365	0.0383425	0.0801345
CCNE2	1.28993	2.44517	0.00870978	0.0652993	-0.5157	-1.42969	0.0372141	0.0800147	0.9365	1.91388	0.000470124	0.00861176	0.290833	1.22335	0.0740574	0.132321
E2F7	1.63618	3.10842	0.0169711	0.0799797	0.177267	1.13074	0.583887	0.669529	0.7977	1.73833	0.000140192	0.00509644	0.3428	1.26822	0.0214598	0.0522631
BRCA2	0.7885	1.72728	0.0768241	0.150852	-0.0696333	-1.04945	0.853307	0.891527	0.440667	1.35723	0.0040439	0.0259556	0.6358	1.5538	0.00882525	0.0278777
DDB2	-1.17982	-2.26548	0.00937593	0.0663761	0.279033	1.21338	0.11635	0.190809	-0.1576	-1.11543	0.166359	0.290502	0.9411	1.91999	4.52576e-05	0.00161498
ERCC6	0.470767	1.38585	0.0151138	0.076857	1.8905	3.70764	0.000342537	0.00325266	-0.0681333	-1.04836	0.298048	0.442809	0.135033	1.09812	0.111847	0.182602
FANCA	0.3161	1.24496	0.0406286	0.10754	0.350133	1.27468	0.000607527	0.00459249	0.325533	1.25313	0.00364725	0.0244233	0.872833	1.83126	6.70782e-06	0.000916535
FANCC	0.500533	1.41474	0.00812043	0.0645011	0.281133	1.21515	0.0049094	0.0182224	0.161533	1.11848	0.091117	0.190389	0.684133	1.60674	0.00108041	0.00733271
FEN1	0.6275	1.54489	0.087655	0.163876	-0.0993333	-1.07128	0.432924	0.530817	0.757	1.68997	0.000895174	0.0116825	0.566333	1.48076	0.00331994	0.0146039
MSH6	-0.380817	-1.30208	0.0206587	0.0844983	-0.4829	-1.39755	0.00150387	0.00821072	0.4043	1.32345	0.00410689	0.0261229	0.619033	1.53585	0.00011306	0.00229108
HELLS	-0.0384667	-1.02702	0.816975	0.857272	-0.3632	-1.28628	0.00965852	0.0296774	0.5295	1.44343	0.0131918	0.0522592	0.842033	1.79257	0.00291831	0.0135075
MSH5	-0.04685	-1.03301	0.672953	0.737752	0.8453	1.79664	0.00185755	0.00939438	-0.0621	-1.04398	0.388244	0.528818	0.752933	1.68522	0.000644777	0.00548638
RAD51B	-0.217267	-1.16253	0.437882	0.531962	0.672467	1.5938	0.00426931	0.0165764	0.0913333	1.06535	0.251978	0.392253	0.0250667	1.01753	0.843578	0.881517
RAD51D	0.0677667	1.04809	0.788861	0.834723	0.602467	1.51831	0.00342407	0.0142175	0.365167	1.28803	0.0161397	0.0594364	0.714567	1.64099	0.00566547	0.0207516
RECQL	0.868567	1.82585	0.0323881	0.0980922	0.659367	1.57939	0.00494591	0.0183103	0.1328	1.09642	0.121103	0.231773	0.2202	1.1649	0.00220141	0.0113054
TOP3A	0.205417	1.15302	0.0418664	0.108828	0.972167	1.96178	0.000779492	0.00536524	0.431233	1.34839	0.00146775	0.0151596	0.315467	1.24441	0.00747663	0.0248406
XPC	-0.202883	-1.151	0.0285515	0.0939289	0.949667	1.93143	0.000112346	0.00175853	0.0273667	1.01915	0.595919	0.714603	0.192567	1.1428	0.00740948	0.0246831
XRCC3	0.0095	1.00661	0.900354	0.92362	0.120233	1.08691	0.375932	0.478019	0.207033	1.15431	0.109167	0.216394	0.829867	1.77752	0.00040556	0.00428701
XRCC4	0.881267	1.84199	0.00019109	0.0294702	0.1343	1.09756	0.471481	0.567372	-0.3479	-1.27271	0.0118161	0.0487441	-0.2187	-1.16368	0.0841029	0.146257
RECQL4	-0.174283	-1.1284	0.0113204	0.0700535	-0.377233	-1.29885	0.0140905	0.0392455	0.0694667	1.04933	0.192981	0.323554	0.608067	1.52422	0.000872561	0.00650653
TELO2	-0.366483	-1.28921	0.0127026	0.0726521	-0.4405	-1.35707	0.0167146	0.0443672	0.225567	1.16924	0.00738278	0.0366614	0.7791	1.71606	0.000602153	0.0053106
RAD50	0.3623	1.28547	0.126498	0.210131	0.896067	1.86099	0.00151326	0.00824513	0.0569333	1.04025	0.557211	0.682238	0.134067	1.09738	0.0730481	0.130924
POLI	0.866667	1.82344	0.107276	0.18714	0.860767	1.816	0.00917541	0.028553	-0.6586	-1.57855	0.00123475	0.0139347	0.4968	1.41108	0.0379711	0.0795652
TREX2	-0.419033	-1.33703	0.338824	0.432952	2.11467	4.3309	6.12819e-05	0.00127232	-0.158467	-1.1161	0.746427	0.831264	0.777533	1.7142	0.0162682	0.0427955
DTL	0.531333	1.44526	0.041772	0.108742	-0.338367	-1.26432	0.076683	0.138485	0.4873	1.40182	0.000621154	0.00984648	0.8723	1.83058	0.000149389	0.00259674
CXorf57	-0.814833	-1.75909	0.0600488	0.130735	-0.13349	-1.09694	0.121363	0.197113	1.56293	2.95454	3.85446e-05	0.00308026	-0.096783	-1.06939	0.298594	0.393255
NEIL3	0.248183	1.18771	0.162951	0.251613	0.4792	1.39397	0.00116471	0.00691431	0.253467	1.19207	0.0273778	0.0839353	0.645533	1.56432	0.00138707	0.00857559
RAD18	0.298733	1.23006	0.149398	0.236946	0.803867	1.74577	1.78737e-05	0.000721873	0.1465	1.10688	0.267133	0.409076	0.485167	1.39975	0.00985217	0.0301128
RMI1	1.26552	2.40413	0.0240953	0.0888009	0.298767	1.23009	0.253834	0.351688	0.4006	1.32006	0.0335263	0.0959755	0.597467	1.51306	0.0037091	0.0157824
CDT1	-0.412367	-1.33087	0.0683462	0.140779	0.8773	1.83693	0.00179418	0.00917352	0.037	1.02598	0.519025	0.648368	0.614	1.5305	0.000331287	0.00391081
BRIP1	0.52105	1.435	0.164324	0.253046	0.452667	1.36857	0.104485	0.175546	0.584667	1.49969	0.00947725	0.0426637	0.952467	1.93518	0.00318886	0.0142422
RAD9B	-0.576167	-1.49088	0.291788	0.386165	0.540967	1.45495	0.0877737	0.153316	0.932633	1.90876	0.0315127	0.0920578	0.908467	1.87705	0.0020461	0.0107961
EME1	-0.43875	-1.35543	0.106984	0.186841	0.212233	1.15848	0.0352437	0.0767248	-0.163167	-1.11974	0.121704	0.232629	0.817067	1.76182	0.000274026	0.00354199
NEIL2	-0.311333	-1.24085	0.0411884	0.108038	0.640633	1.55901	0.0114727	0.0336114	0.1238	1.0896	0.423787	0.563437	-0.773	-1.70882	0.244489	0.337069
ATM	1.7458	3.35381	0.0146433	0.0760672	-0.3298	-1.25684	0.438711	0.536054	0.663433	1.58385	0.0166738	0.06074	0.312433	1.2418	0.0452399	0.0906462
CHEK1	NA		NA	NA	2.62747	6.1794	1.25403e-06	0.000300417	0.0656333	1.04654	0.0546298	0.132535	0.0353	1.02477	0.588253	0.66924
MCM2	0.51805	1.43202	0.12405	0.206963	-0.281133	-1.21515	0.0158496	0.0426634	0.523333	1.43727	3.60772e-05	0.00308026	0.8979	1.86335	4.94047e-05	0.00164728
MCM3	0.099	1.07103	0.304431	0.398603	NA		NA	NA	0.377067	1.2987	0.000566688	0.00948116	0.654933	1.57454	3.49968e-05	0.00146249
MCM4	1.09972	2.14313	0.0404623	0.107366	-0.105633	-1.07597	0.541377	0.631803	0.535867	1.44981	0.000766502	0.0108662	0.7835	1.7213	0.000355028	0.00404988
MCM6	0.0181167	1.01264	0.921467	0.939917	0.0199667	1.01394	0.663797	0.73869	0.588767	1.50396	0.00157262	0.0156187	0.420567	1.33845	0.00145156	0.00880264
POLE	0.867017	1.82389	0.0510663	0.119607	0.156833	1.11484	0.357861	0.460338	0.4005	1.31997	0.00243711	0.0196548	0.944567	1.92461	0.000143153	0.0025612
RFC1	0.559067	1.47332	0.101371	0.18023	0.878867	1.83893	0.0041432	0.0162132	0.3607	1.28405	0.0306468	0.0903253	0.180133	1.13299	0.0212037	0.0518305
RPA3	-0.676117	-1.59783	0.0327011	0.0982849	0.6886	1.61172	0.0110253	0.0326643	0.1401	1.10198	0.00596792	0.0323654	0.0201	1.01403	0.787721	0.836735
RRM1	1.07902	2.1126	0.0090317	0.0657078	0.3184	1.24695	0.00556653	0.0198561	0.729167	1.65768	0.000115605	0.00466539	0.307767	1.23779	0.00723137	0.0242726
RRM2	0.221483	1.16593	0.151901	0.239508	0.2335	1.17568	0.0212529	0.0527333	0.634267	1.55215	0.00166059	0.0161073	0.681733	1.60407	0.000213753	0.00309266
WEE1	1.43317	2.70039	0.00283079	0.0475885	0.0476667	1.03359	0.417765	0.517326	0.6355	1.55348	0.00013967	0.00508619	0.440733	1.35729	0.00436444	0.0175246
GINS2	-0.8626	-1.81831	0.00747235	0.0635417	0.153633	1.11237	0.518168	0.610282	0.389267	1.30973	0.00273665	0.0209488	0.5888	1.504	0.000322386	0.00386371
GINS4	1.3213	2.49891	0.0146865	0.0761658	0.6848	1.60748	0.00177808	0.00913504	0.324567	1.25229	0.000978358	0.0122767	NA		NA	NA
DHX9	0.927017	1.90134	0.0829059	0.158102	-0.264867	-1.20152	0.157573	0.241578	0.269867	1.2057	0.0417266	0.110627	0.327733	1.25504	0.00552247	0.0203931
IFI6	-0.550783	-1.46488	0.267621	0.362063	-0.599267	-1.51495	0.00512193	0.018762	-0.1173	-1.0847	0.565085	0.688458	1.8577	3.62429	5.19953e-05	0.00167431
PDCD1LG2	NA		NA	NA	5.5186	45.8421	9.43431e-06	0.000558531	-0.739704	-1.66983	0.425949	0.565282	1.05787	2.08185	0.222286	0.312523
CD70	-1.05217	-2.07364	0.0510574	0.119607	4.34287	20.2924	5.4462e-05	0.00119732	0.424533	1.34214	0.25123	0.391513	-1.60333	-3.03844	0.0678542	0.123873
CD1D	-0.420717	-1.33859	0.0015878	0.0414999	3.8478	14.398	2.24902e-05	0.000787531	0.0550667	1.03891	0.825027	0.886246	4.3711	20.6934	7.33052e-07	0.000735076
PLAU	0.270767	1.20645	0.257875	0.352204	1.74263	3.34645	4.90561e-07	0.000228356	-0.630133	-1.54771	0.0163394	0.0599336	-0.0142	-1.00989	0.808238	0.852727
MAOA	2.0846	4.24157	0.00037585	0.033541	1.3111	2.48131	1.79798e-05	0.000721873	0.969167	1.95771	0.0061969	0.0331491	0.636	1.55401	0.0564737	0.107515
ALDH1A2	1.50688	2.84195	0.00274935	0.0471936	-0.474833	-1.38976	0.0169586	0.0448537	0.719997	1.64718	0.040564	0.108673	-0.735167	-1.66459	0.00334228	0.0146653
ALDH1B1	-0.0124833	-1.00869	0.868317	0.898611	1.15823	2.23184	8.47398e-05	0.00152867	0.0376333	1.02643	0.469377	0.604777	0.450433	1.36645	0.00712852	0.0240528
ALDH1A3	-0.808673	-1.7516	0.0645685	0.136398	3.77303	13.6709	2.93848e-06	0.000392002	-1.23573	-2.35501	0.00632616	0.0335942	-1.9905	-3.97375	0.000486573	0.00473355
ALDH3B1	-1.15353	-2.22458	0.00425148	0.0532495	1.49087	2.81058	0.000277362	0.00289365	0.256567	1.19463	0.0935224	0.193983	0.606967	1.52305	0.000184068	0.00286618
ALDH3B2	-1.77548	-3.42353	0.173269	0.263143	1.5719	2.97296	0.00210206	0.0102345	0.774733	1.71087	0.00726141	0.0363313	0.334267	1.26074	0.0894019	0.153375
CA2	0.606333	1.52239	0.0544819	0.123687	2.09933	4.28511	0.00136371	0.00769143	-1.81033	-3.50723	0.00341128	0.0235634	0.107967	1.07771	0.217285	0.306896
ABCC2	0.641233	1.55966	0.203975	0.297452	1.04977	2.07019	0.00128989	0.00742008	0.111967	1.0807	0.585632	0.706143	0.318	1.2466	0.150049	0.229168
NQO1	0.199	1.1479	0.0527525	0.121594	1.08407	2.12	0.00247267	0.0114246	0.220267	1.16495	0.0466137	0.118917	-0.212733	-1.15888	0.0430418	0.0872961
ALDH6A1	1.35975	2.56641	0.0358248	0.101997	0.6917	1.61519	0.00163211	0.00864415	0.1992	1.14806	0.0091576	0.0417659	-0.875667	-1.83486	0.000391926	0.0042208
MT2A	-0.853283	-1.80661	0.119955	0.202102	0.712667	1.63883	0.00857648	0.0271813	-0.5182	-1.43217	0.000847392	0.0113329	-0.533	-1.44693	0.00286604	0.0133595
NINJ1	-0.414683	-1.33301	0.0693041	0.142066	1.16033	2.23509	3.4605e-05	0.000964214	0.451367	1.36733	0.000322701	0.00732262	0.6269	1.54424	0.00175034	0.00980789
SERPINA1	0.0668833	1.04745	0.866537	0.897374	1.09933	2.14256	0.0150475	0.0411249	-0.0217333	-1.01518	0.824392	0.885936	0.398833	1.31844	0.00188341	0.0102728
SERPINE2	0.8965	1.86154	0.000435613	0.0349415	0.944033	1.9239	3.66701e-05	0.000990824	-1.66343	-3.16769	1.11537e-06	0.00111314	1.0378	2.05309	7.24244e-05	0.00194199
RARB	0.57545	1.49014	0.0508045	0.119327	1.6746	3.19231	3.86568e-05	0.00101819	2.00093	4.00259	3.43321e-05	0.00305791	0.9255	1.89934	0.0460717	0.0919226
ALDH4A1	-2.15785	-4.46249	0.00322106	0.0495558	0.838533	1.78823	3.16185e-05	0.000924927	-0.395933	-1.31579	0.0015718	0.0156187	0.116367	1.084	0.105175	0.173849
ABCC3	-0.179717	-1.13266	0.462558	0.555238	1.38523	2.61214	4.63837e-07	0.000228356	0.510667	1.42471	0.0111281	0.0470852	1.26203	2.39833	4.98986e-05	0.00164805
IRF7	-0.272017	-1.20749	0.561662	0.646889	0.289867	1.22253	0.143499	0.224616	-0.00337	-1.00234	0.981363	0.989298	0.7239	1.65164	0.000135504	0.00249912
IRS1	0.545267	1.45929	0.0161107	0.0783527	1.18557	2.27453	0.000930277	0.00599265	0.286067	1.21931	0.0846213	0.180814	-3.19393	-9.15102	0.000182285	0.00285275
DDX21	1.8037	3.49114	0.0237498	0.0886141	0.5876	1.50274	0.13933	0.219374	0.111367	1.08025	0.416127	0.556191	-0.231467	-1.17403	0.0469872	0.0933808
FN1	1.77983	3.43387	0.058673	0.128927	2.783	6.88282	0.00133792	0.00759314	1.53347	2.89481	0.00146024	0.0151329	1.06697	2.09502	0.000515887	0.00487362
CCK	1.98005	3.94507	0.109611	0.189859	5.05361	33.2115	0.000514195	0.00415596	-1.26847	-2.40905	0.239778	0.378328	-0.656333	-1.57607	0.387734	0.482215
KLF6	1.8481	3.60026	0.0148459	0.07639	1.22323	2.33469	0.00669866	0.0227216	-0.378167	-1.29969	0.0417252	0.110627	-0.0256667	-1.01795	0.81061	0.854805
VCAN	1.96898	3.91492	0.00121601	0.0402596	3.2503	9.51564	5.46593e-05	0.0011992	0.2965	1.22816	0.0989834	0.201697	-2.7718	-6.82959	2.72198e-05	0.00132281
FOXA1	2.25987	4.78947	0.0160911	0.0782977	0.826837	1.77379	0.221005	0.315345	1.4898	2.8085	0.000316625	0.00725198	0.679867	1.60199	0.06322	0.117231
STAB2	1.89506	3.71938	0.201697	0.294779	0.908033	1.87649	0.148577	0.230742	1.43141	2.6971	0.279332	0.422417	0.25969	1.19722	0.803972	0.849197
PCDHACT	1.84972	3.60429	0.0353426	0.101447	4.22593	18.7125	0.000196781	0.00240918	0.9227	1.89566	0.00180149	0.0168824	-0.119	-1.08598	0.139561	0.216799
NFKBIZ	1.99485	3.98575	0.0177118	0.0806535	0.963467	1.94999	0.00245167	0.0113606	0.621933	1.53894	0.0153938	0.0576928	-0.577533	-1.4923	0.00320111	0.0142759
TRIM56	2.12453	4.36062	0.0415552	0.10841	0.572	1.48658	0.181802	0.270642	0.335133	1.26149	0.0778629	0.170813	0.540867	1.45485	0.0196775	0.0490775
TEAD1	2.19738	4.58647	0.0121015	0.0714695	0.0142	1.00989	0.973399	0.98022	0.419367	1.33734	0.0305987	0.0902461	0.4492	1.36528	0.0189763	0.0477865
A1BG	0.227133	1.17051	0.297211	0.391517	0.8919	1.85562	0.00455447	0.017307	-0.3078	-1.23782	0.0437747	0.113995	-0.8155	-1.75991	0.00146785	0.00884052
A2M	-1.44118	-2.71544	8.16151e-05	0.0291027	0.469433	1.38457	0.0196714	0.0499017	0.7336	1.66278	0.0111256	0.047084	-0.240463	-1.18137	0.0678008	0.123808
A2MP1	-5.7809	-54.9823	0.00134738	0.0408443	-4.64126	-24.955	0.0191183	0.0489454	-4.16947	-17.9943	0.000412188	0.00825412	NA		NA	NA
NAT1	-0.5579	-1.47212	0.0661086	0.138043	0.835333	1.78427	0.019949	0.0503684	-0.183633	-1.13574	0.484175	0.618094	-0.140367	-1.10219	0.493008	0.582703
NAT2	0.907333	1.87558	0.0505285	0.119059	-1.9513	-3.86723	0.0232782	0.0563673	-0.6939	-1.61765	0.176532	0.303736	0.195533	1.14515	0.778867	0.830028
SERPINA3	-1.85645	-3.62116	0.10238	0.181456	-1.5328	-2.89347	0.0252809	0.0599047	-0.6024	-1.51824	0.249419	0.389619	-3.19359	-9.14887	0.0186923	0.0473221
AADAC	-0.348133	-1.27291	0.0849824	0.16054	-0.36494	-1.28783	0.0503111	0.100599	0.4241	1.34174	0.0505101	0.125773	0.392733	1.31288	0.168445	0.251194
AAMP	NA		NA	NA	-0.504033	-1.41817	0.0011714	0.00694059	-0.136467	-1.09921	0.13458	0.250448	0.0825333	1.05888	0.0658284	0.121081
AANAT	-0.601817	-1.51763	0.666124	0.732135	-0.345833	-1.27088	0.411406	0.511678	-0.566567	-1.48099	0.11154	0.219572	-0.678447	-1.60042	0.294235	0.388624
AARS	0.04215	1.02965	0.436098	0.530225	NA		NA	NA	0.330067	1.25707	0.000995022	0.012371	0.366433	1.28916	0.000475172	0.00467731
ABAT	0.06645	1.04714	0.687845	0.750403	1.24723	2.37386	0.000260519	0.00279203	-1.66567	-3.1726	0.000781611	0.0109724	0.8444	1.79552	0.0573729	0.108759
ABCA1	1.73837	3.33657	0.0166656	0.0794933	-0.722433	-1.64996	0.0996405	0.168998	-0.6152	-1.53177	0.00472009	0.0280689	-1.4953	-2.81923	0.000293828	0.00367709
ABCA2	0.930033	1.90532	0.0157691	0.077864	-0.420367	-1.33827	0.0254677	0.060232	-0.190233	-1.14095	0.0187247	0.065682	1.27027	2.41206	0.000246487	0.003343
ABCA3	0.03245	1.02275	0.915759	0.935273	0.4283	1.34565	0.0518149	0.102799	-0.0001	-1.00007	0.998469	0.999412	0.605967	1.522	0.000791458	0.00614334
ABCB7	-0.151967	-1.11108	0.0260374	0.0906741	0.545467	1.45949	8.6618e-05	0.00155032	-0.179	-1.1321	0.0360957	0.100409	-0.1178	-1.08508	0.183838	0.269309
ABCF1	0.114567	1.08265	0.178593	0.269189	-0.407933	-1.32678	8.23251e-05	0.00149671	-0.00293333	-1.00204	0.940556	0.96312	-0.0580333	-1.04105	0.175482	0.259628
ABCA4	0.366	1.28877	0.298887	0.393086	-2.7774	-6.85616	6.83891e-07	0.000258769	-1.68057	-3.20554	3.76053e-05	0.00308026	0.7044	1.62947	1.07259e-05	0.00103539
ABL1	1.16662	2.24485	0.0236738	0.0885492	0.437867	1.3546	0.105539	0.176901	0.3882	1.30876	0.00126491	0.0141246	0.322	1.25006	0.0243436	0.0571506
AOC1	0.0940567	1.06737	0.815558	0.856169	0.0658267	1.04668	0.837947	0.879816	1.0699	2.09929	0.0481378	0.12163	-1.9728	-3.92529	0.000115754	0.00230607
ABL2	0.862933	1.81873	0.0181331	0.0812397	0.664	1.58447	0.268183	0.367555	0.741033	1.67137	0.00543758	0.0304959	-0.1185	-1.08561	0.481224	0.571766
ABR	1.14763	2.2155	0.0146458	0.0760672	0.290467	1.22304	0.0513358	0.102133	0.326833	1.25426	0.005846	0.0319656	0.731433	1.66029	0.000259667	0.00341743
ACAA1	-0.629517	-1.54705	0.0210533	0.0849724	0.496967	1.41124	0.0516302	0.102594	-0.5457	-1.45973	0.000182226	0.00567121	-0.0586333	-1.04148	0.29487	0.389243
ACACA	1.13042	2.18922	0.0488188	0.117143	-0.171733	-1.12641	0.535427	0.626565	0.534067	1.44801	0.00239902	0.0195107	-0.168233	-1.12368	0.0669237	0.122569
ACACB	0.525433	1.43937	0.000205225	0.0294702	0.311967	1.2414	0.0694431	0.128377	0.770967	1.70641	0.000616489	0.00982394	0.827433	1.77453	0.000166259	0.00273981
ACADL	-1.98568	-3.96048	0.249091	0.344206	-0.1157	-1.0835	0.831314	0.874868	-0.6263	-1.5436	0.502074	0.634032	0.626833	1.54417	0.107452	0.176855
ACADM	0.423767	1.34143	0.153006	0.240774	-0.8929	-1.8569	0.000210892	0.00249356	0.0752	1.05351	0.335087	0.481447	-0.247333	-1.18701	0.0373338	0.0785007
ACADS	-0.784717	-1.72275	0.046646	0.114647	0.850133	1.80267	0.0191701	0.0490137	-0.116667	-1.08423	0.278608	0.421695	0.242467	1.18301	0.0262951	0.0604426
ACADSB	0.696167	1.62019	0.0166174	0.0794295	1.13797	2.20071	0.00167419	0.00878664	-0.7275	-1.65577	0.0031031	0.0223166	0.1894	1.14029	0.0559349	0.106786
ACADVL	-0.02235	-1.01561	0.669068	0.734596	0.157333	1.11522	0.0608106	0.116065	-6.66667e-05	-1.00005	0.998105	0.999296	0.321467	1.2496	0.000897587	0.00661417
ACAT1	-0.0499167	-1.03521	0.360184	0.454784	-0.5966	-1.51215	0.00211158	0.0102436	-0.2069	-1.15421	0.00475343	0.0281487	0.2447	1.18485	0.0120244	0.0346207
ACAT2	NA		NA	NA	-0.5933	-1.50869	0.00137872	0.00775479	0.097	1.06955	0.0170337	0.0615535	-0.9197	-1.89172	0.000874755	0.00651373
ASIC1	-0.37305	-1.29509	0.00932116	0.0662393	0.923067	1.89614	7.32307e-06	0.000537017	0.975567	1.96641	0.000361395	0.00772968	1.3619	2.57023	1.21426e-05	0.00105436
ACHE	0.16675	1.12253	0.571334	0.651962	3.1789	9.05616	0.001148	0.00684165	0.415033	1.33333	0.384879	0.525486	-1.34354	-2.53774	0.04905	0.0964871
ACLY	0.8327	1.78102	0.0529634	0.121806	0.327167	1.25455	0.0682748	0.126819	0.273433	1.20868	0.00421101	0.0264998	-0.0693667	-1.04926	0.153923	0.233988
ACO1	0.185183	1.13696	0.183435	0.274636	1.0559	2.07901	0.000146545	0.00204028	-0.0907	-1.06489	0.134761	0.250758	-0.543	-1.457	0.000697484	0.00573904
ACO2	-0.5773	-1.49205	0.000394978	0.0339198	-0.00256667	-1.00178	0.927174	0.947077	NA		NA	NA	0.1517	1.11088	0.00294171	0.0135782
ACOX1	0.5044	1.41853	0.017336	0.0801121	0.3465	1.27147	0.0127493	0.0363737	0.0027	1.00187	0.974148	0.984319	0.0780667	1.0556	0.243456	0.335885
ACP1	-0.16775	-1.12331	0.100576	0.179363	-0.233533	-1.17571	0.0494333	0.0991862	0.260767	1.19812	0.00640816	0.0337931	-0.325633	-1.25321	0.0153866	0.0411386
ACP2	-0.245867	-1.1858	0.0286597	0.0940195	-0.5459	-1.45993	0.00430208	0.0166613	-0.165433	-1.1215	0.0200076	0.0683964	-0.2125	-1.15869	0.0047237	0.0184417
ACP5	1.94785	3.858	0.29415	0.38836	1.63033	3.09584	0.0915045	0.158398	-0.755567	-1.68829	0.0815411	0.176147	-0.0722667	-1.05137	0.939841	0.954859
ACPP	1.52573	2.87933	0.00115311	0.0401597	-3.0576	-8.32586	0.000398459	0.00357158	1.80327	3.4901	0.00275617	0.0210123	1.5323	2.89247	0.00382121	0.0161366
ACRV1	0.8482	1.80025	0.05293	0.121782	2.47623	5.56443	9.46166e-05	0.00160441	0.297853	1.22931	0.461343	0.597842	0.0415333	1.02921	0.889325	0.916537
ACTA1	-3.33602	-10.0981	0.123181	0.205961	-3.89333	-14.8597	0.00714606	0.0238097	-0.0677333	-1.04807	0.705067	0.800299	-0.187583	-1.13885	0.669055	0.739344
ACTA2	-0.71775	-1.64462	0.108004	0.187996	-0.331667	-1.25847	0.00371442	0.0150609	1.24387	2.36832	0.000433932	0.0083383	0.206567	1.15394	0.0621035	0.1157
ACTB	0.35	1.27456	0.00326309	0.0496674	0.183667	1.13577	0.0366175	0.0791211	0.0663333	1.04705	0.190807	0.321026	0.404667	1.32378	0.0004544	0.00457532
ACTBP2	-0.0693333	-1.04923	0.516505	0.606771	0.290333	1.22292	0.0136556	0.0383585	0.191667	1.14208	0.277474	0.420706	0.308667	1.23856	0.00719863	0.0242086
ACTBP4	-1.56768	-2.96428	0.0193645	0.0828952	-0.586	-1.50108	0.0475353	0.0962893	-0.484	-1.39862	0.0344877	0.0977444	0.282267	1.2161	0.172593	0.256086
ACTBP7	-1.08342	-2.11905	0.00855181	0.0652502	0.363433	1.28648	0.198803	0.290103	-0.205067	-1.15274	0.443635	0.58194	0.2631	1.20005	0.299273	0.394003
ACTBP8	-1.0692	-2.09827	0.00218151	0.044867	0.3695	1.29191	0.0559181	0.10912	-0.1572	-1.11512	0.462909	0.599211	0.0148333	1.01033	0.952957	0.965228
ACTBP9	-1.18385	-2.27182	0.00205228	0.0436367	0.0594667	1.04208	0.667276	0.741637	-0.279133	-1.21347	0.048169	0.121694	0.3393	1.26514	0.0921137	0.15695
ACTC1	-2.63134	-6.196	0.116403	0.197972	-3.05939	-8.33618	0.112642	0.186111	-0.09853	-1.07068	0.255673	0.396425	4.13257	17.5399	2.87106e-05	0.00134992
ACTG1	0.4855	1.40007	0.00246857	0.0458418	-0.0416667	-1.0293	0.572523	0.659322	0.093	1.06659	0.122641	0.233809	0.123667	1.0895	0.011037	0.0326871
ACTG2	-1.0046	-2.00638	0.302519	0.396788	-1.9816	-3.94931	4.02704e-06	0.000450476	-0.148933	-1.10875	0.424695	0.564184	1.48423	2.79768	0.00167129	0.00956026
ACTG1P1	-1.32448	-2.50443	0.0733681	0.146736	-1.3323	-2.51804	0.0300842	0.0682407	-0.6648	-1.58535	0.003347	0.023342	0.975067	1.96573	0.0539491	0.10375
ACTN4	1.004	2.00555	0.0305579	0.0960794	-0.659667	-1.57972	0.00611498	0.021222	0.12	1.08673	0.0787145	0.172058	0.182	1.13446	0.0218924	0.0529834
ACTG1P9	-1.26592	-2.4048	0.00813069	0.0645011	-1.59213	-3.01495	0.00104178	0.00643059	-0.517967	-1.43194	0.0544538	0.132199	0.464133	1.37949	0.276886	0.370829
ACTG1P10	-0.912367	-1.88213	0.0246947	0.0890915	-0.975167	-1.96587	0.0395184	0.0836338	0.261533	1.19875	0.327966	0.473874	0.766567	1.70122	0.0551754	0.105659
ACTL6A	0.202867	1.15098	0.159416	0.247682	-0.280867	-1.21492	0.00144396	0.00799086	0.166333	1.1222	0.0356357	0.0996027	-0.0283333	-1.01983	0.644976	0.719134
ACTN1	0.695483	1.61943	0.00310452	0.048908	0.468333	1.38351	0.00485602	0.0180964	0.3691	1.29155	0.00254707	0.0201503	0.274533	1.2096	0.00910783	0.0284759
ACTN2	-3.24315	-9.46856	0.00251301	0.0460974	-0.704633	-1.62973	0.13943	0.219499	1.10357	2.14885	0.128412	0.241882	-0.548784	-1.46285	0.541684	0.627831
ACVR1	0.4771	1.39194	0.150694	0.23823	0.182967	1.13522	0.087885	0.153434	-0.526033	-1.43996	0.04237	0.111816	0.423367	1.34105	0.015223	0.0408402
ACVR1B	1.2784	2.4257	0.0228223	0.0873968	-0.2095	-1.15629	0.25272	0.350508	0.0201	1.01403	0.785531	0.859147	-1.31697	-2.49142	4.45116e-06	0.000821993
ACVR2A	-0.4401	-1.3567	0.0179148	0.0809554	-0.763533	-1.69764	0.00270836	0.0121709	-0.0266	-1.01861	0.832573	0.891595	-0.0539	-1.03807	0.648574	0.721782
ACVR2B	-0.451283	-1.36726	0.163301	0.252013	-0.556567	-1.47076	0.0774739	0.13956	0.1405	1.10229	0.275079	0.417873	0.0095	1.00661	0.961347	0.971593
ACVRL1	0.631233	1.54889	0.122836	0.20568	-0.84908	-1.80135	0.0524339	0.103701	1.08047	2.11472	0.00211616	0.0183401	-0.428067	-1.34543	0.0175762	0.0452662
ACY1	-0.6235	-1.54061	0.0331511	0.0989222	-0.420233	-1.33814	0.0774179	0.139494	-0.2886	-1.22145	0.00660257	0.034382	0.1387	1.10091	0.130187	0.20559
ACYP1	-0.491583	-1.40599	0.19614	0.288566	-0.0818333	-1.05836	0.808301	0.856627	0.102133	1.07336	0.0912337	0.190538	-0.133733	-1.09713	0.179988	0.264783
ACYP2	-0.5229	-1.43684	0.184946	0.276309	-0.0276	-1.01932	0.839337	0.880887	-0.0739	-1.05256	0.4423	0.580779	-0.8085	-1.75139	0.00129024	0.00820138
ADA	-0.362867	-1.28598	0.264832	0.359071	0.0417333	1.02935	0.805735	0.854622	-0.306033	-1.2363	0.00437003	0.0269179	0.407933	1.32678	0.00659053	0.0228288
ADAM8	-0.601417	-1.51721	0.00373413	0.051593	-0.1829	-1.13516	0.365501	0.46742	0.2183	1.16336	0.375739	0.517676	0.0315667	1.02212	0.818845	0.861223
ADAM10	1.20267	2.30165	0.0364685	0.102993	-0.0624	-1.0442	0.81261	0.859832	0.471933	1.38697	0.0105741	0.0455873	0.583133	1.4981	0.000718044	0.00582694
ADAR	1.31337	2.48521	0.0392098	0.106476	-0.108533	-1.07813	0.696668	0.76568	0.279467	1.21375	0.0304838	0.0900876	0.4797	1.39445	0.0003457	0.00399002
ADARB1	0.649833	1.56899	0.0202564	0.0839464	-0.0660333	-1.04683	0.423607	0.522656	0.4864	1.40094	0.00843162	0.0397818	0.700433	1.62499	0.00535982	0.0200383
ADCY1	-0.0307333	-1.02153	0.891614	0.916683	1.19013	2.28174	0.00318861	0.0135849	0.400633	1.32009	0.00161025	0.0158115	0.772133	1.70779	0.00354489	0.0152983
ADCY3	-0.802867	-1.74456	0.00177897	0.042683	-0.1756	-1.12943	0.045338	0.0929634	NA		NA	NA	0.820533	1.76606	0.000501808	0.00480628
ADCY5	-0.0990333	-1.07106	0.604866	0.681138	-3.43917	-10.8466	8.01866e-06	0.000537873	-0.1507	-1.11011	0.391944	0.532403	-1.33007	-2.51414	0.00267892	0.0128107
ADCY6	1.22077	2.33071	0.0429764	0.110122	0.306167	1.23642	0.158763	0.24303	0.388133	1.3087	0.000923568	0.0118811	0.210433	1.15704	0.068888	0.125276
ADCY7	0.5568	1.471	0.00226051	0.0450073	-0.4362	-1.35304	0.0462302	0.0942429	0.325633	1.25321	0.0090913	0.0415619	0.5795	1.49433	0.00524287	0.0197627
ADCY9	0.907383	1.87564	0.0111929	0.0697372	0.4144	1.33274	0.0582063	0.112439	0.691767	1.61526	0.00172049	0.0164401	0.835867	1.78493	1.24334e-05	0.00105436
ADCYAP1	NA		NA	NA	3.62789	12.3624	0.000904305	0.00588234	1.82405	3.54075	0.126339	0.23913	-1.00223	-2.0031	0.00515241	0.0195082
ADCYAP1R1	-0.347917	-1.27272	0.318504	0.412603	0.415673	1.33392	0.160351	0.244959	0.909233	1.87805	0.000394287	0.00805836	0.355677	1.27959	0.242773	0.335161
ADD1	0.473917	1.38887	0.0611843	0.132238	0.7337	1.6629	0.00232938	0.0109312	0.107233	1.07716	0.124401	0.236442	-0.0373667	-1.02624	0.375236	0.469504
ADD2	0.632649	1.55041	0.00655903	0.0611904	-0.577667	-1.49243	0.00160328	0.00855709	1.75547	3.37636	0.000562271	0.00944277	0.1258	1.09111	0.338633	0.434719
ADD3	2.04883	4.13771	0.0148183	0.0763413	-0.819733	-1.76508	0.0389763	0.0827894	0.4736	1.38857	0.0108292	0.0463197	0.0856667	1.06118	0.154292	0.234385
PLIN2	0.01915	1.01336	0.808232	0.850132	2.52337	5.74922	1.03646e-05	0.000567209	-3.0777	-8.44267	6.93678e-06	0.00167066	-2.88576	-7.39095	2.31895e-05	0.00126115
ADH1B	-0.435733	-1.3526	0.0261315	0.090746	NA		NA	NA	NA		NA	NA	NA		NA	NA
ADH1C	-0.328417	-1.25563	0.00826665	0.0647358	-0.31769	-1.24633	0.0022739	0.010751	0.02119	1.0148	0.886449	0.928552	0.0364463	1.02558	0.441079	0.53353
ADH5	0.432617	1.34968	0.0260884	0.0907123	-0.7281	-1.65646	1.51525e-05	0.000668166	0.2148	1.16054	0.0355566	0.099457	-1.2504	-2.37907	9.42427e-06	0.0010054
ADH6	0.461283	1.37677	0.0453092	0.112964	-1.23238	-2.34954	0.018167	0.0471013	0.0425	1.0299	0.773173	0.851254	0.126527	1.09166	0.353581	0.449568
ADK	-0.311233	-1.24077	0.149713	0.237262	0.633667	1.5515	0.00906835	0.0282815	-0.325467	-1.25307	0.00119043	0.0136752	-0.564533	-1.47891	0.0071607	0.024146
ADM	-0.770367	-1.7057	0.0301279	0.0956425	1.16737	2.24601	0.000166463	0.00220087	0.249333	1.18866	0.585755	0.706251	-0.664833	-1.58539	0.000191672	0.00290945
ADORA1	-0.785549	-1.72375	0.397173	0.491589	-0.430267	-1.34748	0.000918032	0.00593713	-0.0229667	-1.01605	0.917994	0.948609	0.344933	1.27009	0.0335311	0.0724454
ADORA2B	-1.4601	-2.75127	0.00684308	0.0620597	3.44177	10.8661	8.53161e-05	0.00153426	-0.0006	-1.00042	0.986653	0.992647	0.56	1.47427	0.00200798	0.0106876
ADORA3	-1.64912	-3.13643	0.244297	0.339835	-0.986067	-1.98078	0.372647	0.474574	NA		NA	NA	0.2159	1.16143	0.65947	0.731073
ADPRH	0.611667	1.52802	0.127125	0.210873	-0.398567	-1.3182	0.0268766	0.062719	-0.2167	-1.16207	0.609648	0.725986	-0.5909	-1.50619	0.1759	0.260066
PARP1	0.379933	1.30128	0.0442305	0.111731	-0.231633	-1.17416	0.0106907	0.0320077	0.456333	1.37205	0.0019075	0.0174628	0.378333	1.29984	8.60383e-05	0.00205579
PARP4	1.10322	2.14833	0.0386478	0.105755	0.146433	1.10683	0.564985	0.652959	0.226967	1.17037	0.051042	0.126525	0.0223	1.01558	0.658893	0.730586
PARP1P1	0.30425	1.23478	0.187305	0.278864	-0.167167	-1.12285	0.320375	0.422659	0.559867	1.47413	0.0059491	0.0323047	0.438133	1.35485	0.00356082	0.015333
ADRA1D	1.00211	2.00293	0.303576	0.397735	4.04733	16.5336	0.000358974	0.00333191	2.67448	6.38407	0.0292407	0.0875869	2.11836	4.34199	0.00413488	0.0169033
ADRA1B	-0.483233	-1.39787	0.0515596	0.120134	-0.154433	-1.11298	0.405656	0.506107	0.00273333	1.0019	0.986863	0.992718	0.770933	1.70637	0.00318813	0.014242
ADRA2A	0.451067	1.36705	0.715947	0.774395	3.6073	12.1872	0.00261046	0.0118679	0.4275	1.3449	0.138904	0.256328	-0.375767	-1.29753	0.545258	0.630906
ADRA2B	0.0450427	1.03171	0.975215	0.98095	-0.373733	-1.2957	0.240423	0.336703	-0.9783	-1.97014	3.78672e-05	0.00308026	2.4737	5.55467	0.000549059	0.00507414
ADRA2C	-0.317083	-1.24581	0.116113	0.197624	-0.896	-1.8609	0.00349185	0.0144102	0.128667	1.09328	0.260907	0.401954	0.5873	1.50243	0.00660928	0.0228639
ADRB1	-2.98567	-7.92091	0.00164106	0.0420872	0.896267	1.86124	0.00617417	0.0213769	4.50958	22.7781	0.0108014	0.046257	1.17873	2.26378	0.000100759	0.0022113
ADRB2	-1.18385	-2.27182	0.0362903	0.102753	1.41407	2.66487	0.00322465	0.0136732	1.46103	2.75305	0.00715043	0.0360412	-0.501	-1.41519	0.0379839	0.0795841
GRK2	0.0775833	1.05525	0.596133	0.673901	-0.608867	-1.52506	0.000333973	0.00320159	-0.0133333	-1.00928	0.764344	0.844396	0.3722	1.29433	0.000821359	0.00627453
GRK3	-0.149433	-1.10913	0.246531	0.341948	2.28953	4.88898	0.000714238	0.00509629	-0.16491	-1.1211	0.0652337	0.150476	-0.648113	-1.56712	0.0324978	0.0708294
ADSL	-0.413017	-1.33147	0.0184879	0.0818483	-0.563533	-1.47788	0.00404398	0.0159517	NA		NA	NA	-0.182067	-1.13451	0.0259868	0.0599259
ADSS	0.19835	1.14739	0.257967	0.352283	0.202533	1.15072	0.00226897	0.0107324	0.3474	1.27227	0.00516484	0.0295608	0.320833	1.24905	0.0012964	0.00823071
AP2A1	0.24925	1.18859	0.0288143	0.0941724	NA		NA	NA	-0.074	-1.05263	0.119605	0.229989	0.258133	1.19593	0.000669308	0.00560888
AP2A2	0.601133	1.51691	0.000658485	0.0367433	0.397067	1.31683	0.00101711	0.00634494	0.405333	1.32439	0.000419201	0.00830332	0.0948	1.06792	0.0836278	0.145562
AP1B1	NA		NA	NA	0.1725	1.12701	0.00409468	0.016088	-0.0754333	-1.05368	0.0519189	0.127935	-0.101567	-1.07294	0.175093	0.259107
AP2B1	0.628967	1.54646	0.0127966	0.0728463	0.429667	1.34692	0.0157792	0.0425381	0.156633	1.11468	0.0737325	0.164372	0.135833	1.09873	0.0450217	0.0902773
AP1G1	1.0296	2.04146	0.0283511	0.0937688	-0.0142667	-1.00994	0.956394	0.968488	0.0184333	1.01286	0.86702	0.915212	-0.199367	-1.14819	0.0273648	0.0622812
AEBP1	-0.298817	-1.23014	0.131453	0.216145	-3.89093	-14.835	1.9231e-07	0.000196092	-0.63745	-1.55558	0.0280351	0.0852162	1.22713	2.34101	1.76761e-05	0.00117641
AES	-0.4155	-1.33376	0.0151944	0.0769615	0.8229	1.76896	0.00468343	0.0176591	-0.246333	-1.18619	0.00641675	0.0338191	0.0153333	1.01068	0.755485	0.8112
AFG3L1P	-0.116133	-1.08383	0.32372	0.417857	0.179533	1.13252	0.0574911	0.111509	-0.0452333	-1.03185	0.605119	0.722325	0.0608	1.04304	0.456424	0.547997
AFM	0.861517	1.81695	0.161339	0.249711	NA		NA	NA	0.120816	1.08735	0.882648	0.925898	1.54252	2.91302	0.0371411	0.0782194
AFP	0.375617	1.29739	0.0150016	0.0766014	-2.6448	-6.25409	3.34675e-05	0.000950449	0.308767	1.23865	0.0215293	0.071675	0.00884833	1.00615	0.769333	0.822178
AGA	-0.11155	-1.08039	0.119711	0.201772	0.819	1.76418	0.00272473	0.0122177	-0.254433	-1.19287	0.0352558	0.0989946	0.946067	1.92661	0.000336839	0.00393479
ACAN	-2.3952	-5.26049	0.409721	0.504361	-0.465267	-1.38057	0.487399	0.582373	-0.460977	-1.37647	0.738389	0.82513	1.27983	2.42811	0.0497685	0.097539
AGER	-0.66455	-1.58507	0.0284934	0.0938921	-0.735	-1.6644	0.00421197	0.0164222	0.0276667	1.01936	0.787614	0.860568	-0.5638	-1.47816	0.0268873	0.0614116
AGL	1.5615	2.95161	0.0407525	0.107704	-0.911333	-1.88078	0.0441111	0.0910148	0.2689	1.20489	0.0821454	0.177121	-0.046	-1.0324	0.520184	0.608122
JAG1	1.69093	3.22866	0.0188754	0.082428	-1.6737	-3.19032	0.00181761	0.00924699	0.610967	1.52728	0.000962892	0.0121928	1.2595	2.39413	0.000170595	0.00277619
AGT	2.5925	6.03143	0.00122113	0.0402596	4.6981	25.9579	0.00157241	0.00844161	-0.742067	-1.67257	0.202135	0.334638	-1.63074	-3.09673	0.012845	0.0363393
AGTR1	2.65293	6.28945	0.00013367	0.0291027	-1.80457	-3.49324	0.0263721	0.0618855	-1.46242	-2.75571	0.247048	0.386787	1.05097	2.07192	0.0995501	0.166612
APLNR	-0.559483	-1.47374	0.00196964	0.0431231	0.0399666	1.02809	0.955957	0.968165	0.310064	1.23976	0.375336	0.517558	-0.642233	-1.56074	0.27105	0.364575
NR0B1	-1.72434	-3.30428	0.264766	0.359004	0.9398	1.91826	0.0699058	0.129054	-2.05937	-4.16803	0.00165127	0.016039	1.32078	2.49802	7.54037e-05	0.00196443
AHCY	0.13375	1.09714	0.0170544	0.0800413	-0.245167	-1.18523	0.00263629	0.0119448	-0.128333	-1.09303	0.179257	0.307175	0.0344333	1.02415	0.317306	0.412906
AHSG	-0.625543	-1.54279	0.207875	0.301738	0.491587	1.40599	0.399862	0.500775	-0.3848	-1.30568	0.535176	0.662431	0.9645	1.95139	0.00654183	0.0227008
AIF1	-0.85565	-1.80957	0.30707	0.401126	0.383391	1.3044	0.394295	0.495164	-0.932939	-1.90916	0.37388	0.517558	-0.13876	-1.10096	0.373901	0.468275
CRYBG1	1.3321	2.51769	0.000329552	0.0326861	2.66099	6.32467	0.000401502	0.00359572	-0.208063	-1.15514	0.214152	0.34929	0.1633	1.11985	0.25298	0.346058
AK1	-0.75745	-1.6905	0.0828092	0.158061	0.575633	1.49033	0.0345189	0.075524	0.0395	1.02776	0.863835	0.913006	-0.283567	-1.2172	0.00917174	0.0285895
AK2	-0.2583	-1.19607	0.173067	0.262931	-0.678167	-1.60011	0.000758597	0.0052774	0.0235	1.01642	0.718144	0.809852	-0.6495	-1.56862	0.00187744	0.010255
AK4	0.455917	1.37165	0.0752189	0.148951	0.231133	1.17376	0.134689	0.213795	0.3577	1.28138	0.0782758	0.171417	-1.84487	-3.5922	0.000150426	0.00260147
AKT1	0.420033	1.33796	0.0861069	0.161917	NA		NA	NA	NA		NA	NA	0.590667	1.50594	0.000378622	0.00415712
AKT2	0.698283	1.62257	0.0451036	0.112732	-0.947467	-1.92848	8.69939e-05	0.00155119	0.00243333	1.00169	0.955719	0.973027	0.0753667	1.05363	0.0313304	0.069021
ALAD	-0.0836	-1.05966	0.450442	0.543815	0.2678	1.20397	0.0273733	0.0635663	0.0917	1.06563	0.11373	0.222583	0.1824	1.13477	0.0476528	0.094368
ALAS1	0.105883	1.07615	0.0628303	0.134317	-0.0739667	-1.05261	0.0909347	0.157647	NA		NA	NA	0.04	1.02811	0.328515	0.424449
ALB	NA		NA	NA	-0.0193033	-1.01347	0.950017	0.963516	0.179857	1.13277	0.368121	0.514849	-0.33508	-1.26145	0.0306307	0.0678668
ABCD1	-0.347233	-1.27212	0.0551526	0.124494	0.901433	1.86792	0.00329246	0.0138428	-0.170533	-1.12547	0.117018	0.226776	0.00946667	1.00658	0.920174	0.940006
ALDH1A1	0.5145	1.4285	0.146888	0.233865	0.667267	1.58806	0.0337531	0.0743499	-0.1582	-1.11589	0.0778337	0.170812	-1.57533	-2.98004	0.000114407	0.00229647
ALDH2	-0.236967	-1.17851	0.0220954	0.086401	-0.0171667	-1.01197	0.859895	0.896749	-0.1629	-1.11954	0.00411032	0.0261369	-0.9958	-1.99419	4.48149e-05	0.00161038
ALDH3A1	-0.939867	-1.91835	0.085557	0.1612	0.3196	1.24798	0.175702	0.263116	0.304767	1.23522	0.178415	0.306081	-1.5072	-2.84258	0.000809889	0.00622723
ALDH9A1	0.60745	1.52356	0.00669314	0.0614651	0.4672	1.38242	0.00150147	0.00820341	0.2727	1.20807	0.000425664	0.00833782	0.174433	1.12852	0.0111121	0.0328261
ALDH3A2	0.33265	1.25932	0.00164664	0.0420872	0.354367	1.27842	0.00203669	0.010005	-0.183767	-1.13585	0.00348569	0.0237506	0.199033	1.14793	0.0492067	0.0967084
ALDOA	-0.34125	-1.26685	0.102965	0.18208	-0.5074	-1.42149	0.000277236	0.00289365	0.1326	1.09627	0.151694	0.272269	0.176367	1.13003	0.00584997	0.0211495
ALDOAP2	-1.9513	-3.86723	0.0073608	0.0633151	-2.08763	-4.2505	0.00705217	0.023584	-0.283467	-1.21712	0.432548	0.571535	-0.530967	-1.4449	0.100598	0.167982
ALDOB	-4.17971	-18.1225	0.0437719	0.11108	-5.8591	-58.045	0.000149237	0.0020577	-4.7091	-26.1566	6.35954e-05	0.00367738	0.24745	1.18711	0.373901	0.468275
ALDOC	-1.23535	-2.35438	0.0104613	0.0685048	-0.571	-1.48555	0.00843585	0.0268891	-0.158867	-1.11641	0.0359289	0.100115	0.1628	1.11946	0.0896519	0.153692
AKR1B1	-0.398417	-1.31806	0.0230487	0.0875827	-0.329067	-1.2562	0.0312699	0.0702604	-0.347333	-1.27221	0.00321409	0.0227899	-1.05967	-2.08445	6.14114e-05	0.00180376
AKR1B1P2	-1.11848	-2.17119	0.0158197	0.0778847	-0.721533	-1.64893	0.0223574	0.0547475	-0.387567	-1.30819	0.097451	0.199399	-1.3974	-2.63426	0.0235201	0.0557411
ALK	-0.508578	-1.42265	0.0294422	0.0947481	-0.319803	-1.24816	0.0223255	0.0546978	-0.542233	-1.45623	0.00146502	0.0151414	0.150493	1.10995	0.0574925	0.108905
ALOX12	0.295417	1.22724	0.546258	0.633936	0.3181	1.24669	0.354674	0.457233	-0.0269667	-1.01887	0.922695	0.951657	1.0553	2.07815	6.97264e-05	0.00191187
ALOX5	1.61538	3.06393	0.00241929	0.0455256	-0.159327	-1.11677	0.302859	0.404133	-0.39434	-1.31434	0.427185	0.566603	-2.15723	-4.46059	5.63272e-05	0.00173027
ALOX5AP	-3.11708	-8.67632	0.00725125	0.0632727	5.08782	34.0085	0.00107269	0.00655338	-0.880332	-1.8408	0.307362	0.452428	-0.4885	-1.40299	0.6344	0.709857
ALOX12B	0.637609	1.55575	0.293607	0.38779	0.241433	1.18217	0.636691	0.715518	-1.7144	-3.2816	0.00553194	0.0308147	0.796867	1.73732	0.0678192	0.123831
ANXA8L1	-1.93852	-3.83311	0.0392282	0.106492	0.402747	1.32202	0.14907	0.23134	-1.2216	-2.33205	0.0567336	0.136343	-0.8291	-1.77658	0.0130573	0.0366954
ALOX12P2	-0.14625	-1.10669	0.427143	0.521142	-5.18567	-36.3951	4.71067e-07	0.000228356	-1.85307	-3.61267	0.00441156	0.027066	0.4148	1.33311	0.073609	0.131741
ALOX15	2.4547	5.48199	0.000142676	0.0291027	-0.113463	-1.08182	0.35566	0.458145	0.45111	1.36709	0.0808439	0.175116	-0.043649	-1.03072	0.519152	0.607049
ALOX15B	2.84125	7.16641	0.00849141	0.0652502	-0.780917	-1.71822	0.360248	0.46222	-0.0624667	-1.04425	0.923621	0.952195	-0.153433	-1.11221	0.872332	0.903473
ALPL	0.463058	1.37846	0.56595	0.650231	-3.6781	-12.8002	2.71813e-06	0.000389408	0.4848	1.39939	3.61145e-05	0.00308026	0.552933	1.46707	9.23129e-05	0.00211483
ALPP	-0.0458783	-1.03231	0.896633	0.920387	-0.970267	-1.9592	0.0480723	0.0970648	-0.985667	-1.98023	0.00349443	0.0237832	-1.13541	-2.19681	0.0607029	0.113651
ALPPL2	0.0238833	1.01669	0.953669	0.964812	-1.21353	-2.31905	0.0955898	0.163723	-0.531333	-1.44526	0.198474	0.330246	-1.36547	-2.5766	0.00279696	0.0131671
ALX3	0.2494	1.18871	0.135504	0.221002	-0.271367	-1.20695	0.00835953	0.0267208	0.1421	1.10351	0.24132	0.38015	0.330267	1.25725	0.0690287	0.125435
AMBN	5.42245	42.8865	0.000428438	0.0348358	0.821825	1.76764	0.122959	0.199023	1.07448	2.10596	0.278087	0.421164	0.89454	1.85902	0.296665	0.3912
AMBP	1.5899	3.01028	0.0172924	0.0800829	0.0449	1.03161	0.859556	0.896482	-0.205033	-1.15271	0.372972	0.517558	0.533467	1.4474	0.0199914	0.0496153
AMD1	0.747967	1.67942	0.0363867	0.102845	-0.578433	-1.49323	0.00238506	0.0111194	0.0695667	1.0494	0.547496	0.673768	-0.6348	-1.55272	0.00104734	0.00721523
AMFR	0.6701	1.59118	0.0285858	0.0939289	0.233	1.17528	0.01886	0.0484576	-0.0533333	-1.03766	0.228598	0.366068	0.506467	1.42057	9.36626e-05	0.00213256
AMH	-0.589083	-1.50429	0.13318	0.21825	0.301133	1.23211	0.287428	0.38824	1.75987	3.38667	0.00220062	0.0187159	0.216867	1.16221	0.10425	0.172682
AMHR2	1.05387	2.07609	0.0308258	0.0963136	-0.58162	-1.49653	0.0109181	0.0324483	0.07966	1.05677	0.629806	0.742923	-0.470843	-1.38592	0.283603	0.377775
AMPD2	-0.1484	-1.10834	0.105823	0.18559	-0.899033	-1.86482	7.39601e-06	0.000537873	0.209567	1.15634	0.00320957	0.0227656	0.174033	1.12821	0.0286955	0.0645575
AMPD3	1.49068	2.81022	0.00226803	0.0450073	2.53367	5.79041	0.000352023	0.00329928	-0.498467	-1.41271	0.00806625	0.0386603	-0.496	-1.4103	0.0332342	0.0719464
BIN1	-1.28277	-2.43305	0.0136833	0.0746747	-0.191967	-1.14232	0.177289	0.265122	-0.814833	-1.75909	9.29241e-05	0.00420469	-0.2492	-1.18855	0.00638306	0.022347
AMT	-0.0829833	-1.05921	0.837187	0.873255	1.49317	2.81506	0.000357681	0.00332387	-0.0522	-1.03684	0.699128	0.796459	0.936433	1.91379	0.00011124	0.00227956
AMY1A	-1.43325	-2.70054	0.10673	0.18662	1.07793	2.11101	6.53447e-05	0.00131259	-1.32377	-2.50319	0.000350182	0.00761987	0.5367	1.45065	0.000562257	0.00513135
AMY1B	-1.7327	-3.32349	0.0694528	0.142199	0.952333	1.935	0.000614718	0.00462507	-1.24843	-2.37583	9.90699e-05	0.00430944	0.579867	1.49471	0.00248705	0.0122291
AMY1C	-1.63488	-3.10562	0.0957455	0.173289	0.973667	1.96383	0.000265918	0.00282867	-1.27823	-2.42542	0.000572814	0.00953385	0.543567	1.45757	0.000690843	0.00571177
AMY2A	-0.345137	-1.27027	0.643944	0.713459	1.45953	2.75019	0.00126348	0.00730425	-1.4807	-2.79084	0.0024089	0.019547	0.453	1.36888	0.0338575	0.0729756
AMY2B	-1.11247	-2.16215	0.0516612	0.120244	1.5706	2.97028	0.000124982	0.00185978	-1.34077	-2.53286	0.000134807	0.00499973	0.3709	1.29316	0.000372091	0.00412642
ANG	-1.16128	-2.23656	0.0542092	0.123351	1.09637	2.13816	0.0532733	0.105012	0.550167	1.46425	0.156375	0.278109	-0.4544	-1.37021	0.129988	0.205383
ANGPT1	1.17923	2.26456	0.0501171	0.118639	-0.579633	-1.49447	0.189936	0.280412	0.308235	1.23819	0.805037	0.872378	1.1516	2.2216	0.0982151	0.1649
ANGPT2	-0.9869	-1.98192	0.00799905	0.0642081	-0.249897	-1.18912	0.0284614	0.0654472	-0.05026	-1.03545	0.466913	0.602738	NA		NA	NA
ANK1	0.710833	1.63675	0.00969217	0.0672813	1.7878	3.45288	0.00346855	0.0143382	0.308433	1.23836	0.146419	0.265913	0.393567	1.31364	0.012668	0.0360052
ANK2	-0.931283	-1.90697	0.0144643	0.075775	-0.8078	-1.75054	0.0195617	0.0497299	-0.379733	-1.3011	0.0185312	0.0651667	-1.21487	-2.32119	0.0010052	0.00707102
ANK3	0.9568	1.941	0.0678839	0.140248	-0.1425	-1.10382	0.596368	0.680269	-1.07017	-2.09968	0.000683947	0.0103392	-0.144833	-1.1056	0.29052	0.385154
ANPEP	-0.919	-1.8908	0.00147247	0.0413078	1.97257	3.92466	0.00236659	0.0110622	-0.655293	-1.57494	0.0212781	0.0711419	-1.06619	-2.0939	0.000593291	0.00526381
SLC25A4	-0.0223	-1.01558	0.806465	0.848656	0.362	1.28521	0.00231888	0.0108939	0.0311333	1.02181	0.510674	0.641566	NA		NA	NA
SLC25A5	-0.0418333	-1.02942	0.304667	0.398837	0.884667	1.84634	6.1191e-05	0.00127232	-0.143	-1.1042	0.00420764	0.0264998	0.422	1.33978	0.00147008	0.00884375
SLC25A6	-0.466633	-1.38188	0.00238869	0.0453678	0.0063	1.00438	0.9712	0.978603	-0.607267	-1.52337	0.012428	0.0503035	-1.09867	-2.14157	0.00152795	0.00904123
ANXA1	-1.68195	-3.20861	0.000162311	0.0291027	0.485333	1.39991	0.000102559	0.0016777	-0.294	-1.22603	0.00648975	0.0340623	0.247667	1.18729	0.00756258	0.02504
ANXA2	-0.5195	-1.43346	0.00239769	0.0453678	0.505	1.41912	0.0116819	0.0340796	-0.583067	-1.49803	0.000924445	0.0118811	-0.0456333	-1.03214	0.273162	0.366836
ANXA2P1	-0.752067	-1.6842	0.00196644	0.0431024	0.3045	1.23499	0.0967434	0.165119	-0.246667	-1.18646	0.484688	0.618675	-0.00733333	-1.0051	0.93869	0.953917
ANXA2P2	0.088	1.0629	0.272228	0.366463	0.577	1.49174	0.039127	0.08306	-0.167667	-1.12324	0.0242548	0.0775466	0.181	1.13367	0.245083	0.337823
ANXA2P3	-1.15028	-2.21957	0.00374314	0.0516431	0.244333	1.18455	0.479637	0.575408	-0.731933	-1.66086	0.0684756	0.155984	0.0069	1.00479	0.956734	0.968122
ANXA3	-0.164667	-1.12091	0.271027	0.365328	-2.09813	-4.28155	7.58348e-06	0.000537873	-0.218567	-1.16358	0.00491868	0.0287656	-0.443	-1.35943	0.00113386	0.00754544
ANXA4	0.262117	1.19924	0.00389125	0.0522525	0.9258	1.89974	4.79886e-05	0.00113073	-0.326867	-1.25429	0.000255932	0.00650588	-0.463667	-1.37904	6.39843e-05	0.00183951
ANXA5	-0.210667	-1.15722	0.16121	0.249585	-0.427667	-1.34506	0.000111275	0.00175201	0.234333	1.17636	0.00197394	0.0178184	-1.23227	-2.34936	0.000143312	0.00256128
ANXA6	0.2937	1.22578	0.0337484	0.0995328	0.3962	1.31604	0.000857301	0.00566062	0.260433	1.19784	0.00027157	0.00666935	-0.0375333	-1.02636	0.408263	0.502289
ANXA7	0.1887	1.13974	0.078965	0.153594	0.866967	1.82382	1.88004e-05	0.000735966	-0.305667	-1.23599	0.00346706	0.0237078	-0.387633	-1.30825	0.00046857	0.00465654
ANXA11	-0.551883	-1.466	0.00939958	0.0664094	0.249833	1.18907	0.0377591	0.0808536	-0.4388	-1.35548	0.000305452	0.00713014	-0.279333	-1.21363	0.0065183	0.022671
ANXA13	-0.629141	-1.54664	0.583068	0.662299	-1.5337	-2.89527	0.00319778	0.0136063	0.122538	1.08865	0.883523	0.926633	-2.53456	-5.79399	0.00397635	0.0165223
AOAH	-1.37987	-2.60246	0.238749	0.33493	-4.42012	-21.4087	0.00071665	0.00510501	-1.7392	-3.3385	0.00292562	0.0215857	0.497389	1.41166	0.341141	0.437277
AOC2	0.427867	1.34524	0.143727	0.230542	2.4966	5.64354	0.000440914	0.00378257	-0.1719	-1.12654	0.155627	0.277202	1.07303	2.10385	0.0862395	0.14907
AOX1	0.265517	1.20207	0.244149	0.339835	5.33203	40.2812	1.36973e-05	0.000647467	0.247233	1.18693	0.0242589	0.077548	0.2724	1.20782	0.018134	0.0462818
APAF1	1.88917	3.70421	0.0188697	0.082428	0.151467	1.1107	0.58176	0.66759	0.184733	1.13661	0.0877474	0.185582	-0.466333	-1.38159	0.00738431	0.0246302
NUDT2	-1.0128	-2.01782	0.0135999	0.0744771	0.257167	1.19513	0.296145	0.397253	-0.228133	-1.17132	0.0302564	0.0895945	0.0958333	1.06868	0.481409	0.571923
APOF	0.472603	1.38761	0.770783	0.820256	1.93606	3.82659	0.00381584	0.0153357	-0.437067	-1.35385	0.447537	0.585248	0.429933	1.34717	0.642991	0.717362
APBA1	0.184817	1.13667	0.772489	0.821708	1.5499	2.92797	0.00453262	0.017257	0.487547	1.40206	0.0188599	0.0659817	0.761967	1.6958	0.00067267	0.00562421
APBA2	1.41904	2.67408	0.013891	0.0748831	0.794833	1.73488	0.000445529	0.00380388	0.0987333	1.07083	0.104097	0.208961	0.495133	1.40945	0.000158084	0.00268579
APBB1	0.1556	1.11388	0.755477	0.807233	1.37777	2.59866	0.000300199	0.00301542	0.517	1.43098	0.0154483	0.057792	0.153067	1.11193	0.344437	0.440385
APBB2	0.9134	1.88348	0.000346669	0.0330041	0.535567	1.44951	0.0474374	0.0961201	0.783633	1.72146	0.00137549	0.0147085	NA		NA	NA
APC	1.32468	2.50478	0.00658861	0.0613111	-0.0317333	-1.02224	0.95909	0.970263	0.537967	1.45192	0.0512146	0.12676	0.0087	1.00605	0.960426	0.970988
APEH	-0.2691	-1.20506	0.0219072	0.0860422	-0.2928	-1.22502	0.0343164	0.0752177	-0.424333	-1.34195	0.0010398	0.0126362	0.169567	1.12472	0.0122677	0.0351449
APEX1	0.0480833	1.03389	0.446781	0.540556	-0.271833	-1.20734	0.00275013	0.0122971	NA		NA	NA	-0.1023	-1.07348	0.281435	0.375633
BIRC2	NA		NA	NA	-0.0869667	-1.06213	0.226253	0.321121	-0.0588	-1.0416	0.542911	0.669603	0.0691333	1.04909	0.37888	0.473032
BIRC3	-0.870883	-1.82878	0.0159756	0.078187	2.30523	4.94247	0.000116925	0.00179753	0.995333	1.99354	0.0261274	0.0812384	-1.65377	-3.14654	3.15313e-05	0.00140383
XIAP	0.701233	1.62589	0.045917	0.113805	1.0843	2.12035	0.12674	0.204005	0.336167	1.2624	0.165311	0.289196	0.263167	1.20011	0.0823587	0.143896
BIRC5	-0.541533	-1.45552	0.02698	0.0918532	0.4943	1.40864	0.0231923	0.0562133	0.2546	1.193	0.000251567	0.00647053	-0.137467	-1.09997	0.1687	0.251504
APLP1	0.345433	1.27053	0.0253987	0.0898198	-0.785067	-1.72317	0.00276502	0.01234	0.5111	1.42514	3.55998e-05	0.00308026	0.764867	1.69921	4.31883e-05	0.00159385
APLP2	0.9165	1.88753	0.0343008	0.100355	-1.17083	-2.25142	0.000303815	0.00303661	0.330067	1.25707	0.000357483	0.00769968	0.196333	1.14578	0.00652438	0.0226847
APOA1	0.742133	1.67265	0.099564	0.178192	-3.45873	-10.9947	9.48445e-05	0.00160634	-1.3623	-2.57095	0.000150562	0.00526052	-0.265367	-1.20194	0.0523644	0.101359
APOA2	0.726267	1.65435	0.00706907	0.0629097	-0.663783	-1.58423	0.365956	0.467582	0.7701	1.70539	0.374823	0.517558	-0.442367	-1.35883	0.409533	0.50343
APOA4	1.4426	2.7181	0.0334725	0.0993385	0.00814067	1.00566	0.992084	0.994872	-2.30987	-4.95838	5.91243e-05	0.0036533	2.14021	4.40826	0.000825135	0.00628529
APOB	0.272117	1.20758	0.373988	0.468626	-1.94066	-3.83882	0.0525357	0.103864	NA		NA	NA	4.2174	18.6022	0.000121799	0.00236656
APOC1	0.794917	1.73498	0.0374941	0.104403	-1.88327	-3.68909	0.000577853	0.00446538	0.475	1.38992	0.0775548	0.170384	-0.899233	-1.86507	0.0187376	0.047401
APOC1P1	-0.135617	-1.09856	0.678006	0.742363	-0.408667	-1.32746	0.259249	0.357802	0.259697	1.19723	0.220884	0.357094	-0.221037	-1.16557	0.485184	0.575312
APOC2	-0.623683	-1.5408	0.122252	0.20493	-0.582561	-1.4975	0.293153	0.394128	NA		NA	NA	-0.116187	-1.08387	0.229588	0.320943
APOC3	0.198983	1.14789	0.576863	0.65706	-3.18244	-9.07843	0.00335587	0.014035	-2.11288	-4.32553	0.0149229	0.0564579	-0.221277	-1.16577	0.175865	0.260032
APOC4	-0.136783	-1.09945	0.360175	0.454784	-2.0457	-4.12874	0.00499335	0.0184283	-1.41389	-2.66455	0.184697	0.314137	1.78624	3.44916	0.00270184	0.0128768
APOD	-1.56917	-2.96733	0.0833643	0.158595	-1.52897	-2.88579	0.164055	0.249315	-0.349282	-1.27393	0.79962	0.869241	0.94151	1.92054	0.249804	0.342661
APOE	1.1375	2.19999	0.00285785	0.0476837	-4.55687	-23.5371	6.51069e-05	0.00131154	0.488267	1.40276	0.105053	0.210244	-0.489867	-1.40432	0.198367	0.285758
APOH	-0.572033	-1.48662	0.0391076	0.106322	-0.610803	-1.52711	0.000353702	0.0033059	-0.129792	-1.09414	0.630037	0.743072	NA		NA	NA
APP	1.13763	2.2002	0.0353691	0.10151	-0.19	-1.14076	0.258176	0.356774	0.513	1.42701	0.00441197	0.027066	0.359	1.28254	0.00437178	0.0175412
APRT	-0.628133	-1.54556	0.041522	0.10839	-0.278967	-1.21333	0.221874	0.316282	-0.129133	-1.09364	0.129455	0.243406	-0.249467	-1.18877	0.00116826	0.00769788
FAS	-0.32095	-1.24915	0.352127	0.44658	0.206767	1.1541	0.037425	0.0803471	-0.251767	-1.19066	0.185673	0.315292	-2.85163	-7.21817	1.35779e-07	0.000557067
SHROOM2	0.780517	1.71775	0.0821982	0.157245	-1.87693	-3.67293	3.64522e-05	0.000989292	0.135	1.09809	0.18387	0.313058	-2.37567	-5.18976	5.63801e-05	0.00173027
AQP1	-0.3023	-1.23311	0.00205099	0.0436367	-0.315933	-1.24482	0.0471891	0.0957904	0.0127333	1.00887	0.903642	0.93955	0.0944667	1.06767	0.157943	0.238633
AQP2	-1.9907	-3.9743	0.272228	0.366463	-1.0983	-2.14102	0.0395325	0.0836555	0.427633	1.34503	0.0826101	0.177804	1.66743	3.17649	0.00127633	0.00815448
AQP3	0.359283	1.28279	0.0213727	0.0853368	-0.229333	-1.17229	0.0299366	0.0680285	-1.14693	-2.21443	0.0225039	0.073888	-0.574533	-1.4892	0.00486536	0.0187933
AQP4	0.103383	1.07429	0.542721	0.63104	-1.7192	-3.29253	0.0476392	0.0964159	-0.344053	-1.26932	0.590198	0.709993	0.74947	1.68118	0.0359412	0.0763589
AQP5	-0.36975	-1.29213	0.352839	0.447343	-0.869733	-1.82733	0.00290156	0.0127684	0.396667	1.31646	0.00196715	0.0177714	-0.359533	-1.28301	0.210815	0.299731
AQP6	-0.367917	-1.29049	0.282244	0.376505	-0.48779	-1.4023	0.0709035	0.130509	0.791133	1.73043	0.000134162	0.00498848	1.2418	2.36493	0.0110914	0.0327888
AQP9	-1.49951	-2.82748	0.230298	0.326008	-1.1728	-2.25449	0.0376974	0.0807617	-1.43039	-2.6952	0.126237	0.239051	0.03077	1.02156	0.95605	0.967632
AR	-0.70415	-1.62918	0.000261973	0.0314812	2.9842	7.91285	0.00309749	0.0133289	0.0589333	1.0417	0.739142	0.82558	-0.121827	-1.08811	0.0213481	0.0520636
ARAF	-0.2387	-1.17993	0.0144166	0.075775	0.368933	1.2914	0.00133644	0.00758877	-0.187433	-1.13874	0.00454426	0.0274625	0.0174333	1.01216	0.664131	0.735165
ARCN1	1.60407	3.03999	0.0316641	0.0973567	-0.342467	-1.26792	0.191041	0.281655	0.201933	1.15024	0.15717	0.279077	NA		NA	NA
TRIM23	1.35633	2.56034	0.0450916	0.112732	0.291667	1.22405	0.0804614	0.14378	0.0577	1.04081	0.676163	0.778238	-0.3303	-1.25727	0.00476885	0.0185657
AREG	-0.88825	-1.85093	0.00543273	0.057924	-0.3748	-1.29666	0.558668	0.647581	-1.18247	-2.26965	0.00811769	0.0388293	-5.80607	-55.95	4.11808e-05	0.00155734
ARF1	0.29145	1.22387	0.00675647	0.0617472	0.231	1.17365	0.014251	0.0395575	0.0727333	1.05171	0.263769	0.405242	0.126033	1.09129	0.0243051	0.0570855
ARF3	0.0313833	1.02199	0.556579	0.64223	-0.318933	-1.24741	0.00127264	0.00734924	0.2804	1.21453	0.000660475	0.0101387	NA		NA	NA
ARF4	0.644267	1.56294	0.032289	0.0979807	0.649667	1.56881	0.000156926	0.00212141	0.0713333	1.05069	0.519782	0.649046	0.0710667	1.05049	0.190294	0.276383
ARL4D	-0.3543	-1.27837	0.307282	0.401316	-0.211667	-1.15803	0.0316472	0.0708652	0.3922	1.31239	0.0379987	0.104009	-0.5994	-1.51509	0.0818227	0.143207
ARF5	-0.290833	-1.22335	0.0168561	0.079782	-0.5741	-1.48875	0.00800545	0.0259247	-0.357333	-1.28106	0.00022551	0.00615909	-0.380767	-1.30203	0.00410678	0.016831
ARF6	0.35765	1.28134	0.151614	0.239146	-0.2822	-1.21605	0.0426647	0.0887141	0.1039	1.07467	0.5479	0.674069	0.1171	1.08455	0.233655	0.325493
ARG2	-0.282033	-1.21591	0.0985392	0.176824	-1.74977	-3.36304	7.35582e-05	0.00139885	-0.385767	-1.30655	0.0829862	0.17836	-1	-2	0.00129544	0.00822849
RHOA	0.583617	1.4986	0.0229866	0.0875799	0.406	1.32501	0.000262734	0.0028067	0.156333	1.11445	0.0831244	0.178603	-0.0243333	-1.01701	0.407449	0.501623
RHOC	-0.4481	-1.36424	0.0809682	0.155962	-0.0179333	-1.01251	0.919314	0.941474	-0.187133	-1.1385	0.193374	0.324007	-0.483767	-1.39839	0.00457425	0.0180497
RND3	0.2699	1.20572	0.315478	0.40953	0.399333	1.3189	0.0179035	0.0466214	0.350333	1.27486	0.000460896	0.00852675	0.726267	1.65435	2.75967e-05	0.00133806
RHOG	-0.0732167	-1.05206	0.751337	0.804158	1.23457	2.35311	0.000407828	0.00362659	0.0135667	1.00945	0.880216	0.924369	0.338933	1.26482	0.0052953	0.0198884
ARHGAP1	0.3522	1.27651	0.0283535	0.0937688	0.7424	1.67296	0.00024149	0.00269746	NA		NA	NA	0.0791333	1.05638	0.255371	0.348498
ARHGAP4	-0.166167	-1.12207	0.300656	0.394993	0.536933	1.45089	0.02538	0.0600486	-0.0494667	-1.03488	0.194482	0.325451	0.138233	1.10056	0.277015	0.370884
ARHGAP5	1.47588	2.78154	0.0134819	0.0742145	-0.0264667	-1.01851	0.917063	0.939663	0.6161	1.53273	0.0143231	0.0549835	0.0534667	1.03776	0.512926	0.601193
ARHGAP6	-0.2197	-1.16449	0.219178	0.314007	-0.450033	-1.36607	0.00270463	0.0121618	0.4568	1.37249	0.104998	0.210208	0.159727	1.11708	0.417957	0.51121
ARHGDIA	-0.6103	-1.52658	0.00082236	0.0386283	0.0843	1.06017	0.394913	0.495824	-0.1916	-1.14203	0.017723	0.0632778	0.0148667	1.01036	0.86548	0.898648
ARHGDIB	-1.95903	-3.88801	0.00573727	0.0585697	-0.941333	-1.9203	0.018449	0.0476498	-1.22183	-2.33243	0.00161756	0.0158522	-0.188033	-1.13921	0.00283569	0.0132763
ARHGDIG	1.1445	2.2107	0.0562599	0.125886	1.19767	2.29368	0.0141718	0.039426	-0.0499333	-1.03522	0.706447	0.801451	0.2609	1.19823	0.194004	0.280639
ARL1	0.415767	1.33401	0.0110953	0.069587	0.1929	1.14306	0.0945467	0.162331	0.0472333	1.03328	0.560707	0.684795	-0.481267	-1.39597	0.000788035	0.00613697
PHOX2A	-1.55585	-2.94007	0.138362	0.224313	-2.85703	-7.24524	0.000557602	0.00436242	-0.986933	-1.98197	0.213728	0.348845	-1.80369	-3.49113	0.0884866	0.152112
ARL2	-0.529267	-1.4432	0.146468	0.233465	-0.776133	-1.71253	0.0198743	0.0502325	-0.105233	-1.07567	0.324471	0.470662	0.2994	1.23063	0.00269981	0.01287
ARL3	-0.0756	-1.0538	0.642694	0.712337	-0.0228333	-1.01595	0.858832	0.895989	-0.439333	-1.35598	0.00115255	0.0134136	-0.5048	-1.41893	0.00531681	0.019937
ARNT	0.624817	1.54201	0.0216461	0.0856885	0.0223667	1.01562	0.875357	0.90792	0.155133	1.11352	0.0498352	0.124494	0.277	1.21167	0.00108416	0.00734661
ARNTL	-0.0321667	-1.02255	0.885152	0.911581	0.5944	1.50984	0.00401547	0.0158816	0.365133	1.288	0.0102556	0.0447182	-0.565433	-1.47983	0.0196961	0.0491062
ARRB1	-0.226433	-1.16994	0.0958779	0.173437	-0.4104	-1.32905	0.0009094	0.00590622	-0.181833	-1.13432	0.00838674	0.0396369	0.0061	1.00424	0.935194	0.951275
ARRB2	0.0312833	1.02192	0.793835	0.83851	-0.784367	-1.72234	0.00229664	0.0108274	-0.0351333	-1.02465	0.606755	0.72387	0.5262	1.44013	0.00182189	0.0100571
ARSA	-0.997933	-1.99714	0.0356616	0.101818	0.808833	1.75179	0.00180405	0.00920202	-0.138	-1.10038	0.15242	0.273137	NA		NA	NA
ARSB	-0.248167	-1.1877	0.0946339	0.172081	-0.606867	-1.52295	0.000454907	0.00384216	0.2175	1.16272	0.108675	0.215764	0.453633	1.36948	0.000116592	0.00231408
STS	0.520433	1.43439	0.0171807	0.0800659	1.10423	2.14985	0.011176	0.0329813	0.483267	1.39791	0.046692	0.119013	-4.95672	-31.0543	1.93788e-07	0.000568436
ARSD	-1.329	-2.51228	0.00153003	0.0413221	1.21103	2.31503	0.000139925	0.0019882	0.0603	1.04268	0.286743	0.430521	-0.1997	-1.14846	0.118127	0.190426
ARSE	-0.0148167	-1.01032	0.772225	0.821541	1.14363	2.20937	0.00108617	0.00660178	1.0961	2.13776	0.00810651	0.0387919	-0.9356	-1.91269	0.00314984	0.0141313
ARVCF	-0.551867	-1.46598	0.0553307	0.124629	-0.792667	-1.73227	0.0088076	0.027686	0.264467	1.20119	0.00869006	0.0404429	0.0320333	1.02245	0.57818	0.660148
ASAH1	-0.111417	-1.08029	0.453501	0.546737	0.486967	1.4015	0.000533972	0.00424662	-0.486733	-1.40127	0.00877467	0.0406491	0.0697333	1.04952	0.228978	0.320154
ASCL2	NA		NA	NA	2.90156	7.47233	0.000183719	0.00232918	-0.148767	-1.10862	0.817499	0.881016	-0.839267	-1.78914	0.053432	0.102989
ASGR1	-0.366233	-1.28898	0.746127	0.79972	-0.6618	-1.58206	0.127617	0.205139	0.368867	1.29134	0.458149	0.594795	-0.2927	-1.22493	0.487693	0.57774
ASIP	-0.0539667	-1.03812	0.925226	0.942792	1.73197	3.3218	0.014081	0.0392345	0.111233	1.08015	0.783578	0.857718	0.167543	1.12314	0.847825	0.885047
ASL	-0.856583	-1.81074	0.0515133	0.120082	-0.0395333	-1.02778	0.836022	0.878205	-0.0141333	-1.00984	0.847057	0.901095	-0.0766333	-1.05455	0.074721	0.133237
ASMT	0.317783	1.24641	0.242995	0.339116	0.353467	1.27763	0.0143126	0.0396421	0.3641	1.28708	0.0154808	0.057858	-0.3962	-1.31604	0.0131242	0.0368287
ASNA1	-0.248167	-1.1877	0.144375	0.231299	0.423333	1.34102	0.0059142	0.020696	-0.0383333	-1.02693	0.482987	0.616876	NA		NA	NA
ASNS	-0.305433	-1.23579	0.0330006	0.0987362	1.4806	2.79065	0.000583079	0.00448472	0.0427	1.03004	0.278178	0.421212	0.499067	1.4133	0.000716937	0.0058224
ASPH	0.933167	1.90946	0.0545467	0.123736	0.221667	1.16608	0.325883	0.427974	0.2785	1.21293	0.0542142	0.131719	0.745667	1.67675	0.000377034	0.0041473
ASS1	-0.6358	-1.5538	0.0841806	0.159593	-0.180167	-1.13301	0.0476429	0.0964159	-0.803333	-1.74513	9.28622e-05	0.00420469	-0.4938	-1.40815	0.000504696	0.00482152
ASS1P2	-0.5882	-1.50337	0.149552	0.237102	-0.8383	-1.78794	0.23792	0.334144	0.265833	1.20233	0.485598	0.619355	0.387967	1.30855	0.197342	0.284595
ASS1P4	-3.01015	-8.05645	0.000165126	0.0291027	-0.1347	-1.09786	0.70102	0.769239	-0.849467	-1.80183	0.0170168	0.0615535	-1.22003	-2.32952	0.149596	0.228723
ASS1P5	-3.64065	-12.4722	0.000182057	0.0294702	-0.589433	-1.50466	0.124798	0.201576	-1.06203	-2.08787	0.0587118	0.139782	0.276277	1.21107	0.758193	0.813306
ASS1P9	-0.373133	-1.29516	0.504022	0.595464	-0.162667	-1.11935	0.146452	0.228129	-0.691667	-1.61515	0.00296873	0.0218091	-0.560433	-1.47471	0.000454897	0.00457532
ASS1P10	-1.59518	-3.02133	0.016073	0.0782977	-0.831933	-1.78007	0.000960504	0.00610667	-0.9492	-1.9308	0.026373	0.0816103	-1.0348	-2.04883	0.0145313	0.0395288
ASS1P14	-0.553217	-1.46735	0.160622	0.248917	-0.726833	-1.655	0.117758	0.192573	-0.928967	-1.90391	0.0406067	0.108739	-0.372333	-1.29444	0.320607	0.416157
SERPINC1	-0.786783	-1.72522	0.0101023	0.0680594	-1.8571	-3.62279	0.0235558	0.056866	-3.10354	-8.59523	0.000461914	0.00852675	-0.970035	-1.95889	0.186467	0.272072
ZFHX3	1.26338	2.40058	0.010765	0.0689567	-0.308633	-1.23853	0.632158	0.711844	0.443733	1.36012	0.0930141	0.193269	0.169167	1.12441	0.588525	0.669408
ATF1	0.519117	1.43308	0.00653716	0.061184	-0.0612	-1.04333	0.198198	0.289677	0.3674	1.29003	0.0106412	0.0457371	-0.5046	-1.41873	0.000274906	0.00354451
ATF4	-0.343833	-1.26912	0.00855684	0.0652502	-0.245667	-1.18564	0.00490766	0.0182191	0.0343333	1.02408	0.241737	0.380556	0.00866667	1.00603	0.894748	0.920851
ATF4P1	-0.9361	-1.91335	0.0548087	0.124036	1.29997	2.46223	0.142504	0.223404	-0.208267	-1.1553	0.71316	0.806284	0.302567	1.23334	0.475922	0.566449
ATIC	NA		NA	NA	-0.0835667	-1.05963	0.0240428	0.0577811	0.161867	1.11873	0.00656187	0.0342247	0.542967	1.45697	0.000869144	0.00648787
RERE	1.37227	2.58877	0.018557	0.0818986	-1.085	-2.12138	0.0214152	0.0529946	0.0883	1.06312	0.338105	0.484514	-0.0787333	-1.05609	0.500533	0.58969
ATOX1	-0.66165	-1.58189	0.108477	0.188551	-0.0166667	-1.01162	0.937195	0.954341	-0.356067	-1.27993	0.0252805	0.0794555	-0.3115	-1.241	0.0280064	0.0633882
ATP1A1	0.646	1.56482	0.0578743	0.127907	-0.397433	-1.31716	0.00218274	0.0104491	0.0286667	1.02007	0.682265	0.783184	NA		NA	NA
ATP1A2	-1.59321	-3.01721	0.131158	0.215827	-0.641733	-1.5602	0.0770333	0.138907	-0.140983	-1.10266	0.546283	0.672627	0.836633	1.78588	0.0219826	0.0530793
ATP1A3	-0.10885	-1.07837	0.465577	0.55813	3.2778	9.69876	7.3597e-06	0.000537861	0.353	1.27721	0.00457333	0.0275753	0.9989	1.99848	0.0135876	0.0376365
ATP1B1	1.03617	2.05077	0.0404006	0.107313	0.194533	1.14435	0.0486211	0.0978868	0.996533	1.9952	6.68484e-05	0.00376805	0.161667	1.11858	0.0509519	0.0993267
ATP1B2	0.8541	1.80763	0.0875167	0.163719	-0.629067	-1.54656	0.0393805	0.0834244	-0.2041	-1.15197	0.551449	0.677459	-0.604357	-1.5203	0.265713	0.358898
ATP1B3	-0.210967	-1.15746	0.0591215	0.129588	0.248733	1.18816	0.0630121	0.119278	0.2389	1.18009	0.0264754	0.0818198	-0.076	-1.05409	0.456351	0.547947
ATP1B3P1	-0.118483	-1.08559	0.239723	0.33605	0.2337	1.17585	0.177972	0.265958	0.464533	1.37987	0.0353429	0.0991209	-0.247	-1.18674	0.0151001	0.0406215
ATP1B1P1	-0.55055	-1.46464	0.0657178	0.137569	0.832633	1.78093	0.211315	0.304204	0.201633	1.15	0.728214	0.81764	1.5717	2.97255	0.177147	0.261563
FXYD2	-0.791925	-1.73138	0.213205	0.307543	-1.72618	-3.30851	0.00257199	0.0117529	0.365588	1.28841	0.180182	0.308413	-0.8753	-1.83439	0.00571188	0.020864
ATP2A1	-0.941167	-1.92008	0.237129	0.333547	-1.78023	-3.43482	0.118484	0.19351	-0.0823667	-1.05875	0.671199	0.774677	0.4436	1.35999	0.0397285	0.0822014
ATP2A2	1.158	2.23148	0.0502028	0.118689	-0.0404333	-1.02842	0.855705	0.893336	0.2951	1.22697	0.0304104	0.089941	-0.0705667	-1.05013	0.213786	0.303102
ATP2A3	0.277567	1.21215	0.153532	0.241338	1.02497	2.03491	0.00333127	0.0139676	0.388833	1.30933	0.0768336	0.169326	1.24247	2.36603	0.00014165	0.00254791
ATP2B1	1.03065	2.04294	0.101333	0.180213	-0.381033	-1.30227	0.17064	0.257372	0.0292667	1.02049	0.833018	0.892027	0.0186667	1.01302	0.783542	0.83359
ATP2B2	-0.370667	-1.29295	0.0078224	0.0639072	-3.18204	-9.07591	0.000147775	0.00204677	0.356833	1.28061	0.0353825	0.0992053	1.02817	2.03943	0.000527473	0.00493696
ATP2B4	1.58995	3.01039	0.0395768	0.106797	0.333267	1.25986	0.499895	0.593479	-0.195233	-1.14491	0.112483	0.22063	0.692233	1.61578	0.00318018	0.0142142
ATP5F1A	0.0128333	1.00894	0.899264	0.922637	-0.00933333	-1.00649	0.796794	0.8479	-0.694667	-1.61851	6.73042e-05	0.00377367	0.0403333	1.02835	0.502291	0.591142
ALDH7A1	-1.01493	-2.02081	0.00258131	0.0462219	0.3145	1.24358	0.068423	0.127039	0.226367	1.16988	0.00742322	0.0367846	-0.00496667	-1.00345	0.870837	0.902453
ATP5F1B	0.212833	1.15896	0.0940513	0.171491	0.207	1.15429	0.00725934	0.0240854	-0.228667	-1.17175	0.00426371	0.0266721	-0.784333	-1.7223	8.46221e-05	0.00204587
ATP5F1C	-0.0613333	-1.04343	0.250203	0.345314	-0.179867	-1.13278	0.173945	0.261125	-0.566333	-1.48076	6.1575e-05	0.00367146	-0.507533	-1.42162	0.00490268	0.0188894
ATP5F1D	-1.1399	-2.20366	0.0385012	0.105563	-0.2143	-1.16014	0.340062	0.442445	-0.442333	-1.3588	0.00133577	0.0144736	0.0285	1.01995	0.705175	0.770123
ATP5F1E	-0.667333	-1.58813	0.0365653	0.103183	0.131333	1.09531	0.389779	0.491452	-0.254667	-1.19306	0.00081125	0.0111299	-0.409	-1.32777	0.0105128	0.0315696
ATP5PB	-0.0536167	-1.03786	0.440373	0.534463	-0.821833	-1.76765	0.0003902	0.00352249	-0.252467	-1.19124	0.000814169	0.0111419	-0.318867	-1.24735	0.00802019	0.0260874
ATP5MC1	-0.5535	-1.46764	0.0233218	0.0879218	-0.0646	-1.04579	0.722934	0.787715	-0.247867	-1.18745	0.00291832	0.0215659	0.123333	1.08925	0.162893	0.244685
ATP5MC2	-0.57345	-1.48808	0.107779	0.187721	-0.109267	-1.07868	0.568827	0.656372	-0.196767	-1.14613	0.0865809	0.183941	-1.2663	-2.40544	8.67684e-05	0.00205579
ATP5MC3	-0.104167	-1.07487	0.0804804	0.155478	-0.705333	-1.63052	0.00011025	0.00173715	-0.129	-1.09354	0.030119	0.0893161	-0.055	-1.03886	0.148405	0.227255
ATP5ME	-0.545667	-1.45969	0.0396791	0.106804	-1.04313	-2.0607	0.00193902	0.00968291	-0.469667	-1.38479	0.00939584	0.0424415	-0.542533	-1.45653	0.00029953	0.00371629
ATP5PF	-0.491683	-1.40608	0.0590756	0.129528	-0.581567	-1.49647	0.017453	0.0457711	-0.154	-1.11265	0.0110149	0.046796	-0.5159	-1.42989	0.00971611	0.0298483
ATP6V1A	1.7403	3.34105	0.0247407	0.0891606	-0.0554667	-1.0392	0.851594	0.890259	0.182167	1.13459	0.152439	0.273148	0.258033	1.19585	0.0169489	0.0441216
ATP6V1B1	0.502019	1.41619	0.536751	0.625907	-3.86393	-14.5599	9.69035e-05	0.00162363	-2.4999	-5.65646	1.78987e-05	0.00255056	-0.183933	-1.13598	0.392351	0.48693
ATP6V1B2	0.0851	1.06076	0.160692	0.248972	0.3992	1.31878	0.00299884	0.0130729	0.0804667	1.05736	0.0464956	0.118712	-0.386633	-1.30734	0.00541571	0.0201743
ATP6V0C	0.099	1.07103	0.10678	0.18663	0.018	1.01255	0.71858	0.784088	-0.238333	-1.17963	0.0161195	0.0593917	0.539333	1.4533	1.45006e-05	0.00108482
ATP6V1C1	0.6783	1.60025	0.000480728	0.0357403	0.213667	1.15963	0.0989544	0.168102	0.0540667	1.03819	0.595878	0.714596	-0.6042	-1.52014	0.000977385	0.00697058
ATP6V1E1	-0.432883	-1.34993	0.0249489	0.0894175	0.424	1.34164	0.0291386	0.066664	-0.169433	-1.12462	0.0460755	0.117981	-0.113033	-1.0815	0.178614	0.263273
ATP6V0B	-0.02325	-1.01625	0.837896	0.873857	-0.502867	-1.41703	0.0194963	0.0496165	-0.0396333	-1.02785	0.225372	0.362243	-0.796767	-1.7372	0.000719445	0.0058294
ATP6V1G2	-0.90215	-1.86885	0.146814	0.233782	-0.0898	-1.06422	0.740811	0.802446	-0.662167	-1.58246	0.0310764	0.0911983	0.610133	1.5264	0.176338	0.260586
ATP6V0A1	1.0657	2.09319	0.00927127	0.0661755	0.194633	1.14443	0.0655398	0.122976	-0.0829	-1.05914	0.17168	0.297805	-0.0958667	-1.06871	0.165675	0.247952
ATP6AP1	0.121083	1.08755	0.0910355	0.167854	1.10673	2.15357	7.04637e-07	0.000258769	NA		NA	NA	-0.106333	-1.07649	0.0699789	0.126826
ATP7A	1.1654	2.24295	0.0483353	0.116585	0.709	1.63467	0.158654	0.242921	0.1721	1.1267	0.442543	0.580939	0.202667	1.15082	0.0787875	0.138994
ATP5PO	-0.569333	-1.48384	0.0119249	0.0711632	-0.755233	-1.6879	0.00976699	0.02989	-0.1677	-1.12327	0.0240003	0.0771167	-0.4096	-1.32832	0.000287596	0.00362688
ATP7B	1.58093	2.99163	0.0134611	0.0741856	-0.2407	-1.18157	0.324552	0.426671	-0.2873	-1.22035	0.0137328	0.0534768	0.0659667	1.04679	0.577028	0.659155
ATR	0.616333	1.53297	0.146245	0.233238	0.0543	1.03836	0.764453	0.82179	0.1185	1.08561	0.210695	0.345219	0.202267	1.1505	0.0649183	0.119811
ATRX	1.4773	2.78427	0.0319755	0.097568	1.03433	2.04817	0.0231684	0.0561841	0.439767	1.35638	0.0249945	0.0789829	0.138733	1.10094	0.20542	0.293772
AUH	-0.0519167	-1.03664	0.641428	0.711308	-0.0009	-1.00062	0.99037	0.993758	-0.3275	-1.25484	0.00149022	0.0152652	-0.743233	-1.67392	0.000194966	0.00293528
AUP1	-0.709833	-1.63562	0.00760658	0.0635791	-0.6479	-1.56689	0.0084585	0.0269206	0.128933	1.09348	0.124145	0.236081	-0.2013	-1.14973	0.00356068	0.015333
AVPR1A	-0.2699	-1.20572	0.441281	0.535288	1.10746	2.15466	0.082575	0.146579	0.302033	1.23288	0.648299	0.75757	1.62883	3.09262	0.00808436	0.0262439
AVPR1B	NA		NA	NA	-1.6901	-3.22679	0.042695	0.0887686	-0.775733	-1.71206	0.386383	0.527031	-1.74497	-3.35187	0.00413272	0.0168977
AVPR2	-0.490397	-1.40483	0.10069	0.179459	0.578733	1.49354	0.0132992	0.0375693	-0.0431667	-1.03037	0.805188	0.872451	0.174867	1.12886	0.0653979	0.120498
AZGP1	-0.666906	-1.58766	0.720667	0.77834	-0.607816	-1.52395	0.603337	0.686285	-1.85343	-3.61357	0.102587	0.206873	0.0780667	1.0556	0.91925	0.939376
AZU1	-0.3118	-1.24126	0.526199	0.6163	1.06986	2.09923	0.405504	0.506036	0.759074	1.6924	0.541679	0.668395	1.18463	2.27306	0.0426581	0.0867012
BAAT	-0.806783	-1.74931	0.0370698	0.104007	1.0174	2.02427	0.0540257	0.106192	-0.158633	-1.11623	0.803308	0.871457	-0.101467	-1.07286	0.862531	0.896206
BACH1	1.49465	2.81796	0.00122866	0.0402596	-0.7496	-1.68133	0.0839599	0.148385	0.342033	1.26754	0.122341	0.233551	0.175467	1.12933	0.368916	0.465131
BAD	-0.51585	-1.42984	0.0810561	0.156074	-0.4817	-1.39639	0.0453479	0.0929634	-0.217733	-1.16291	0.0157252	0.0584721	-0.245733	-1.1857	0.0219845	0.0530793
BAG1	-0.895267	-1.85995	0.0445627	0.112113	0.455	1.37078	0.110484	0.183281	-0.3698	-1.29217	0.000413191	0.00825412	-0.348733	-1.27344	0.0177811	0.0456557
ADGRB1	-0.413597	-1.332	0.00571951	0.0585139	-1.29367	-2.4515	0.000198931	0.00242028	1.3413	2.5338	0.00815068	0.038933	1.7075	3.26594	2.29646e-06	0.000773642
ADGRB2	0.30345	1.23409	0.00392472	0.0524959	-0.443333	-1.35974	0.00263435	0.0119446	0.885267	1.84711	0.000145039	0.00514344	0.887567	1.85005	0.000116881	0.00231438
BAK1	0.0807167	1.05754	0.279889	0.374238	0.1958	1.14536	0.115901	0.190204	-0.369533	-1.29193	0.00145938	0.0151321	-0.4046	-1.32372	0.00342479	0.014895
NKX3-2	0.80195	1.74346	0.13348	0.218638	2.19023	4.56379	0.000606934	0.0045907	0.838833	1.7886	0.0184627	0.0650711	0.0103233	1.00718	0.925554	0.944273
BARD1	0.992433	1.98954	0.0401912	0.107196	-0.191933	-1.14229	0.458626	0.554781	0.275567	1.21047	0.0753513	0.16698	1.0378	2.05309	0.00029976	0.00371629
BAX	-0.239967	-1.18097	0.0574498	0.127424	0.5636	1.47795	0.0508427	0.101368	-0.0255333	-1.01786	0.764281	0.844396	-0.1152	-1.08313	0.228106	0.31906
BBS1	-0.1357	-1.09863	0.478041	0.569438	-0.7627	-1.69666	0.000373235	0.00342887	-0.0612333	-1.04336	0.0489624	0.122854	0.0625333	1.0443	0.665198	0.736155
BBS2	0.0216333	1.01511	0.563636	0.648647	0.3063	1.23653	0.000967756	0.00614115	-0.208733	-1.15567	0.0263334	0.0815594	0.2993	1.23055	0.007635	0.0252179
BBS4	-0.0151	-1.01052	0.849376	0.883061	-0.2662	-1.20264	0.057428	0.111429	0.156567	1.11463	0.0455094	0.11704	-0.425167	-1.34273	0.018789	0.0474688
BCAT1	0.03035	1.02126	0.769004	0.818735	-1.68703	-3.21994	0.00564793	0.0200595	0.3048	1.23525	0.0425878	0.112195	-4.95397	-30.9951	7.65124e-07	0.000735076
BCAT2	-0.585533	-1.50059	0.0696226	0.142428	0.347667	1.2725	0.112521	0.185983	-0.0707	-1.05023	0.0771498	0.169758	-0.290567	-1.22312	0.0118567	0.034338
BCHE	0.532567	1.4465	0.000495534	0.0359738	-3.7315	-13.2829	1.07256e-05	0.000577729	7.58271	191.7	1.77962e-05	0.00255056	0.214	1.1599	0.00502055	0.0191702
BCKDHA	-0.0828833	-1.05913	0.278724	0.373074	-1.0966	-2.1385	0.000417635	0.0036673	-0.184267	-1.13624	0.117454	0.227193	0.214333	1.16017	0.00815085	0.0263867
BCKDHB	0.0425333	1.02992	0.790645	0.83598	0.139067	1.10119	0.0162048	0.0433329	-0.113867	-1.08212	0.38581	0.526384	-0.00496667	-1.00345	0.972478	0.980195
CCND1	1.31005	2.4795	0.010059	0.0678368	-0.337	-1.26313	0.281956	0.382388	0.798167	1.73889	0.000313123	0.00720556	0.195	1.14472	0.0466545	0.0928371
BCL2	-0.310367	-1.24002	0.255532	0.349821	0.3393	1.26514	0.320687	0.422993	0.826233	1.77305	0.0604364	0.142877	-0.1531	-1.11196	0.606698	0.684971
BCL2L1	0.0632167	1.04479	0.697105	0.758498	-0.0287	-1.02009	0.459906	0.555974	-0.285833	-1.21911	0.00574911	0.0315338	-0.459767	-1.37532	0.000993165	0.00702593
BCL2L2	0.1566	1.11466	0.271734	0.365999	-0.302333	-1.23314	0.0392107	0.0831307	-0.0293333	-1.02054	0.838363	0.895803	0.4897	1.40415	0.188387	0.274308
BAK1P1	NA		NA	NA	0.0376667	1.02645	0.704468	0.771955	-0.14	-1.10191	0.179243	0.307175	-0.234867	-1.1768	0.167994	0.250646
BAK1P2	-0.0150983	-1.01052	0.993436	0.995044	-2.53763	-5.80636	0.00551609	0.0197189	-1.02527	-2.03534	0.185491	0.315109	-1.19767	-2.29368	0.0481119	0.0950644
BCL3	-0.145167	-1.10586	0.35615	0.450948	0.8178	1.76272	0.00158706	0.00849379	-0.0507	-1.03577	0.317922	0.463892	-0.887833	-1.8504	0.00120345	0.00785179
BCL6	0.143983	1.10495	0.368712	0.463395	0.2015	1.14989	0.0312134	0.0701482	-0.024	-1.01677	0.852826	0.904962	-1.21667	-2.32409	0.000721191	0.00583909
BCL7A	0.809317	1.75238	0.0126745	0.0726521	-0.832333	-1.78056	0.00527211	0.0191277	0.152133	1.11121	0.166038	0.290132	-0.0717667	-1.051	0.250933	0.3439
BCL9	1.40897	2.65547	0.044063	0.111522	-0.7844	-1.72238	0.0237381	0.0572168	0.188733	1.13976	0.0584071	0.139294	0.192967	1.14311	0.124812	0.198951
HCN2	0.242	1.18263	0.68592	0.748846	1.77743	3.42816	7.77086e-05	0.00144442	-0.0745333	-1.05302	0.424237	0.563787	0.258533	1.19626	0.068596	0.1249
OPN1SW	-0.329783	-1.25682	0.0351766	0.101206	0.308633	1.23853	0.0490892	0.0986436	-0.2843	-1.21782	0.179626	0.30771	-0.691267	-1.6147	0.0217318	0.0527028
BCR	-0.0734667	-1.05224	0.220602	0.315703	-0.617	-1.53368	0.00010323	0.00168311	-0.236333	-1.17799	0.00406366	0.0259892	NA		NA	NA
BCS1L	-0.695967	-1.61997	0.0251038	0.0895688	-0.499533	-1.41376	0.0408194	0.0856837	-0.316933	-1.24568	0.00920427	0.041904	-0.160533	-1.1177	0.0337853	0.0728573
BCYRN1	-0.384333	-1.30526	0.0255667	0.0900513	-0.0763333	-1.05433	0.561513	0.650245	0.398667	1.31829	0.0258528	0.0806365	-0.462667	-1.37809	0.0115435	0.0336732
BCYRN1P1	-0.351333	-1.27574	0.0252363	0.089732	-0.0311333	-1.02181	0.838594	0.880322	0.380333	1.30164	0.0461111	0.118029	-0.498333	-1.41258	0.0171287	0.0444154
BDH1	-0.141583	-1.10312	0.508958	0.600016	0.6205	1.53741	0.00398257	0.0157924	-1.12157	-2.17583	4.83847e-05	0.0033183	0.0162333	1.01132	0.703482	0.768787
BDKRB1	0.651312	1.5706	0.568242	0.650231	2.78881	6.91059	0.0298871	0.0679839	NA		NA	NA	0.924533	1.89807	0.370309	0.46661
BDKRB2	-1.75145	-3.36697	0.000519656	0.0367433	5.62277	49.2745	0.0006801	0.00494163	0.303559	1.23419	0.79411	0.865448	-0.1408	-1.10252	0.724758	0.786213
BDNF	-0.1103	-1.07945	0.772097	0.821446	0.5811	1.49599	0.00545762	0.0195657	0.4003	1.31978	0.115603	0.225122	-0.533533	-1.44747	0.00471245	0.0184211
CFB	-0.536233	-1.45018	0.126641	0.210335	-2.81024	-7.014	3.86583e-05	0.00101819	-1.58587	-3.00188	3.09641e-06	0.00145834	-0.115667	-1.08348	0.159973	0.241031
BFSP1	-1.4701	-2.77041	0.0403641	0.10731	0.855967	1.80997	0.0151991	0.0414543	-0.4397	-1.35632	0.176222	0.303424	1.12583	2.18228	4.17369e-05	0.00156326
BGLAP	-1.25618	-2.38863	0.0322908	0.0979807	-0.542067	-1.45606	0.0696085	0.128571	-0.362833	-1.28595	0.00867607	0.0404086	-0.220133	-1.16484	0.266631	0.359858
BGN	-1.07193	-2.10225	0.137458	0.223295	-5.03527	-32.7919	4.42607e-05	0.00109314	-0.404067	-1.32323	0.196975	0.328535	-0.1511	-1.11042	0.265093	0.358334
CEACAM1	-1.9365	-3.82776	0.00142743	0.0409906	1.80127	3.48526	0.00630552	0.0217179	-0.587287	-1.50242	0.0993289	0.202251	-0.1105	-1.0796	0.0785873	0.138687
BHMT	-6.1456	-70.796	0.000479256	0.0357403	-4.5361	-23.2008	0.00878143	0.0276484	-3.23938	-9.44391	0.00525157	0.029854	1.04604	2.06485	0.111534	0.182246
BICD1	0.55425	1.46841	0.0754551	0.149244	-0.504633	-1.41876	0.00683909	0.0230695	0.325	1.25266	0.034971	0.0984818	-0.973367	-1.96342	0.00331871	0.0146039
BID	-0.941567	-1.92061	0.0183779	0.0817398	0.0275667	1.01929	0.869957	0.904216	0.279933	1.21414	0.102883	0.20735	-0.620867	-1.5378	0.00150404	0.00896221
BIK	-2.27257	-4.83182	0.0172119	0.0800658	-1.4701	-2.77041	0.0187767	0.0483195	-1.43213	-2.69845	0.000433529	0.0083383	-0.805733	-1.74803	0.00455373	0.0179888
PRDM1	0.56615	1.48057	0.043035	0.11021	-0.0347233	-1.02436	0.967905	0.976295	-1.05432	-2.07674	0.349496	0.49586	0.589067	1.50427	0.027214	0.062051
BLM	0.103	1.074	0.452421	0.545685	-0.283833	-1.21743	0.0076935	0.0251551	-0.0243667	-1.01703	0.782623	0.857205	0.494333	1.40867	0.0234938	0.0556987
BLMH	-0.278417	-1.21286	0.0326516	0.0982825	-0.0692333	-1.04916	0.436923	0.534222	-0.00566667	-1.00394	0.898171	0.936435	0.134033	1.09736	0.0161301	0.0425217
CXCR5	-1.76372	-3.39572	0.0356719	0.101818	-0.774167	-1.7102	0.0412584	0.086416	-0.139133	-1.10124	0.868394	0.916068	0.134433	1.09766	0.552388	0.637177
BLVRA	-0.94525	-1.92552	0.0109201	0.0691643	0.0552333	1.03903	0.73548	0.798097	-0.0661333	-1.04691	0.445375	0.583373	0.00886667	1.00616	0.8674	0.899769
BLVRB	-0.815333	-1.7597	0.0407359	0.107684	-0.426567	-1.34403	0.162423	0.247489	0.887133	1.8495	0.00086609	0.0114959	0.616767	1.53343	0.000106729	0.00226109
BNC1	-0.0407397	-1.02864	0.967793	0.975302	1.88187	3.68552	0.00169455	0.00885228	-0.946293	-1.92692	0.0900226	0.188713	-1.2287	-2.34356	0.011774	0.03415
BMI1	1.24478	2.36983	0.082658	0.157815	0.5978	1.51341	0.0137573	0.0385584	0.225533	1.16921	0.0530952	0.129904	-0.912833	-1.88274	0.00104778	0.00721523
BMP1	-0.643867	-1.56251	0.00354526	0.0509211	NA		NA	NA	-0.0332	-1.02328	0.491479	0.624709	0.0161	1.01122	0.559599	0.643329
BMP4	-1.19992	-2.29726	0.00309574	0.048908	1.33187	2.51728	0.000199723	0.00242717	0.4754	1.3903	0.0443127	0.115051	0.541833	1.45582	0.0218569	0.0529094
BMP5	0.0967667	1.06937	0.667295	0.733038	-0.206079	-1.15355	0.0235548	0.056866	-0.0242233	-1.01693	0.655715	0.76291	NA		NA	NA
BMP6	1.61615	3.06556	0.00157664	0.0413527	-1.258	-2.39164	5.48989e-05	0.00120217	1.0582	2.08233	0.00205469	0.018121	1.5039	2.83608	4.56695e-05	0.00161498
BMP7	-0.08425	-1.06014	0.754497	0.806391	-3.69837	-12.9813	2.32956e-06	0.000364857	-0.155	-1.11342	0.0261531	0.0812384	0.6677	1.58854	0.00329506	0.0145576
BMP8B	0.0672333	1.04771	0.888195	0.914178	0.657367	1.5772	0.0417042	0.0870723	0.321033	1.24922	0.0195148	0.067339	-0.657733	-1.5776	0.0190583	0.0479438
BMPR1A	1.18693	2.27668	0.0643983	0.136205	-0.507967	-1.42204	0.0299001	0.0679864	0.212733	1.15888	0.128348	0.241861	-0.6926	-1.61619	0.000579591	0.0052148
BMPR1B	0.6244	1.54157	0.0629901	0.134467	-4.79943	-27.8467	1.39245e-05	0.000649915	-0.573767	-1.4884	0.0161149	0.0593917	-0.652683	-1.57209	0.0350875	0.0749877
BMPR2	0.732933	1.66201	0.0367852	0.10354	-0.6063	-1.52235	0.127653	0.205181	0.823833	1.7701	0.00274801	0.0209652	-0.1276	-1.09247	0.342156	0.438208
BMX	-1.6388	-3.11407	0.0280097	0.0931886	-1.29339	-2.45103	0.0249675	0.0593372	-0.0265207	-1.01855	0.946655	0.966965	-1.79541	-3.47115	0.0128977	0.0364355
POLR3D	-0.3379	-1.26392	0.0575066	0.127469	0.255733	1.19394	0.00191506	0.00959905	-0.0189	-1.01319	0.752846	0.835981	0.238567	1.17982	0.010821	0.0322262
BNIP1	-0.54405	-1.45806	0.0330884	0.098819	-0.00886667	-1.00616	0.959815	0.970603	0.110533	1.07963	0.254054	0.394752	-0.5442	-1.45821	0.00102132	0.00711104
BNIP2	0.740167	1.67037	0.0383711	0.105354	0.184133	1.13613	0.104406	0.175469	0.246433	1.18627	0.0200024	0.0683964	-0.0874	-1.06245	0.146964	0.225658
BNIP3	1.27077	2.4129	0.00847365	0.0652502	0.249667	1.18893	0.0289917	0.0663815	-0.270133	-1.20592	0.00378715	0.0249199	-1.3692	-2.58327	3.93054e-05	0.00153692
BNIP3L	0.573833	1.48847	0.000647071	0.0367433	0.662733	1.58308	0.000410211	0.00364022	0.0895667	1.06405	0.239483	0.378062	-0.1054	-1.07579	0.0794619	0.139972
BOK	-0.0346	-1.02427	0.760189	0.811238	1.1062	2.15278	0.000166118	0.00219916	-1.09547	-2.13682	0.00192947	0.017568	0.0939667	1.0673	0.425369	0.518069
DST	0.2875	1.22052	0.291182	0.385627	1.0385	2.05409	0.00328227	0.0138162	1.43763	2.70876	0.00043845	0.00834959	-0.5071	-1.42119	0.00383104	0.0161621
FOXL2	-0.670683	-1.59183	0.000597387	0.0367433	-3.7697	-13.6393	0.00186916	0.00943527	2.14821	4.43277	0.0631523	0.147163	0.320067	1.24839	0.107488	0.1769
BPGM	-0.0267	-1.01868	0.781899	0.829066	-0.2327	-1.17503	0.107083	0.178873	-0.355167	-1.27913	0.00716904	0.0360596	-0.424633	-1.34223	0.02442	0.0572985
BPHL	-0.647617	-1.56658	0.0356466	0.101818	0.0301	1.02108	0.814038	0.86079	-0.148367	-1.10831	0.0740973	0.164942	0.519033	1.43299	0.00789682	0.0257928
BRCA1	0.4783	1.3931	0.13229	0.217096	0.2378	1.17919	0.108438	0.180552	0.343467	1.2688	0.00397924	0.0257357	0.376467	1.29816	0.00364654	0.0155849
BRAF	0.4929	1.40727	0.0140932	0.0752591	-0.425167	-1.34273	0.0730128	0.133364	0.129167	1.09366	0.173825	0.300715	0.0476667	1.03359	0.531075	0.618234
ZFP36L1	1.33218	2.51783	0.00481008	0.0552635	1.0096	2.01335	0.000305627	0.00304674	0.0560667	1.03963	0.643877	0.754108	-0.2513	-1.19028	0.234372	0.326235
ZFP36L2	2.01115	4.03103	0.029692	0.0950361	0.0766667	1.05458	0.777822	0.832419	1.14933	2.21811	0.000492038	0.00880764	1.288	2.44189	0.000407195	0.00429238
BSG	0.116233	1.0839	0.125727	0.209231	0.3862	1.30695	0.0162056	0.0433329	-0.133567	-1.097	0.00798327	0.0383777	0.0454	1.03197	0.120939	0.193942
BST1	-0.611933	-1.52831	0.202017	0.295128	-0.1764	-1.13006	0.699125	0.76779	-1.03744	-2.05259	0.00664415	0.0345073	-0.547533	-1.46158	0.00572395	0.0208901
BST2	-0.908817	-1.8775	0.0632223	0.134731	-5.01117	-32.2487	1.20728e-05	0.000612264	-0.311667	-1.24114	0.000284494	0.00685179	0.2123	1.15853	0.0489502	0.0963443
BTC	-0.313717	-1.24291	0.0924982	0.169523	-2.76917	-6.81714	0.00236243	0.0110545	-1.2979	-2.45871	0.00688379	0.0353	-3.5575	-11.7737	1.26244e-05	0.0010597
BTD	-0.0284667	-1.01993	0.922409	0.940559	0.634167	1.55204	0.0269897	0.0629144	-0.485233	-1.39981	0.0599377	0.141983	-0.8998	-1.86581	0.000134432	0.00249431
KLF9	0.647883	1.56687	0.0770122	0.15108	-0.633633	-1.55147	0.0101686	0.0307761	0.508167	1.42224	0.0778706	0.170813	0.257133	1.1951	0.016434	0.0431141
KLF5	1.18747	2.27753	0.0490482	0.117537	-0.489467	-1.40393	0.0365155	0.0789804	-0.0697667	-1.04955	0.286182	0.429862	0.501733	1.41591	0.00278024	0.0131209
BTF3	0.0623333	1.04415	0.271727	0.365999	0.120333	1.08699	0.145703	0.227233	-0.0296667	-1.02078	0.471569	0.606864	-0.316667	-1.24545	0.00882321	0.0278777
BTG1	1.0715	2.10162	0.0334975	0.0993385	0.163533	1.12003	0.0345153	0.0755239	-0.0185667	-1.01295	0.622768	0.73733	-0.139767	-1.10173	0.110396	0.18072
BTN1A1	0.7834	1.72118	0.0305553	0.0960794	2.27641	4.84471	0.0598281	0.114845	-0.948549	-1.92993	0.125195	0.23763	0.306907	1.23705	0.423277	0.516202
BUB1	0.167	1.12272	0.530653	0.620343	-0.179767	-1.1327	0.104415	0.17547	0.0689	1.04892	0.455332	0.592079	-0.211267	-1.1577	0.0125315	0.0357262
BUB1B	0.714883	1.64135	0.0473573	0.115458	0.207833	1.15495	0.0756384	0.137061	0.250833	1.18989	0.0294259	0.0879251	0.019	1.01326	0.612136	0.689615
BYSL	-0.0997	-1.07155	0.303722	0.397852	-0.138	-1.10038	0.069415	0.128347	NA		NA	NA	-0.173267	-1.12761	0.00600627	0.0214884
TSPO	-1.60502	-3.04199	0.0222888	0.0866993	0.133733	1.09713	0.401684	0.502351	-0.1575	-1.11535	0.137455	0.254478	-0.3519	-1.27624	0.0108544	0.0323121
C1QBP	0.425667	1.34319	0.00367672	0.051446	-0.06	-1.04247	0.490459	0.58495	0.0266667	1.01866	0.425204	0.564683	-0.0403333	-1.02835	0.449024	0.541107
SERPING1	0.0185167	1.01292	0.903081	0.925698	-3.66967	-12.7256	1.83137e-06	0.000328067	-0.150967	-1.11031	0.190936	0.321141	-0.671933	-1.59321	0.00166905	0.00955406
C1S	1.51823	2.8644	0.00221407	0.0449355	NA		NA	NA	0.6272	1.54456	0.00077112	0.0108954	NA		NA	NA
C2	0.333517	1.26008	0.0244765	0.0889403	0.194333	1.1442	0.28417	0.384732	-0.3227	-1.25067	0.055787	0.13471	0.2186	1.1636	0.0545556	0.104661
C3	-0.78825	-1.72698	0.000123365	0.0291027	0.791733	1.73115	0.00806326	0.0260282	-0.233667	-1.17582	0.0611195	0.143961	0.445	1.36131	0.00648466	0.0225799
C4A	0.304	1.23456	0.137993	0.223871	0.6582	1.57811	0.0113888	0.0334388	-0.815767	-1.76023	0.00229623	0.0191164	-0.0637667	-1.04519	0.729786	0.78987
C4B	0.34785	1.27266	0.114411	0.195454	0.7793	1.7163	0.00188048	0.00947007	-0.885967	-1.848	0.00143659	0.0150085	-0.15135	-1.11061	0.247508	0.340303
C4BPA	-1.87509	-3.66825	0.0524288	0.121272	-0.0698817	-1.04963	0.452352	0.548949	2.4633	5.51475	0.000191566	0.00584916	1.26287	2.39972	0.000351459	0.00402712
C4BPB	-2.75455	-6.74842	0.019894	0.0834783	0.7159	1.64251	0.0760236	0.137596	2.02076	4.05797	0.000115972	0.00466539	0.4951	1.40942	0.0190748	0.0479682
CAPN5	0.0664667	1.04715	0.499299	0.591002	-0.726133	-1.6542	0.000541443	0.00428497	-0.946133	-1.9267	2.17244e-05	0.00280181	0.689767	1.61302	0.0045718	0.0180434
C5AR1	0.821633	1.76741	0.178357	0.268928	-0.0781	-1.05563	0.698658	0.767395	0.269067	1.20503	0.483996	0.618052	0.2795	1.21377	0.403356	0.497796
C8G	-0.333517	-1.26008	0.662012	0.728566	0.8968	1.86193	0.0355623	0.0772856	0.136867	1.09951	0.76309	0.843658	0.415667	1.33391	0.0834909	0.14539
OSGIN2	0.73695	1.66665	0.000801011	0.0386283	-0.246433	-1.18627	0.0146372	0.040312	0.139467	1.1015	0.0117808	0.048671	-0.774	-1.71	0.000136006	0.0025017
VPS51	-0.340367	-1.26608	0.103762	0.182966	-0.589733	-1.50497	0.00544326	0.0195401	-0.0962	-1.06895	0.192852	0.323388	-0.3197	-1.24807	0.00402649	0.016659
MRPL49	0.370467	1.29277	0.140307	0.226522	-0.435067	-1.35197	0.000524617	0.00420565	0.230933	1.17359	0.00946328	0.0426386	-0.139667	-1.10165	0.137456	0.214155
ZNHIT2	-0.365	-1.28788	0.229526	0.325442	-0.842333	-1.79295	0.00440473	0.0169242	-0.233333	-1.17555	0.0387312	0.10547	-0.208	-1.15509	0.0795982	0.140145
MPPED2	NA		NA	NA	-3.6544	-12.5917	0.0019405	0.00968802	2.95464	7.7524	0.0852624	0.181851	0.482617	1.39728	0.216173	0.305692
MYRF	1.14922	2.21793	0.0251824	0.0896755	-3.3796	-10.4078	5.37243e-05	0.00118962	0.7756	1.7119	0.001192	0.0136752	0.091	1.06511	0.403195	0.497684
TMEM258	-0.124667	-1.09026	0.205332	0.299037	-0.555667	-1.46985	0.0104878	0.0315148	-0.015	-1.01045	0.860801	0.910779	-0.210333	-1.15696	0.00420959	0.0171025
DAGLA	0.706333	1.63165	0.0181918	0.08142	0.628867	1.54635	0.0470721	0.0956042	-0.414433	-1.33278	0.00713816	0.036012	-0.130533	-1.0947	0.287794	0.38216
GAS8-AS1	0.758367	1.69157	0.0277821	0.0928867	-0.157733	-1.11553	0.640907	0.718784	-0.342467	-1.26792	0.153023	0.273871	0.2489	1.1883	0.578137	0.660138
FMNL1	-1.14507	-2.21156	0.0253861	0.0898099	1.32917	2.51258	0.000564406	0.0043964	-0.585867	-1.50094	0.024015	0.0771396	-0.235133	-1.17702	0.0416537	0.0851559
LDLRAD4	-0.482833	-1.39749	0.00640107	0.0607421	0.8392	1.78906	0.0869003	0.152175	0.575633	1.49033	0.0257365	0.0803683	0.920233	1.89242	0.0448066	0.0899563
PTTG1IP	0.729383	1.65793	0.028925	0.0942913	-0.0755	-1.05373	0.250149	0.347505	0.0155333	1.01083	0.620253	0.735215	-0.376667	-1.29834	0.000350358	0.0040252
C21orf2	-1.07177	-2.10201	0.0556798	0.125088	-0.406	-1.32501	0.220756	0.315073	-0.342967	-1.26836	0.0742435	0.165129	0.338367	1.26432	0.0303001	0.0672888
TMEM50B	0.00581667	1.00404	0.904335	0.92644	-0.3595	-1.28298	0.0163271	0.0435763	0.0954667	1.06841	0.266395	0.408271	0.185267	1.13703	0.200153	0.287945
CA4	-3.41867	-10.6935	0.0678803	0.140248	2.19618	4.58263	0.0137198	0.0384776	1.64344	3.1241	0.00648414	0.0340498	0.264367	1.20111	0.681037	0.749154
CA7	2.41704	5.34073	0.24835	0.343836	1.17055	2.25097	0.156686	0.240459	0.113967	1.0822	0.827956	0.888221	2.023	4.06428	0.000957296	0.00686595
CA8	0.315367	1.24433	0.324092	0.418184	-1.9597	-3.88981	1.35162e-05	0.000646031	2.19177	4.56865	0.000163547	0.00540752	-1.8819	-3.6856	0.000285307	0.00361356
CA9	-0.524059	-1.438	0.404612	0.499357	0.0487133	1.03434	0.897154	0.924146	0.0697667	1.04955	0.583301	0.704258	-0.838689	-1.78842	0.0399628	0.0825976
CA11	-0.89345	-1.85761	0.0201833	0.0837919	-1.98053	-3.94639	0.00104754	0.00645765	-0.0465	-1.03276	0.564061	0.687684	0.196067	1.14557	0.56157	0.645106
CA12	0.807083	1.74967	0.0115698	0.0705696	-0.449767	-1.36582	0.00874173	0.0275573	-0.77818	-1.71497	0.0290942	0.0873032	-3.1591	-8.93272	1.66285e-06	0.000773642
CACNA1A	-1.98568	-3.96048	0.249091	0.344206	0.643625	1.56225	0.142507	0.223404	0.128533	1.09318	0.699595	0.796835	0.634653	1.55256	0.135639	0.212056
CACNA1B	-0.260277	-1.19771	0.0270059	0.0918532	0.730733	1.65948	0.00462	0.0174785	0.133633	1.09705	0.41814	0.558068	1.19737	2.29321	0.000919085	0.00669822
CACNA1D	-0.704943	-1.63008	0.00107683	0.0396092	1.92693	3.80246	0.00027345	0.00287451	0.705533	1.63075	0.00318179	0.0226596	-0.0277167	-1.0194	0.816197	0.859161
CACNA1E	1.22488	2.33736	0.17033	0.259899	-0.8606	-1.81579	0.20364	0.29565	-0.836355	-1.78553	0.429772	0.569073	0.439733	1.35635	0.608459	0.686492
CACNA1S	-0.4423	-1.35877	0.238748	0.33493	-3.02903	-8.16258	0.115575	0.1898	NA		NA	NA	-0.515871	-1.42986	0.155751	0.236011
DDR1	0.253967	1.19248	0.16642	0.255489	-0.950467	-1.9325	0.000277727	0.00289365	0.3148	1.24384	0.00157018	0.0156187	0.184367	1.13632	0.0969735	0.163343
CACNA2D1	-0.862347	-1.81799	0.0209744	0.0848695	-5.44192	-43.4692	0.00016331	0.00217608	-0.384167	-1.30511	0.0320363	0.0931508	NA		NA	NA
CACNB1	-0.05415	-1.03825	0.823884	0.862843	-0.521067	-1.43502	0.000148272	0.00204968	-0.0492667	-1.03474	0.504264	0.636077	0.230733	1.17343	0.0252308	0.0587142
CACNB2	-0.325733	-1.2533	0.382634	0.47713	1.86937	3.65372	0.0692634	0.128122	-0.518533	-1.4325	0.0595041	0.141287	0.232833	1.17514	0.658868	0.730586
CACNB3	-0.56365	-1.478	0.0172335	0.0800658	-0.0987	-1.07081	0.43542	0.532932	0.1069	1.07691	0.110093	0.21764	-0.222067	-1.1664	0.0534647	0.103034
CACNB4	0.297267	1.22881	0.217481	0.312029	1.73513	3.3291	0.0091097	0.0283856	1.3731	2.59027	0.00445039	0.0271899	0.489033	1.4035	0.0599308	0.112557
SLC25A20	-1.16858	-2.24791	0.000691181	0.0367433	0.846033	1.79755	0.000309795	0.0030754	-0.0944667	-1.06767	0.190548	0.320743	0.5088	1.42287	0.000860196	0.00645394
CAD	0.347617	1.27246	0.13136	0.216054	0.380867	1.30212	0.0252864	0.0599047	0.848667	1.80084	1.98709e-05	0.0026487	0.751767	1.68385	0.000676663	0.00563762
CALB1	1.2547	2.38618	0.0863245	0.162234	-0.718533	-1.64551	0.0491361	0.0987052	-3.81296	-14.0545	0.000157061	0.00533959	-1.53917	-2.90628	0.00951209	0.0293916
S100G	NA		NA	NA	NA		NA	NA	NA		NA	NA	-0.968233	-1.95644	0.160305	0.241446
CALCB	NA		NA	NA	-1.19453	-2.28871	0.00600882	0.0209385	-0.21758	-1.16278	0.625698	0.739931	-0.32211	-1.25016	0.148951	0.227868
CALCR	-0.48085	-1.39557	0.379431	0.473951	-1.3432	-2.53713	0.00044784	0.003816	-0.402196	-1.32152	0.467396	0.603252	1.86987	3.65499	0.0512349	0.0997593
CALD1	1.7169	3.28729	0.0117026	0.0707737	-0.44	-1.3566	0.141018	0.221587	0.153467	1.11224	0.198043	0.329771	0.8791	1.83923	0.000367135	0.00409945
CALM1	NA		NA	NA	0.827333	1.7744	1.30347e-05	0.000635791	0.1537	1.11242	0.00590988	0.0321494	0.0110333	1.00768	0.8625	0.896206
CALM2	0.363167	1.28625	0.137607	0.223502	-0.137	-1.09962	0.0115646	0.0338205	0.168	1.1235	0.0426347	0.112276	-0.0493333	-1.03479	0.280295	0.374332
CALM2P2	0.445167	1.36147	0.123669	0.206523	0.00266667	1.00185	0.979323	0.984889	0.346	1.27103	0.0129779	0.0516048	0.0463333	1.03264	0.412437	0.505974
CALM3	0.519167	1.43313	0.0168765	0.079815	-0.426333	-1.34381	0.0001956	0.00240159	0.237	1.17854	0.000907505	0.0117853	-0.0456667	-1.03216	0.319983	0.415524
CALR	0.216833	1.16218	0.0604481	0.131279	NA		NA	NA	0.039	1.0274	0.557455	0.682379	0.477	1.39185	2.66838e-05	0.00131481
CALU	1.24452	2.36939	0.0366952	0.103417	-0.314367	-1.24347	0.248289	0.345324	0.0652	1.04623	0.474324	0.609373	0.435167	1.35207	0.00307234	0.013915
CAMK4	-0.358783	-1.28234	0.328493	0.42267	-0.33743	-1.2635	0.0103956	0.0312867	0.7614	1.69513	0.00405031	0.0259656	1.5171	2.86215	0.00700452	0.0237704
CAMK2A	-0.660566	-1.5807	0.725796	0.782849	-1.6645	-3.17004	0.00125967	0.00728812	1.8512	3.608	0.0617324	0.144907	-0.81635	-1.76095	0.319489	0.415009
CAMK2B	-1.02792	-2.03908	0.0250592	0.0895457	0.832567	1.78085	0.0205038	0.0514287	0.318467	1.247	0.000853354	0.011359	1.68967	3.22582	0.000862471	0.00646305
CAMK2D	1.42432	2.68387	0.00461661	0.0545608	-0.2843	-1.21782	0.10598	0.17739	0.151933	1.11106	0.10731	0.213833	0.448867	1.36497	0.00103981	0.00718832
CAMK2G	0.105717	1.07603	0.376736	0.471257	0.664967	1.58553	3.38799e-05	0.000957206	-0.195067	-1.14478	0.00474746	0.028129	NA		NA	NA
CAMLG	-0.39525	-1.31517	0.101725	0.180691	0.7309	1.65967	0.00311394	0.0133651	-0.297933	-1.22938	0.0039507	0.025578	-0.353567	-1.27772	0.00730582	0.0244336
CANX	1.58582	3.00178	0.0287492	0.0941252	0.0483333	1.03407	0.833042	0.87595	0.176667	1.13027	0.206221	0.339804	0.136	1.09885	0.0989927	0.165902
CAPG	-1.44728	-2.72694	0.00434611	0.0534561	2.3784	5.1996	0.000451965	0.00383133	-0.333767	-1.2603	0.0479362	0.121283	-0.254433	-1.19287	0.00202213	0.0107304
CAPN1	NA		NA	NA	-0.432567	-1.34963	0.000746748	0.00523104	NA		NA	NA	-0.106967	-1.07696	0.0675961	0.123466
CAPN2	-0.08105	-1.05779	0.696392	0.75788	0.2703	1.20606	0.0194255	0.0494952	NA		NA	NA	0.328467	1.25568	0.00271712	0.0129351
CAPN3	-0.321333	-1.24948	0.0210916	0.0849832	0.962333	1.94846	0.0539014	0.106023	-0.6408	-1.55919	0.197536	0.329055	0.0810667	1.0578	0.839447	0.878584
CAPNS1	-0.122433	-1.08857	0.151476	0.239018	-0.1295	-1.09391	0.175794	0.263218	-0.377467	-1.29906	0.00177358	0.0167302	-0.369067	-1.29152	0.00235332	0.0118021
CAPN6	-0.101917	-1.0732	0.815188	0.855995	2.65265	6.28821	0.00174227	0.00902013	-3.1445	-8.84278	0.000135836	0.00500038	-0.586937	-1.50205	0.136877	0.21352
CAPS	-0.99885	-1.99841	0.0129083	0.0729766	-2.64327	-6.24745	0.000217437	0.00252905	-2.42613	-5.37451	5.46266e-06	0.00153039	0.580667	1.49554	0.00066653	0.00560154
CAPZA1	0.845883	1.79736	0.0644471	0.136251	-0.612167	-1.52855	0.0104753	0.0314863	0.130333	1.09455	0.106943	0.213222	0.1459	1.10642	0.0371271	0.0782056
CAPZA2	0.906633	1.87467	0.0293715	0.0946813	-0.428233	-1.34558	0.000186872	0.0023483	-0.0423667	-1.0298	0.355964	0.502853	-0.204567	-1.15234	0.0277352	0.062895
CAST	NA		NA	NA	0.651367	1.57066	0.000317095	0.00312038	-0.0174667	-1.01218	0.744181	0.829503	-0.377067	-1.2987	0.000114896	0.0023012
CAPZB	-0.024	-1.01677	0.760572	0.811524	-0.278733	-1.21313	0.0199493	0.0503684	-0.0807333	-1.05756	0.121291	0.23207	-0.0831333	-1.05932	0.164322	0.246396
CARS	-0.0456833	-1.03217	0.602371	0.679383	1.21473	2.32098	0.000423903	0.00369209	NA		NA	NA	-0.107767	-1.07756	0.191802	0.278003
CASP1	-0.333983	-1.26049	0.108933	0.189074	0.227467	1.17078	0.204755	0.296786	0.319567	1.24796	0.103494	0.208227	1.06377	2.09038	0.0235277	0.055753
CASP2	1.02158	2.03015	0.0554886	0.124851	-0.491667	-1.40607	0.0741292	0.134954	-0.0924667	-1.06619	0.225405	0.362268	0.0778	1.05541	0.260003	0.352868
CASP3	0.897983	1.86346	0.0111555	0.0697092	1.0625	2.08855	0.000417887	0.0036673	0.186733	1.13818	0.00351536	0.0238622	0.729267	1.6578	0.000330147	0.00390686
CASP4	-0.733633	-1.66282	0.0229938	0.0875799	0.171333	1.1261	0.27769	0.378039	-0.0811667	-1.05787	0.344164	0.490829	-0.0329667	-1.02311	0.499771	0.589057
CASP6	-0.31015	-1.23984	0.0296766	0.0950361	-0.4671	-1.38233	0.0277149	0.0641509	-0.131367	-1.09533	0.149126	0.268963	-1.4284	-2.69148	0.000101284	0.00221294
CASP7	0.0774667	1.05516	0.137033	0.222865	0.7724	1.70811	0.000253406	0.00276106	0.2132	1.15926	0.0515379	0.127337	0.199767	1.14851	0.0515928	0.100272
CASP8	0.9853	1.97972	0.0823794	0.157469	0.539233	1.4532	0.00435307	0.0168101	0.129933	1.09424	0.412193	0.552214	0.2636	1.20047	0.0593792	0.111735
CASP9	-0.132633	-1.09629	0.292192	0.386542	-0.335167	-1.26152	0.0785571	0.141167	-0.462867	-1.37828	0.000404997	0.00819038	-0.763167	-1.69721	0.0018069	0.0100156
CASP10	0.18065	1.13339	0.173249	0.263131	-0.107	-1.07699	0.482954	0.578286	0.724467	1.65229	0.0611988	0.144074	-0.185567	-1.13726	0.0396629	0.0821136
CASQ1	-1.03898	-2.05478	0.473733	0.565394	-1.47037	-2.77092	0.0222431	0.0545268	0.104027	1.07477	0.637422	0.74874	-0.33633	-1.26254	0.272783	0.366442
CAT	0.811717	1.7553	0.00300525	0.0483295	1.83903	3.5777	4.78469e-07	0.000228356	0.2343	1.17634	0.000893809	0.0116718	0.1233	1.08922	0.0154865	0.0413433
CAV1	-0.318317	-1.24687	0.106718	0.186615	1.4562	2.74385	5.81281e-05	0.00123727	-0.862633	-1.81835	0.00417569	0.0263934	0.2473	1.18698	0.0263299	0.0604899
CAV2	0.496683	1.41097	0.0390851	0.106302	1.3491	2.54753	0.000139549	0.001985	-0.0977	-1.07007	0.478517	0.612901	0.32	1.24833	0.000535044	0.00498062
RUNX2	-0.169117	-1.12437	0.786754	0.833038	2.3035	4.93654	0.00144884	0.00800632	0.777533	1.7142	0.0155537	0.0580668	-2.24273	-4.73293	0.000943373	0.00680517
RUNX1	NA		NA	NA	1.5112	2.85047	0.000457459	0.00384895	-0.463	-1.37841	0.0423257	0.111763	-0.662967	-1.58334	0.00246269	0.0121431
RUNX1T1	2.68267	6.42042	0.00649135	0.0610404	2.9026	7.47773	9.16999e-05	0.0015797	-0.256967	-1.19496	0.0797474	0.1736	-0.0261503	-1.01829	0.516672	0.604683
CBFA2T3	-0.734453	-1.66377	0.0778574	0.152157	3.18851	9.11667	5.14374e-06	0.000476653	1.6503	3.13899	0.000106843	0.00450186	1.55743	2.9433	0.000186212	0.00288003
RUNX3	-0.386473	-1.30719	0.265354	0.359616	0.598633	1.51428	0.00261724	0.0118836	0.0769333	1.05477	0.569972	0.692942	-0.4918	-1.4062	0.0115331	0.0336732
CBFB	1.25857	2.39258	0.00869111	0.0652772	-0.114233	-1.0824	0.447232	0.544031	0.375233	1.29705	0.00212798	0.0183858	0.347467	1.27232	0.0117181	0.0340482
CBL	1.63158	3.09853	0.00353889	0.0509211	-0.838667	-1.7884	0.175777	0.26321	0.5485	1.46256	0.0113848	0.0477613	0.639833	1.55815	0.0290236	0.0651077
CBLB	0.3226	1.25058	0.0247472	0.0891606	-0.0504	-1.03555	0.719653	0.785099	-0.424333	-1.34195	0.00600227	0.0325101	0.00596667	1.00414	0.938318	0.953676
CBLN1	-0.9932	-1.9906	0.150881	0.238401	-1.27912	-2.42691	0.0878102	0.153367	-0.457167	-1.37284	0.480668	0.615025	-0.526267	-1.4402	0.00765802	0.0252615
SERPINH1	0.0822167	1.05864	0.222136	0.317293	-0.661433	-1.58165	0.00137048	0.00771455	0.0795333	1.05668	0.29806	0.442808	0.294833	1.22674	0.0344836	0.074011
CBR1	-1.3287	-2.51176	0.000844434	0.0386283	0.2046	1.15237	0.236723	0.332958	0.0641667	1.04548	0.360723	0.507917	0.1814	1.13398	0.0211378	0.051717
CBR3	-1.44175	-2.7165	0.0481446	0.116406	1.89173	3.71081	0.0120379	0.0348146	0.812233	1.75593	0.258884	0.399825	0.178867	1.13199	0.0233999	0.0555493
CBS	0.125067	1.09056	0.0759056	0.149761	0.0282667	1.01979	0.574855	0.661403	0.495367	1.40968	5.79675e-05	0.00361602	0.447467	1.36364	0.00135058	0.00842851
CCIN	-1.1925	-2.28548	0.539406	0.628098	0.393633	1.3137	0.101279	0.171222	-0.0781333	-1.05565	0.839865	0.896459	0.388633	1.30915	0.163059	0.244883
KYAT1	-0.369433	-1.29185	0.118543	0.200382	0.147033	1.10729	0.494926	0.589162	-0.1235	-1.08937	0.424816	0.564309	0.534733	1.44867	0.000550673	0.00508463
KRIT1	0.4467	1.36292	0.0283328	0.0937445	-0.3364	-1.2626	0.0399099	0.0842874	-0.0391667	-1.02752	0.230324	0.368054	-0.0572333	-1.04047	0.307331	0.40259
CCNA2	-0.11155	-1.08039	0.560031	0.645363	-0.829333	-1.77686	0.000166616	0.00220087	0.1164	1.08403	0.0370745	0.102232	-1.0456	-2.06422	8.68434e-05	0.00205579
CCNB1	0.038	1.02669	0.450619	0.543949	0.093	1.06659	0.0457103	0.0934766	-0.001	-1.00069	0.979767	0.988301	-0.346	-1.27103	0.0038766	0.0162766
CCNC	0.415233	1.33351	0.10372	0.182922	-0.6605	-1.58063	0.000562137	0.00438976	0.0716	1.05088	0.41248	0.552529	-1.02817	-2.03943	0.00240602	0.0119664
CCND2	-1.1991	-2.29596	0.00256067	0.0461784	-0.729517	-1.65808	0.0283432	0.0652455	-0.319257	-1.24769	0.00203016	0.0180635	0.309733	1.23948	0.317275	0.412891
CCND3	-0.507033	-1.42112	0.0252747	0.089732	0.166667	1.12246	0.07557	0.136971	0.199367	1.14819	0.00294168	0.0216856	-0.214833	-1.16057	0.0113802	0.0333548
CCNE1	0.380817	1.30208	0.00727118	0.0632728	-0.253	-1.19168	0.00550143	0.0196895	-0.379667	-1.30104	0.00373041	0.0247147	0.570733	1.48528	6.76135e-05	0.00188228
CCNF	0.08565	1.06117	0.540644	0.629024	-0.533733	-1.44767	0.000413298	0.00365097	-0.000666667	-1.00046	0.990042	0.994425	0.693	1.61664	0.00242486	0.0120179
CCNG1	1.06463	2.09164	0.0494489	0.117973	-0.267667	-1.20386	0.0760808	0.137671	-0.112667	-1.08122	0.147275	0.266919	-0.441467	-1.35798	0.00109436	0.00739425
CCNG2	1.0262	2.03665	0.159859	0.248023	-0.237833	-1.17922	0.0819124	0.145717	-0.262033	-1.19917	0.108223	0.215147	-0.9563	-1.94033	0.000364486	0.0040874
CCNH	-0.591183	-1.50648	0.0258917	0.0904529	-0.172367	-1.12691	0.389875	0.491541	-0.259567	-1.19712	0.0133647	0.0526098	-0.397733	-1.31744	0.0119384	0.0344571
CCNT1	2.17317	4.51012	0.0305686	0.0960794	-0.151867	-1.11101	0.78867	0.84135	0.454167	1.36999	0.0511645	0.126727	-0.381967	-1.30312	0.0206549	0.0508105
CCT6A	0.408	1.32685	0.058696	0.128965	0.962	1.94801	1.95281e-05	0.000746707	0.131	1.09505	0.0834298	0.178987	-0.427467	-1.34487	0.00409594	0.0168153
CD3D	-0.478167	-1.39297	0.553098	0.639405	-0.724083	-1.65185	0.366623	0.468323	-1.2952	-2.45411	0.0641108	0.148694	-2.53481	-5.79501	0.00397807	0.016523
CD3E	-0.7395	-1.6696	0.0519995	0.120692	-1.04228	-2.05948	0.368858	0.470616	-2.59528	-6.04306	0.0472154	0.119952	0.464723	1.38005	0.42778	0.520348
CD247	-0.350633	-1.27512	0.326815	0.420974	-0.839767	-1.78976	0.136759	0.216152	0.0222667	1.01555	0.958723	0.974878	0.6472	1.56613	0.142847	0.220822
CD4	0.0952	1.06821	0.778269	0.826408	-2.79273	-6.92941	0.0083763	0.0267624	-2.05353	-4.15121	0.0213578	0.0712997	-1.21755	-2.32551	0.202751	0.290873
CD6	-0.299645	-1.23084	0.420793	0.515006	-1.94176	-3.84174	6.24081e-05	0.00128003	-0.33445	-1.2609	0.0355219	0.0994223	0.0425	1.0299	0.797555	0.84465
CD7	-0.417567	-1.33567	0.0684568	0.140864	-0.150117	-1.10966	0.764646	0.821954	0.24241	1.18297	0.651163	0.75966	2.9378	7.66242	8.74362e-06	0.000973545
CD8A	-0.802423	-1.74403	0.75157	0.804325	0.0145013	1.0101	0.989517	0.993135	-2.98163	-7.89881	3.40608e-05	0.00305791	2.09477	4.27157	0.0253909	0.0589609
CD9	-0.661533	-1.58176	0.00760004	0.0635791	-0.8412	-1.79154	9.24302e-05	0.00158463	NA		NA	NA	-0.514567	-1.42857	0.00331908	0.0146039
CD14	-0.822233	-1.76814	0.08787	0.16413	0.500867	1.41506	0.130373	0.208692	-0.219033	-1.16395	0.642095	0.752811	-1.6913	-3.22948	0.00490708	0.0188995
CD19	-0.7929	-1.73255	0.143944	0.230819	-1.78861	-3.45481	0.000636024	0.00473052	-0.667733	-1.58858	0.000591942	0.00965145	0.380633	1.30191	0.0514651	0.10007
CD24P2	-0.585017	-1.50006	0.154818	0.242719	0.819931	1.76532	0.206826	0.299281	-1.10877	-2.15661	0.327818	0.473798	0.88603	1.84808	0.234192	0.326048
TNFRSF8	0.991817	1.98869	0.00488396	0.0555257	-0.349767	-1.27435	0.329301	0.431695	0.0294333	1.02061	0.796448	0.867047	0.778333	1.71515	0.00415696	0.0169608
CD33	0.847297	1.79913	0.644731	0.71403	1.06815	2.09674	0.417385	0.516945	0.623956	1.5411	0.668268	0.772514	-1.26335	-2.40053	0.101606	0.169333
CD36	0.0256333	1.01793	0.781344	0.828644	-0.0113667	-1.00791	0.949611	0.963195	0.0798667	1.05692	0.172467	0.298779	0.0587877	1.04159	0.297636	0.392285
SCARB1	NA		NA	NA	-0.251767	-1.19066	0.00291218	0.0127939	0.0940667	1.06737	0.0941237	0.195014	0.185333	1.13708	0.00549242	0.0203448
SCARB2	0.564117	1.47848	0.00787078	0.0640182	-0.475567	-1.39046	0.015581	0.0421738	0.1672	1.12288	0.102295	0.20654	-0.383733	-1.30471	7.07846e-05	0.00192478
ENTPD1	0.10645	1.07658	0.758119	0.809439	-0.836267	-1.78542	0.0123487	0.0355073	1.14443	2.21059	0.00241634	0.019577	-2.8091	-7.00847	9.54634e-05	0.00215137
ENTPD2	-0.0883333	-1.06314	0.540532	0.628993	-0.480167	-1.3949	0.194725	0.285748	-0.845533	-1.79693	0.000264268	0.00661042	2.31387	4.97214	7.86018e-05	0.00199603
ENTPD6	-0.171717	-1.1264	0.0426714	0.109716	-0.1472	-1.10742	0.0651329	0.122351	-0.155333	-1.11368	0.0336369	0.0961431	0.412567	1.33105	0.00107863	0.00732785
ENTPD5	1.51712	2.86219	0.000134146	0.0291027	0.4347	1.35163	0.0248271	0.0590953	0.164133	1.12049	0.226932	0.364087	-0.626467	-1.54378	0.020339	0.0502722
CD40	0.205067	1.15274	0.682353	0.746128	-0.295833	-1.22759	0.0817434	0.145488	-0.0728667	-1.0518	0.237674	0.376168	-0.3948	-1.31476	0.00653071	0.0226893
CD47	-0.963167	-1.94958	0.00333039	0.0498867	-0.8994	-1.86529	0.000243407	0.00270757	-0.137467	-1.09997	0.0225652	0.0740091	-0.472333	-1.38735	0.00182402	0.0100641
CD53	0.364483	1.28742	0.65052	0.719128	-0.0387161	-1.0272	0.971268	0.978626	-1.44815	-2.72859	0.197946	0.329687	0.886433	1.8486	0.393777	0.488415
CD63	-0.349833	-1.27441	0.0063605	0.0606091	0.221267	1.16576	0.232164	0.327751	-0.255533	-1.19378	0.0092334	0.0419591	-1.16373	-2.24036	5.17554e-06	0.000872325
CD69	-1.33454	-2.52195	0.509461	0.600339	-0.1604	-1.1176	0.840177	0.881681	0.0571667	1.04042	0.941152	0.963566	-2.63403	-6.20759	0.0122856	0.0351868
CD79A	0.5624	1.47672	0.0657938	0.13767	-0.0387433	-1.02722	0.943197	0.958621	0.0116367	1.0081	0.982225	0.989937	-0.56025	-1.47452	0.0629418	0.116844
CD79B	0.238717	1.17994	0.22807	0.323835	-1.11623	-2.1678	0.0634893	0.12004	1.1862	2.27553	0.0262104	0.0813194	-0.358033	-1.28168	0.185226	0.270838
CD81	0.322433	1.25044	0.0648376	0.136698	0.218	1.16312	0.0100538	0.0305205	-0.241	-1.18181	0.00234414	0.0192864	0.365333	1.28818	0.00225932	0.011509
ADGRE5	-0.197733	-1.14689	0.0421399	0.109068	1.48463	2.79846	5.83049e-05	0.00123828	-0.3338	-1.26033	0.00221984	0.0187906	-0.545933	-1.45996	8.92732e-05	0.00207883
CD151	0.226217	1.16976	0.126231	0.209839	0.1141	1.0823	0.287262	0.388108	0.122067	1.08829	0.085007	0.181366	-0.0199	-1.01389	0.7573	0.812672
CDA	0.4927	1.40708	0.243458	0.339454	0.289953	1.2226	0.456397	0.552637	-0.480443	-1.39517	0.232152	0.370248	-2.6416	-6.24023	6.41042e-05	0.0018397
CDK11B	NA		NA	NA	0.1764	1.13006	0.0673544	0.125512	0.194633	1.14443	0.00764084	0.0374168	0.353367	1.27754	0.000203172	0.00302366
LRBA	0.976533	1.96773	0.104117	0.183315	-0.983467	-1.97721	0.00297524	0.0129944	0.0219	1.0153	0.799484	0.869241	-0.460033	-1.37557	0.00307361	0.0139157
CDC5L	0.665367	1.58597	0.0676055	0.140043	0.165333	1.12143	0.278639	0.378873	0.3442	1.26945	0.0181736	0.0643992	-0.0251667	-1.0176	0.361364	0.457246
SEPT7	0.648667	1.56772	0.0215691	0.0855643	-0.373633	-1.29561	0.0115537	0.0337977	0.397467	1.31719	0.0126567	0.0509101	0.133467	1.09693	0.111187	0.181804
CDC6	0.0190167	1.01327	0.611231	0.686029	0.211267	1.1577	0.00424313	0.0165077	0.401667	1.32103	0.000794377	0.0110473	0.4317	1.34882	0.00624784	0.0220079
CDC20	-0.281	-1.21504	0.00743508	0.0635394	0.339333	1.26517	0.00266512	0.0120372	-0.127	-1.09202	0.0892063	0.187712	-0.536533	-1.45048	3.38197e-05	0.00143984
CDC25A	-0.195067	-1.14478	0.180272	0.271156	-0.821867	-1.76769	0.000105837	0.00170654	0.213167	1.15923	0.000620064	0.00983656	-0.0736667	-1.05239	0.318266	0.413873
CDC25B	-0.356683	-1.28048	0.00243893	0.0455754	NA		NA	NA	-0.481867	-1.39655	0.000171906	0.005588	NA		NA	NA
CDC25C	-0.383467	-1.30447	0.0277264	0.09286	0.103033	1.07403	0.52132	0.613151	-0.0286667	-1.02007	0.773834	0.851735	-0.0681	-1.04834	0.501345	0.590273
CDC27	0.703133	1.62804	0.0707526	0.14376	0.1234	1.0893	0.51124	0.604083	0.3175	1.24617	0.0124012	0.0502449	0.0681	1.04834	0.323971	0.41965
CDC34	-0.0226	-1.01579	0.8885	0.914447	-0.253967	-1.19248	0.0519723	0.103007	-0.318667	-1.24718	0.000332154	0.00740454	-0.0505	-1.03562	0.399665	0.494332
CDC42	0.27265	1.20802	0.0241957	0.0888701	-0.119967	-1.08671	0.0076508	0.0250346	0.0831667	1.05934	0.143674	0.262575	-0.2605	-1.19789	0.00105287	0.00722815
CDH1	0.651533	1.57084	0.22622	0.321708	-3.00263	-8.01461	4.96192e-05	0.00114866	-1.67093	-3.1842	1.84478e-05	0.00256478	1.38657	2.61456	0.000153038	0.00262737
CDH2	0.69225	1.6158	0.0363977	0.102862	-0.0749667	-1.05334	0.65392	0.7302	0.6408	1.55919	0.00182096	0.017024	1.1167	2.1685	7.02808e-07	0.000735076
CDH3	0.127617	1.09249	0.662521	0.728911	1.2967	2.45666	8.75765e-06	0.000551948	-0.613933	-1.53043	0.0448209	0.115934	-0.913667	-1.88383	0.00901187	0.0282821
CDH4	2.11996	4.34683	0.315735	0.409813	-0.114933	-1.08293	0.677478	0.750211	0.336	1.26225	0.241076	0.379906	1.1494	2.21822	0.129234	0.204389
CDH5	1.25713	2.3902	0.0678103	0.140247	2.8655	7.28788	0.000105787	0.00170654	1.28766	2.44132	0.000349819	0.0076198	0.220933	1.16549	0.0257512	0.0595533
CDH6	0.248133	1.18767	0.353478	0.447996	-1.583	-2.99592	0.00245239	0.0113615	0.0925333	1.06624	0.45003	0.587384	0.832667	1.78097	6.21217e-05	0.00180985
CDH11	2.15767	4.46193	0.00578072	0.0586886	0.293927	1.22597	0.21445	0.307899	-0.237267	-1.17876	0.23628	0.374661	-0.088231	-1.06307	0.137284	0.213959
CDH12	1.12582	2.18225	0.0392539	0.106506	0.365477	1.28831	0.0933971	0.160894	0.209477	1.15627	0.481989	0.616195	-0.20415	-1.15201	0.0455028	0.0910536
CDH13	0.199627	1.1484	0.821815	0.86132	8.06929	268.595	3.67499e-05	0.00099109	-0.156547	-1.11462	0.7163	0.808416	-1.0892	-2.12756	0.0476724	0.094398
CDH15	-0.720133	-1.64733	0.213719	0.308137	-1.8549	-3.61727	0.0192768	0.0491925	-0.872167	-1.83041	0.182423	0.31141	0.0756667	1.05385	0.760976	0.815557
CDH16	-0.159777	-1.11711	0.497832	0.589575	-0.50478	-1.41891	0.0136079	0.0382547	-0.445167	-1.36147	0.0851955	0.181726	2.05977	4.16919	3.13184e-05	0.00140023
CDH17	1.07213	2.10254	0.00337253	0.0500631	0.375225	1.29704	0.134492	0.213594	0.645357	1.56413	0.115964	0.225461	-0.964693	-1.95165	0.0474498	0.0940801
CDH18	0.600397	1.51613	0.23008	0.326008	-3.91459	-15.0802	0.000121862	0.00183775	0.6513	1.57058	0.000209121	0.00600936	-0.5186	-1.43256	0.0120931	0.034743
CDK2	0.668333	1.58924	0.0552349	0.124514	0.0953333	1.06831	0.188408	0.278559	0.544567	1.45858	0.000756494	0.0108405	NA		NA	NA
CDK3	-0.552117	-1.46624	0.0924988	0.169523	0.152933	1.11183	0.465023	0.561082	0.0272333	1.01906	0.691825	0.790564	0.0168667	1.01176	0.858517	0.89291
CDK4	0.015	1.01045	0.849585	0.883209	0.0289333	1.02026	0.833076	0.87595	0.345	1.27015	0.000160585	0.00539285	-0.8345	-1.78324	0.00014222	0.00255096
CDK5	-0.767683	-1.70253	0.0491657	0.117698	-0.304567	-1.23505	0.195946	0.287081	-0.270133	-1.20592	0.00342273	0.0235816	-0.1351	-1.09817	0.101682	0.169446
CDK6	1.31625	2.49018	0.00977883	0.0673893	0.7113	1.63728	0.372893	0.474831	1.23327	2.35099	0.00534853	0.0301962	-4.1655	-17.9449	1.89605e-06	0.000773642
CDK7	0.0379667	1.02667	0.640982	0.710888	0.512133	1.42616	0.0223587	0.0547475	-0.585033	-1.50007	0.000167129	0.00547471	-0.452933	-1.36882	0.00945226	0.029228
CDK8	0.37295	1.295	0.0683347	0.140779	NA		NA	NA	-0.0153333	-1.01068	0.780915	0.855956	-0.083	-1.05922	0.347287	0.443282
CDK9	0.05495	1.03882	0.345396	0.43974	-0.178167	-1.13145	0.0362227	0.0784661	0.0560667	1.03963	0.558663	0.683344	0.368967	1.29143	0.000874492	0.00651373
CDKN1A	NA		NA	NA	1.07197	2.1023	0.00022298	0.00256428	0.6735	1.59494	0.0091986	0.0418898	-0.180833	-1.13354	0.117361	0.189421
CDKN1B	0.592017	1.50735	0.0942261	0.171617	-0.05	-1.03526	0.484032	0.579285	0.139133	1.10124	0.0258763	0.0806858	0.2346	1.17658	0.0331135	0.0717583
CDKN1C	0.380267	1.30158	0.373308	0.468057	2.81443	7.03443	0.000207249	0.00246964	0.2167	1.16207	0.198766	0.330534	-1.05573	-2.07877	5.47434e-05	0.00170463
CDKN2A	-0.409183	-1.32793	0.0670345	0.139393	-0.120667	-1.08724	0.361794	0.46362	0.285267	1.21864	0.0676601	0.154708	-0.0297	-1.0208	0.462864	0.554419
CDKN2B	0.865217	1.82161	0.015076	0.0767944	1.4559	2.74328	0.000571305	0.00443066	-0.0970667	-1.0696	0.646519	0.756324	-0.1115	-1.08035	0.589172	0.669882
CDKN2C	-0.785233	-1.72337	0.00459709	0.0544421	2.87283	7.32502	2.84671e-05	0.000882235	0.038	1.02669	0.553582	0.679129	0.301433	1.23237	0.00201285	0.0106975
CDKN2D	-1.25812	-2.39183	0.0272169	0.0921243	-0.664633	-1.58517	0.0667966	0.124694	-0.801933	-1.74344	0.0295457	0.0881464	-0.0896667	-1.06412	0.834953	0.87457
CDKN3	-0.8077	-1.75042	0.0033272	0.0498867	0.0717667	1.051	0.633023	0.712442	-0.227733	-1.17099	0.0132998	0.0524873	-0.0556333	-1.03932	0.600235	0.679633
CDO1	-4.92043	-30.2829	0.00615375	0.0599223	-4.33724	-20.2134	0.0217913	0.0537082	-2.77102	-6.82591	0.0351981	0.0988681	0.85963	1.81457	0.0172946	0.0447474
CDR2	0.480717	1.39544	0.0292604	0.0946263	0.0406333	1.02857	0.655471	0.731592	0.1272	1.09217	0.0645016	0.149339	-0.117867	-1.08513	0.222261	0.312523
CDS1	0.731483	1.66035	0.0991873	0.177699	-3.38413	-10.4406	2.14911e-05	0.000777733	-0.0363667	-1.02553	0.772398	0.850711	-1.25773	-2.3912	0.000119756	0.00234366
CDSN	-0.107967	-1.07771	0.753882	0.805939	-0.465233	-1.38054	0.168944	0.25539	-0.663833	-1.58429	0.0105391	0.0454735	0.642	1.56049	0.152683	0.232506
CD52	-0.72895	-1.65743	0.134737	0.220115	-3.05353	-8.30243	0.0144424	0.0399316	-0.766033	-1.70059	0.0648086	0.149804	0.577267	1.49202	0.394493	0.489123
CDX2	-0.997583	-1.99665	0.00215195	0.0445377	-1.44471	-2.72207	0.0190165	0.0487548	0.29348	1.22559	0.316591	0.462555	0.133645	1.09706	0.365186	0.461085
CLGN	-0.0374	-1.02626	0.753653	0.805735	-1.77963	-3.43339	0.000107188	0.0017154	0.350833	1.2753	0.0198271	0.067996	-1.54473	-2.9175	6.75715e-05	0.00188228
CEACAM5	-0.441083	-1.35762	0.14427	0.231204	-0.223797	-1.1678	0.0205199	0.0514632	-0.02211	-1.01544	0.782075	0.856826	NA		NA	NA
CEBPA	0.6475	1.56645	0.0151948	0.0769615	0.0386333	1.02714	0.825977	0.87062	0.232	1.17446	0.0410585	0.109513	0.647867	1.56685	0.000244117	0.00332967
CEBPB	-0.0958333	-1.06868	0.300259	0.394619	-0.118	-1.08523	0.351232	0.453697	0.335	1.26138	0.0275179	0.0841721	-0.126	-1.09126	0.511739	0.600099
CEBPD	-0.364333	-1.28729	0.0414244	0.108299	0.155333	1.11368	0.38193	0.483621	-0.3383	-1.26427	0.000759379	0.0108549	-1.07833	-2.1116	0.00181129	0.0100283
CEBPG	0.133883	1.09724	0.248062	0.343524	NA		NA	NA	0.0501	1.03534	0.528673	0.65677	0.4861	1.40065	0.00536336	0.020039
CEL	0.325867	1.25342	0.0641263	0.135823	-0.0101333	-1.00705	0.961806	0.972065	-0.4965	-1.41079	0.0618298	0.145029	1.14737	2.21509	0.00362244	0.0155194
CELP	0.926967	1.90127	0.00187265	0.0427917	-0.363233	-1.28631	0.190949	0.281558	-0.4139	-1.33228	0.270201	0.412671	1.09743	2.13974	0.0057752	0.0209978
CENPA	-1.00733	-2.01019	0.000605482	0.0367433	0.370833	1.2931	0.0442094	0.0911736	0.3761	1.29783	0.001301	0.0143612	-0.526833	-1.44076	0.00117832	0.0077378
CENPB	0.0431667	1.03037	0.676168	0.740621	-0.609667	-1.52591	3.15902e-05	0.000924927	-0.0796667	-1.05677	0.159686	0.282221	0.354667	1.27869	0.00654103	0.0227008
CENPC	-0.429883	-1.34712	0.0167302	0.079639	-0.879233	-1.8394	0.000425616	0.00370175	-0.0051	-1.00354	0.969388	0.98185	0.247833	1.18742	0.196502	0.283692
CENPCP1	-0.112783	-1.08131	0.598603	0.676112	-0.424833	-1.34242	0.0139299	0.0388843	0.125067	1.09056	0.529692	0.657508	0.0167	1.01164	0.815065	0.858316
CENPE	0.563083	1.47742	0.330491	0.424539	-0.218967	-1.1639	0.421701	0.520981	0.262933	1.19992	0.0900415	0.188713	-1.4607	-2.75242	0.000116345	0.00231133
CENPF	1.36732	2.5799	0.0534101	0.122338	-0.0265	-1.01854	0.949794	0.963335	0.415633	1.33388	0.0392044	0.106348	0.316233	1.24508	0.0173665	0.0448512
CES1	1.39268	2.62567	0.0756426	0.149494	-0.95407	-1.93733	0.051732	0.10273	-2.58335	-5.9933	2.52623e-06	0.00136421	0.0377667	1.02652	0.699435	0.765152
CETN2	NA		NA	NA	0.7205	1.64775	0.00247154	0.0114231	-0.262533	-1.19958	0.0020644	0.0181574	-0.315667	-1.24459	0.0109936	0.0325849
CETN3	-0.274517	-1.20959	0.0154797	0.077401	0.0262	1.01833	0.84689	0.887074	0.2187	1.16368	0.000496552	0.00883047	-0.3475	-1.27235	0.00118329	0.00776319
CFL1	0.116333	1.08398	0.062954	0.134431	-0.387333	-1.30797	0.00141173	0.00787184	0.0866667	1.06191	0.0260365	0.0810306	-0.0143333	-1.00998	0.815433	0.858612
CFL2	0.497633	1.4119	0.136917	0.222797	0.764067	1.69827	0.000824122	0.00554586	-0.0875333	-1.06255	0.510551	0.641488	-0.0903333	-1.06462	0.345627	0.441641
CFL1P5	-0.729183	-1.6577	0.0453697	0.112971	-1.12	-2.17347	0.0388235	0.0826041	-0.824967	-1.77149	0.00631021	0.0335514	0.354367	1.27842	0.0514539	0.100057
CTSC	0.363417	1.28647	0.00566931	0.0584195	-1.03057	-2.04283	9.82828e-06	0.000561208	0.4359	1.35275	0.000123437	0.00481269	-0.4776	-1.39243	0.004025	0.0166561
CFTR	0.702817	1.62768	0.134809	0.220194	-0.39301	-1.31313	0.0147802	0.0405964	0.0129133	1.00899	0.899026	0.936822	-1.0255	-2.03566	0.00187288	0.0102428
CGA	3.2104	9.25607	0.0039377	0.0525359	-2.04649	-4.131	0.00936807	0.0289882	-3.283	-9.73378	0.00021832	0.00607227	-0.130795	-1.0949	0.533413	0.620377
CGB3	-0.8512	-1.804	0.0336587	0.099461	0.00197667	1.00137	0.99734	0.998296	-0.234691	-1.17665	0.834988	0.893413	0.420833	1.3387	0.232713	0.324479
CEACAM7	1.54325	2.9145	0.00988668	0.0675785	0.06181	1.04377	0.775839	0.830984	0.03327	1.02333	0.240098	0.378619	-0.0537536	-1.03796	0.189969	0.276043
CHAD	1.41048	2.65826	0.0216748	0.0857603	0.6324	1.55014	0.156714	0.240476	-0.120033	-1.08676	0.693968	0.792369	1.5177	2.86334	0.00544497	0.0202406
RCBTB2	-0.1078	-1.07758	0.31812	0.412247	-1.06323	-2.08961	6.07198e-06	0.000498158	0.653567	1.57305	0.00808723	0.0387172	-0.272267	-1.2077	0.0241621	0.0568557
CHAT	NA		NA	NA	-1.57023	-2.96953	0.0319301	0.0713099	-0.322533	-1.25052	0.468001	0.603592	2.68467	6.42932	0.00614144	0.0217921
RCC1	-0.1273	-1.09225	0.0500098	0.118582	NA		NA	NA	0.1089	1.07841	0.0551389	0.133586	0.104367	1.07502	0.105577	0.174391
CHD1	1.52677	2.88139	0.0438431	0.111206	0.3199	1.24824	0.169515	0.256054	0.526133	1.44006	0.0150776	0.0568702	0.0942333	1.0675	0.34177	0.437884
CHD2	0.6947	1.61855	0.0978416	0.175918	0.0618333	1.04379	0.834881	0.877199	-0.1083	-1.07796	0.176301	0.303485	0.237767	1.17917	0.0521693	0.101134
CHD3	1.27505	2.42007	0.0209834	0.0848695	-0.610433	-1.52672	0.0200543	0.0505797	0.470167	1.38527	0.00278168	0.0211006	0.662433	1.58275	0.000176515	0.00281429
CHD4	0.704817	1.62994	0.0653199	0.13714	-0.3132	-1.24246	0.124584	0.201292	0.136	1.09885	0.148557	0.268325	-0.1291	-1.09361	0.021538	0.0523844
FOXN3	1.50548	2.8392	0.0246043	0.0890186	1.45223	2.73631	0.00759526	0.0249062	0.914367	1.88474	0.00199448	0.0178963	0.0697333	1.04952	0.564465	0.647613
CHGA	0.719377	1.64647	0.0524653	0.121291	0.4546	1.3704	0.0159578	0.0428802	0.3901	1.31048	0.125543	0.2381	3.14943	8.87307	2.46085e-06	0.000773642
CHGB	2.06595	4.18709	0.0651866	0.136985	0.817341	1.76216	0.000994256	0.00625257	1.21484	2.32116	0.0924993	0.192539	0.9765	1.96769	0.0120684	0.0347054
CHI3L1	-0.205485	-1.15307	0.422784	0.516933	-4.26187	-19.1845	4.01358e-06	0.000450476	-1.12997	-2.18854	9.17147e-05	0.00420469	2.3014	4.92936	0.000773925	0.00607288
CHI3L2	NA		NA	NA	2.777	6.85426	0.000852051	0.0056486	-1.5634	-2.9555	0.00782814	0.0379396	0.0690633	1.04904	0.576051	0.658216
CHIT1	-0.498717	-1.41296	0.000873759	0.0386283	-0.263743	-1.20059	0.0282327	0.0650492	-0.05217	-1.03682	0.514499	0.644842	1.4203	2.67641	0.0042134	0.0171024
CHKA	-0.143917	-1.1049	0.125265	0.208594	-0.565067	-1.47946	0.00275599	0.01231	-0.239633	-1.18069	0.00645892	0.0339469	-0.3506	-1.27509	0.0238282	0.0563204
CHKB	-0.935133	-1.91207	0.00294408	0.0480927	-0.540267	-1.45424	0.0265896	0.0622459	-0.00416667	-1.00289	0.95357	0.971537	0.575267	1.48995	0.000455012	0.00457532
CHM	2.32947	5.0262	0.0198975	0.0834783	1.0058	2.00806	0.020923	0.0521862	0.295133	1.227	0.0159949	0.0590996	0.443767	1.36015	0.0330864	0.0717289
CHML	1.04817	2.0679	0.068338	0.140779	0.601333	1.51712	0.150054	0.232396	0.672667	1.59402	0.0260532	0.0810588	0.273	1.20832	0.0310657	0.0686019
CHN1	NA		NA	NA	-1.88177	-3.68526	0.000203106	0.00245169	1.58003	2.98977	0.000176204	0.00562739	-0.6624	-1.58271	0.139394	0.216603
CHN2	1.19395	2.28778	0.000721245	0.0367433	-2.05917	-4.16746	0.000594438	0.00453463	0.1417	1.1032	0.521773	0.650727	-0.631033	-1.54867	5.40163e-05	0.001702
CHRM1	0.651312	1.5706	0.568242	0.650231	3.03748	8.21053	0.00481812	0.0180116	0.321297	1.24945	0.761939	0.842913	1.64013	3.11695	0.000167233	0.0027446
LYST	0.492383	1.40677	0.0511738	0.119757	1.6626	3.16587	0.00400808	0.0158641	0.937133	1.91472	0.00129235	0.0143029	0.2186	1.1636	0.383562	0.478118
CHRM3	2.18738	4.55479	0.00157356	0.0413527	-1.52505	-2.87797	0.00575187	0.020292	0.244257	1.18448	0.268549	0.41077	-1.1816	-2.26828	0.000325733	0.00388348
CHRM4	0.0950333	1.06809	0.777064	0.825479	1.5291	2.88606	0.00782962	0.0254809	2.56267	5.90799	2.95376e-05	0.00291032	0.737367	1.66713	0.013129	0.0368322
CHRM5	-1.30527	-2.47129	0.0151883	0.0769615	0.225533	1.16921	0.424894	0.523792	-0.878445	-1.83839	0.590817	0.710485	2.75263	6.73945	0.00146232	0.00882004
CHRNA1	-0.475567	-1.39046	0.0208916	0.0847712	-0.863459	-1.81939	0.0661715	0.123782	-0.397127	-1.31688	0.419694	0.559752	-1.26356	-2.40088	0.0119376	0.0344571
CHRNA3	-0.237183	-1.17869	0.628234	0.700108	0.249367	1.18869	0.773575	0.828974	2.3752	5.18808	0.00339126	0.0235148	0.0903667	1.06464	0.674193	0.743784
CHRNA4	-1.22077	-2.33072	0.234301	0.330519	2.50444	5.6743	0.0259381	0.0610947	1.5123	2.85264	0.0186233	0.0653678	1.8579	3.6248	0.00252208	0.0123385
CHRNA5	-0.44825	-1.36438	0.0102994	0.0683558	-0.722	-1.64947	0.0035673	0.0146111	1.20263	2.30159	0.000217831	0.00607107	0.453567	1.36942	0.00242069	0.0120085
CHRNA7	-0.5305	-1.44443	0.0679393	0.14032	0.645363	1.56413	0.386288	0.488028	0.504963	1.41909	0.540334	0.667124	1.51013	2.84836	0.0261346	0.0601778
CHRNB1	0.396983	1.31675	0.27412	0.368361	-0.0717333	-1.05098	0.686191	0.757314	-0.194	-1.14393	0.0883736	0.186516	-1.88433	-3.69182	7.1711e-05	0.00193265
CHRNB2	-0.190283	-1.14099	0.795879	0.839885	0.0488667	1.03445	0.943361	0.95865	-0.693667	-1.61739	0.271275	0.413715	0.7145	1.64091	0.182135	0.267275
CHRNB4	-0.682463	-1.60488	0.570503	0.651296	1.68587	3.21734	0.0539501	0.106092	-0.116333	-1.08398	0.837111	0.894871	0.0512333	1.03615	0.897126	0.922583
CHRNE	-0.79535	-1.7355	0.361137	0.455781	0.747	1.6783	0.130402	0.208723	-0.2027	-1.15085	0.704519	0.799934	0.659367	1.57939	0.0513187	0.0998585
CHUK	0.933717	1.91019	0.0485838	0.116896	-0.176167	-1.12988	0.177118	0.264904	-0.156867	-1.11486	0.101127	0.204942	-0.1017	-1.07304	0.195007	0.281853
CKB	0.0868333	1.06204	0.605016	0.681138	1.44537	2.72332	0.00042838	0.00371975	-1.60177	-3.03515	2.8672e-05	0.00291032	0.116833	1.08435	0.175666	0.259811
CIRBP	-0.602867	-1.51873	0.00932859	0.0662393	0.189633	1.14047	0.0747115	0.135792	-0.2735	-1.20874	0.0179196	0.0637977	0.386	1.30677	0.000478568	0.00468789
TBCB	-0.247	-1.18674	0.18379	0.275032	-0.044	-1.03097	0.710924	0.777637	-0.390667	-1.311	0.00275064	0.0209777	NA		NA	NA
CKM	-1.58748	-3.00525	0.154498	0.24235	-1.65923	-3.15847	0.452099	0.548797	0.122442	1.08858	0.901524	0.938177	-0.216733	-1.1621	0.846541	0.884002
CKMT1B	-0.413217	-1.33165	0.135706	0.221235	0.837467	1.78691	0.0036124	0.0147366	-1.47643	-2.7826	6.2371e-06	0.00161206	1.0719	2.1022	0.00627855	0.022094
CKMT2	0.1172	1.08463	0.7836	0.830409	-3.05567	-8.31471	8.13139e-06	0.000542422	-0.3647	-1.28761	0.245576	0.385086	-1.0808	-2.11521	0.0145421	0.0395402
ERCC8	0.0711	1.05052	0.37914	0.473728	-0.530133	-1.44406	0.00202776	0.0099771	0.240433	1.18135	0.0125764	0.0506932	-0.564533	-1.47891	0.00134071	0.00839407
CKS1B	-0.19355	-1.14357	0.106016	0.185819	-0.579433	-1.49426	0.0116937	0.0341082	0.0115667	1.00805	0.82302	0.885219	-0.208167	-1.15522	0.0373082	0.0784649
CKS2	-0.255333	-1.19361	0.0292812	0.0946294	0.551333	1.46544	0.00274253	0.0122755	0.0373333	1.02622	0.332818	0.478931	0.106333	1.07649	0.27894	0.372921
AP2M1	0.0233333	1.0163	0.702451	0.763211	NA		NA	NA	0.0684333	1.04858	0.10128	0.205153	-0.114	-1.08222	0.0185011	0.0469647
AP1S1	-0.13415	-1.09745	0.0540677	0.123182	0.784533	1.72254	0.00202371	0.00996955	-0.248833	-1.18825	0.00119756	0.0137159	-0.0203	-1.01417	0.417532	0.510926
AP2S1	-0.877817	-1.83759	0.0350217	0.101094	-0.562867	-1.4772	0.0118895	0.034499	0.0387333	1.02721	0.676194	0.778238	-0.333867	-1.26039	0.028762	0.0646844
AP3S1	0.0353167	1.02478	0.687398	0.75007	-0.191533	-1.14198	0.115472	0.189705	0.228767	1.17183	0.00713238	0.0359999	-0.5262	-1.44013	0.00365252	0.0155992
CLCA1	-2.89542	-7.44059	0.0023901	0.0453678	NA		NA	NA	NA		NA	NA	NA		NA	NA
CLCN2	-0.380883	-1.30214	0.139074	0.225096	-1.427	-2.68887	8.23388e-05	0.00149671	-0.4654	-1.3807	0.00152277	0.015422	0.5255	1.43943	0.00176735	0.00986161
CLCN3	1.4421	2.71716	0.049567	0.118094	0.329467	1.25655	0.23267	0.328292	-0.0188667	-1.01316	0.839111	0.896196	0.298	1.22944	0.000727618	0.00587321
CLCN4	0.547233	1.46128	0.00398695	0.0526983	-0.9273	-1.90171	0.0136704	0.0383747	0.308767	1.23865	0.0338303	0.0965399	-0.8592	-1.81403	0.002578	0.0124941
CLCN5	1.07855	2.11191	0.00918065	0.0660454	0.365467	1.2883	0.152151	0.234897	0.412667	1.33114	0.0221943	0.0731892	0.906	1.87384	0.0343855	0.0738366
CLCN6	1.0553	2.07815	0.0295359	0.0948611	-0.196133	-1.14562	0.333346	0.435851	-0.0471	-1.03319	0.660706	0.766405	0.312467	1.24183	0.046394	0.0924529
CLCN7	0.506317	1.42042	0.00529114	0.0573547	0.399633	1.31917	9.00399e-05	0.00156496	-0.117533	-1.08488	0.0236323	0.0763975	0.504633	1.41876	0.00428756	0.0173043
CLCNKA	0.779833	1.71693	0.197338	0.289903	0.860133	1.81521	0.0659498	0.123486	-0.105233	-1.07567	0.917132	0.948059	1.04653	2.06556	0.141459	0.219058
CLCNKB	0.0998167	1.07164	0.654996	0.722508	-1.67477	-3.19268	0.01035	0.0311698	-0.109887	-1.07914	0.405548	0.545968	1.04547	2.06403	3.02484e-06	0.000773642
CLU	NA		NA	NA	0.021	1.01466	0.72004	0.785442	-0.149333	-1.10906	0.00291358	0.0215659	0.239	1.18017	0.0103928	0.0313098
CLIC1	-0.658767	-1.57873	0.0365547	0.103167	0.2083	1.15533	0.228483	0.323535	-0.5873	-1.50243	0.00544095	0.0304988	-0.355167	-1.27913	0.0198317	0.0493036
CLIC2	1.10293	2.14791	0.0153821	0.0772778	3.42768	10.7606	0.00725193	0.0240716	-0.474533	-1.38947	0.186215	0.315858	-1.26761	-2.40762	0.0671143	0.12285
CLK1	0.0557833	1.03942	0.597615	0.675322	-0.305167	-1.23556	0.00123772	0.00721374	-0.0894	-1.06393	0.193723	0.324449	0.118233	1.0854	0.0330096	0.0716282
CLK2	-0.323317	-1.2512	0.00874381	0.0653069	-0.4402	-1.35679	0.00279665	0.0124474	0.169933	1.12501	0.0129946	0.0516422	0.216867	1.16221	0.0430469	0.0872981
CLK2P1	0.33855	1.26449	0.089747	0.166376	-0.3946	-1.31458	0.00249359	0.0114977	0.491867	1.40626	0.00075341	0.0108183	0.279133	1.21347	0.044233	0.0890574
CLK3	-0.203483	-1.15148	0.18058	0.271522	0.157233	1.11515	0.309111	0.411067	-0.357967	-1.28162	0.00243071	0.0196548	0.0679333	1.04821	0.328958	0.424852
TPP1	1.6399	3.11644	0.000916116	0.0386283	1.652	3.14269	0.000442901	0.00379354	0.478067	1.39288	0.00143266	0.0150071	1.18437	2.27264	8.34615e-05	0.00203265
CLN3	-0.3205	-1.24876	0.0544379	0.12365	0.1245	1.09013	0.47661	0.572514	-0.447133	-1.36333	0.00405021	0.0259656	-0.2425	-1.18304	0.0134741	0.0374247
CLN5	0.0031	1.00215	0.962925	0.971699	-0.5303	-1.44423	0.0011698	0.00693495	-0.7316	-1.66048	0.000359248	0.00770744	0.441033	1.35758	0.00486822	0.0187941
CLNS1AP1	0.173967	1.12816	0.870573	0.900312	-2.1321	-4.38355	0.000949393	0.00606303	0.345033	1.27018	0.592235	0.711273	-0.7219	-1.64935	0.0632222	0.117231
CLNS1A	NA		NA	NA	-1.00037	-2.00051	0.000251184	0.00274699	0.1204	1.08704	0.0330154	0.0950332	-0.129567	-1.09397	0.0767174	0.136225
CLPTM1	0.2824	1.21622	0.168897	0.258362	-0.299133	-1.23041	0.000861149	0.00567378	-0.135767	-1.09868	0.0194089	0.0670939	-0.062	-1.04391	0.0830371	0.144795
CLTA	-0.7448	-1.67574	0.0242506	0.0888701	0.483767	1.39839	0.0123545	0.0355097	-0.0946667	-1.06782	0.0219042	0.0725357	0.106967	1.07696	0.0160025	0.0422639
CLTB	-0.98645	-1.9813	0.01294	0.0729911	0.1592	1.11667	0.472234	0.568151	-0.142067	-1.10348	0.0958984	0.197442	-0.0925	-1.06622	0.222073	0.312329
CLTC	1.01508	2.02102	0.104837	0.184321	-0.0071	-1.00493	0.974501	0.9811	0.186867	1.13829	0.151142	0.271581	0.205333	1.15295	0.0342982	0.0736642
CCR3	0.651312	1.5706	0.568242	0.650231	-0.378917	-1.30037	0.637902	0.716314	NA		NA	NA	-0.520667	-1.43462	0.38588	0.480444
CCR6	0.293333	1.22547	0.0449097	0.112522	-1.8945	-3.71793	0.000681446	0.00494164	-0.968833	-1.95726	0.0452456	0.116673	-1.81765	-3.52507	0.00663307	0.0229163
CCR7	-0.446087	-1.36234	0.754135	0.806046	-2.63463	-6.21017	0.0225212	0.0550383	-0.155133	-1.11352	0.533845	0.661423	0.863033	1.81886	0.0294566	0.0658286
ACKR2	2.23748	4.71573	0.167729	0.257029	0.748233	1.67973	0.22846	0.323525	0.8687	1.82602	0.167397	0.291857	0.014	1.00975	0.975109	0.981813
CMKLR1	0.360483	1.28386	0.419814	0.514077	-0.463827	-1.3792	0.00693798	0.0233075	-0.189343	-1.14024	0.0452684	0.11668	0.5759	1.49061	0.304558	0.399673
LTB4R	-0.0997667	-1.0716	0.563651	0.648647	1.0902	2.12904	0.000111928	0.00175584	0.0124667	1.00868	0.945217	0.96614	1.87187	3.66006	8.74466e-05	0.00205579
CNGB1	-0.521053	-1.435	0.000607468	0.0367433	-0.13124	-1.09523	0.656357	0.732238	-0.305267	-1.23565	0.068689	0.156386	0.7211	1.64844	0.00504979	0.0192398
CNGA1	-0.3575	-1.2812	0.066357	0.13837	0.070113	1.0498	0.873772	0.906885	-0.283367	-1.21703	0.463443	0.599625	-0.4533	-1.36917	0.357371	0.453428
CNGA4	-0.533747	-1.44768	0.746933	0.80034	0.596877	1.51244	0.375558	0.47763	0.844733	1.79593	0.241159	0.379953	1.29057	2.44624	0.0365151	0.0772149
PLK3	-0.306867	-1.23702	0.13082	0.215422	0.0947333	1.06787	0.569664	0.657019	-0.123633	-1.08948	0.14401	0.262958	-0.514133	-1.42814	0.0010389	0.00718432
CNN1	1.0615	2.0871	0.125929	0.209437	5.09593	34.2002	4.34746e-05	0.00108247	0.3221	1.25015	0.218975	0.35483	0.495367	1.40968	0.0552398	0.105732
CNN2	NA		NA	NA	0.446467	1.3627	0.000117326	0.00180093	0.0427	1.03004	0.462055	0.598509	-0.1509	-1.11026	0.00398105	0.0165322
CNN3	0.553017	1.46715	0.0662867	0.138264	0.0743333	1.05287	0.537047	0.627684	0.0285667	1.02	0.65323	0.760878	-0.0203333	-1.01419	0.707276	0.771861
CNP	0.0979833	1.07028	0.170941	0.260677	0.770333	1.70566	7.79089e-06	0.000537873	0.0905333	1.06476	0.130249	0.244444	0.1651	1.12124	0.00674358	0.0231699
CNTF	0.3488	1.2735	0.305669	0.399756	-0.764467	-1.69874	0.00377502	0.0152317	-0.153367	-1.11216	0.611778	0.728019	0.403133	1.32238	0.566647	0.649567
CNTFR	1.94815	3.85879	0.000158752	0.0291027	3.6267	12.3522	5.35083e-06	0.000483449	1.1648	2.24202	0.00196349	0.0177459	0.1711	1.12592	0.284062	0.378244
CNTN1	1.92917	3.80835	0.0281803	0.0934788	-0.20034	-1.14897	0.177327	0.265142	1.37627	2.59596	0.00184315	0.0171659	NA		NA	NA
COL1A1	-0.224183	-1.16812	0.0483461	0.116598	-1.04457	-2.06275	0.00054195	0.00428497	-1.5418	-2.91158	1.22909e-05	0.00215284	0.922833	1.89583	0.000680319	0.00566586
COL1A2	-3.31068	-9.92231	0.190565	0.282418	-1.78938	-3.45666	0.307543	0.409312	-4.77942	-27.4631	4.34197e-06	0.00153039	1.07947	2.11325	0.00830578	0.0267136
COL2A1	1.23437	2.35278	0.0346958	0.100704	-5.98347	-63.2707	0.000101623	0.00166876	-0.1594	-1.11682	0.492686	0.625644	0.320567	1.24882	0.512627	0.600908
COL3A1	0.872233	1.83049	0.136324	0.221993	-1.9491	-3.86134	0.000206758	0.0024694	-2.16043	-4.47049	2.57491e-05	0.00286976	-0.168464	-1.12386	0.09539	0.161264
COL4A1	0.708133	1.63369	0.282402	0.376619	-1.64667	-3.13109	0.00297505	0.0129944	0.3105	1.24014	0.0509068	0.126369	-0.234667	-1.17663	0.00928874	0.0288443
COL4A2	0.9403	1.91893	0.0147041	0.0761769	-1.2737	-2.41781	0.00296451	0.0129655	0.223733	1.16775	0.0662926	0.152397	-0.196667	-1.14605	0.0259269	0.0598579
COL4A3	NA		NA	NA	2.12235	4.35402	0.00144877	0.00800632	0.319397	1.24781	0.31783	0.463847	0.8235	1.76969	0.0197234	0.0491397
COL4A4	-0.227367	-1.1707	0.303388	0.397563	3.47023	11.0826	4.05918e-05	0.00105044	0.39391	1.31395	0.00204876	0.0180922	1.73717	3.3338	2.84151e-05	0.00134792
COL4A5	1.9998	3.99945	0.00824538	0.0647083	1.5195	2.86692	0.00443108	0.0169828	0.848967	1.80121	0.0025672	0.0202309	-0.408536	-1.32734	0.000359408	0.0040708
COL4A6	0.700983	1.62561	0.0545308	0.123736	-0.8759	-1.83515	0.00153075	0.00830873	0.758167	1.69134	0.00377847	0.0249161	NA		NA	NA
COL5A1	-0.0238333	-1.01666	0.951918	0.96359	2.17077	4.50263	0.000234149	0.00263886	0.5422	1.45619	0.00289597	0.0214981	1.28353	2.43434	5.35072e-05	0.00169349
COL5A2	-0.877167	-1.83676	0.0303724	0.0959686	0.177	1.13053	0.0154102	0.0418389	-0.695767	-1.61974	0.00150759	0.0153615	-1.69093	-3.22866	0.000128943	0.00242547
COL6A1	-1.0303	-2.04245	0.000678104	0.0367433	2.84647	7.19237	2.27248e-07	0.000202628	1.9854	3.95972	0.000343337	0.00752501	0.9163	1.88727	2.18959e-05	0.00124666
COL6A2	-0.3074	-1.23748	0.545502	0.633304	3.2717	9.65784	3.54964e-06	0.000431866	0.922767	1.89575	7.90873e-05	0.00395325	0.8677	1.82475	0.000166497	0.00273981
COL6A3	-2.10602	-4.30504	0.25043	0.345556	0.900067	1.86615	0.135292	0.214356	-2.19853	-4.59013	0.00175744	0.0166356	1.93915	3.83481	0.040017	0.0826774
COL7A1	-1.81217	-3.51169	0.0015981	0.0417173	0.495067	1.40939	0.0132484	0.0374604	-0.175333	-1.12923	0.0605899	0.143076	0.193533	1.14356	0.265279	0.358493
COL8A1	-0.441867	-1.35836	0.1562	0.244184	1.72903	3.31506	0.000663392	0.00486813	0.186533	1.13803	0.460533	0.597121	1.25397	2.38496	0.000207108	0.00304806
COL8A2	-0.0424333	-1.02985	0.871914	0.901433	-0.860467	-1.81563	0.121088	0.196786	0.638033	1.55621	0.306648	0.451609	0.351233	1.27565	0.00776266	0.0254839
COL9A1	-0.0642167	-1.04552	0.906089	0.92785	-1.27947	-2.42749	0.00206117	0.0100974	2.0864	4.24687	0.00193394	0.0175768	-0.652767	-1.57218	0.128321	0.203339
COL9A2	-0.38465	-1.30554	0.208623	0.30249	-1.73903	-3.33811	0.000521868	0.00418844	-0.113633	-1.08195	0.157533	0.279534	0.586533	1.50163	0.0109817	0.0325633
COL9A3	0.226333	1.16986	0.300851	0.39515	-0.359233	-1.28274	0.0537913	0.105848	0.376067	1.2978	0.0126231	0.0508329	0.739467	1.66956	0.00139845	0.0086323
COL10A1	1.32467	2.50475	0.351031	0.445565	3.68197	12.8347	0.0478317	0.096694	-1.6011	-3.03375	0.152876	0.273735	3.15172	8.88712	0.00427994	0.0172801
COL11A1	-1.46578	-2.76212	0.110866	0.191379	0.768767	1.70381	0.0486324	0.0979003	4.24023	18.8989	6.7163e-07	0.00100538	1.81096	3.50876	0.000813897	0.00624676
COL11A2	0.61225	1.52864	0.0114838	0.0703606	-0.415033	-1.33333	0.0472786	0.0958963	0.675567	1.59722	0.000824697	0.0111768	0.6718	1.59306	0.00624756	0.0220079
COL12A1	0.573583	1.48822	0.200698	0.293629	1.15547	2.22756	0.0312985	0.0703027	0.959767	1.945	0.00173347	0.016509	0.2959	1.22765	0.0484849	0.0956235
COL13A1	-0.10458	-1.07518	0.466517	0.558948	3.83867	14.3072	1.14789e-05	0.000600348	-0.0202267	-1.01412	0.910807	0.943723	-0.9695	-1.95816	0.00336376	0.0147048
COL15A1	-0.392687	-1.31284	0.0395092	0.106759	4.15857	17.8588	7.54372e-06	0.000537873	1.25173	2.38127	0.0184687	0.0650749	-2.03542	-4.09943	0.00116752	0.00769541
COL16A1	-0.453267	-1.36914	0.176002	0.266064	2.4427	5.43658	4.65524e-05	0.00111253	-1.25307	-2.38348	3.17083e-05	0.00296579	-0.337867	-1.26389	0.0240579	0.0566552
COL17A1	-0.460417	-1.37594	0.0350909	0.101094	1.2228	2.334	0.0130232	0.0369947	-0.951187	-1.93346	0.00298249	0.0218572	-0.9276	-1.90211	0.0154048	0.0411727
COL19A1	-0.222917	-1.16709	0.282715	0.376857	-0.333435	-1.26001	0.343191	0.445513	-0.0587247	-1.04154	0.944836	0.965829	NA		NA	NA
COMP	0.546317	1.46035	0.305297	0.399493	0.591052	1.50634	0.531886	0.623148	-2.32877	-5.02376	0.00832261	0.0394572	0.116353	1.08399	0.919692	0.939725
COMT	-0.8864	-1.84856	0.0207014	0.0845389	0.392467	1.31264	0.0414725	0.0866898	-0.199333	-1.14817	0.164325	0.288065	-0.0466667	-1.03288	0.767705	0.820948
COPA	1.27627	2.42211	0.0210177	0.0849191	0.276333	1.21111	0.202583	0.294555	0.011	1.00765	0.884004	0.926953	0.1791	1.13218	0.00120939	0.00787846
COPB1	0.85875	1.81347	0.0030317	0.0485073	0.603433	1.51933	0.00160209	0.00855454	0.0455	1.03204	0.429666	0.569004	0.106367	1.07651	0.033071	0.0717027
SLC31A1	1.026	2.03637	0.00699572	0.0627408	0.362933	1.28604	0.0636737	0.120244	0.102767	1.07383	0.445919	0.583852	0.134733	1.09789	0.0543811	0.104402
SLC31A2	-0.299267	-1.23052	0.543255	0.631392	1.68927	3.22493	0.00866748	0.0273741	0.0513667	1.03625	0.83315	0.892123	-0.719067	-1.64612	0.0418114	0.0853805
CORT	-0.872167	-1.83041	0.170053	0.259608	-0.492267	-1.40665	0.266066	0.36521	-0.955467	-1.93921	0.0290578	0.087268	1.13167	2.19112	0.102527	0.170467
MAP3K8	0.140933	1.10262	0.261097	0.355329	-0.433333	-1.35035	0.0113215	0.0333051	-0.358667	-1.28224	0.00414465	0.0262763	-0.7753	-1.71155	0.000189095	0.0028995
COX4I1	-0.562633	-1.47696	0.0497969	0.118343	0.1036	1.07445	0.496082	0.590177	-0.428	-1.34537	0.00237336	0.0194232	-0.158533	-1.11615	0.0654878	0.120642
COX5B	-0.406167	-1.32516	0.0674023	0.139815	-0.00366667	-1.00254	0.976625	0.982821	NA		NA	NA	-0.058	-1.04102	0.404249	0.498608
COX5BP4	1.73093	3.31942	0.309044	0.403092	-0.988033	-1.98348	0.269861	0.369306	0.0312333	1.02189	0.96606	0.979416	-0.633567	-1.5514	0.201534	0.289476
COX6A1	-0.257	-1.19499	0.0512723	0.119868	0.375433	1.29723	0.0861705	0.15118	-0.350333	-1.27486	0.0120495	0.0493008	-0.111667	-1.08048	0.117965	0.190192
COX6A2	NA		NA	NA	0.641768	1.56024	0.143117	0.224182	-0.734167	-1.66344	0.0289857	0.0871457	0.364217	1.28718	0.276191	0.370089
COX6B1	-0.563167	-1.47751	0.0567424	0.126598	-0.549333	-1.46341	0.0198999	0.0502792	-0.419333	-1.33731	0.00034451	0.00752969	-0.186	-1.13761	0.00686286	0.0234432
COX6C	-0.267833	-1.204	0.0746634	0.148172	-0.479667	-1.39442	0.0138392	0.0387117	-0.319333	-1.24775	0.000194909	0.00586728	-0.617333	-1.53404	0.000235524	0.00328203
COX7A1	0.0861667	1.06155	0.66648	0.732334	-2.18265	-4.53987	0.0266542	0.0623494	-0.3087	-1.23859	0.48007	0.614483	-2.3776	-5.19672	4.06129e-05	0.00155734
COX7A2	-0.360633	-1.28399	0.0378028	0.104723	-0.4808	-1.39552	0.0747221	0.135792	-0.00933333	-1.00649	0.862191	0.911749	-0.898767	-1.86447	0.00151934	0.00901027
COX7B	-0.563833	-1.47819	0.0158614	0.0779364	0.686667	1.60956	0.00273319	0.0122464	-0.250333	-1.18948	0.00237361	0.0194232	-0.180667	-1.13341	0.012627	0.0359176
COX7C	-0.339667	-1.26546	0.041513	0.10838	-0.592333	-1.50768	0.011528	0.0337502	-0.09	-1.06437	0.0724271	0.162333	-0.752667	-1.6849	0.000193164	0.00292046
COX8A	-0.0675	-1.0479	0.58722	0.665936	-0.290667	-1.22321	0.0126702	0.036225	NA		NA	NA	NA		NA	NA
COX10	0.0523667	1.03696	0.802494	0.845195	0.460067	1.37561	0.00343853	0.014263	-0.2116	-1.15797	0.0384453	0.104839	-0.1692	-1.12443	0.255738	0.348757
COX11	-0.323283	-1.25117	0.04468	0.112247	0.158433	1.11607	0.437637	0.534973	-0.2909	-1.2234	0.158269	0.280559	-0.0318333	-1.02231	0.72763	0.788482
COX15	0.334283	1.26075	0.0120448	0.071306	0.547967	1.46202	0.00233393	0.0109477	-0.243033	-1.18348	0.0142123	0.0546591	0.164533	1.1208	0.0110895	0.0327888
CP	-0.49655	-1.41084	0.0036548	0.051333	-2.6786	-6.40234	2.94195e-06	0.000392002	1.4072	2.65222	6.53191e-06	0.00163933	-0.283333	-1.217	0.0030298	0.0138196
CPA2	0.835917	1.78499	0.0121974	0.0716254	0.0271667	1.01901	0.938516	0.954927	-0.397267	-1.31701	0.0307911	0.0905867	-0.0235067	-1.01643	0.617526	0.694435
CPA3	0.80595	1.7483	0.0404378	0.107331	0.946533	1.92724	0.117801	0.192629	-0.428533	-1.34586	0.478473	0.612883	1.17785	2.2624	0.00584883	0.0211495
CPB1	2.44118	5.43087	0.00276593	0.0472747	-0.613541	-1.53001	0.11675	0.191349	-1.6086	-3.04956	0.00214018	0.0184311	0.226209	1.16976	0.161169	0.242422
CPD	1.67673	3.19703	0.0366858	0.103412	0.246867	1.18663	0.487833	0.582759	0.456333	1.37205	0.01979	0.0679017	0.0100667	1.007	0.897965	0.922999
CPE	0.508367	1.42244	0.434111	0.528051	1.53867	2.90526	1.38571e-05	0.000649284	1.633	3.10157	2.7295e-06	0.00136421	-2.32963	-5.02678	6.96246e-05	0.00191187
CLDN4	-0.690883	-1.61427	0.150174	0.237658	-4.61387	-24.4857	2.19101e-06	0.000360414	-2.86447	-7.28267	2.05378e-06	0.00136421	-0.407667	-1.32654	0.000633824	0.00543859
CLDN3	-0.752717	-1.68496	0.246094	0.341545	-1.9787	-3.94138	0.000763623	0.00529725	-0.7	-1.6245	0.00124233	0.013983	-0.693467	-1.61716	0.00182227	0.0100571
CLDN7	0.587133	1.50226	0.13107	0.215716	-3.99843	-15.9826	3.83605e-06	0.000442898	-2.56043	-5.89885	0.00174879	0.0165908	-1.48043	-2.79033	0.00308352	0.0139418
CPM	1.18285	2.27025	0.0305593	0.0960794	-1.8058	-3.49623	0.000221121	0.00255077	0.9083	1.87683	0.00143173	0.015007	-3.53293	-11.5749	0.000316178	0.00382385
CPOX	0.0895833	1.06406	0.753267	0.805489	0.0859	1.06135	0.132284	0.210837	0.0192333	1.01342	0.77284	0.85102	0.256533	1.1946	0.0135622	0.0375821
CPS1	0.7957	1.73592	0.128979	0.213103	0.0563667	1.03984	0.706346	0.77338	-0.619233	-1.53606	0.00341809	0.0235816	0.94291	1.9224	0.00117624	0.00773127
CPT1A	0.397917	1.3176	0.120755	0.20306	1.4518	2.73549	0.00119697	0.00705318	0.385067	1.30592	0.0109615	0.0466503	0.859467	1.81437	0.000233083	0.00326086
CPT1B	-0.119483	-1.08635	0.350591	0.445142	-0.105167	-1.07562	0.552704	0.642232	0.172733	1.12719	0.21017	0.344607	1.37477	2.59326	2.03434e-05	0.00122741
CPT2	0.104433	1.07507	0.364107	0.458841	-0.524	-1.43794	0.00471737	0.0177232	-0.1162	-1.08388	0.111479	0.219519	-0.4125	-1.33099	0.00860638	0.0273818
CRABP1	0.635805	1.5538	0.621258	0.69432	-1.59177	-3.01418	0.000219925	0.0025428	-0.910767	-1.88004	0.000427782	0.0083383	-1.02587	-2.03618	0.00406066	0.0167319
CRABP2	-1.15618	-2.22867	0.0564676	0.126203	-4.92613	-30.4028	7.41626e-07	0.000260878	-3.19093	-9.13202	1.25045e-05	0.0021723	-0.138933	-1.10109	0.29086	0.38546
CRAT	-0.0717167	-1.05097	0.729344	0.785815	1.07537	2.10726	4.55667e-05	0.0011058	-0.265833	-1.20233	0.00133743	0.0144773	0.712067	1.63815	0.00011191	0.00227956
CREB1	0.235483	1.1773	0.0849558	0.160527	-0.480933	-1.39565	0.017862	0.0465619	0.305833	1.23613	0.153118	0.274017	0.2895	1.22222	0.0086519	0.0274855
ATF2	1.03543	2.04973	0.0285811	0.0939289	-0.275433	-1.21036	0.231073	0.326469	0.180233	1.13307	0.115817	0.225339	0.0845	1.06032	0.120211	0.193009
CREBBP	1.33232	2.51807	0.0133583	0.0740076	-0.299033	-1.23032	0.412683	0.512723	0.0655667	1.0465	0.491808	0.624978	0.680433	1.60262	0.00274203	0.0130192
ATF6B	0.194383	1.14423	0.112598	0.193345	0.268033	1.20417	0.0175556	0.0459906	-0.195	-1.14472	0.0523692	0.128671	0.137333	1.09987	0.101461	0.169144
CREBL2	0.613967	1.53046	0.000321442	0.0326861	0.239967	1.18097	0.177063	0.264845	0.261067	1.19836	0.0973439	0.199238	-0.381767	-1.30294	0.0246703	0.0577415
CREM	-0.41375	-1.33214	0.0289698	0.094327	0.150033	1.1096	0.264507	0.363489	-0.5514	-1.46551	0.000494291	0.00883047	-0.2281	-1.17129	0.122551	0.196127
CRHR1	-0.0814167	-1.05806	0.623711	0.696359	-0.358067	-1.28171	0.0559806	0.109222	0.293767	1.22584	0.166212	0.290316	0.0771333	1.05492	0.558151	0.642095
CRIP1	0.9644	1.95125	0.0752495	0.148998	-2.62773	-6.18054	0.000219091	0.00253727	-2.7266	-6.61894	3.62711e-06	0.00153039	-0.6154	-1.53198	0.00582139	0.0211043
CRIP2	0.22995	1.17279	0.611724	0.686509	-1.73253	-3.32311	0.000217942	0.0025308	-0.299933	-1.23109	0.00807779	0.0386894	0.757733	1.69083	7.97666e-05	0.002
CRK	1.83557	3.56912	0.00824116	0.0647083	0.6957	1.61967	0.0452896	0.0929004	0.3031	1.23379	0.00311326	0.0223745	0.171267	1.12605	0.236048	0.32803
CRKL	2.625	6.16884	0.0354822	0.101715	0.0501667	1.03538	0.861329	0.897675	0.4201	1.33802	0.0115027	0.048075	0.1374	1.09992	0.132753	0.208787
CRMP1	-0.313497	-1.24272	0.102812	0.181904	2.08949	4.25599	1.22196e-05	0.000613945	0.754733	1.68732	0.00143085	0.0150052	1.066	2.09362	4.3427e-06	0.000819304
CRY1	0.576017	1.49073	0.0510097	0.119582	0.0310667	1.02177	0.339354	0.44163	0.6583	1.57822	7.26269e-05	0.00390114	0.4494	1.36547	0.000714265	0.00581989
CRY2	0.61365	1.53013	0.050492	0.119028	-0.0761667	-1.05421	0.222556	0.31703	-0.0481	-1.0339	0.623336	0.737879	0.554	1.46815	0.0180023	0.0460508
CRYAA	0.853612	1.80702	0.552651	0.639064	-1.77486	-3.42205	0.115008	0.189255	0.9631	1.94949	0.000532483	0.00910541	0.117353	1.08474	0.905304	0.928969
CRYAB	0.9447	1.92479	0.00482084	0.0552635	2.6529	6.2893	1.37728e-05	0.000649284	-2.08207	-4.23413	5.47741e-06	0.00153039	0.1815	1.13406	0.140898	0.218395
CRYBA2	-0.833433	-1.78192	0.054809	0.124036	0.372507	1.2946	0.538216	0.628878	-0.448169	-1.36431	0.374159	0.517558	-0.243927	-1.18421	0.74426	0.801595
CRYBA4	-1.71745	-3.28855	0.0181378	0.0812397	NA		NA	NA	NA		NA	NA	0.19833	1.14737	0.7908	0.839207
CRYBB2	0.231517	1.17407	0.507263	0.598554	-0.285533	-1.21886	0.644781	0.722047	-0.1824	-1.13477	0.596659	0.715127	-0.627933	-1.54535	0.250355	0.343241
CRYBB2P1	-0.465317	-1.38062	0.0738122	0.147202	0.121833	1.08812	0.223166	0.317666	-0.178867	-1.13199	0.0455504	0.117103	0.044	1.03097	0.441063	0.53353
CRYBB3	-1.89462	-3.71823	0.0237697	0.0886141	1.09837	2.14112	0.185002	0.274566	-0.438354	-1.35506	0.679232	0.780844	0.991197	1.98783	0.419748	0.513105
CRYGC	NA		NA	NA	-1.4799	-2.78929	0.180781	0.269348	1.63781	3.11192	0.0958287	0.197432	-0.1282	-1.09293	0.670183	0.740129
CRYGS	-0.928933	-1.90387	0.102634	0.181724	0.985433	1.97991	0.000847169	0.00562843	-0.0397	-1.0279	0.912086	0.944668	0.2961	1.22782	0.0255135	0.0591551
CRYM	0.590755	1.50603	0.0955748	0.173131	3.90328	14.9625	1.45394e-05	0.00065682	1.44736	2.72709	0.00364103	0.0243977	-2.69783	-6.48827	0.000213832	0.00309266
CRYZ	0.37385	1.29581	0.0300898	0.0956334	0.0497333	1.03507	0.501828	0.595261	-0.0554333	-1.03917	0.404594	0.545085	-0.8479	-1.79988	0.000896022	0.00660953
CS	0.663533	1.58396	0.039518	0.106761	0.152867	1.11178	0.211618	0.304508	-0.2011	-1.14957	0.057884	0.138477	-0.8506	-1.80325	3.58951e-05	0.00148887
MAPK14	0.385833	1.30661	0.0489354	0.11736	0.0631667	1.04476	0.639259	0.717574	0.159667	1.11703	0.042149	0.111454	-0.163767	-1.12021	0.0616141	0.115063
CSE1L	0.8807	1.84127	0.0605272	0.131375	-0.305467	-1.23582	0.0550699	0.107769	0.0496667	1.03503	0.673409	0.776346	0.191667	1.14208	0.127913	0.202859
CSF1R	0.261233	1.1985	0.0790686	0.15371	-0.140983	-1.10266	0.380739	0.482354	-0.244613	-1.18478	0.0417378	0.110629	NA		NA	NA
CSF2RA	-2.28531	-4.8747	0.0227611	0.0873441	1.76299	3.394	0.000597512	0.00454674	-0.40992	-1.32861	0.226194	0.363344	-1.13963	-2.20325	0.00134457	0.00840831
CSF3	0.723887	1.65163	0.571042	0.65177	1.04052	2.05698	0.132842	0.211521	0.535861	1.44981	0.374718	0.517558	-2.4975	-5.64706	0.00691237	0.0235634
CSF3R	0.0749167	1.0533	0.755139	0.806955	-0.57015	-1.48468	0.204631	0.296666	-0.98935	-1.98529	0.126098	0.238853	-0.00987633	-1.00687	0.793969	0.841729
CSK	-0.02755	-1.01928	0.793054	0.837785	-0.135133	-1.09819	0.113463	0.18717	0.230313	1.17309	0.369151	0.515287	-0.0141333	-1.00984	0.767834	0.820948
CSNK1A1	0.417633	1.33573	0.0134655	0.0741856	-0.2354	-1.17723	0.024188	0.0579933	0.0778	1.05541	0.1762	0.303424	0.0763667	1.05436	0.130806	0.206255
CSNK1D	0.113383	1.08176	0.0605092	0.131371	0.368767	1.29125	0.000168881	0.00221501	0.0728667	1.0518	0.115791	0.225309	-0.0237	-1.01656	0.558496	0.642269
CSNK1E	NA		NA	NA	0.0674333	1.04785	0.292078	0.392832	0.1072	1.07714	0.0780907	0.171188	-0.269267	-1.2052	0.0239216	0.0564482
CSNK1G2	-0.0444667	-1.0313	0.196596	0.289115	-0.157833	-1.11561	0.0575219	0.111548	0.108	1.07773	0.208401	0.342525	-0.0990333	-1.07106	0.256446	0.349478
CSNK1G3	0.630117	1.54769	0.0169665	0.0799797	-0.209767	-1.1565	0.198342	0.289759	0.2585	1.19623	0.0113821	0.0477593	-0.106867	-1.07689	0.0129041	0.0364372
CSNK2A1	0.308717	1.23861	0.00640971	0.0607421	-0.858367	-1.81298	0.000192405	0.0023798	-0.149833	-1.10944	0.246446	0.386088	-0.145367	-1.10601	0.0595414	0.11197
CSNK2A2	0.00165	1.00114	0.987511	0.990606	0.2963	1.22799	0.000572839	0.00443785	-0.144867	-1.10563	0.018114	0.0642846	-0.141367	-1.10295	0.0174189	0.0449428
CSNK2B	-0.967983	-1.9561	0.0589258	0.129269	0.201633	1.15	0.287576	0.388402	-0.3312	-1.25806	0.0146715	0.0558289	-0.175867	-1.12964	0.241423	0.33373
CSPG4	0.508817	1.42288	0.244822	0.340296	-1.2772	-2.42368	0.00419274	0.0163711	0.988967	1.98476	0.000216761	0.00607107	3.36717	10.3185	0.000240833	0.0033104
CSRP1	-0.634367	-1.55226	0.00112144	0.0398219	-0.122	-1.08824	0.0120716	0.0348839	0.150467	1.10993	0.0029165	0.0215659	-0.661067	-1.58125	8.95964e-05	0.00208108
CSRP2	-0.07025	-1.0499	0.71474	0.773447	-0.168333	-1.12376	0.284789	0.385449	0.514533	1.42853	0.000178535	0.00562739	-0.895433	-1.86017	0.000777593	0.00608914
CSRP2P1	-0.18835	-1.13946	0.580234	0.659792	0.0211	1.01473	0.916118	0.938929	0.379533	1.30092	0.0144419	0.0552793	-1.01193	-2.01661	0.0369842	0.0779588
SLC25A10	-0.602983	-1.51885	0.00660869	0.0613622	-0.192567	-1.1428	0.119834	0.195207	-0.3682	-1.29074	0.0073583	0.0366039	0.203667	1.15162	0.0048332	0.0186963
CST1	-1.44167	-2.71636	0.305061	0.399279	-1.58933	-3.0091	0.0202576	0.0509528	-1.6609	-3.16214	0.0726705	0.162702	-0.375667	-1.29744	0.271396	0.365019
CST2	NA		NA	NA	-0.0456333	-1.03214	0.933927	0.952112	-0.596912	-1.51248	0.368718	0.515	0.263867	1.20069	0.591692	0.672074
CST3	-0.6365	-1.55455	0.0256722	0.090085	0.679933	1.60207	0.0103511	0.0311698	-0.287	-1.2201	0.00433599	0.0268481	0.559767	1.47403	0.00124005	0.00799237
CST4	-1.33652	-2.52542	0.237643	0.333869	-1.70566	-3.26177	0.131039	0.20939	NA		NA	NA	1.2571	2.39015	0.0782679	0.138246
CST6	0.394846	1.3148	0.606316	0.682041	-1.61406	-3.06112	0.0210362	0.0523898	-3.43285	-10.7992	0.00848834	0.0399072	-0.156067	-1.11425	0.848669	0.88553
CSTA	-0.915867	-1.8867	0.0160161	0.078258	1.26187	2.39806	0.041421	0.0866245	-1.33293	-2.51914	0.0688839	0.156728	-1.32417	-2.50388	0.00255755	0.0124514
CSTB	-0.235333	-1.17718	0.0569843	0.12678	-0.218	-1.16312	0.10609	0.177532	-0.164333	-1.12065	0.0154726	0.0578455	-0.351	-1.27544	0.00272713	0.0129711
CSTF1	-0.0299	-1.02094	0.808871	0.850635	0.3317	1.2585	0.000605953	0.00458491	-0.1625	-1.11922	0.00371585	0.0246568	0.2032	1.15125	0.000863967	0.0064697
CSTF2	-0.4397	-1.35632	0.00105165	0.0393714	0.827067	1.77407	0.000224254	0.00257477	0.198067	1.14716	0.0210819	0.0706753	-0.0337	-1.02363	0.626704	0.702857
CSTF3	0.594383	1.50983	0.0102615	0.0683236	-0.532933	-1.44687	9.36183e-05	0.00159479	0.1646	1.12086	0.087674	0.185501	-0.1136	-1.08192	0.353282	0.44926
CTAG1B	-0.326983	-1.25439	0.530981	0.620624	1.23261	2.34992	0.0804157	0.143723	-0.670903	-1.59207	0.374069	0.517558	0.0578667	1.04093	0.680887	0.749076
CTBS	0.548533	1.4626	0.00129905	0.0405668	0.191333	1.14182	0.0663177	0.123997	0.1912	1.14171	0.0639874	0.148521	-0.0320333	-1.02245	0.730814	0.790803
CTBP1	-0.08215	-1.05859	0.310522	0.404619	0.0714667	1.05078	0.375007	0.477109	-0.0993667	-1.0713	0.226548	0.363661	0.192767	1.14295	0.0367799	0.077613
CTBP2	0.233383	1.17559	0.0231069	0.0875982	0.0078	1.00542	0.859609	0.896494	-0.228533	-1.17164	0.00633826	0.0336169	-0.295067	-1.22694	0.00082585	0.00628848
CTF1	0.0692667	1.04918	0.856859	0.889409	0.0249333	1.01743	0.926514	0.946674	0.183	1.13524	0.33674	0.483298	0.6149	1.53145	0.00598295	0.0214378
CTGF	0.0306167	1.02145	0.865367	0.896292	0.252333	1.19113	0.0601745	0.115204	0.994933	1.99299	0.000839292	0.0112582	-0.472333	-1.38735	0.0591465	0.111415
CTH	-0.485933	-1.40049	0.00828505	0.0647734	-0.536567	-1.45052	0.0426374	0.0886748	-0.100767	-1.07234	0.138058	0.2553	-0.835067	-1.78394	0.000243231	0.00332266
CTNNA1	0.643617	1.56224	0.0540962	0.123207	0.391	1.3113	0.0109006	0.0324051	0.01	1.00696	0.84903	0.902424	NA		NA	NA
CTNNA2	-0.473733	-1.3887	0.0577936	0.127809	-1.53231	-2.89249	0.00171037	0.0089088	-1.14387	-2.20972	2.48009e-05	0.00282324	-0.0679913	-1.04826	0.203795	0.291978
CTNS	0.347467	1.27232	0.00901441	0.0656924	-0.269367	-1.20528	0.0304053	0.0687401	-0.412867	-1.33133	0.0313986	0.0918511	-0.350833	-1.2753	0.0188614	0.0475779
CTNNA1P1	0.0166833	1.01163	0.93812	0.953081	0.204133	1.15199	0.0975979	0.166271	0.0316	1.02215	0.808489	0.87493	-0.6109	-1.52721	0.00102002	0.00711104
CTNNB1	0.3139	1.24306	0.122977	0.205776	-0.045	-1.03168	0.540712	0.631244	0.094	1.06733	0.190089	0.320174	0.126333	1.09152	0.0465568	0.0926759
CTNND1	1.66152	3.16349	0.0269903	0.0918532	-0.123333	-1.08925	0.654601	0.730774	0.271867	1.20737	0.0401896	0.108102	0.153267	1.11208	0.0705661	0.127628
CTNND2	-0.0972667	-1.06974	0.0495015	0.118024	-3.08421	-8.48088	0.000159674	0.00215173	-1.31103	-2.48119	1.2176e-05	0.00215284	NA		NA	NA
CTPS1	0.0546667	1.03862	0.275445	0.36972	-0.594867	-1.51033	1.53046e-05	0.000670179	0.313267	1.24252	0.00278427	0.0211126	-0.3002	-1.23132	0.00980892	0.0300421
CTRL	-0.778967	-1.7159	0.170663	0.260312	-1.36627	-2.57803	0.00898053	0.0280812	0.340667	1.26634	0.327113	0.473096	0.2646	1.2013	0.204917	0.293249
CTSB	-0.340433	-1.26614	0.0536488	0.122613	0.516333	1.43032	0.00104902	0.00646036	0.4767	1.39156	0.00167634	0.0162007	-0.167133	-1.12283	0.0435079	0.0880229
CTSD	1.0425	2.05979	4.1181e-05	0.0291027	0.879667	1.83995	5.8618e-05	0.00124153	-0.233667	-1.17582	0.00370798	0.0246277	0.147	1.10726	0.0356641	0.0759302
CTSE	-0.800033	-1.74114	0.0131603	0.0734968	-0.98453	-1.97867	0.0624639	0.118419	-1.03319	-2.04654	0.00480986	0.0283798	1.55157	2.93135	0.00164796	0.00946428
CTSH	-0.14725	-1.10746	0.391683	0.486238	0.729867	1.65849	0.0251253	0.0596132	-0.116633	-1.0842	0.0711387	0.160269	0.529933	1.44386	0.00295335	0.0136023
CTSK	-0.528267	-1.4422	0.0498063	0.118343	-0.0372333	-1.02614	0.814347	0.860904	-0.209267	-1.1561	0.360425	0.507599	-0.8361	-1.78522	0.000870568	0.00649395
CTSL	-0.1882	-1.13934	0.0774649	0.151713	-0.133167	-1.0967	0.337179	0.439494	-0.415367	-1.33364	0.00339591	0.0235359	0.329467	1.25655	0.00117142	0.00770676
CTSV	0.418617	1.33665	0.0497319	0.118286	-0.3814	-1.30261	0.018147	0.0470666	0.403333	1.32256	0.000205374	0.00596082	1.70727	3.26542	1.45838e-05	0.00108482
CTSLP2	0.516313	1.4303	0.619993	0.693569	-2.981	-7.89532	3.50934e-05	0.00096837	-0.596867	-1.51243	0.0678856	0.15509	1.09633	2.13811	0.00501735	0.0191702
CTSO	2.38652	5.22893	0.00358475	0.0511485	0.904733	1.8722	0.0146553	0.0403494	0.7392	1.66925	0.0262764	0.0814542	0.190367	1.14105	0.18874	0.274652
CTSS	0.147183	1.10741	0.351535	0.446017	-1.5136	-2.85522	9.98437e-05	0.00164937	-0.0253333	-1.01771	0.850229	0.903064	1.37507	2.5938	0.00114074	0.00757535
CTSZ	-1.90583	-3.74725	0.000150746	0.0291027	-0.369667	-1.29205	0.0200387	0.0505465	NA		NA	NA	0.042	1.02954	0.342117	0.438184
CUX1	0.11305	1.08151	0.107557	0.187473	0.138467	1.10073	0.182119	0.271021	-0.0836	-1.05966	0.130714	0.24523	-0.1991	-1.14798	0.00164136	0.00943879
CYB5A	-0.841033	-1.79133	0.00362347	0.0511675	1.35973	2.56638	0.00240399	0.0111955	-0.594233	-1.50967	0.000123985	0.00481269	0.752033	1.68416	0.000569254	0.00517519
CYB5AP3	-2.19287	-4.57213	0.0157441	0.077864	-2.7263	-6.61756	0.0254737	0.0602394	-1.92577	-3.79939	0.0424828	0.112042	1.39183	2.62412	0.0626262	0.116421
CYB561	-0.603733	-1.51964	0.0580638	0.12806	-0.642433	-1.56096	0.00160977	0.00858102	-0.121433	-1.08782	0.124883	0.237144	-0.6266	-1.54392	0.0024651	0.0121521
CYBA	-0.047	-1.03311	0.805281	0.847621	0.0393333	1.02764	0.78632	0.839272	-0.344	-1.26927	0.00409211	0.0260758	-0.072	-1.05117	0.0828955	0.144596
CYBB	-1.64207	-3.12113	0.0744172	0.14785	-0.569133	-1.48363	0.689334	0.75996	-1.0632	-2.08956	0.0154461	0.057792	-1.47111	-2.77236	0.140341	0.217691
CYC1	-0.108333	-1.07798	0.216056	0.310571	-0.273333	-1.2086	0.072435	0.132557	-0.219	-1.16393	0.0125361	0.0505885	-0.345233	-1.27036	0.00103462	0.00717577
CYLD	0.183	1.13524	0.456322	0.549226	1.3017	2.46519	0.000213321	0.00250636	0.544067	1.45808	0.00598191	0.0324247	-0.126167	-1.09139	0.227955	0.31889
CYP1A1	2.594	6.0377	0.00642065	0.0607421	2.92749	7.60784	0.000166172	0.00219916	0.6152	1.53177	0.0193343	0.0669465	-0.1155	-1.08335	0.432434	0.524867
CYP1B1	0.953767	1.93692	0.0117498	0.070887	-1.40187	-2.64243	0.0178634	0.0465619	1.04417	2.06217	0.000374817	0.00781483	0.751233	1.68323	0.000338163	0.00393532
CYP2B6	1.6486	3.13529	0.000718077	0.0367433	-0.274284	-1.20939	0.323623	0.425869	0.0843243	1.06019	0.756492	0.839033	-2.58804	-6.01281	0.00191955	0.0103941
CYP2C19	-0.51425	-1.42825	0.00798793	0.0642081	-1.84057	-3.58151	0.00975117	0.0298672	-1.12233	-2.17699	0.059744	0.141684	-0.553577	-1.46772	0.0285583	0.0643288
CYP2C8	-0.713983	-1.64033	0.179116	0.26988	0.419247	1.33723	0.61566	0.697077	-2.551	-5.86041	0.011842	0.0487978	0.3031	1.23379	0.00815222	0.0263867
CYP2C9	-1.08795	-2.12572	0.00292183	0.047967	-0.206157	-1.15361	0.213247	0.30648	-0.877323	-1.83696	0.000212052	0.00604877	-0.730622	-1.65935	0.0380162	0.0796359
CYP2C18	-0.8745	-1.83337	0.000900742	0.0386283	-0.217767	-1.16293	0.17693	0.264697	-0.0231433	-1.01617	0.89625	0.935252	-3.07328	-8.41687	0.000343134	0.00396903
CYP2D7	-0.574767	-1.48944	0.0863549	0.162234	-0.2666	-1.20297	0.402573	0.503199	-0.524233	-1.43817	0.0835272	0.179069	-0.168467	-1.12386	0.311478	0.406836
CYP2D6	-0.599133	-1.51481	0.134327	0.219627	-0.231967	-1.17443	0.396281	0.497133	-0.0236	-1.01649	0.876415	0.921503	0.5076	1.42168	0.0692951	0.125812
CYP2E1	-3.77417	-13.6816	0.00110813	0.0397931	0.866133	1.82277	0.0934897	0.160976	-2.07673	-4.21851	4.81949e-05	0.0033183	-0.4603	-1.37583	0.198377	0.285758
CYP2J2	-1.68677	-3.21934	0.00211144	0.0442036	-0.555	-1.46917	0.00171304	0.00891722	0.5889	1.5041	0.0021847	0.0186403	-1.4582	-2.74765	0.0150702	0.0405834
CYP3A5	0.243	1.18345	0.244122	0.339835	-0.21071	-1.15726	0.0560365	0.109321	0.0222767	1.01556	0.839735	0.896459	-0.886367	-1.84851	0.00868095	0.0275366
CYP4B1	-0.382573	-1.30367	0.105976	0.185781	-1.13167	-2.19112	0.000422039	0.00368862	0.0121433	1.00845	0.980305	0.988566	0.24965	1.18892	0.0718116	0.129269
CYP11A1	-0.4721	-1.38713	0.219267	0.314103	1.86223	3.6357	0.00777677	0.0253538	0.674251	1.59577	0.216178	0.351598	0.159867	1.11718	0.539854	0.626085
CYP17A1	-0.61085	-1.52716	0.260762	0.355121	0.362667	1.2858	0.329591	0.431944	-1.16443	-2.24145	0.0234868	0.0760782	0.316967	1.24571	0.435699	0.528136
CYP19A1	-0.168833	-1.12415	0.779776	0.827414	0.169767	1.12488	0.770554	0.826357	-0.816012	-1.76053	0.370115	0.515999	0.319633	1.24801	0.578209	0.660148
CYP21A1P	0.380193	1.30152	0.587538	0.666244	-0.1071	-1.07706	0.691847	0.761993	-0.211923	-1.15823	0.673616	0.776435	-0.104371	-1.07503	0.788036	0.836902
CYP24A1	-0.709972	-1.63577	0.304214	0.398398	4.08155	16.9305	8.23594e-06	0.00054769	0.289593	1.2223	0.00841176	0.0397298	-2.34233	-5.07122	0.000137732	0.00251723
CYP26A1	0.611752	1.52811	0.654786	0.72245	-0.6163	-1.53294	0.0310702	0.0698925	1.11657	2.1683	0.0276044	0.0843494	-0.3427	-1.26813	0.611252	0.688838
CYP27A1	-1.06315	-2.08949	0.0724748	0.145676	-0.83584	-1.7849	0.234717	0.330701	-0.100103	-1.07185	0.688498	0.788034	-0.796667	-1.73708	0.00108071	0.00733271
CYP27B1	-0.59905	-1.51472	0.00871814	0.0652993	0.981633	1.9747	0.0233914	0.056571	0.0727333	1.05171	0.87298	0.919122	-1.28227	-2.43221	0.0220093	0.0531271
CYP51A1	0.70695	1.63235	0.0786862	0.153264	-0.0981	-1.07036	0.402141	0.502864	0.0553667	1.03912	0.573216	0.695679	-0.343033	-1.26842	0.0408895	0.083941
DAB1	0.423	1.34071	0.0350892	0.101094	-3.09042	-8.51742	0.000909203	0.00590622	-0.0132633	-1.00924	0.950672	0.969472	0.0318035	1.02229	0.642246	0.716806
DACH1	-0.441447	-1.35797	0.0465996	0.114593	-7.2474	-151.944	2.86103e-05	0.000883591	0.571867	1.48645	0.0034121	0.0235634	-0.073825	-1.0525	0.148545	0.227379
DAD1	-0.195667	-1.14525	0.0087385	0.0652993	-0.173	-1.1274	0.236706	0.332956	-0.128667	-1.09328	0.0576176	0.138008	-0.3191	-1.24755	0.0199686	0.0495763
DAG1	0.942183	1.92143	0.184216	0.275512	-0.117633	-1.08495	0.710476	0.777266	0.2232	1.16732	0.267257	0.409207	0.563167	1.47751	0.0316975	0.0695915
DGKA	-1.0404	-2.0568	0.00247216	0.045868	-0.371367	-1.29358	0.0205551	0.0515394	0.614967	1.53152	0.000372685	0.00779408	-0.3981	-1.31777	0.00509577	0.0193682
DGKB	0.133133	1.09667	0.861566	0.893325	-0.791367	-1.73071	0.487057	0.582092	3.52053	11.4759	0.00129823	0.0143381	0.579853	1.4947	0.551588	0.6366
DGKG	0.464333	1.37968	0.000913777	0.0386283	-0.463533	-1.37891	0.0451159	0.0926415	0.953833	1.93701	0.0219298	0.0725842	-0.790733	-1.72995	0.00787137	0.0257334
DGKQ	0.0545333	1.03852	0.631949	0.703503	0.0844	1.06025	0.111657	0.184869	-0.154933	-1.11337	0.260927	0.401954	0.5359	1.44985	0.00399724	0.0165735
DAP	0.291467	1.22388	0.105251	0.184895	0.102667	1.07376	0.182091	0.271017	-0.0248	-1.01734	0.70675	0.801631	0.0436667	1.03073	0.648322	0.72169
DAPK1	0.994033	1.99175	0.0436355	0.1109	1.64533	3.1282	0.000858024	0.0056624	0.339	1.26488	0.0751407	0.1666	1.27517	2.42027	0.000195151	0.00293528
DAPK3	-0.317533	-1.2462	0.0907794	0.167529	0.4222	1.33997	0.0189631	0.0486528	-0.489767	-1.40422	0.00097753	0.0122736	-0.0202333	-1.01412	0.806952	0.851625
DARS	0.357783	1.28146	0.217926	0.312533	-0.380733	-1.302	0.0018916	0.00951486	-0.1997	-1.14846	0.0306396	0.0903253	-0.298067	-1.2295	0.00476129	0.0185465
DAXX	-0.41475	-1.33307	0.110997	0.19148	0.143633	1.10468	0.404204	0.504766	0.1104	1.07953	0.0888289	0.187234	0.0744333	1.05295	0.321109	0.416629
BRINP1	-0.201063	-1.14955	0.378251	0.472842	-0.323567	-1.25142	0.203291	0.295243	0.109267	1.07868	0.603822	0.721263	0.0411517	1.02893	0.314289	0.409608
DBH	2.401	5.28169	0.0197588	0.0833117	1.50427	2.8368	0.000212547	0.00250329	-0.683306	-1.60582	0.373875	0.517558	3.15893	8.93167	0.0355789	0.0757939
DBI	-1.1452	-2.21177	0.0097444	0.0673858	0.2811	1.21512	0.321903	0.424178	-0.121733	-1.08804	0.292059	0.436431	-0.103433	-1.07433	0.333258	0.429209
DBIP1	-0.863383	-1.8193	0.011475	0.0703477	-1.0863	-2.12329	0.162493	0.24756	-0.158367	-1.11602	0.857184	0.908126	1.17873	2.26378	0.1365	0.213124
DBN1	0.494667	1.409	0.00123304	0.0402596	NA		NA	NA	-0.0105667	-1.00735	0.802679	0.871158	-0.3515	-1.27589	0.00413847	0.0169039
DBP	-1.09713	-2.13929	0.0239275	0.0888007	-0.1285	-1.09316	0.442391	0.539154	-0.3176	-1.24626	0.0173427	0.0623303	0.1932	1.1433	0.319043	0.414606
DBT	0.77075	1.70616	0.0114115	0.0702613	-0.290367	-1.22295	0.233475	0.329335	-0.0209667	-1.01464	0.854685	0.906254	-0.0955	-1.06844	0.145012	0.223302
DCC	0.27905	1.2134	0.63873	0.709064	-0.640833	-1.55923	0.429118	0.52751	-0.1413	-1.1029	0.710411	0.804255	3.9554	15.5129	0.00395737	0.0164693
ECI1	-1.0252	-2.03524	0.0359585	0.10218	-0.6742	-1.59571	0.0475054	0.0962469	-0.0940333	-1.06735	0.508493	0.639599	0.669433	1.59045	3.91315e-05	0.00153692
DCK	1.14008	2.20394	0.0238027	0.0886543	-0.556633	-1.47083	0.00996151	0.0302952	0.333433	1.26001	0.00951615	0.0428116	-0.2162	-1.16167	0.0150235	0.040489
DCN	-0.635333	-1.5533	0.0306108	0.0960839	-2.52381	-5.751	0.00436422	0.016832	4.22073	18.6452	4.21878e-06	0.00153039	NA		NA	NA
DCTD	-0.1155	-1.08335	0.109528	0.189792	0.5788	1.49361	0.000411133	0.00364278	0.0839667	1.05993	0.270221	0.412673	-0.1029	-1.07393	0.185263	0.270873
ACE	0.00085	1.00059	0.992158	0.994048	0.3729	1.29495	0.330133	0.432448	-0.14076	-1.10249	0.615407	0.730942	0.906367	1.87432	0.000652345	0.00552827
DCTN1	-0.133283	-1.09679	0.174175	0.264004	-0.0360667	-1.02531	0.373503	0.475495	0.0830333	1.05924	0.0671155	0.153861	0.0211	1.01473	0.470937	0.561798
DDB1	0.834467	1.7832	0.0441961	0.111696	-0.153867	-1.11255	0.229455	0.324682	0.0462333	1.03257	0.469584	0.60497	0.0900333	1.06439	0.0351159	0.0750242
DDC	0.111383	1.08026	0.578645	0.658626	-1.3881	-2.61733	0.0596223	0.114522	-0.10338	-1.07429	0.62152	0.736263	-0.0843763	-1.06023	0.29956	0.394308
AKR1C1	-1.74567	-3.3535	4.24629e-05	0.0291027	2.49647	5.64302	0.00669688	0.0227216	-1.5018	-2.83196	0.0077977	0.0378526	-1.00193	-2.00268	0.00157358	0.00918587
AKR1C2	-1.8481	-3.60026	6.27585e-05	0.0291027	0.837	1.78633	0.111372	0.184526	-1.69007	-3.22672	0.000484948	0.00874659	-1.005	-2.00694	0.0219703	0.0530793
DDIT3	-0.07935	-1.05654	0.742547	0.796677	0.941767	1.92088	0.033671	0.0742072	0.0829667	1.05919	0.39728	0.537844	-0.842267	-1.79286	0.000876184	0.00651929
DDOST	0.53	1.44393	0.0213051	0.0852528	NA		NA	NA	-0.137667	-1.10012	0.036092	0.100409	NA		NA	NA
DDT	-0.555117	-1.46929	0.0761581	0.15002	0.0561	1.03965	0.697331	0.766252	-0.183067	-1.13529	0.013655	0.0532775	0.988167	1.98366	1.82286e-05	0.00118386
DDX1	0.0525	1.03706	0.663277	0.729616	-0.0111667	-1.00777	0.838081	0.879913	0.254333	1.19278	0.0114238	0.0478449	-0.1569	-1.11489	0.0248672	0.0580399
DDX3X	1.77248	3.41642	0.0332184	0.0990105	-0.0223667	-1.01562	0.94347	0.95865	0.3017	1.2326	0.0762057	0.16831	-0.2439	-1.18419	0.0449481	0.0901638
DDX5	0.2266	1.17007	0.105787	0.185565	0.208733	1.15567	0.000870696	0.00571733	-0.126333	-1.09152	0.325738	0.47195	-0.0617667	-1.04374	0.205642	0.294029
DDX6	0.829733	1.77736	0.001806	0.042683	-0.754367	-1.68689	0.0832505	0.14746	0.429567	1.34683	0.000990177	0.0123301	0.00913333	1.00635	0.89824	0.923237
DMXL1	0.909867	1.87887	0.0131128	0.0733367	0.241333	1.18208	0.408928	0.509417	0.329767	1.25681	0.0436036	0.113768	-0.166567	-1.12238	0.296689	0.391207
DHX8	0.132983	1.09656	0.438447	0.532433	-0.00796667	-1.00554	0.872521	0.905992	-0.0320333	-1.02245	0.52082	0.649806	-0.0578	-1.04088	0.273547	0.36726
DHX9P1	0.564483	1.47886	0.120307	0.202533	-0.322333	-1.25035	0.0877315	0.15328	0.392667	1.31282	0.00433368	0.0268481	0.428	1.34537	0.000309411	0.00378884
DDX10	-0.1971	-1.14639	0.0314314	0.0972246	-0.629733	-1.54728	6.69212e-05	0.00132807	-0.0947333	-1.06787	0.0887118	0.187099	-0.200467	-1.14907	0.0475128	0.0941563
DDX11	-0.0287667	-1.02014	0.420579	0.514778	-0.0694333	-1.0493	0.0562378	0.109644	0.312167	1.24157	0.00126912	0.0141535	0.539967	1.45394	0.000128699	0.00242519
DHX15	0.774533	1.71064	0.0305121	0.0960794	0.0633333	1.04488	0.597761	0.68153	0.222633	1.16686	0.0507814	0.126157	-0.158867	-1.11641	0.0407679	0.0837319
DECR1	-0.258467	-1.19621	0.0231895	0.0877059	0.478033	1.39284	0.0397665	0.0840676	-0.4886	-1.40308	0.000605607	0.0097755	-0.1348	-1.09794	0.143113	0.22112
DEFB1	-0.576767	-1.4915	0.495166	0.586933	-0.854	-1.80751	0.334387	0.436856	-0.12997	-1.09427	0.908218	0.942136	-4.32017	-19.9756	2.0808e-05	0.00122741
DEFB4A	-1.64912	-3.13643	0.244297	0.339835	NA		NA	NA	-1.48459	-2.79837	0.118435	0.228275	-3.62073	-12.3013	0.00493835	0.018961
DES	-1.96857	-3.91379	0.0903913	0.167062	1.05103	2.07201	0.0112299	0.0330947	0.86327	1.81916	0.0469545	0.11948	0.933933	1.91048	3.77417e-06	0.000773642
CFD	-1.26768	-2.40775	0.0140994	0.0752732	0.154	1.11265	0.412288	0.512427	0.724333	1.65214	0.000764661	0.0108649	-0.334	-1.2605	0.0323974	0.070668
DFFA	-0.0573	-1.04052	0.753003	0.805449	-0.0885	-1.06326	0.411487	0.511687	0.367033	1.2897	0.000426816	0.0083383	0.0243333	1.01701	0.654157	0.726776
DFFB	0.4034	1.32262	0.0941916	0.171617	-1.3593	-2.56561	0.00068559	0.00496132	-0.503167	-1.41732	0.00029769	0.00706484	0.155433	1.11376	0.408973	0.502945
TIMM8A	-0.620967	-1.53791	0.0600125	0.130683	0.6582	1.57811	0.0337448	0.0743392	-0.121633	-1.08797	0.167662	0.292198	-0.263233	-1.20017	0.0101436	0.0307289
GSDME	0.191417	1.14188	0.0530882	0.121957	2.23013	4.69177	1.28448e-05	0.000630839	-0.2091	-1.15597	0.0399045	0.107564	-0.193	-1.14314	0.180022	0.264814
COCH	0.674333	1.59586	0.0344017	0.100441	0.466367	1.38163	0.00125045	0.00725829	-1.20523	-2.30575	0.000206202	0.00597005	0.631367	1.54903	0.00816879	0.026409
DGUOK	-0.71765	-1.6445	0.0271941	0.0921211	-0.6246	-1.54178	0.0363165	0.0786271	-0.2869	-1.22002	0.0039226	0.0255017	-0.298333	-1.22972	0.0684765	0.124763
DHCR7	0.544767	1.45878	0.10959	0.189854	-1.298	-2.45888	2.96132e-05	0.000896897	0.226833	1.17026	0.00320723	0.0227656	-0.0143	-1.00996	0.800501	0.846955
DHCR24	1.14017	2.20406	0.0485981	0.116898	0.442667	1.35911	0.0721987	0.13226	0.400333	1.31981	0.000409571	0.00824355	-0.0553333	-1.0391	0.528812	0.616072
DHFR	-0.0686	-1.0487	0.542602	0.631014	0.0511667	1.0361	0.575193	0.66172	0.1985	1.1475	0.100791	0.204398	0.4218	1.3396	0.0882308	0.151734
DHODH	-0.662	-1.58227	0.0359193	0.102113	0.0377667	1.02652	0.800006	0.850027	-0.0210333	-1.01469	0.861924	0.911694	0.241833	1.18249	0.0696484	0.126356
DHPS	-0.587467	-1.50261	0.0500011	0.118582	-0.238567	-1.17982	0.303431	0.40472	-0.239233	-1.18037	0.00263455	0.0204958	-0.145733	-1.10629	0.0281819	0.0636702
CYB5R3	-0.637433	-1.55556	0.0039358	0.0525359	0.1048	1.07535	0.0347273	0.0758637	-0.278867	-1.21324	0.00493727	0.0287969	-0.148467	-1.10839	0.0282145	0.0637166
DIAPH1	0.922483	1.89538	0.0465039	0.11446	-0.307267	-1.23736	0.209152	0.301852	0.294433	1.2264	0.0124056	0.0502532	0.143133	1.1043	0.0130491	0.0366937
DIAPH2	-0.152417	-1.11143	0.187852	0.279461	0.0954	1.06836	0.339227	0.441545	0.2123	1.15853	0.039854	0.107477	0.0266	1.01861	0.747291	0.804438
SEPT1	-0.956517	-1.94062	0.0418672	0.108828	-0.53638	-1.45033	0.202962	0.294926	-0.795133	-1.73524	0.0150189	0.0567195	0.215667	1.16124	0.253034	0.346108
DIO1	-0.167017	-1.12273	0.595954	0.673807	-0.6006	-1.51635	0.243961	0.340521	-0.705133	-1.6303	0.151973	0.272566	0.4501	1.36613	0.387632	0.482145
DIO2	0.41955	1.33751	0.421569	0.515747	0.172133	1.12672	0.756952	0.815815	-2.56377	-5.91249	0.0101473	0.0444529	-4.2201	-18.637	8.77488e-05	0.00205579
DIO3	0.853612	1.80702	0.552651	0.639064	NA		NA	NA	-1.25617	-2.3886	0.381667	0.522546	-0.5292	-1.44313	0.52163	0.609444
DKC1	0.1607	1.11783	0.347637	0.442218	NA		NA	NA	0.0518667	1.03661	0.428004	0.567405	-0.350233	-1.27477	0.0056321	0.0206592
DLAT	0.728533	1.65695	0.00532752	0.0574533	-0.790533	-1.72971	0.00387344	0.0154887	0.0481333	1.03393	0.660934	0.766544	-0.147433	-1.1076	0.0266706	0.0610476
DLD	0.903433	1.87051	0.0280093	0.0931886	-0.351367	-1.27577	0.00259035	0.0118141	-0.326933	-1.25434	0.00837158	0.0395887	-0.0523667	-1.03696	0.50328	0.592103
DLG1	1.03827	2.05376	0.0535191	0.122436	0.0643667	1.04563	0.774947	0.83032	0.338567	1.2645	0.0116301	0.0483146	-0.299967	-1.23112	0.00975912	0.0299328
DLG2	0.427033	1.34447	0.473002	0.564586	-0.2323	-1.17471	0.631151	0.710896	0.0529333	1.03737	0.853881	0.905809	-0.163333	-1.11987	0.537217	0.62364
DLG3	-0.00548333	-1.00381	0.95246	0.96396	0.0280333	1.01962	0.816419	0.862455	0.113567	1.0819	0.075532	0.16724	-0.399333	-1.3189	0.0102166	0.0308925
DLG4	0.708233	1.6338	0.000802949	0.0386283	0.0170333	1.01188	0.694457	0.764152	NA		NA	NA	0.843667	1.79461	0.00066394	0.00558641
DLST	0.297983	1.22942	0.154397	0.242243	-0.1798	-1.13273	0.0265936	0.0622484	-0.00406667	-1.00282	0.916596	0.947718	0.156633	1.11468	0.0538866	0.103674
DLSTP1	0.949	1.93053	0.0515961	0.120179	-0.229	-1.17202	0.136718	0.216134	0.368667	1.29116	0.0124482	0.050352	0.405667	1.3247	0.000594011	0.00526723
DLX1	-0.430983	-1.34815	0.148008	0.235309	-0.6162	-1.53283	0.00439334	0.0168986	0.463067	1.37847	0.109413	0.216719	1.25267	2.38281	0.000389841	0.00421326
DLX2	0.4308	1.34798	0.251488	0.346403	-0.63	-1.54756	0.0389263	0.0827162	0.668033	1.58891	0.0821504	0.177121	1.00863	2.012	0.00194308	0.0104787
DLX3	-1.55427	-2.93684	0.0751665	0.148903	-0.621933	-1.53894	0.359032	0.461102	0.0220333	1.01539	0.951995	0.970448	0.7106	1.63648	0.172042	0.255358
DLX4	0.00256667	1.00178	0.994662	0.996066	0.0215333	1.01504	0.833312	0.875985	0.246	1.18591	0.365396	0.512386	0.607667	1.52379	0.000643465	0.00548044
DLX5	0.143072	1.10425	0.907533	0.928946	1.27397	2.41826	0.00754636	0.0247914	0.350477	1.27498	0.668229	0.772514	3.97393	15.7135	3.69164e-05	0.00150356
DLX6	-0.689517	-1.61274	0.260769	0.355121	0.2222	1.16651	0.058122	0.112356	1.3745	2.59278	0.0016631	0.0161243	1.62747	3.0897	5.77595e-05	0.00174701
DMD	-0.797667	-1.73829	0.00432191	0.0533459	0.558267	1.4725	0.0197504	0.0500195	0.917733	1.88914	5.80212e-05	0.00361602	-0.110314	-1.07946	0.0891437	0.153006
SARDH	1.73125	3.32015	0.00561742	0.0582965	-0.243667	-1.184	0.0189548	0.0486433	-0.0284333	-1.0199	0.862108	0.911749	1.90667	3.74942	0.000398989	0.00425415
DMP1	-0.297723	-1.2292	0.89165	0.916683	-1.41377	-2.66432	0.069333	0.128217	-1.36658	-2.57858	0.292093	0.436451	-0.616967	-1.53365	0.284481	0.378708
DNM1	0.0279667	1.01957	0.875076	0.90377	1.3076	2.47529	1.62858e-06	0.000325914	0.370933	1.29319	0.00223506	0.0188725	0.4538	1.36964	0.00905897	0.0283878
DMPK	0.0241167	1.01686	0.766097	0.81626	-0.283667	-1.21728	0.058731	0.113186	-0.0361333	-1.02536	0.475754	0.610877	-0.0630667	-1.04468	0.504518	0.593237
DMRT1	0.399017	1.31861	0.495903	0.587522	1.72907	3.31513	0.00745973	0.024564	-0.1164	-1.08403	0.802435	0.870938	-0.843467	-1.79436	0.252242	0.345248
DMWD	-0.08315	-1.05933	0.442351	0.536337	-0.590933	-1.50622	0.00391813	0.0156207	0.0945333	1.06772	0.152404	0.273137	-0.0282333	-1.01976	0.79409	0.841815
DNA2	0.870083	1.82777	0.0588023	0.129144	0.113767	1.08205	0.47589	0.571747	-0.0347333	-1.02437	0.719874	0.811328	0.207	1.15429	0.00547804	0.0203131
DNAH5	-0.917187	-1.88843	0.00422839	0.0531453	-0.188833	-1.13984	0.119937	0.195286	-0.196133	-1.14562	0.356274	0.503258	-1.0747	-2.10628	4.04862e-05	0.00155734
DNAH6	1.93564	3.82547	0.274801	0.368996	0.159367	1.1168	0.82246	0.867597	-0.272633	-1.20801	0.730597	0.819671	0.0854433	1.06101	0.910325	0.932679
DNASE1	-0.554333	-1.46849	0.169694	0.259246	0.2041	1.15197	0.0839949	0.148414	0.0704333	1.05003	0.598679	0.716981	0.972833	1.96269	0.000707345	0.00579101
DNASE1L1	-0.891467	-1.85506	0.0322713	0.0979782	0.908967	1.8777	0.000604456	0.00457843	-0.356067	-1.27993	0.00099962	0.0123826	0.599833	1.51554	0.00145645	0.00881076
DNASE1L2	-0.254283	-1.19274	0.363961	0.458712	-0.4872	-1.40172	0.242703	0.339199	-0.0700667	-1.04977	0.731607	0.820189	0.3964	1.31622	0.00281236	0.0132105
DNASE2	-0.648583	-1.56763	0.00137133	0.0409258	0.456833	1.37253	0.000681717	0.00494164	NA		NA	NA	1.01407	2.0196	1.57273e-05	0.00110783
DYNC1H1	1.09725	2.13946	0.0381291	0.105197	0.919733	1.89177	0.00969533	0.0297601	-0.011	-1.00765	0.916559	0.947718	0.301667	1.23257	0.0306906	0.067981
DYNC1I1	0.359767	1.28322	0.0270841	0.0919262	1.6029	3.03753	0.000666283	0.00487931	0.0501667	1.03538	0.742242	0.828121	-0.3664	-1.28913	0.0121033	0.0347643
DYNC1I2	-0.0426833	-1.03003	0.63583	0.706739	0.0918333	1.06572	0.190615	0.281163	-0.143233	-1.10438	0.12072	0.231364	0.0131	1.00912	0.841964	0.880525
DYNC1LI2	1.0382	2.05366	0.0277579	0.09286	0.668667	1.5896	0.0336482	0.0741767	0.0952667	1.06826	0.325888	0.472022	0.137667	1.10012	0.0740359	0.13232
DNM2	0.251783	1.19068	0.0331252	0.0988867	-0.0205333	-1.01433	0.678098	0.750566	-0.132567	-1.09624	0.0283957	0.0859127	-0.529733	-1.44366	0.000241435	0.00331225
TRDMT1	0.341267	1.26687	0.165046	0.25389	-0.537333	-1.45129	0.00931514	0.0288662	0.0501333	1.03536	0.772814	0.85102	-1.27893	-2.42659	0.000391937	0.0042208
DNMT3A	0.3838	1.30477	0.0123019	0.0718778	-0.719133	-1.64619	0.00031742	0.00312215	0.429133	1.34642	0.00118961	0.0136752	-0.3628	-1.28592	0.00904509	0.0283535
DNMT3B	0.51685	1.43083	0.0123674	0.0720674	-0.679133	-1.60118	0.00187872	0.00946342	-0.00253333	-1.00176	0.97712	0.986518	0.255367	1.19364	0.050477	0.0986136
DOCK1	0.44285	1.35929	0.139016	0.225038	0.5635	1.47785	0.0122724	0.035345	0.100267	1.07197	0.280436	0.423534	0.279667	1.21391	0.00226373	0.011526
DOCK3	-0.292263	-1.22456	0.371095	0.465908	0.473033	1.38802	0.0390178	0.0828612	-0.393067	-1.31318	0.0695791	0.157667	0.9479	1.92906	0.00103449	0.00717577
DOK1	-1.09532	-2.1366	0.0164946	0.0791595	-0.8227	-1.76871	0.00231055	0.010869	0.0295667	1.02071	0.862019	0.911732	-0.0385	-1.02705	0.275275	0.36909
DXO	-0.621767	-1.53876	0.0831085	0.158331	0.783867	1.72174	0.0206675	0.0517182	-0.331533	-1.25835	0.0104542	0.0452274	-0.0824667	-1.05883	0.511315	0.599636
DPAGT1	0.144	1.10496	0.0525442	0.121373	-0.542433	-1.45643	0.00209531	0.0102086	-0.189267	-1.14018	0.115605	0.225122	0.2385	1.17977	0.00070431	0.00577655
DPEP1	0.38914	1.30961	0.141643	0.228183	-0.240097	-1.18107	0.0518053	0.102799	-0.0983533	-1.07055	0.640332	0.751284	1.09153	2.131	0.0017097	0.00968755
DPH1	-0.102367	-1.07353	0.235737	0.332034	0.857433	1.81181	0.000250254	0.00273821	-0.165433	-1.1215	0.0835207	0.179069	0.0247333	1.01729	0.608226	0.686266
DPH2	0.177417	1.13086	0.175034	0.264944	-0.4377	-1.35444	0.00181208	0.00922539	0.0562667	1.03977	0.265731	0.407578	-0.555667	-1.46985	0.000511786	0.00486479
DPP4	-0.6603	-1.58041	0.00566304	0.0584195	-1.42813	-2.69098	0.000181571	0.00231704	0.00451	1.00313	0.970605	0.98211	-0.755733	-1.68849	0.000200865	0.00299984
DPYD	0.0374833	1.02632	0.613926	0.688332	1.40733	2.65246	0.00109778	0.00664032	-0.4352	-1.3521	0.0474537	0.120389	0.1877	1.13895	0.0193756	0.0485137
DPYSL2	0.922783	1.89577	0.0847118	0.160239	2.80897	7.00782	1.31082e-06	0.000302938	0.1618	1.11868	0.28049	0.423563	0.880833	1.84144	4.58319e-05	0.00161498
DPYSL3	0.648817	1.56788	0.0383676	0.105354	-2.34517	-5.08119	2.43454e-05	0.000824854	-0.637033	-1.55513	0.00558107	0.0309565	-2.64857	-6.27044	6.53252e-05	0.00186154
DR1	0.575917	1.49062	0.016831	0.079782	-0.250667	-1.18976	0.0792307	0.142101	0.433333	1.35035	0.0144953	0.0554223	0.148333	1.10829	0.216968	0.30653
DRD2	-1.58682	-3.00386	0.097482	0.175511	3.06157	8.34883	0.00604049	0.0210317	0.410697	1.32933	0.732688	0.821054	0.254533	1.19295	0.641093	0.71582
DRD4	-0.0347	-1.02434	0.934734	0.950497	-0.284267	-1.21779	0.352048	0.454476	-0.1617	-1.1186	0.585326	0.705854	0.728333	1.65672	0.10498	0.173607
DRG2	-0.724483	-1.65231	0.0103215	0.0683558	1.62553	3.08556	0.000528119	0.00421963	-0.0719	-1.0511	0.437268	0.576083	NA		NA	NA
ARID3A	0.403517	1.32273	0.0489582	0.117379	-0.231033	-1.17368	0.140994	0.221586	0.513067	1.42708	0.0176157	0.0630122	0.1745	1.12857	0.246341	0.339034
DRP2	0.250033	1.18923	0.56165	0.646889	0.641167	1.55959	0.0812858	0.1449	-0.735333	-1.66478	0.0423076	0.111751	-0.377267	-1.29888	0.191015	0.27717
ATN1	0.781117	1.71846	0.057899	0.127928	-0.432	-1.3491	0.0361575	0.0783564	0.146767	1.10709	0.108857	0.215942	0.3416	1.26716	0.0189279	0.0476947
DSC2	0.3109	1.24048	0.0106366	0.0688385	-0.391733	-1.31197	0.0899549	0.156322	0.720267	1.64749	0.0138609	0.0538037	-2.09733	-4.27918	1.33897e-05	0.00106901
DSC3	-1.15015	-2.21937	0.079934	0.15492	-0.173343	-1.12767	0.895911	0.923309	-2.68234	-6.41897	0.0184612	0.0650711	0.6289	1.54639	0.216773	0.306377
RCAN1	0.792767	1.73239	0.0133218	0.0739162	1.19483	2.28918	1.64618e-05	0.000701153	0.1115	1.08035	0.26092	0.401954	0.2294	1.17235	0.124778	0.19893
DSG2	2.17135	4.50445	0.0236945	0.0885492	-0.474633	-1.38957	0.16058	0.245191	0.708367	1.63395	0.000364359	0.00774844	-0.112767	-1.0813	0.262231	0.355188
TSC22D3	-1.01232	-2.01715	0.0118377	0.070906	-1.33113	-2.516	0.000910325	0.00590648	-0.1228	-1.08885	0.260642	0.401771	0.0556667	1.03934	0.536958	0.623432
DSP	1.80718	3.49958	0.0206493	0.0844928	-4.52663	-23.049	0.000255836	0.00277098	-0.3177	-1.24634	0.0619977	0.145261	-1.9358	-3.8259	0.00012356	0.00237326
EPYC	-0.955683	-1.9395	0.0448185	0.112447	NA		NA	NA	0.698433	1.62274	0.189571	0.319544	NA		NA	NA
DSPP	-0.964233	-1.95103	0.202564	0.295702	-1.55103	-2.93027	0.0523263	0.103564	-1.30483	-2.47055	0.0214	0.071403	1.9228	3.79158	0.018479	0.0469201
SLC26A2	0.339767	1.26555	0.244492	0.339926	-0.409767	-1.32847	0.571545	0.658469	1.11563	2.1669	0.00271849	0.0208752	0.201033	1.14952	0.260044	0.352879
DTNA	-0.4752	-1.39011	0.235796	0.332093	-1.42487	-2.6849	9.4684e-06	0.000558531	1.03523	2.04945	8.83814e-06	0.0019512	-0.377133	-1.29876	0.0273406	0.0622462
DTNB	0.0177	1.01234	0.963138	0.971822	0.228633	1.17172	0.34289	0.445285	0.383767	1.30474	0.00601091	0.0325336	-0.0204333	-1.01426	0.914052	0.935776
HBEGF	0.77125	1.70675	0.0113721	0.0701396	0.167633	1.12321	0.0898921	0.156264	0.339067	1.26494	0.0056548	0.0311918	0.2928	1.22502	0.0919791	0.156771
DTX1	-0.123783	-1.08959	0.336834	0.431206	1.09338	2.13373	0.0294747	0.0672071	-0.1696	-1.12475	0.721656	0.812558	0.517007	1.43098	0.37305	0.468275
DTYMK	-0.7438	-1.67458	0.0125587	0.0723969	-0.471233	-1.38629	0.0884769	0.154255	0.1967	1.14607	0.0512027	0.12676	-0.130233	-1.09447	0.186925	0.272647
ECM2	0.4741	1.38905	0.0248588	0.0892582	2.68303	6.42205	4.40559e-05	0.00109186	0.343	1.26839	0.146338	0.265835	0.23346	1.17565	0.460074	0.551668
DUSP1	0.968167	1.95635	0.00620359	0.0599827	1.0455	2.06408	7.91806e-06	0.000537873	-0.327733	-1.25504	0.0014746	0.0151705	1.0472	2.06652	0.000588952	0.00523987
DUSP2	-0.592603	-1.50797	0.0781482	0.152569	-0.9386	-1.91667	0.000914954	0.00592437	-0.570133	-1.48466	0.00120381	0.0137539	1.76377	3.39584	4.92476e-05	0.00164728
DUSP3	0.0918	1.0657	0.525105	0.615293	0.758267	1.69146	0.00137915	0.00775516	-0.289833	-1.2225	0.030125	0.0893214	-0.0999	-1.0717	0.320959	0.416461
DUSP4	0.380817	1.30208	0.0229862	0.0875799	1.38637	2.61419	0.000345701	0.00326851	3.26976	9.64487	0.00271842	0.0208752	-1.45303	-2.73783	3.9773e-06	0.000796848
DUSP5	1.6339	3.10351	0.000708437	0.0367433	-0.342267	-1.26775	0.000489597	0.00402601	-0.275133	-1.21011	0.153682	0.274772	0.0445	1.03133	0.501413	0.590305
DUSP6	1.59097	3.01251	0.00132212	0.0407879	-1.11523	-2.1663	5.78115e-05	0.00123421	0.545033	1.45905	0.00111812	0.0131598	-0.785967	-1.72425	9.65586e-05	0.00216575
DUSP7	-0.154967	-1.1134	0.501242	0.592946	0.2472	1.1869	0.0488989	0.0983074	-0.171333	-1.1261	0.097692	0.199777	0.6066	1.52267	0.000736	0.0059139
DUSP8	-0.0269833	-1.01888	0.923528	0.941517	1.1659	2.24373	0.000415052	0.00365187	-0.2796	-1.21386	0.00541018	0.0303986	0.4722	1.38722	0.025786	0.0595915
DUSP9	1.30172	2.46522	0.000486269	0.0359738	-0.472367	-1.38738	0.18615	0.27585	1.02307	2.03223	0.00568375	0.0312724	2.4715	5.5462	2.97936e-05	0.00136369
DUT	-1.08345	-2.1191	0.00862035	0.0652502	-0.0845667	-1.06037	0.652707	0.729078	0.0849333	1.06064	0.176506	0.303715	0.335267	1.26161	0.00857098	0.0273307
DVL1	0.410517	1.32916	0.0136394	0.0745967	-0.381867	-1.30303	0.00266332	0.0120316	0.0278667	1.0195	0.589065	0.709032	0.2232	1.16732	0.00424592	0.0171917
DVL2	0.354183	1.27826	0.00821742	0.0647009	-0.2536	-1.19218	0.00226484	0.0107247	0.195033	1.14475	0.00724351	0.0362928	0.2282	1.17137	0.00369522	0.0157328
DVL3	0.312217	1.24161	0.0145659	0.0759641	-0.0257333	-1.018	0.788984	0.841486	0.0442667	1.03116	0.455189	0.591966	0.298433	1.22981	0.0092313	0.0287119
DYRK1A	1.3778	2.59872	0.0242573	0.0888701	-0.900967	-1.86732	0.0271695	0.0632508	0.493467	1.40782	0.00463639	0.0277607	0.385267	1.3061	0.0180606	0.0461377
TOR1A	0.571067	1.48562	0.00565191	0.0584195	NA		NA	NA	0.0894	1.06393	0.095761	0.197351	0.3996	1.31914	0.00311753	0.0140269
E2F3	1.47747	2.78459	0.0272084	0.0921243	0.0961	1.06888	0.74928	0.80938	0.310433	1.24008	0.110395	0.218073	-0.252467	-1.19124	0.111941	0.182671
E2F3P1	-0.0625667	-1.04432	0.815799	0.856294	0.439667	1.35629	0.482339	0.577851	0.814033	1.75812	0.0564008	0.135759	-0.402567	-1.32186	0.0716547	0.129081
E2F4	0.241233	1.182	0.0237708	0.0886141	0.2737	1.2089	0.0100048	0.0303921	0.0839	1.05988	0.158993	0.281371	0.416333	1.33453	0.000674769	0.00563094
E2F5	0.359717	1.28317	0.00775643	0.0637196	-4.59583	-24.1815	9.2455e-07	0.000278836	-0.2156	-1.16119	0.0330935	0.0951416	-0.6916	-1.61507	0.000532942	0.00497061
E2F6	0.078	1.05555	0.0637993	0.135371	-0.579667	-1.4945	0.00322417	0.0136732	0.492667	1.40704	0.0113204	0.0475853	-0.3233	-1.25119	0.066876	0.122519
E4F1	-0.464183	-1.37954	0.0299968	0.0955105	-0.294567	-1.22652	0.0806612	0.144058	-0.3357	-1.26199	0.0099332	0.0438866	0.215133	1.16081	0.0889768	0.152782
EBF1	2.23908	4.72097	0.0194334	0.0829591	-0.771867	-1.70748	0.0197831	0.0500732	0.188197	1.13934	0.1572	0.279083	NA		NA	NA
GPR183	-2.23803	-4.71751	0.217013	0.311541	-4.1326	-17.5403	0.000666101	0.00487931	-1.68319	-3.21137	0.112491	0.22063	2.50102	5.66086	0.0134714	0.0374247
ECE1	0.914567	1.885	0.00696917	0.0626403	0.246333	1.18619	0.15994	0.244464	-0.00473333	-1.00329	0.85925	0.909845	0.376333	1.29804	0.00326727	0.0144798
TYMP	-1.90955	-3.75692	0.0108589	0.0690244	-0.725167	-1.65309	0.0862653	0.151268	-1.4355	-2.70476	0.000254641	0.00650224	-1.1679	-2.24684	0.00190156	0.0103414
ECH1	-0.630333	-1.54792	0.0344261	0.100441	0.581233	1.49613	0.00869125	0.0274331	-0.565267	-1.47966	0.000773907	0.0109275	0.212	1.15829	0.0010119	0.00709229
ECHS1	-0.399167	-1.31875	0.0552183	0.124509	0.470333	1.38543	0.0112977	0.0332442	-0.616667	-1.53333	0.000192915	0.00586368	-0.428533	-1.34586	0.00136571	0.00849535
ECM1	-0.291183	-1.22364	0.252889	0.347604	1.69243	3.23201	0.000106943	0.00171533	-0.293767	-1.22584	0.321466	0.46742	1.28163	2.43114	0.000628574	0.00542643
ECT2	1.14323	2.20875	0.0841467	0.159572	-0.3929	-1.31303	0.10703	0.178826	0.289533	1.22224	0.070941	0.159932	-0.1588	-1.11636	0.12659	0.201212
EDA	0.159517	1.11691	0.556615	0.642237	0.55399	1.46814	0.0212662	0.0527603	-0.0155	-1.0108	0.868703	0.916251	0.455633	1.37138	0.120376	0.193194
S1PR1	0.25815	1.19594	0.643129	0.712706	3.28803	9.7678	7.2222e-05	0.00138574	-0.0580333	-1.04105	0.630494	0.743363	-0.3488	-1.2735	0.0598802	0.112498
LPAR1	-0.47815	-1.39296	0.136345	0.222	0.745967	1.6771	0.00314555	0.0134604	-0.00376667	-1.00261	0.986633	0.992647	-1.60589	-3.04383	0.00153028	0.00905002
S1PR3	-0.0320167	-1.02244	0.8991	0.922514	0.853633	1.80705	0.00752802	0.0247387	-0.504567	-1.4187	0.00042489	0.00833782	1.2544	2.38568	0.100646	0.168036
EDN2	-1.34749	-2.5447	0.000996463	0.0389695	-0.169667	-1.1248	0.493063	0.587304	0.456933	1.37262	0.0592374	0.140749	0.873167	1.83168	0.000648404	0.00550309
PHC1	1.0551	2.07786	0.0393334	0.106544	-0.810367	-1.75366	0.00627127	0.0216243	0.378867	1.30032	0.00137412	0.0147012	0.4862	1.40075	0.00534664	0.0200188
PHC2	0.0143167	1.00997	0.912185	0.932529	0.1617	1.1186	0.0299178	0.0680044	-0.117167	-1.0846	0.219031	0.354877	-0.6411	-1.55952	0.0278627	0.0631034
EEF1A1	0.280667	1.21476	0.101912	0.180856	-0.157333	-1.11522	0.0578363	0.111948	-0.139333	-1.1014	0.321236	0.467248	-0.258333	-1.1961	0.0100622	0.0305502
EEF1A2	0.280417	1.21455	0.293024	0.387312	4.26647	19.2457	4.76699e-06	0.000468936	0.818967	1.76414	3.1969e-05	0.00296579	0.106333	1.07649	0.0482124	0.0952221
EEF1B2P1	-1.66042	-3.16108	0.00558774	0.0581899	-1.2609	-2.39645	0.149917	0.232259	0.2992	1.23046	0.66037	0.766267	-0.0394667	-1.02773	0.963342	0.973102
EEF1B2	-0.382667	-1.30375	0.0149359	0.0764785	-0.256933	-1.19494	0.0618115	0.117508	0.230167	1.17297	0.00742861	0.0368027	0.0057	1.00396	0.938735	0.953918
EEF1B2P2	-1.1961	-2.29119	0.0174271	0.0802229	-0.499933	-1.41415	0.066063	0.123618	0.0593	1.04196	0.577821	0.699418	-0.318167	-1.24675	0.292613	0.386986
EEF1D	-0.5918	-1.50713	0.0758438	0.149696	-0.468633	-1.3838	0.0251982	0.0597529	-0.3432	-1.26857	0.00688172	0.035298	-0.5694	-1.48391	0.000173445	0.0027949
EEF1G	0.036	1.02527	0.631853	0.703433	-0.159333	-1.11677	0.211572	0.304482	-0.226333	-1.16986	0.022717	0.0743229	-0.0623333	-1.04415	0.254037	0.347078
EEF2	0.587667	1.50281	0.0544764	0.123687	0.744	1.67481	0.00136903	0.00770984	-0.175333	-1.12923	0.0506502	0.126017	0.251	1.19003	0.00342782	0.0149051
EIF2D	-0.307433	-1.2375	0.00111473	0.0397931	0.1999	1.14862	0.124989	0.201808	-0.0727	-1.05168	0.165586	0.289557	-0.186533	-1.13803	0.00815771	0.0263867
EFNA1	-0.165933	-1.12189	0.556865	0.642489	-0.514733	-1.42873	0.0396926	0.083937	-0.276233	-1.21103	0.00164555	0.0160057	-0.657567	-1.57742	0.00106748	0.00728943
EFNA2	0.294533	1.22649	0.244073	0.339835	1.71033	3.27236	0.00088772	0.00579005	0.570367	1.4849	0.0180103	0.064013	0.146	1.1065	0.515385	0.603442
EFNA3	-0.742133	-1.67265	0.0724098	0.14565	-1.05307	-2.07494	0.000278875	0.00289958	0.474333	1.38928	0.0197239	0.0677554	-0.597467	-1.51306	0.00502676	0.019183
EFNA4	-0.685533	-1.6083	0.0505323	0.119059	-0.656733	-1.57651	0.0360729	0.0782285	-0.337333	-1.26342	0.0185347	0.0651667	0.0031	1.00215	0.95473	0.966656
EFNA5	-1.97837	-3.94047	0.004446	0.0539245	-1.10163	-2.14598	0.000183095	0.0023254	0.203233	1.15128	0.0767566	0.169209	0.5562	1.47039	0.00603337	0.0215527
EFNB1	-0.0504	-1.03555	0.621894	0.694883	-0.6536	-1.57309	0.00162856	0.00863176	0.0628	1.04449	0.173174	0.299808	-0.515433	-1.42942	4.70244e-05	0.00162194
EGF	0.651483	1.57078	0.014952	0.0765053	0.0608667	1.04309	0.695473	0.764799	0.430123	1.34735	0.043629	0.113803	-0.806333	-1.74876	0.000348241	0.00401499
CELSR3	1.09725	2.13946	0.0723587	0.145588	0.477033	1.39188	0.225013	0.319863	0.509767	1.42382	0.00178702	0.0168105	0.2453	1.18534	0.173056	0.256629
CELSR2	0.62655	1.54387	0.0693345	0.142066	-1.56033	-2.94922	0.000946629	0.00605622	0.0059	1.0041	0.941322	0.963693	0.413667	1.33207	0.0136104	0.0376816
MEGF6	0.220433	1.16508	0.0410064	0.107866	0.660567	1.5807	0.00154578	0.00835855	0.119	1.08598	0.0547243	0.132734	0.372	1.29415	0.0144875	0.039445
MEGF8	0.861167	1.81651	0.0179333	0.0809692	-1.10703	-2.15402	0.0088138	0.0277014	0.255433	1.19369	0.0206168	0.0697154	-0.120067	-1.08679	0.344087	0.440071
MEGF9	2.36897	5.16571	0.00823173	0.0647009	0.641067	1.55948	0.101563	0.171647	1.84583	3.59461	0.00332835	0.0232529	0.384133	1.30508	0.0376397	0.0790252
EHHADH	1.29868	2.46004	0.00575677	0.0585982	1.3219	2.49995	0.00084346	0.00561773	0.229467	1.1724	0.120912	0.231534	-0.1833	-1.13548	0.0587563	0.1108
EIF1AX	-0.0683667	-1.04853	0.376333	0.470927	-0.0415667	-1.02923	0.60854	0.691062	0.00916667	1.00637	0.936619	0.960636	0.217967	1.16309	0.100393	0.167732
EIF2S1	0.2647	1.20139	0.101607	0.180542	-0.303133	-1.23382	0.00467561	0.017639	0.221167	1.16568	0.0123835	0.0501871	-0.166867	-1.12262	0.0133082	0.0371194
EIF2B1	NA		NA	NA	0.204467	1.15226	0.0338996	0.0745575	0.0606333	1.04292	0.233701	0.372046	-0.0231333	-1.01616	0.824659	0.866393
EIF2S3	1.17903	2.26425	0.0198716	0.0834378	0.2477	1.18731	0.0605603	0.115711	-0.00533333	-1.0037	0.959354	0.975229	0.308	1.23799	0.0142026	0.0388735
EPHA2	0.277767	1.21232	0.170229	0.259764	-0.524667	-1.4386	0.00506678	0.0186225	0.0458333	1.03228	0.340709	0.487246	0.141133	1.10277	0.0505952	0.0987765
EIF4A1	NA		NA	NA	-0.339	-1.26488	0.000463566	0.00388584	-0.0236667	-1.01654	0.419707	0.559752	-0.216667	-1.16205	0.0100144	0.0304519
EIF4A2	0.69265	1.61625	0.020401	0.0840487	0.1799	1.13281	0.0557152	0.108784	-0.0308333	-1.0216	0.458032	0.594714	0.283	1.21672	0.00599	0.0214519
EIF4B	NA		NA	NA	-0.169967	-1.12503	0.0287625	0.0659695	-0.1089	-1.07841	0.342545	0.489064	NA		NA	NA
EIF4E	-0.0209333	-1.01462	0.835615	0.872306	-1.23907	-2.36046	2.92176e-05	0.000894593	-0.162767	-1.11943	0.307907	0.453022	-1.52757	-2.88299	0.000812655	0.00624172
EIF4EBP1	-0.815333	-1.7597	0.0196468	0.0831007	0.727333	1.65558	0.00559943	0.0199369	0.326	1.25353	0.0111751	0.0472275	0.256333	1.19444	0.00492561	0.018937
EIF4EBP2	0.930983	1.90658	0.0162259	0.0785251	-0.419333	-1.33731	0.0894011	0.155524	0.295333	1.22717	0.0420564	0.111265	0.0216	1.01508	0.780307	0.830991
EIF4G1	0.97815	1.96994	0.0356118	0.101794	-0.222	-1.16635	0.257554	0.356013	0.420667	1.33855	0.00806481	0.0386603	0.116	1.08373	0.0385715	0.0804342
EIF4G2	1.84365	3.58917	0.014414	0.075775	-0.0143333	-1.00998	0.938484	0.954927	0.438	1.35472	0.00723847	0.0362848	-0.101	-1.07252	0.11861	0.191016
EIF5	1.08975	2.12837	0.00378521	0.0517586	0.127467	1.09237	0.349386	0.451858	0.3397	1.26549	0.00947444	0.0426637	0.1083	1.07796	0.240944	0.333285
EIF5A	0.07955	1.05669	0.481773	0.573234	-0.355	-1.27899	0.00976029	0.0298781	0.0344	1.02413	0.61168	0.727944	-0.331033	-1.25791	0.00247564	0.0121786
EIF5AP2	-1.27267	-2.41608	0.218381	0.31306	-1.54767	-2.92344	0.146995	0.228717	-1.5393	-2.90653	0.0340535	0.0969937	-0.20191	-1.15022	0.799536	0.846279
SERPINB1	-0.373783	-1.29575	0.0043085	0.0533459	0.808733	1.75167	0.00732905	0.0242448	0.0695667	1.0494	0.390594	0.531133	-0.575933	-1.49064	0.000319852	0.00385292
ELAVL2	-0.438567	-1.35526	0.0835026	0.158794	0.8181	1.76308	0.114816	0.188988	-0.1859	-1.13753	0.389219	0.529911	-0.0328843	-1.02306	0.337641	0.433812
ELAVL1	0.300333	1.23143	0.0453461	0.112965	-0.1382	-1.10053	0.016243	0.0434168	NA		NA	NA	NA		NA	NA
ELAVL3	-0.682463	-1.60488	0.570503	0.651296	0.844577	1.79574	0.183789	0.272937	-0.5597	-1.47396	0.435608	0.574433	0.537833	1.45179	0.590565	0.671045
ELF1	1.75863	3.38377	0.0275201	0.0924808	-0.3593	-1.2828	0.209908	0.302535	-0.112867	-1.08137	0.609693	0.725986	-0.0782333	-1.05572	0.0245689	0.057565
ELF2	0.2392	1.18034	0.446407	0.540196	0.0501667	1.03538	0.735889	0.798409	0.299867	1.23103	0.0294557	0.0879893	NA		NA	NA
ELF3	-0.553217	-1.46735	0.00179269	0.042683	-3.42663	-10.7527	1.64629e-05	0.000701153	-1.04993	-2.07043	0.000248683	0.00644735	-0.4994	-1.41363	0.000162084	0.00271992
ELF4	0.22455	1.16841	0.0419646	0.108886	0.0961667	1.06893	0.524324	0.616075	-0.100933	-1.07247	0.14765	0.267324	0.0347	1.02434	0.603166	0.682043
ELF5	0.849383	1.80173	0.552171	0.639064	-0.571243	-1.4858	0.610064	0.692425	-0.0319857	-1.02242	0.970618	0.98211	-0.928233	-1.90294	0.206604	0.295087
ELK1	0.721517	1.64891	0.0251099	0.0895688	0.018	1.01255	0.851723	0.890264	0.184133	1.13613	0.0381136	0.104203	0.0832	1.05937	0.240755	0.333067
ELK3	0.15735	1.11524	0.758905	0.810074	0.246467	1.1863	0.288995	0.389812	0.4605	1.37602	0.0104055	0.0451272	0.2664	1.2028	0.0472002	0.0937164
ELK4	0.470517	1.38561	0.00688441	0.0622467	-0.133733	-1.09713	0.70801	0.774964	0.525167	1.4391	0.0145028	0.0554223	0.308133	1.2381	0.140055	0.217351
ELN	-1.65998	-3.16012	0.288895	0.383493	-5.7178	-52.6295	0.000192146	0.00237966	-2.85695	-7.2448	0.009651	0.043189	0.2887	1.22154	0.723967	0.785555
EML1	0.139478	1.10151	0.806119	0.848377	-0.3412	-1.26681	0.0775491	0.139672	0.136967	1.09959	0.0260313	0.0810276	0.557567	1.47178	0.000422007	0.00438891
EMD	NA		NA	NA	1.16267	2.23871	0.00026977	0.00285341	-0.128	-1.09278	0.0351066	0.0987457	-0.464867	-1.38019	0.00748272	0.0248492
MARK2	0.32545	1.25306	0.0722368	0.145443	-0.467033	-1.38226	0.000450744	0.00382841	-0.227733	-1.17099	0.00494777	0.0288085	-0.0317333	-1.02224	0.285919	0.380169
EMP1	-0.0519	-1.03663	0.714875	0.773513	-1.561	-2.95058	0.000623063	0.00466002	0.3824	1.30351	0.0124144	0.0502792	1.57393	2.97715	3.30796e-05	0.00143984
EMP2	-1.28148	-2.43089	8.68016e-05	0.0291027	0.0592333	1.04191	0.173696	0.260793	1.14193	2.20677	1.65973e-05	0.00255056	0.466067	1.38134	0.00424485	0.0171907
EMP3	-1.26295	-2.39986	0.00388191	0.0522525	-0.0894333	-1.06395	0.508041	0.601199	1.38877	2.61855	0.000645258	0.0100335	-0.4775	-1.39233	0.00232595	0.0117136
EMX1	-1.31498	-2.48799	0.0982134	0.17636	-3.72651	-13.2371	0.00147313	0.00809558	1.67853	3.20102	8.99124e-05	0.00418637	-0.342783	-1.2682	0.00666244	0.0229878
CTTN	0.4592	1.37478	0.00679114	0.061775	-0.180667	-1.13341	0.00983827	0.0300352	0.0362667	1.02546	0.270345	0.412773	0.366033	1.2888	0.000113665	0.00229647
EMX2	0.746881	1.67816	0.418422	0.512624	-8.09887	-274.159	5.067e-06	0.000474397	-0.392	-1.31221	0.00234005	0.0192772	0.0909667	1.06508	0.350282	0.446247
EN1	-2.6407	-6.23632	0.00720035	0.0632021	0.416391	1.33459	0.128222	0.205883	-0.767267	-1.70204	0.00334519	0.0233371	0.348367	1.27312	0.464193	0.555634
EN2	-0.146983	-1.10725	0.100658	0.17942	1.0221	2.03087	0.151692	0.234288	1.01147	2.01596	0.0273922	0.0839672	NA		NA	NA
ENDOG	-0.788483	-1.72726	0.0549791	0.124227	0.381	1.30224	0.209388	0.30207	-0.729167	-1.65768	0.00258884	0.0203196	NA		NA	NA
ENG	0.1775	1.13092	0.566886	0.650231	6.18093	72.5515	3.18352e-06	0.000410655	-0.367533	-1.29015	0.00269807	0.0208165	0.320433	1.24871	0.00538379	0.0200835
ENO1	0.391167	1.31145	0.00305003	0.0486857	-0.523667	-1.4376	0.000318248	0.00312331	0.0663333	1.04705	0.277154	0.420321	-0.288	-1.22095	0.00205372	0.0108265
ENO1P1	0.484	1.39862	0.0037586	0.0516892	-0.261	-1.19831	0.0236084	0.0569735	0.127333	1.09227	0.0581074	0.138811	0.002	1.00139	0.961759	0.971872
ENO2	-0.4502	-1.36623	0.0307553	0.0962743	-0.8576	-1.81202	0.000409087	0.00363476	0.0330333	1.02316	0.55181	0.677779	0.0674667	1.04788	0.499162	0.58847
ENO3	-0.335033	-1.26141	0.179842	0.27062	-4.36167	-20.5586	5.48378e-06	0.00048707	0.0140333	1.00977	0.789559	0.86204	1.60537	3.04273	4.81732e-05	0.00163684
ENPEP	-0.323837	-1.25165	0.247812	0.343276	-1.4151	-2.66678	0.000186239	0.00234308	0.5556	1.46978	0.0246143	0.0782239	-1.5195	-2.86692	0.00173628	0.00976261
ENSA	-0.385533	-1.30634	0.0250765	0.0895618	-0.495767	-1.41007	0.0046974	0.0176814	NA		NA	NA	-0.249667	-1.18893	0.00850312	0.0271983
SLC29A1	-0.4812	-1.3959	0.00419	0.0530435	-0.836633	-1.78588	0.000933556	0.00600307	0.2655	1.20205	0.00269607	0.0208165	0.317867	1.24649	0.00034521	0.00398653
EPAS1	1.06123	2.08671	0.0258399	0.0904011	1.24733	2.37402	0.00513115	0.0187786	-0.115333	-1.08323	0.320166	0.466204	-2.54017	-5.81656	8.53087e-05	0.00204992
EPB41	1.1599	2.23442	0.0444037	0.111927	-1.25937	-2.39391	0.000929371	0.00599056	0.479433	1.3942	0.00170312	0.0163431	0.107333	1.07724	0.00967151	0.0297758
EPB41L1	-0.764917	-1.69927	0.000504593	0.0363583	1.23447	2.35294	0.000132435	0.00191302	0.0405333	1.02849	0.328156	0.473954	0.9553	1.93898	9.79015e-05	0.00217112
EPB41L2	1.62212	3.07826	0.00451854	0.0542517	0.581333	1.49623	0.0309448	0.069691	0.781467	1.71888	0.000274614	0.00670527	-0.212267	-1.15851	0.00362655	0.0155276
DMTN	-0.645667	-1.56446	0.00973089	0.067348	-0.0760667	-1.05414	0.685486	0.756614	0.341833	1.26737	0.00505063	0.0291671	0.125133	1.09061	0.0722525	0.129893
STOM	1.43293	2.69995	0.0189393	0.0824315	1.218	2.32624	0.000655604	0.00483538	0.4554	1.37116	0.00419351	0.0264516	0.562633	1.47696	0.00103837	0.00718327
EPHA1	-1.78322	-3.44193	0.000138141	0.0291027	-4.53365	-23.1614	4.24163e-07	0.000228356	-4.57193	-23.7842	4.07153e-05	0.00310316	1.6696	3.18126	0.00269302	0.0128434
EPHA4	0.830067	1.77777	0.0103769	0.0683558	-2.45293	-5.47528	0.00121681	0.00713656	-0.8741	-1.83286	0.0226118	0.0741161	-0.36503	-1.28791	0.142441	0.220242
EPHA5	1.49138	2.81158	0.128609	0.212671	-4.49277	-22.5144	2.63712e-05	0.000849702	2.97137	7.84279	0.0135045	0.0529438	0.253253	1.19189	0.0712735	0.128634
EPHA7	0.765267	1.69968	0.146782	0.233749	-3.37923	-10.4052	0.00109676	0.00663981	-0.952233	-1.93487	0.000245311	0.00638353	0.829583	1.77717	0.0616824	0.11513
EPHA8	0.232983	1.17526	0.259301	0.35376	2.058	4.16409	0.00708276	0.0236641	1.99893	3.99704	0.0194924	0.0672946	0.734033	1.66328	0.0688407	0.125211
EPHB1	-0.318608	-1.24713	0.0458965	0.113795	-2.82943	-7.10795	0.000680667	0.00494164	-0.1568	-1.11481	0.381313	0.522131	0.344533	1.26974	0.244963	0.337679
EPHB2	2.65723	6.30822	0.000556687	0.0367433	-1.32633	-2.50765	8.5745e-05	0.00153774	0.9014	1.86788	0.000448857	0.00842736	-0.150833	-1.11021	0.013282	0.0370717
EPHB3	1.74212	3.34526	0.0031994	0.0495558	-1.92703	-3.80272	1.04367e-05	0.000567209	0.502033	1.41621	0.048727	0.122549	0.2465	1.18633	0.0914029	0.155953
EPHB4	0.685767	1.60856	0.0028233	0.0475885	0.00946667	1.00658	0.868804	0.903443	-0.0447	-1.03147	0.391417	0.531806	0.0353	1.02477	0.383159	0.4777
EPHB6	-1.55455	-2.93742	7.95427e-05	0.0291027	1.23062	2.34667	0.000100191	0.00164937	-1.9862	-3.96192	4.80665e-07	0.00100538	0.216477	1.16189	0.149859	0.228932
EPHX1	-1.04568	-2.06434	0.00259	0.0462986	0.360333	1.28372	0.00334111	0.0139979	0.0897667	1.0642	0.0644238	0.149175	0.220233	1.16492	0.0248601	0.0580296
EPHX2	-0.419167	-1.33715	0.206197	0.299944	0.836033	1.78514	0.0167221	0.044376	-0.5071	-1.42119	0.00133027	0.0144436	1.4615	2.75395	7.92163e-06	0.00096523
STX2	0.9799	1.97233	0.0112855	0.0699195	0.396433	1.31625	0.00444359	0.0170125	0.248633	1.18808	0.00824293	0.0392674	0.0806667	1.05751	0.339256	0.435334
CLN8	NA		NA	NA	0.0515667	1.03639	0.786681	0.839573	-0.0486333	-1.03428	0.775908	0.852831	-0.1095	-1.07885	0.434245	0.526554
EPOR	-0.432967	-1.35001	0.147721	0.234943	2.10617	4.30546	1.05385e-06	0.000284353	-0.542233	-1.45623	0.0344766	0.0977391	-0.0540333	-1.03816	0.62463	0.700939
EPRS	0.777433	1.71408	0.0726674	0.145914	0.0743333	1.05287	0.572477	0.659305	0.162333	1.1191	0.141009	0.259108	0.2044	1.15221	0.00793603	0.025885
EPS8	0.507383	1.42147	0.163268	0.252012	3.50507	11.3535	7.89157e-06	0.000537873	1.05117	2.0722	0.00128003	0.0142036	-2.1547	-4.45276	9.58087e-05	0.00215491
EPS15	1.26822	2.40864	0.0319444	0.097568	0.1195	1.08636	0.49827	0.59209	0.141033	1.10269	0.0324296	0.0939723	-0.0976333	-1.07002	0.237024	0.329098
NR2F6	-0.188533	-1.1396	0.0721243	0.145375	-0.825233	-1.77182	0.0130181	0.0369852	-0.273	-1.20832	0.0613396	0.144304	-0.352667	-1.27692	0.10661	0.175686
ERBB2	0.281267	1.21526	0.00624557	0.0600849	-0.719	-1.64604	0.000153478	0.00210002	0.0514	1.03627	0.156514	0.278242	0.5091	1.42316	4.92648e-05	0.00164728
ERBB3	0.0478	1.03369	0.83531	0.872075	-0.188873	-1.13987	0.139036	0.218974	-0.136267	-1.09906	0.376004	0.517906	-2.08783	-4.25109	0.000640352	0.00546809
ERBB4	-0.2479	-1.18748	0.298587	0.392715	-1.10613	-2.15268	0.0122267	0.0352463	-0.176067	-1.1298	0.26212	0.403405	0.3642	1.28717	0.0459307	0.0916931
ERCC1	-0.811017	-1.75445	0.0615809	0.132848	-0.5415	-1.45549	0.0221457	0.0543565	-0.150133	-1.10967	0.10143	0.205321	0.208967	1.15586	0.0340702	0.0733176
ERCC2	-0.251733	-1.19064	0.00450562	0.0542324	-0.3805	-1.30179	0.000688767	0.00497882	0.0165	1.0115	0.796818	0.867274	0.2588	1.19648	0.00223586	0.0114114
EYA4	-0.23693	-1.17848	0.417291	0.511465	-0.985133	-1.9795	0.0228093	0.0555461	0.363767	1.28678	0.00776531	0.0377472	0.569533	1.48404	7.86683e-05	0.00199603
ERCC3	-0.02635	-1.01843	0.730952	0.786895	-0.122833	-1.08887	0.0252743	0.0599047	0.0578667	1.04093	0.194603	0.325603	-0.1535	-1.11226	0.0192482	0.0482898
ERCC4	1.11358	2.16382	0.0441002	0.111537	-0.2043	-1.15213	0.466917	0.562988	0.1005	1.07214	0.495395	0.627866	0.521333	1.43528	0.000942208	0.00680139
ERCC5	0.191817	1.1422	0.21586	0.310394	-0.8084	-1.75127	0.000386123	0.00350341	-0.489067	-1.40354	0.000503412	0.0088763	-0.0625333	-1.0443	0.139827	0.217087
ERF	0.877683	1.83742	0.0253752	0.0898099	-0.0563	-1.0398	0.269571	0.369145	-0.1635	-1.12	0.3388	0.485073	0.403467	1.32268	0.031232	0.0688615
ERH	0.126667	1.09177	0.168369	0.257673	-0.325	-1.25266	0.00307595	0.0132748	0.137	1.09962	0.00595796	0.0323362	-0.132333	-1.09606	0.120245	0.193048
ERN1	1.56463	2.95802	0.00953979	0.0670845	0.308967	1.23882	0.43896	0.536284	-0.225333	-1.16905	0.378456	0.51936	0.109067	1.07853	0.683196	0.750986
ERV3-1	0.478733	1.39352	0.180666	0.271593	0.088	1.0629	0.846484	0.88685	0.0471667	1.03323	0.717607	0.809504	0.0650333	1.04611	0.770027	0.822878
FBL	-0.487	-1.40153	0.00770039	0.0635865	-0.797967	-1.73865	0.00156464	0.00841377	0.0925333	1.06624	0.084383	0.180461	-0.107667	-1.07748	0.0395896	0.0820499
ESD	0.119433	1.08631	0.0295184	0.0948485	-0.0358333	-1.02515	0.764683	0.821954	0.0918333	1.06572	0.0580281	0.138684	-0.152867	-1.11178	0.115873	0.187676
ESR1	-0.579243	-1.49407	0.00270274	0.0469575	-0.78085	-1.71814	0.0663224	0.123997	-0.0003	-1.00021	0.998236	0.999296	NA		NA	NA
ESR2	-0.105783	-1.07608	0.836143	0.872685	-0.2654	-1.20197	0.590977	0.676137	0.234833	1.17677	0.354615	0.501147	0.987233	1.98238	0.0659459	0.121255
ESRRA	-0.1582	-1.11589	0.0356743	0.101818	-0.6221	-1.53911	0.0080153	0.0259342	-0.418833	-1.33685	0.0024999	0.0199523	-0.2671	-1.20339	0.0297481	0.0663823
ESRRB	NA		NA	NA	-1.40663	-2.65118	0.312185	0.414382	-1.48027	-2.79	0.00717039	0.0360596	-2.06763	-4.19198	0.0338608	0.0729756
ESRRG	1.45757	2.74645	0.131599	0.216232	-4.47926	-22.3045	0.000476271	0.00395139	-1.10897	-2.15691	0.0506933	0.126058	0.257968	1.19579	0.0146697	0.0398236
ETF1	0.624867	1.54207	0.0267749	0.0915836	-0.280033	-1.21422	0.0567934	0.110496	0.241233	1.182	0.0383316	0.10467	-0.299133	-1.23041	0.00712226	0.0240355
ETFA	0.3611	1.2844	0.00120645	0.0402596	0.6696	1.59063	0.00177183	0.00911588	NA		NA	NA	-0.107233	-1.07716	0.0665951	0.122112
ETFB	-0.5115	-1.42553	0.0852369	0.160798	1.85373	3.61434	0.000523558	0.00420043	0.0557667	1.03941	0.272156	0.414582	0.2869	1.22002	0.000738699	0.00592886
ETFDH	-0.320933	-1.24914	0.0257215	0.0901471	1.45627	2.74397	0.000312534	0.00308685	-0.387567	-1.30819	0.00980922	0.0435336	-0.114467	-1.08257	0.167739	0.250354
ETS1	-0.389417	-1.30986	0.302711	0.396948	0.273233	1.20851	0.306479	0.408175	0.3043	1.23482	0.116262	0.225811	0.430367	1.34758	0.00335238	0.0146852
ETS2	0.589083	1.50429	0.0297639	0.0951212	1.4518	2.73549	1.55964e-05	0.000678792	0.422533	1.34028	0.00151167	0.0153883	-0.209767	-1.1565	0.023288	0.0554137
ETV1	0.854683	1.80836	0.00417513	0.0530435	-2.30727	-4.94944	0.000528465	0.00421999	1.09267	2.13268	0.000107593	0.00452444	-0.748533	-1.68008	0.00216388	0.0111892
ETV2	-1.21955	-2.32874	0.149794	0.237338	-0.5387	-1.45266	0.112301	0.185727	-0.750833	-1.68276	0.023841	0.0768037	-0.210367	-1.15698	0.451633	0.543486
ETV3	1.75958	3.386	0.0384749	0.10554	0.189233	1.14016	0.541866	0.632211	0.107867	1.07763	0.298013	0.442809	0.1107	1.07975	0.462708	0.554295
ETV4	NA		NA	NA	-0.5604	-1.47468	0.00499936	0.0184412	0.0935667	1.067	0.282363	0.425512	-2.75307	-6.74149	1.89003e-06	0.000773642
ETV5	0.797633	1.73825	0.0103664	0.0683558	-0.565033	-1.47942	0.0257308	0.0606933	0.555467	1.46964	2.71814e-05	0.00291032	-1.04647	-2.06547	2.14989e-05	0.00124407
ETV6	0.166533	1.12236	0.233003	0.329152	-0.0642667	-1.04555	0.275638	0.375834	0.0862	1.06157	0.548155	0.674227	-0.611	-1.52732	0.0304961	0.0676399
EVC	0.131577	1.09549	0.825952	0.864579	1.80543	3.49534	0.000804848	0.00546681	0.2037	1.15165	0.0771946	0.169839	0.166733	1.12251	0.247404	0.340248
MECOM	1.06552	2.09292	0.0130666	0.0732535	-5.21963	-37.262	6.26869e-06	0.000502786	0.246733	1.18652	0.0499519	0.124727	0.0771333	1.05492	0.134793	0.211003
EVI2B	-1.96488	-3.90381	0.0505854	0.119104	-1.08282	-2.11817	0.53036	0.621599	-4.01209	-16.1346	0.0034147	0.0235703	-0.0208333	-1.01455	0.978885	0.984727
EVPL	-0.556033	-1.47022	0.0807317	0.155715	-1.64186	-3.12068	0.00260893	0.011866	-0.195433	-1.14507	0.0558813	0.134862	-0.75507	-1.68771	0.0014324	0.00873607
EWSR1	-0.3679	-1.29047	0.0228836	0.0874623	-0.463433	-1.37882	0.00282961	0.0125535	-0.0438	-1.03083	0.16672	0.291012	-0.267567	-1.20378	0.00584344	0.0211495
EXT1	0.117333	1.08473	0.038278	0.105284	-0.682433	-1.60484	2.77719e-05	0.000873246	0.3064	1.23662	0.000945175	0.0120243	-0.288733	-1.22157	0.00576533	0.0209762
EXT2	0.562533	1.47686	0.0835428	0.158842	NA		NA	NA	0.2908	1.22332	0.00875995	0.040604	NA		NA	NA
EXTL1	-0.417917	-1.336	0.525986	0.61612	-1.85653	-3.62136	0.0111557	0.0329393	0.9496	1.93134	0.147341	0.266946	1.29733	2.45774	0.0161571	0.0425585
EXTL2	0.78575	1.72399	0.0143764	0.075775	-0.826367	-1.77321	0.000630317	0.00470211	0.200267	1.14891	0.0819911	0.176921	0.0364333	1.02558	0.596169	0.676101
EXTL3	0.6986	1.62293	0.0581571	0.128142	-0.5469	-1.46094	0.0239213	0.0575794	0.259	1.19665	0.0406173	0.108739	-0.1875	-1.13879	0.0574333	0.108835
EYA1	-1.64912	-3.13643	0.244297	0.339835	-2.7995	-6.96199	0.000189546	0.00236386	1.5646	2.95795	0.0127962	0.0511581	-0.234897	-1.17682	0.674636	0.744041
EYA2	-0.767603	-1.70244	0.0696234	0.142428	0.916663	1.88774	0.00893094	0.0279793	-2.43847	-5.42065	2.45944e-07	0.000651568	-0.0721803	-1.0513	0.172999	0.25658
EYA3	0.361083	1.28439	0.00209752	0.0440437	-1.0169	-2.02357	0.00200106	0.00991179	0.1171	1.08455	0.246474	0.386088	0.0155	1.0108	0.876932	0.907264
EZH1	0.450167	1.3662	0.0406689	0.107591	0.316567	1.24536	0.0195761	0.0497607	-0.2457	-1.18567	0.0218805	0.0724699	0.314467	1.24355	0.0137557	0.0379817
EZH2	0.147567	1.1077	0.3316	0.425679	-1.00857	-2.01191	9.32956e-05	0.00159182	0.402867	1.32213	0.00165103	0.016039	0.181033	1.1337	0.0134535	0.0373968
F2	-0.367933	-1.2905	0.0353356	0.101447	-0.455563	-1.37132	0.00343904	0.014263	0.0397	1.0279	0.907207	0.941502	0.569333	1.48384	0.0200544	0.0497368
F2RL1	1.36995	2.58462	0.041952	0.108878	-1.57893	-2.98749	0.0500856	0.100241	0.2365	1.17813	0.0908994	0.190124	-1.1077	-2.15502	2.05852e-05	0.00122741
F3	0.335717	1.262	0.104854	0.184335	-1.52833	-2.88452	0.000145989	0.00203688	0.136233	1.09903	0.481856	0.616062	-1.8985	-3.72825	2.60597e-06	0.000773642
F5	0.299483	1.2307	0.0171659	0.0800659	-0.349383	-1.27402	0.0221727	0.0544041	-0.106033	-1.07626	0.443911	0.582193	-2.707	-6.52962	0.000162142	0.00271992
F7	0.613603	1.53008	0.776899	0.825345	0.618467	1.53524	0.120235	0.195623	-1.0287	-2.04019	0.170131	0.295675	3.42563	10.7453	0.013948	0.038335
F10	-0.65965	-1.5797	0.0682846	0.140779	-0.42245	-1.3402	0.0456605	0.0934306	0.0736733	1.05239	0.865317	0.914033	-0.825573	-1.77224	0.00063638	0.00544831
F12	-1.55163	-2.93149	0.0281913	0.0934788	-0.842067	-1.79262	0.0844768	0.149003	0.382267	1.30339	0.0791009	0.172671	-0.929067	-1.90404	0.00029887	0.00371629
FAAH	-1.17213	-2.25345	0.0150138	0.0766068	-0.4687	-1.38386	0.0636185	0.120193	-0.3237	-1.25154	0.095259	0.196648	-1.20037	-2.29798	0.00262953	0.0126485
FABP4	-2.54456	-5.83429	0.115791	0.197202	-2.49563	-5.63973	0.117422	0.192141	-1.42882	-2.69227	0.151194	0.271619	4.03647	16.4096	0.00620082	0.0219077
FABP3	0.0589333	1.0417	0.801185	0.844106	-1.95497	-3.87707	9.5483e-05	0.00161117	0.447	1.3632	0.00020193	0.00592333	0.952667	1.93545	1.90102e-05	0.00119091
FABP5	-1.20617	-2.30724	0.000228378	0.0302205	-1.99553	-3.98763	0.000384844	0.00349769	-1.68657	-3.2189	6.11015e-05	0.00367145	-0.886033	-1.84809	0.00660615	0.0228605
FABP6	-1.5179	-2.86374	0.0193534	0.0828898	1.24964	2.37782	0.0472908	0.0959119	-1.66573	-3.17275	0.00030126	0.00709266	-0.423767	-1.34143	0.000236494	0.00328262
FANCD2	0.344967	1.27012	0.138535	0.224472	-0.169267	-1.12449	0.0167821	0.0444967	0.206133	1.15359	0.0171719	0.0618423	0.538033	1.45199	0.00052274	0.00491729
FANCE	-0.6525	-1.57189	0.0144317	0.075775	-0.5232	-1.43714	0.0331803	0.0734432	0.235333	1.17718	0.0737113	0.164342	0.480067	1.39481	0.00248786	0.0122302
ACSL1	-0.699933	-1.62443	0.0246791	0.0890915	1.05557	2.07853	5.1784e-05	0.00117463	0.118967	1.08596	0.25366	0.394285	-0.307667	-1.2377	0.114985	0.186706
ACSL3	0.4246	1.3422	0.213769	0.308165	-0.3345	-1.26094	0.0299202	0.0680044	0.1913	1.14179	0.0683333	0.155777	0.0637	1.04514	0.414444	0.507762
ACSL4	1.2364	2.3561	0.0554198	0.124776	1.2385	2.35953	0.00948925	0.0292828	0.0270333	1.01891	0.824257	0.885936	-0.991067	-1.98765	1.21122e-05	0.00105436
FAH	-1.03338	-2.04682	0.0102576	0.0683236	-0.723233	-1.65088	0.0152293	0.0415316	-0.226	-1.16959	0.0691547	0.157142	-0.436267	-1.3531	0.00229644	0.0116186
PTK2B	-1.0741	-2.10541	0.0050845	0.0562882	0.1715	1.12623	0.238516	0.334751	-1.34257	-2.53602	0.00121323	0.0138168	-0.1952	-1.14488	0.0660966	0.121479
BPTF	0.448433	1.36456	0.0971303	0.175058	0.246033	1.18594	0.339503	0.441743	0.319967	1.2483	0.0125745	0.0506932	-0.196967	-1.14629	0.0533622	0.102864
FANCB	0.0894667	1.06398	0.5069	0.59826	0.218767	1.16374	0.249697	0.347012	0.5283	1.44223	0.0246733	0.0783515	0.168667	1.12402	0.400246	0.494878
FANCF	0.5869	1.50202	0.0210847	0.0849832	-0.350333	-1.27486	0.0740036	0.13476	0.0453333	1.03192	0.726273	0.816152	-0.0664	-1.0471	0.652591	0.725492
FANCG	-0.339783	-1.26557	0.0720176	0.145213	0.215967	1.16148	0.165745	0.251353	-0.0973667	-1.06982	0.163788	0.287457	0.358267	1.28188	0.00119878	0.007831
FBLN1	0.666667	1.5874	0.028918	0.0942908	1.3517	2.55213	4.36238e-06	0.000451264	0.0546333	1.0386	0.323475	0.469571	0.5159	1.42989	0.000500492	0.00480204
FARSA	-0.347417	-1.27228	0.0653577	0.137144	0.282033	1.21591	0.0403815	0.0849819	-0.265667	-1.20219	0.0020582	0.0181378	-0.0409333	-1.02878	0.225588	0.316393
FASN	0.6684	1.58931	0.130139	0.214604	-0.458233	-1.37386	0.0809847	0.144463	0.463333	1.37872	0.00274798	0.0209652	-0.1584	-1.11605	0.251916	0.344935
FAT1	1.01465	2.02041	0.0255726	0.0900513	2.06593	4.18705	0.00243844	0.0113174	0.3332	1.2598	0.100246	0.203605	-0.4974	-1.41167	0.0127374	0.0361455
FAT2	-0.64505	-1.56379	0.0709401	0.143955	-3.94387	-15.3894	0.000430783	0.00372701	0.256033	1.19419	0.290281	0.434632	-1.1516	-2.2216	0.000476097	0.00467731
FAU	-0.414833	-1.33314	0.135128	0.220532	-0.370667	-1.29295	0.0482028	0.0972273	-0.147333	-1.10752	0.0508232	0.126218	-0.098	-1.07029	0.104361	0.172839
FBLN2	-0.793173	-1.73288	0.208674	0.302501	-0.255633	-1.19386	0.00952955	0.029382	-0.142167	-1.10356	0.0720655	0.161676	-0.0877	-1.06267	0.441849	0.534279
FBN1	1.1665	2.24466	0.0133657	0.0740076	2.55007	5.85661	9.06413e-05	0.00156904	0.00756667	1.00526	0.963511	0.977766	0.650933	1.57018	0.00614254	0.0217924
FBN2	-0.473583	-1.38855	0.0652189	0.137029	-2.00457	-4.01268	0.00537551	0.0193683	0.562533	1.47686	0.00417648	0.0263934	4.36732	20.6393	7.02075e-06	0.000930039
EFEMP1	-0.0609833	-1.04318	0.790039	0.83576	6.20447	73.7447	2.38414e-06	0.000364975	1.61413	3.06128	1.77385e-06	0.00134268	0.777533	1.7142	1.06899e-05	0.00103539
FBP1	-1.25615	-2.38857	0.143018	0.229738	0.701817	1.62655	0.489439	0.583961	NA		NA	NA	0.6316	1.54928	0.426199	0.518812
FCER1G	1.38387	2.60967	0.00316214	0.0492712	-0.839233	-1.7891	0.164341	0.249612	-1.61283	-3.05851	0.0993543	0.202259	-0.5919	-1.50723	0.479923	0.570413
FCGR2A	1.38067	2.60389	0.0166847	0.0795481	0.676663	1.59844	0.400365	0.501229	-0.773123	-1.70897	0.51017	0.641199	0.860367	1.8155	0.0482951	0.0953377
FCGRT	-0.5072	-1.42129	0.0114235	0.0702613	-0.7156	-1.64217	0.0273122	0.0634725	-0.166333	-1.1222	0.196297	0.327585	-0.194933	-1.14467	0.14233	0.220119
FKTN	0.872917	1.83136	0.0217414	0.0858181	0.4802	1.39494	0.13344	0.212237	0.340167	1.2659	0.0691427	0.157132	0.0322	1.02257	0.85604	0.890901
FDFT1	-0.342767	-1.26819	0.0085052	0.0652502	-0.504233	-1.41837	0.00406464	0.0160171	0.0160667	1.0112	0.82615	0.887221	0.2023	1.15053	0.0711952	0.128547
FDPS	-0.6947	-1.61855	0.00513509	0.0564988	-0.3717	-1.29388	0.0346433	0.075711	0.159867	1.11718	0.0134174	0.0527486	-0.0667667	-1.04737	0.361735	0.457625
FDPSP5	-1.20025	-2.29779	0.053364	0.122284	-0.629033	-1.54653	0.0744966	0.135496	0.3472	1.27209	0.399345	0.539847	-0.335767	-1.26205	0.0675743	0.123447
FDX1	-0.183467	-1.13561	0.0496703	0.11818	-0.8413	-1.79166	0.00302363	0.0131382	0.138933	1.10109	0.0459832	0.117801	0.0180667	1.0126	0.588517	0.669408
FDXR	-0.646417	-1.56528	0.0543239	0.123459	-0.608467	-1.52464	0.0480968	0.0970959	-0.367533	-1.29015	0.0383033	0.104613	0.986467	1.98133	0.00110982	0.00743816
FECH	0.481467	1.39616	0.00144719	0.0409905	0.325467	1.25307	0.00231279	0.0108724	-0.0662	-1.04696	0.104144	0.209018	0.392167	1.31236	0.000300982	0.00372039
GPC4	0.88065	1.8412	0.000854972	0.0386283	1.54117	2.9103	0.000562378	0.00438976	0.343833	1.26912	0.00169668	0.0163378	0.742033	1.67253	1.87327e-05	0.00119004
FER	0.5921	1.50744	0.0115448	0.0704742	0.2662	1.20264	0.328937	0.43138	0.153233	1.11206	0.369592	0.515745	-0.0486667	-1.03431	0.744122	0.801541
FES	-1.49705	-2.82265	0.0249177	0.08934	-0.792003	-1.73148	0.227263	0.322234	-1.87489	-3.66774	0.00346833	0.0237078	-0.419234	-1.33722	0.551465	0.636492
FGA	-0.0323	-1.02264	0.859407	0.891482	-0.560923	-1.47521	0.0134931	0.0380167	-0.17004	-1.12509	0.438434	0.577097	-0.699087	-1.62348	0.101083	0.168607
FGB	-0.5938	-1.50922	0.016464	0.079123	-0.33787	-1.26389	0.0099903	0.0303608	-0.0985167	-1.07067	0.342705	0.489209	-0.367318	-1.28995	0.180707	0.265619
FGD1	-0.0737167	-1.05242	0.241661	0.337801	0.382933	1.30399	0.00725454	0.0240765	0.243767	1.18408	0.000401505	0.00815866	0.748167	1.67966	0.000111909	0.00227956
FGF1	-0.9533	-1.9363	0.0159515	0.0781236	0.9384	1.9164	0.0107418	0.0321249	0.29942	1.23065	0.279668	0.422774	0.263967	1.20078	0.384275	0.478867
FGF2	-1.78703	-3.45105	0.00749931	0.0635417	1.18367	2.27153	0.00212522	0.0102754	1.39623	2.63213	0.00411798	0.0261699	0.6721	1.59339	0.00915595	0.0285594
FGF7	-0.59195	-1.50728	0.548132	0.635656	2.63262	6.20153	0.0166172	0.0441362	-0.1912	-1.14171	0.492222	0.625316	0.623463	1.54057	0.535873	0.622454
FGF8	1.49325	2.81522	0.0278621	0.0929325	0.519717	1.43367	0.418628	0.518125	0.45732	1.37299	0.623527	0.737969	0.0747833	1.0532	0.894035	0.920296
FGF9	0.541733	1.45572	0.254128	0.348415	0.566433	1.48086	0.012473	0.0357571	-0.574433	-1.48909	0.0289328	0.0870654	-2.54473	-5.835	0.00183137	0.0100958
FGF11	1.09038	2.12931	0.10659	0.186526	-1.81543	-3.51965	2.06626e-05	0.000761529	-0.189733	-1.14055	0.269652	0.412101	-1.03023	-2.04235	0.0216069	0.0525017
FGF12	-0.949833	-1.93165	0.00770764	0.0635956	1.0426	2.05994	0.00112765	0.00676079	0.0670667	1.04758	0.711493	0.805004	-1.26077	-2.39623	0.00305171	0.0138725
FGF13	0.710817	1.63673	0.134554	0.219833	-1.0929	-2.13302	0.000127117	0.00187463	-1.6422	-3.12141	0.00911106	0.0416106	0.13208	1.09587	0.568146	0.650969
FGFR1	-0.343267	-1.26863	0.00183098	0.042683	0.664367	1.58487	0.000571158	0.00443066	1.03307	2.04637	2.75807e-05	0.00291032	-0.098	-1.07029	0.0653259	0.120396
FGFR3	1.41407	2.66487	0.00570804	0.0584699	1.0056	2.00778	8.07602e-05	0.00148058	0.646	1.56482	0.00195951	0.0177363	1.02497	2.03491	0.00161922	0.00935661
GPC5	1.55428	2.93688	0.0121934	0.0716254	-1.91067	-3.75983	0.00286588	0.0126608	0.141167	1.1028	0.518628	0.648009	-0.414193	-1.33255	0.12478	0.19893
FGFR2	0.859617	1.81456	0.0285966	0.0939289	0.258033	1.19585	0.0545004	0.106973	-1.30787	-2.47575	2.63411e-05	0.0028777	0.3271	1.25449	0.0160405	0.0423433
FGFR4	NA		NA	NA	-1.30593	-2.47244	0.000784535	0.00538265	0.426567	1.34403	0.00385494	0.0252433	0.243633	1.18397	0.00282528	0.013251
FGG	-0.6909	-1.61429	0.00236599	0.0453678	-0.34413	-1.26939	0.0156442	0.0423003	-0.0796733	-1.05678	0.45646	0.593102	NA		NA	NA
FGL1	-0.194883	-1.14463	0.271821	0.36607	-0.44468	-1.36101	0.0662106	0.123833	-0.187086	-1.13846	0.180309	0.308556	NA		NA	NA
FH	-0.249633	-1.1889	0.0138261	0.074794	0.176767	1.13035	0.0317541	0.071003	0.077	1.05482	0.0791987	0.172813	-0.135033	-1.09812	0.0913802	0.15595
FHIT	-0.62029	-1.53718	0.0183136	0.0816494	-0.954567	-1.938	0.00875693	0.0275956	-0.209733	-1.15647	0.184512	0.313974	-0.518243	-1.43221	0.0897133	0.153772
FHL1	0.359233	1.28274	0.474	0.565649	4.2083	18.4852	1.11727e-06	0.000284353	0.594933	1.5104	0.00188346	0.0173331	-1.72047	-3.29543	3.64177e-05	0.00150175
FHL2	-0.178417	-1.13164	0.170081	0.259611	-0.297733	-1.22921	0.0665728	0.124359	-0.1282	-1.09293	0.133348	0.248936	-0.383433	-1.30444	0.00190967	0.0103605
FHL3	-0.258883	-1.19655	0.218888	0.313676	-0.225567	-1.16924	0.126388	0.203515	0.0554	1.03915	0.212395	0.347203	-0.440867	-1.35742	0.000600501	0.00530044
VEGFD	-0.644767	-1.56349	0.014009	0.0751467	0.04285	1.03015	0.932749	0.951229	0.632833	1.55061	0.00593341	0.032236	-1.22183	-2.33243	8.21067e-05	0.00201927
FKBP1A	0.297167	1.22873	0.0372089	0.104161	-0.709567	-1.63531	0.000186118	0.00234308	-0.307467	-1.23753	0.000425144	0.00833782	-0.0941333	-1.06742	0.361114	0.457058
FKBP1B	-0.820517	-1.76604	0.0263903	0.0910374	0.620833	1.53776	0.0382987	0.081723	0.522967	1.43691	0.111036	0.218851	-0.501067	-1.41526	0.00865405	0.0274882
FKBP1AP1	0.521367	1.43531	0.00926835	0.0661755	-0.516267	-1.43025	0.00485182	0.0180859	-0.536233	-1.45018	0.0537076	0.130867	0.212767	1.15891	0.452847	0.544627
FKBP2	-0.82005	-1.76547	0.0552512	0.12453	-0.456167	-1.37189	0.0769147	0.138776	-0.314833	-1.24387	0.0010349	0.0125983	NA		NA	NA
FKBP3	NA		NA	NA	-0.0694667	-1.04933	0.507172	0.600336	-0.00573333	-1.00398	0.91524	0.946779	0.0112667	1.00784	0.849757	0.886142
FKBP4	0.0451333	1.03178	0.257268	0.351626	NA		NA	NA	0.145867	1.1064	0.00612628	0.032921	-0.324167	-1.25194	0.00121315	0.00788842
FOXG1	0.691583	1.61506	0.228896	0.324812	-0.233	-1.17528	0.149814	0.232126	0.969946	1.95877	0.354309	0.500883	0.804167	1.74614	0.0238414	0.0563392
FOXF2	0.0616667	1.04367	0.558915	0.644396	4.28213	19.4559	0.000950301	0.00606417	2.35183	5.10473	0.0152195	0.0572427	0.0522	1.03684	0.712077	0.776263
FOXC1	1.07635	2.10869	0.00380973	0.0517884	-0.645333	-1.5641	0.00505899	0.0186067	0.490667	1.40509	0.00692361	0.0354246	0.383667	1.30465	0.0187275	0.0473809
FOXD1	0.681333	1.60362	0.00302526	0.0484779	-0.990333	-1.98664	9.68814e-06	0.000561208	2.18783	4.55621	0.00494157	0.0287969	-3.1453	-8.84768	0.00126588	0.00810721
FOXD4	-1.27495	-2.4199	0.00358659	0.0511485	1.78333	3.44221	0.00165964	0.00874055	-0.0298	-1.02087	0.905976	0.940868	-1.0809	-2.11536	0.0240139	0.0565733
FOXI1	-1.49951	-2.82748	0.230298	0.326008	-4.8453	-28.7462	0.000456133	0.00384534	NA		NA	NA	-0.805833	-1.74816	0.133175	0.209174
FOXL1	-1.03016	-2.04225	0.480037	0.571524	3.98077	15.7881	0.000100212	0.00164937	1.96472	3.90338	0.0317563	0.092591	1.60617	3.04442	0.000114836	0.0023012
FOXE3	0.21135	1.15777	0.705491	0.765501	-0.202433	-1.15064	0.714752	0.780747	0.178013	1.13132	0.876122	0.9213	0.186467	1.13797	0.835174	0.874757
FOXJ1	1.928	3.80527	0.011941	0.0711632	-3.73466	-13.312	0.00023491	0.00264605	0.331	1.25788	0.292581	0.436841	1.2315	2.34811	0.00305186	0.0138725
FOXC2	-1.98568	-3.96048	0.249091	0.344206	3.4077	10.6126	5.52696e-06	0.00048707	3.55105	11.7212	0.00517069	0.0295783	1.01027	2.01428	0.0195484	0.0488467
FOXE1	-0.803233	-1.74501	0.187999	0.279597	1.9397	3.83626	2.1231e-06	0.000352418	-1.13793	-2.20064	0.169717	0.295124	-1.68073	-3.20591	0.00230041	0.0116263
FOXM1	-0.1409	-1.10259	0.190975	0.282909	0.00716667	1.00498	0.879019	0.910748	0.0498333	1.03515	0.295256	0.439782	0.0499	1.03519	0.311246	0.40657
FOXD2	0.756083	1.6889	0.0109761	0.0693683	-0.170167	-1.12519	0.245633	0.342323	1.0492	2.06938	4.84956e-05	0.0033183	0.446433	1.36267	0.0201576	0.049929
FOXS1	0.280668	1.21476	0.891675	0.916683	-4.4711	-22.1787	4.93468e-05	0.00114676	2.0329	4.09227	4.93123e-05	0.0033183	0.8705	1.8283	0.0011697	0.00770368
FOXO1	0.83205	1.78021	0.105638	0.185389	-1.1828	-2.27017	0.0120712	0.0348839	0.3209	1.24911	0.08818	0.186225	-0.128133	-1.09288	0.355547	0.451491
FOXO3	0.514233	1.42823	0.241421	0.337638	-0.481133	-1.39584	0.187343	0.277387	0.205967	1.15346	0.193814	0.324525	-0.1266	-1.09172	0.549356	0.634541
FOXO3B	0.674967	1.59656	0.0427104	0.109753	-0.271667	-1.2072	0.411524	0.511699	0.574667	1.48933	0.00458466	0.0276081	0.226333	1.16986	0.0376304	0.0790228
FLG	-0.530533	-1.44446	0.132211	0.216982	2.43693	5.41489	0.126041	0.203155	-0.1608	-1.11791	0.65335	0.760914	-0.0184	-1.01284	0.934413	0.950617
FLI1	-1.97313	-3.9262	0.0040116	0.0528107	1.0037	2.00514	0.000269896	0.00285341	-0.0414467	-1.02915	0.730007	0.819219	0.582033	1.49696	0.000525438	0.00492876
FLII	-0.3794	-1.3008	0.0265054	0.0911931	1.07987	2.11384	9.15986e-06	0.000553255	-0.281867	-1.21577	0.000506174	0.00889936	0.0959667	1.06878	0.0615878	0.115034
MLANA	1.31942	2.49566	0.331448	0.425586	0.533133	1.44707	0.6029	0.685967	-1.2289	-2.34388	0.103937	0.208772	0.9346	1.91136	0.0651424	0.120121
FLNA	1.22017	2.32974	0.0345821	0.100591	0.82	1.76541	0.0246753	0.058825	0.613667	1.53014	0.00720921	0.0361788	0.666	1.58667	0.00235819	0.0118171
FLNB	1.26677	2.40622	0.0267889	0.0915836	1.21507	2.32152	0.00975477	0.0298689	0.350367	1.27488	0.0210513	0.0706435	0.517967	1.43194	0.00543325	0.0202148
FLNC	2.24363	4.73588	0.00126215	0.0402596	1.02123	2.02965	0.0186041	0.0479616	-2.63687	-6.21979	1.9397e-06	0.00136421	0.998633	1.99811	0.000781997	0.00611011
FLOT2	0.0757833	1.05393	0.478262	0.569637	0.279867	1.21408	0.00328352	0.0138162	0.0681	1.04834	0.277884	0.42097	NA		NA	NA
FLT1	-0.422783	-1.34051	0.253583	0.348151	-1.94207	-3.84256	0.00714636	0.0238097	-0.401878	-1.32123	0.366182	0.513068	1.22497	2.3375	0.0852056	0.147727
FLT3LG	-1.32052	-2.49756	0.0513914	0.119933	0.530567	1.4445	0.0844751	0.149003	-0.102967	-1.07398	0.295714	0.440247	0.473733	1.3887	0.0341578	0.0734517
FLT4	0.348067	1.27285	0.248862	0.344206	0.7723	1.70799	0.0169938	0.0449198	1.83443	3.56631	0.000462631	0.00852675	0.690867	1.61425	0.00568276	0.020797
FMO4	0.4467	1.36292	0.0137482	0.0747246	0.823	1.76908	0.0187943	0.0483518	-0.159167	-1.11664	0.182023	0.310888	0.638567	1.55678	0.000432876	0.0044713
FMO5	0.382533	1.30363	0.175134	0.264985	2.46483	5.52063	6.85245e-05	0.00134431	0.128867	1.09343	0.491913	0.625073	-0.117533	-1.08488	0.647291	0.720883
FMOD	0.390833	1.31115	0.185935	0.277491	-2.00424	-4.01178	0.0137315	0.0385011	-0.335533	-1.26184	0.00563658	0.0311017	0.693367	1.61705	0.0567854	0.107905
FMR1	0.797417	1.73799	0.0054449	0.0579477	0.456333	1.37205	0.0332813	0.0735906	0.390433	1.31079	0.0193674	0.0669865	-0.554267	-1.46842	4.15055e-05	0.00155734
AFF2	1.98047	3.94621	0.000227519	0.0302205	-1.18423	-2.27243	0.104725	0.175826	1.14567	2.21248	0.00297224	0.0218197	1.30257	2.46668	0.0107497	0.032077
FNTA	0.2288	1.17186	0.0148898	0.0764102	-0.0160333	-1.01118	0.668514	0.742666	-0.1032	-1.07415	0.0486709	0.122466	-0.0734333	-1.05222	0.193024	0.279431
FNTB	0.3874	1.30803	0.0638833	0.135508	-0.4782	-1.393	0.00194739	0.0097066	0.0865667	1.06184	0.0877807	0.185634	-0.289067	-1.22185	0.0240151	0.0565733
FOLH1	NA		NA	NA	-5.50632	-45.4536	2.065e-06	0.000348955	-0.7108	-1.63671	0.0251346	0.0792043	0.204283	1.15211	0.587403	0.668597
FOLR1	-0.911333	-1.88078	0.0112852	0.0699195	-0.976433	-1.9676	0.0065472	0.0223134	-1.8639	-3.6399	3.79336e-05	0.00308026	0.409633	1.32835	0.00624134	0.0219964
FOLR3	-0.187383	-1.1387	0.799668	0.842937	0.337767	1.2638	0.482828	0.578253	-2.1449	-4.42262	0.00169772	0.0163404	-1.90213	-3.73765	0.0582072	0.109997
FOS	0.7393	1.66937	0.00229598	0.0452317	-0.447867	-1.36402	0.0497766	0.0997443	0.2036	1.15157	0.164445	0.288202	0.7012	1.62586	0.03923	0.0815193
FOSB	1.77177	3.41472	0.0042223	0.0531322	0.272033	1.20751	0.0582281	0.112439	0.162367	1.11912	0.722798	0.813549	-0.2543	-1.19276	0.436003	0.528414
FPGS	-0.347633	-1.27247	0.0312653	0.0970533	-0.431333	-1.34848	0.0320576	0.0715499	-0.154667	-1.11316	0.183823	0.313003	0.2391	1.18026	0.00532803	0.0199597
FPR1	-1.98568	-3.96048	0.249091	0.344206	1.04012	2.05641	0.143953	0.225064	-1.75585	-3.37725	0.139025	0.256471	-0.898367	-1.86395	0.0489689	0.0963633
FXN	-0.5316	-1.44553	0.113595	0.19456	0.2783	1.21276	0.169677	0.256245	0.226733	1.17018	0.0347909	0.0982592	0.3847	1.30559	0.0161192	0.0425088
FRK	0.49025	1.40469	0.0698995	0.142731	-3.20332	-9.21078	0.000140346	0.00199154	-1.32237	-2.50076	0.014448	0.0552926	-0.4209	-1.33876	0.00688814	0.0235107
MTOR	0.750883	1.68282	0.0325837	0.0982157	-0.135533	-1.0985	0.566326	0.65419	0.139733	1.1017	0.174873	0.301911	0.473333	1.38831	0.00663824	0.0229304
FRG1	-0.994467	-1.99234	0.0330646	0.0987935	0.831933	1.78007	0.0200382	0.0505465	-0.0745667	-1.05304	0.27048	0.412859	-0.336967	-1.2631	0.0154183	0.0412027
FRZB	0.222283	1.16658	0.321611	0.415696	-3.13943	-8.81178	0.000725538	0.00514265	0.410533	1.32918	0.000588285	0.00963532	0.0623967	1.0442	0.822352	0.864251
NR5A2	1.50205	2.83245	0.0299593	0.0954344	0.4893	1.40376	0.556165	0.645168	2.3377	5.05498	0.00493471	0.0287969	0.41096	1.32957	0.422714	0.515782
FTH1	-0.437333	-1.3541	0.00727487	0.0632727	0.831733	1.77982	0.0036499	0.0148584	-0.924933	-1.8986	3.12696e-05	0.00295861	0.324333	1.25209	0.00288814	0.0134191
FTH1P3	-0.681883	-1.60423	0.0238451	0.0886939	0.587333	1.50247	0.0392362	0.0831681	-0.484533	-1.39913	0.228047	0.365323	0.00196667	1.00136	0.99116	0.99378
FTH1P4	-1.2373	-2.35757	0.000771409	0.0379633	0.159767	1.11711	0.74021	0.801888	-1.27583	-2.42139	0.0427257	0.11239	0.710933	1.63686	0.0270912	0.0618176
FTH1P7	0.101333	1.07276	0.0265271	0.0912277	0.914333	1.8847	5.77525e-05	0.00123419	-0.464667	-1.38	0.000964192	0.0121928	0.101333	1.07276	0.0561556	0.10715
FTH1P8	-0.260833	-1.19817	0.147601	0.234786	0.849	1.80125	0.000706562	0.00505656	-0.613	-1.52944	0.00435961	0.026891	0.147667	1.10778	0.0176725	0.0454317
FTH1P10	-0.263833	-1.20066	0.114033	0.195093	0.861	1.8163	0.00046043	0.00386939	-0.518333	-1.4323	3.42906e-05	0.00305791	-0.0296667	-1.02078	0.557561	0.64168
FTH1P11	-0.275167	-1.21013	0.0818582	0.156829	1.018	2.02511	0.000302692	0.00303201	-0.478667	-1.39346	0.00466933	0.0278766	0.16	1.11729	0.00790278	0.0257964
FTH1P12	-0.515767	-1.42975	0.037411	0.104324	0.859367	1.81424	0.00362576	0.0147798	-0.564767	-1.47915	0.00550854	0.0307332	-0.1278	-1.09263	0.277639	0.371485
FTH1P16	NA		NA	NA	-0.105733	-1.07604	0.700875	0.76912	-0.856867	-1.8111	0.0993136	0.202251	0.1454	1.10604	0.226978	0.317838
FTH1P5	-0.434167	-1.35113	0.0317994	0.0974525	0.699667	1.62413	0.00379105	0.0152689	-0.657333	-1.57716	0.053512	0.130616	0.025	1.01748	0.666108	0.736951
FTL	-0.0173333	-1.01209	0.934899	0.950576	0.8253	1.7719	0.0341005	0.0748763	-0.262733	-1.19975	0.079961	0.173886	0.181867	1.13435	0.158719	0.239602
FUCA1	-0.224517	-1.16839	0.0303809	0.0959686	-0.540133	-1.45411	0.00283086	0.0125553	0.019	1.01326	0.785361	0.859005	0.182333	1.13472	0.024758	0.0578541
FUCA2	0.0825	1.05885	0.386981	0.481222	0.4484	1.36453	0.000965817	0.00613135	0.118567	1.08566	0.126402	0.239215	-0.6206	-1.53751	0.000908234	0.00665338
GAST	1.19017	2.2818	0.279831	0.374211	1.29602	2.45551	0.0705932	0.130031	0.775019	1.71121	0.132984	0.248432	-0.525567	-1.4395	0.239692	0.331943
FUS	0.035	1.02456	0.299479	0.393765	-0.691767	-1.61526	4.73111e-05	0.0011219	0.166333	1.1222	0.00380805	0.0250179	0.144667	1.10548	0.0206719	0.0508332
FUT1	-0.837	-1.78633	0.102698	0.181791	-0.533867	-1.4478	0.155876	0.239439	-0.459167	-1.37475	0.0337561	0.0963965	-0.587167	-1.50229	0.0865307	0.149439
FUT2	-0.320733	-1.24897	0.288477	0.382986	-0.251233	-1.19022	0.54067	0.631229	0.221767	1.16616	0.2093	0.343602	-0.557667	-1.47189	0.282219	0.376405
FUT3	-1.58666	-3.00353	0.329457	0.423626	1.31383	2.48601	0.0243787	0.0583125	-1.6804	-3.20517	0.0767048	0.169139	0.6393	1.55757	0.199253	0.286767
FUT4	0.595	1.51047	0.0600855	0.130761	-0.852833	-1.80604	0.00376337	0.0152085	-0.0432	-1.0304	0.687167	0.787105	-0.657333	-1.57716	0.0010341	0.00717577
FUT5	-2.37597	-5.19087	0.252934	0.347621	1.85037	3.60592	0.0463309	0.0943941	-1.07987	-2.11384	0.000889485	0.0116513	0.163167	1.11974	0.795116	0.842539
FUT6	-2.20078	-4.59726	0.251379	0.346299	0.158723	1.1163	0.860566	0.897185	-0.8472	-1.79901	0.333041	0.479093	2.3509	5.10142	0.00574102	0.0209236
FUT8	0.336017	1.26227	0.227762	0.323486	0.932267	1.90827	0.000879324	0.00575282	0.0543667	1.0384	0.545796	0.672261	-0.332067	-1.25882	0.000988365	0.00699888
KDSR	-0.113767	-1.08205	0.335547	0.429827	0.750067	1.68187	0.000931497	0.00599523	-0.422033	-1.33981	0.000735094	0.010715	NA		NA	NA
ACKR1	-6.00374	-64.1662	0.00462171	0.0545683	4.07572	16.8622	4.17479e-05	0.0010617	NA		NA	NA	-2.74494	-6.70363	0.00337416	0.0147352
FYB1	-1.577	-2.98348	0.529403	0.61924	1.1857	2.27474	0.387032	0.488622	-4.21298	-18.5452	0.00317538	0.0226242	1.93083	3.81275	0.00237022	0.0118504
FZD2	-1.27775	-2.42461	0.000336666	0.0326861	0.209	1.15589	0.058519	0.112889	0.482333	1.397	0.0033197	0.0232357	0.620667	1.53759	0.00114057	0.00757535
G6PD	NA		NA	NA	0.959667	1.94486	0.00012988	0.00189321	-0.326467	-1.25394	0.00206747	0.0181583	0.298233	1.22964	0.00321426	0.014321
SLC37A4	-0.353233	-1.27742	0.0352256	0.10129	-2.28573	-4.87612	7.51641e-05	0.0014193	0.0953	1.06829	0.0386459	0.105281	0.334667	1.26109	0.00867095	0.0275172
GAGE1	0.11195	1.08069	0.798987	0.842388	-0.676373	-1.59812	0.355541	0.458046	0.599433	1.51512	0.0177771	0.0634288	-0.00511667	-1.00355	0.984495	0.988825
XRCC6	NA		NA	NA	-0.1351	-1.09817	0.0335894	0.0740823	-0.00753333	-1.00524	0.802889	0.871291	-0.0557	-1.03936	0.447958	0.54019
GAA	0.27715	1.2118	0.00311065	0.0489149	0.8147	1.75893	0.00048149	0.00398537	NA		NA	NA	0.996433	1.99506	0.000119558	0.0023423
GAB1	2.16625	4.48855	7.61617e-05	0.0291027	1.3032	2.46776	0.00328859	0.0138292	0.7156	1.64217	0.000247653	0.00643229	-1.4681	-2.76657	0.000230722	0.00325139
GABBR1	-0.67995	-1.60208	0.128986	0.213103	-0.260593	-1.19797	0.244299	0.340854	0.383833	1.3048	0.00678531	0.0349337	1.2931	2.45054	4.24267e-05	0.00157399
GABPA	1.37775	2.59863	0.00230864	0.0452999	-0.1551	-1.1135	0.554518	0.64385	0.0419333	1.02949	0.734967	0.822575	-0.135267	-1.0983	0.0702488	0.127236
GABPB1	0.13165	1.09555	0.329792	0.423875	-0.0649333	-1.04604	0.241276	0.337609	-0.128867	-1.09343	0.0663276	0.152397	-0.126867	-1.09192	0.069003	0.12541
GABRB3	0.0189467	1.01322	0.959773	0.969123	-0.220273	-1.16495	0.0201291	0.0507148	1.00393	2.00546	8.81675e-05	0.00416174	-0.10995	-1.07919	0.613889	0.691296
GABRD	0.94237	1.92168	0.27678	0.371062	0.0442333	1.03114	0.887179	0.916985	0.508567	1.42264	0.244575	0.383937	2.70207	6.50733	0.00118567	0.00777161
GABRE	-0.196467	-1.14589	0.456011	0.548945	5.5428	46.6174	7.18003e-06	0.00053384	0.678033	1.59996	0.00190332	0.0174574	1.8414	3.58358	4.74861e-06	0.000851993
GABRG2	1.45262	2.73704	0.0184289	0.081848	-0.81201	-1.75566	0.362903	0.464819	0.793936	1.7338	0.601664	0.719498	-0.163443	-1.11996	0.721488	0.783709
GABRG3	0.647972	1.56696	0.303002	0.397157	1.80916	3.50438	0.000227219	0.0025949	-1.61137	-3.05541	0.000253122	0.00647124	NA		NA	NA
GABRP	-0.815593	-1.76002	0.168071	0.257403	-0.9242	-1.89763	0.0157603	0.0424978	-0.299237	-1.23049	0.249084	0.389244	-1.24043	-2.36269	9.46835e-06	0.0010054
GABRR2	-0.203733	-1.15167	0.423035	0.51715	0.850167	1.80271	0.0335335	0.0740183	-0.0452333	-1.03185	0.923506	0.952143	-0.722833	-1.65042	0.0461179	0.0920063
GAD1	-2.9617	-7.79041	0.00326991	0.0496674	4.20984	18.505	2.26691e-05	0.000789292	-0.120893	-1.08741	0.715097	0.807507	-1.98543	-3.95982	0.00827849	0.026646
GAGE2C	-0.631633	-1.54932	0.475691	0.567325	-1.05037	-2.07107	0.086021	0.150969	0.903733	1.8709	0.00257539	0.02025	-0.217811	-1.16297	0.104479	0.172939
GAK	0.112617	1.08119	0.222492	0.317716	0.237133	1.17865	0.00053577	0.00425695	-0.342367	-1.26783	0.00122577	0.0139067	0.102533	1.07366	0.188206	0.274119
GALC	-0.399533	-1.31908	0.146738	0.233728	1.77343	3.41867	8.37058e-05	0.00151257	-0.1083	-1.07796	0.0564663	0.135901	0.516467	1.43045	0.000278347	0.00357052
GALE	-1.03582	-2.05027	0.0121521	0.0715524	-0.3391	-1.26497	0.133083	0.211831	-0.219333	-1.1642	0.00215647	0.0185055	0.196733	1.1461	0.00357708	0.0153775
B4GALNT1	-0.217567	-1.16277	0.0300108	0.0955129	-1.09847	-2.14127	0.00140312	0.00784672	-0.934567	-1.91132	0.00304287	0.0220632	-0.768033	-1.70295	0.000113968	0.00229647
GALK1	-0.747217	-1.67855	0.0506868	0.119235	-0.1952	-1.14488	0.384056	0.485724	-0.120933	-1.08744	0.130914	0.245495	0.191033	1.14158	0.127953	0.202892
GALK2	-0.07615	-1.0542	0.320642	0.414723	0.0197667	1.0138	0.888727	0.917971	0.217267	1.16253	0.301985	0.446791	-0.2633	-1.20022	0.02191	0.0530018
GALNS	0.3607	1.28405	0.000875795	0.0386283	0.4016	1.32097	0.0141077	0.0392762	-0.5835	-1.49848	0.00281469	0.0212006	1.10203	2.14657	6.97696e-05	0.00191187
GALNT1	0.626867	1.54421	0.11944	0.201444	-0.1995	-1.1483	0.0426012	0.0886228	-0.106867	-1.07689	0.40887	0.548953	0.4992	1.41343	9.35762e-05	0.00213256
GALNT2	0.5789	1.49371	0.0363201	0.102767	0.210467	1.15706	0.0860679	0.151026	0.324533	1.25226	0.0006596	0.0101375	0.480367	1.3951	3.93693e-05	0.00153692
GALNT3	0.480683	1.3954	0.175397	0.265302	-2.7253	-6.61298	4.69327e-05	0.00111787	-1.40623	-2.65044	0.000125085	0.00484023	-0.316643	-1.24543	0.0059387	0.0213437
GALT	-0.823067	-1.76916	0.0165176	0.0792183	-0.620133	-1.53702	0.0137727	0.0385892	-0.289767	-1.22244	0.0994735	0.202463	0.4993	1.41353	0.00197304	0.0105678
GAMT	-0.496967	-1.41124	0.0951601	0.172632	0.8154	1.75979	0.0207257	0.0518397	0.538433	1.45239	0.00797582	0.0383571	0.4552	1.37097	0.0035651	0.0153481
GANC	0.157867	1.11564	0.0372013	0.104159	0.402733	1.32201	0.0518115	0.102799	-0.4326	-1.34966	0.00403154	0.0259079	0.527	1.44093	0.00603946	0.021563
GAPDH	-0.0866667	-1.06191	0.147361	0.234512	-0.404	-1.32317	0.000848567	0.00563248	-0.071	-1.05044	0.257059	0.397965	-0.332333	-1.25905	0.000963094	0.00689125
GAPDHP60	-0.319167	-1.24761	0.0138283	0.074794	-0.413333	-1.33176	0.000205705	0.00246228	-0.0546667	-1.03862	0.240722	0.379491	-0.429667	-1.34692	0.000361567	0.00407798
GAPDHP69	-1.23673	-2.35664	0.0371756	0.104109	-0.494567	-1.4089	0.0577732	0.111887	-0.398633	-1.31826	0.356762	0.503813	-1.14183	-2.20661	0.000351619	0.00402712
GAPDHP71	-0.728367	-1.65676	0.00255522	0.0461751	-0.5923	-1.50765	0.0391897	0.0831249	-0.260567	-1.19795	0.0341703	0.0971567	0.144667	1.10548	0.71722	0.779988
LRRC32	0.853447	1.80681	0.46874	0.560804	-0.743467	-1.67419	0.000988839	0.00622948	-1.3046	-2.47015	0.000189422	0.00581828	-1.11523	-2.1663	0.000853447	0.00642133
GARS	NA		NA	NA	0.472067	1.3871	0.000211844	0.00249808	-0.152933	-1.11183	0.077383	0.170122	-0.570667	-1.48521	0.000109864	0.00227956
GART	0.470883	1.38596	0.0505741	0.119104	-0.744833	-1.67578	6.77459e-05	0.00133602	NA		NA	NA	0.100467	1.07212	0.084549	0.146877
GAS2	1.34277	2.53637	0.00581301	0.0587081	-0.165553	-1.1216	0.0764714	0.138184	0.36948	1.29189	0.159212	0.281594	-0.161325	-1.11831	0.0475142	0.0941563
GAS8	-0.468983	-1.38413	0.0356183	0.101794	-0.427833	-1.34521	0.000951293	0.00606556	-0.245167	-1.18523	0.00511127	0.0293413	-0.345567	-1.27065	0.0217447	0.052728
GATA2	-1.36027	-2.56733	0.0142496	0.0755003	-0.5988	-1.51446	0.00538433	0.019393	-0.358567	-1.28215	0.0353358	0.0991201	0.2404	1.18132	0.00158188	0.00921206
GATA3	-1.31867	-2.49435	0.0142949	0.0755817	2.22693	4.68138	0.000124197	0.00185585	-1.304	-2.46913	5.0784e-06	0.00153039	0.686267	1.60911	0.0222086	0.0534926
GATA4	0.441067	1.35761	0.00184985	0.042683	-0.152367	-1.11139	0.468115	0.564019	2.61289	6.11729	0.000306383	0.00713153	0.490497	1.40493	0.134169	0.21026
GATA6	1.14563	2.21243	0.0117619	0.070887	0.0264333	1.01849	0.640572	0.718564	2.38737	5.23201	4.10893e-05	0.00310316	0.9277	1.90224	0.000115218	0.00230253
GATM	-0.30055	-1.23161	0.158269	0.246319	-0.115284	-1.08319	0.592055	0.67701	2.5574	5.88646	3.61322e-05	0.00308026	0.792367	1.73191	0.00700023	0.0237596
GBA	-0.366417	-1.28915	0.0689066	0.14154	0.402867	1.32213	0.00449936	0.0171909	-0.0147667	-1.01029	0.852646	0.904907	0.280533	1.21464	0.0147182	0.0398992
GBAP1	-0.559317	-1.47357	0.00996401	0.0677451	-0.238367	-1.17966	0.173362	0.260451	0.2514	1.19036	0.0290189	0.0872132	0.8965	1.86154	0.000371259	0.00412365
NIPSNAP2	0.4961	1.4104	0.0682718	0.140772	0.6846	1.60726	3.81945e-05	0.0010097	-0.0594	-1.04203	0.419722	0.559752	-0.4969	-1.41118	8.62177e-05	0.00205579
GBE1	0.0976667	1.07004	0.602521	0.679479	0.132333	1.09606	0.100761	0.170521	0.297733	1.22921	0.0276237	0.0843598	-0.597433	-1.51302	0.000469276	0.00465919
GBP1	-0.315333	-1.2443	0.164133	0.2529	-0.6331	-1.55089	0.00424784	0.016523	0.544667	1.45868	0.00251126	0.0199939	0.2954	1.22723	0.00166557	0.00954189
GBX2	-0.950683	-1.93279	0.0422059	0.109159	-1.52163	-2.87116	0.000107317	0.0017154	1.83133	3.55866	0.00556342	0.030897	-0.486833	-1.40137	0.214117	0.303329
GC	0.789067	1.72796	0.0411084	0.108006	-0.232716	-1.17504	0.0220979	0.0542703	-0.0358533	-1.02516	0.569399	0.69248	NA		NA	NA
GCDH	-0.974917	-1.96553	0.0305183	0.0960794	0.1435	1.10458	0.3344	0.436856	-0.387333	-1.30797	0.00120014	0.0137342	-0.256267	-1.19438	0.0172929	0.0447474
GCH1	0.879983	1.84035	0.00420545	0.053079	0.9965	1.99515	0.00458792	0.0173909	0.885167	1.84698	0.0253316	0.0795376	0.215733	1.16129	0.0920916	0.156925
GCHFR	-0.266167	-1.20261	0.294365	0.388547	-2.43423	-5.40477	0.000525778	0.00421035	-0.4622	-1.37764	0.0246645	0.0783364	-0.4831	-1.39774	0.00849902	0.027191
GCK	NA		NA	NA	-1.08581	-2.12257	0.096036	0.164234	-0.631333	-1.549	0.0545524	0.132392	0.958667	1.94351	0.0182838	0.046558
BLOC1S1	-0.876283	-1.83564	0.0608056	0.131655	-0.401567	-1.32094	0.0969058	0.165356	0.0590667	1.04179	0.479957	0.614412	-0.9799	-1.97233	4.14958e-05	0.00155734
KAT2A	-0.0489333	-1.0345	0.684257	0.747523	0.671533	1.59276	0.00111249	0.00669633	NA		NA	NA	0.426767	1.34422	0.00122695	0.00793683
NR6A1	0.4288	1.34611	0.0161987	0.0785021	0.00143333	1.00099	0.977036	0.983188	0.3512	1.27562	0.00825385	0.0392929	-0.375867	-1.29762	0.244188	0.336763
GCNT1	1.0587	2.08305	0.0495037	0.118024	1.19323	2.28665	0.00233823	0.0109607	0.509733	1.42379	0.326023	0.47205	0.0244667	1.0171	0.909823	0.932254
GCNT2	-0.1947	-1.14449	0.5122	0.60291	-2.04827	-4.13609	0.000418301	0.00366793	0.9124	1.88217	0.00398578	0.0257553	-0.150767	-1.11016	0.074588	0.133032
GCSH	-0.564333	-1.4787	0.0562129	0.125825	-0.313333	-1.24258	0.227953	0.322956	-0.209067	-1.15594	0.0754197	0.167097	-0.2844	-1.2179	0.0108133	0.0322123
GDF1	1.73485	3.32845	0.000238552	0.0308081	-0.0800333	-1.05704	0.698188	0.767037	0.4969	1.41118	0.00653581	0.0342011	0.3068	1.23696	0.0172709	0.0447023
MSTN	-0.357483	-1.28119	0.688667	0.751027	0.331141	1.25801	0.799068	0.849449	-0.670903	-1.59207	0.374069	0.517558	-1.13367	-2.19416	0.143486	0.221519
GDF9	-0.00205	-1.00142	0.996754	0.997513	0.818267	1.76329	0.00568995	0.0201653	-0.5151	-1.42909	0.103495	0.208227	0.361633	1.28488	0.0493774	0.0969605
GDI1	0.251833	1.19072	0.01232	0.0719239	1.41083	2.65891	1.69119e-05	0.000711463	-0.0436667	-1.03073	0.149645	0.269691	0.0135	1.0094	0.552215	0.637047
GDI2	0.545367	1.45939	0.0789481	0.153575	0.290133	1.22275	0.00167142	0.00877844	-0.2601	-1.19756	0.0252393	0.0793957	-0.251567	-1.1905	0.0160637	0.0423781
GDI2P1	1.02345	2.03277	0.574513	0.654843	-0.283367	-1.21703	0.642194	0.719964	-0.306	-1.23628	0.649756	0.758729	0.223033	1.16719	0.853928	0.889269
GFAP	-1.16638	-2.24448	0.00518966	0.0567583	1.06303	2.08932	0.0338126	0.0744351	-0.494555	-1.40889	0.41459	0.554653	0.535533	1.44948	0.43844	0.530822
GFER	-0.4095	-1.32823	0.0646024	0.136428	-0.1247	-1.09028	0.453411	0.549923	-0.216233	-1.1617	0.1985	0.330246	0.681467	1.60377	0.00028028	0.00357711
GFI1	-0.0110833	-1.00771	0.969561	0.97671	-0.0331667	-1.02326	0.926378	0.94658	0.3464	1.27138	0.48081	0.61517	0.1615	1.11845	0.237202	0.329246
GFPT1	0.7734	1.70929	0.0296269	0.0949794	-0.319533	-1.24793	0.0919692	0.158984	0.00103333	1.00072	0.991594	0.995069	-0.4662	-1.38147	0.000631004	0.00542643
GFRA1	-0.107837	-1.07761	0.671351	0.73634	3.63766	12.4465	4.82537e-06	0.000469662	0.209913	1.15662	0.168906	0.29398	-0.209433	-1.15623	0.0382224	0.0799181
GFRA2	0.124979	1.09049	0.94706	0.959879	2.87958	7.35938	0.0135002	0.0380318	-0.608967	-1.52517	0.111894	0.219969	1.8571	3.62278	0.073924	0.132182
GFRA3	-0.0770833	-1.05488	0.841992	0.876876	-0.541067	-1.45505	0.272262	0.37205	-0.551567	-1.46568	0.0167688	0.0609916	-1.18163	-2.26832	0.0344841	0.074011
GGCX	NA		NA	NA	-0.171867	-1.12652	0.086335	0.151346	0.408567	1.32737	0.00257591	0.02025	0.2697	1.20556	0.0021277	0.0110799
GGT1	-0.240867	-1.1817	0.471756	0.563514	-0.148333	-1.10829	0.464363	0.560444	0.0981	1.07036	0.522738	0.65147	-0.533467	-1.4474	0.00609717	0.0216955
GGT3P	-0.93925	-1.91753	0.262965	0.357138	0.1511	1.11042	0.63274	0.712305	0.714808	1.64127	0.112449	0.220627	-3.2222	-9.33209	0.000557457	0.00511171
B4GALT1	1.23173	2.34849	0.0831886	0.158425	0.6738	1.59527	0.0213597	0.0529062	-0.0146	-1.01017	0.899152	0.936873	0.517767	1.43174	0.00183387	0.0101027
GGT7	-0.00816667	-1.00568	0.906825	0.928403	0.118867	1.08588	0.0567052	0.110367	0.214467	1.16027	0.00311891	0.0223972	0.419233	1.33722	0.00309606	0.0139717
GGT5	0.06276	1.04446	0.87347	0.902643	-1.2154	-2.32205	0.00335522	0.014035	-0.368633	-1.29113	0.360646	0.507876	-0.626233	-1.54353	0.127354	0.202153
GHR	-0.955987	-1.93991	0.00255449	0.0461751	0.6353	1.55326	0.113055	0.186649	0.758333	1.69154	0.0237085	0.0765293	0.000753333	1.00052	0.991427	0.994002
GIF	-0.0217667	-1.0152	0.858238	0.89062	0.0440869	1.03103	0.240829	0.337139	-0.06864	-1.04873	0.653248	0.760878	NA		NA	NA
GIPR	0.371583	1.29377	0.249011	0.344206	-0.137467	-1.09997	0.661686	0.73688	0.19932	1.14816	0.253537	0.39418	0.365967	1.28874	0.481001	0.571598
GJA1	2.81843	7.05396	0.0169609	0.0799797	-6.70893	-104.614	0.000696582	0.00501544	4.05853	16.6625	0.00045765	0.00850081	-0.935567	-1.91264	0.128181	0.203132
GJA1P1	2.27302	4.83333	0.0477159	0.115889	-4.56817	-23.7222	0.00159787	0.00853674	1.13613	2.19791	0.00306771	0.022175	-0.255667	-1.19389	0.571236	0.653875
GJA3	0.0489833	1.03454	0.865407	0.896292	1.78303	3.44149	0.106858	0.178594	-0.1757	-1.12951	0.614311	0.730173	-0.900317	-1.86648	0.262734	0.355688
GJA4	-0.271667	-1.2072	0.200163	0.293051	-0.704343	-1.6294	0.0737886	0.134464	-1.85533	-3.61835	0.00631405	0.0335557	-0.0622333	-1.04408	0.555821	0.640232
GJA5	-0.472417	-1.38743	0.48223	0.573713	-2.88737	-7.39919	3.3025e-05	0.000950322	-2.018	-4.05022	0.0181825	0.0644076	1.3958	2.63134	0.00432028	0.0174164
GJA8	NA		NA	NA	-2.95307	-7.74393	0.00777856	0.0253558	-0.282578	-1.21637	0.833397	0.892252	2.93056	7.62408	0.00275486	0.0130617
GJB1	2.13615	4.39587	0.0201192	0.0837405	-0.875137	-1.83418	0.21398	0.307308	-0.721833	-1.64928	0.0998112	0.202897	-0.571733	-1.48631	0.170254	0.253376
GJB2	-1.9873	-3.96494	0.169196	0.258675	1.16037	2.23514	0.00786676	0.0255694	0.2656	1.20214	0.493876	0.626591	-0.3331	-1.25972	0.539146	0.625435
GJB3	0.399017	1.31861	0.65381	0.721913	-1.6726	-3.18789	0.0354203	0.0770317	-1.70595	-3.26244	0.0178441	0.0635931	-0.424733	-1.34232	0.0100143	0.0304519
GJB5	0.204721	1.15246	0.918018	0.93708	2.1732	4.51023	0.147008	0.228721	-0.5074	-1.42149	0.176396	0.303576	-0.550267	-1.46436	0.0313921	0.0691217
GK	-0.0166667	-1.01162	0.922678	0.940742	-0.588867	-1.50406	0.00372721	0.0150928	0.2478	1.1874	0.0302796	0.0896292	-0.0335667	-1.02354	0.849346	0.885888
GK3P	-0.609533	-1.52577	0.0770244	0.15108	-0.531567	-1.4455	0.107609	0.1795	0.422067	1.33985	0.246468	0.386088	0.2227	1.16692	0.703579	0.768854
[truncated: 19,661 more rows]
