# Supplementary material for: A pan-cancer transcriptome analysis identifies replication fork and innate immunity genes as modifiers of response to the CHK1 inhibitor prexasertib
Source: Oncotarget. 2020 Jan 21;11(3):216–36. doi: 10.18632/oncotarget.27400 (PMC6980627; doi:10.18632/oncotarget.27400)
Supplement: Supplementary file 13 [file oncotarget-11-216-s013.xlsx]

## Sheet: Supplementary Table 12
Supplementary Table 12: Expression of immunity genes in tumor models with acquired or intrinsic resistance to prexasertib
For acquired resistance, fold change in Res/Par tumor lines is indicated in parenthesis. For Intrinsic resistance,
Log of odds value (LOD) was computed as described in Materials and Methods [57] and appears in parenthesis; the
larger the value, the stronger the association between expression of a particular gene and resistance to prexasertib.
Cutoffs used for this table: >2.0 fold change in Res/Par and >1.8 LOD (which corresponds to <0.05 FDR value)
Underlined font shows genes that were observed in both Acquired resistance and Intrinsic resistance using the indicated cutoffs
				ACQUIRED RESISTANCE						INTRINSIC RESIST.
	Squamous Lung	Alveolar Rhabdomyosarcoma			Ovarian					Tumor Lines	Sarcoma/neuroblastoma PDX
CLASS	NCI-H520	SJC-Rh30	SJCRh30 (5-4)	Rh41	OV90	KURAMOCHI	OVSAHO	EFO21
PATTERN RECOGNITION RECEPTORS (PRR): Toll-like, RNA sensors RIG-1-like (RIG-I, MDA5, TLR3) and DNA sensors (STING, IFI16 , DNAPK)	OAS1 (10.35) OAS3 (3.09) LY96 (3.37) TSPAN6 (3.15) SDC4 (16.4)	IFI16 (7.26) TRIL (4.11) TANK (2.99)		TMEM173 (STING) (2.78) DDX60L (14.8) DDX60 (9.0) DDX58 (RIG-1) (6.84)	TLR9 (2.72) MAL (16.1) GUCY1A1 (6.66)	EDA2R (125) TLR4 (31.5) TLR6 (9.19) MyD88 (2.73) LY96 (22.7) TIRAP (5.69) MAL (16.1) OAS1 (6.83) OAS3 (7.34) DDX60 (2.63)	DDX53 (6.44) DDX60 (2.07)	TMEM173 (STING) (2.50) TLR3 (2.19) TLR5 (2.55) TLR9 (2.96) TLR7 (4.46) OAS2 (2.88) OAS1 (2.88) DDX58 (RIG-1) (2.08) DDX60 (2.54)		TOLLIP (4.87) TSPAN6 (9.25) NME3 (8.26) RNASE4 (4.90) RNH1 (3.67) SDC4 (3.68) STAP2 (2.97) TIRAP (3.10)	TLR1 (2.12) OAS1 (2.62) RNASE4 (4.17) DDX46 (3.69)
PRR SIGNALING	IRF6 (2.13)	IRF9 (2.19) DUSP6 (3.35)		IRF9 (8.00) IRF1 (2.84 ) IRF4 (2.84)	TRIM56 (4.36) TRIM9 (4.13) EREG (14.7) F2RL2 (PAR3) (14.7)	IRAK1 (2.53) IRAK2 (4.03) TRAF1 (6.35) EREG (12.9) IRF2 (2.09) IRF4 (3.51)	EREG (6.72)	TRIM9 (2.48) ATF3 (4.17) F2RL2 (PAR3) (2.42)	-4.13	IRF6 (2.71) AREG (5.18)
CYTOKINES	CCL20 (5.77)	THBS1 (3.37) CKLF (2.83)		CSF1 (10.96) IL32 (9.15) CCL2 (5.46)	CDC20B (11.2) CXCL5 (4.11) CXCR7 (2.70) IL16 (7.82) TGFA (3.49) CCK (3.95) KITLG (2.42) THBS1 (3.10) IL11 (5.41)	CXCL14 (14.1) CXCL5 (4.51) IL33 (3.51) IL6 (4.76) TGFA (33.5) CCK (33.2) KITLG (5.90) THBS1 (6.73) IL11 (2.33) GDF15 (5.67)	CXCL14 (3.30) CXCL5 (4.17) IL33 (2.99) KITLG (2.31) THBS1 (2.45) GDF15 (2.13)	CXCL12 (14.9) CXCR7 (7.58) IL33 (4.20) CD7 (7.66) CD22 (5.84) CCR10 (2.96) CCR1 (2.50)		TNFRSF12A (Tweak Rc) (6.79) TNFRSF1A (2.08) CXCL16 (6.24) IL18 (5.42) IL16 (5.08) CXCL3 (2.63) CXCL2 (3.18) CXCR5 (3.08)	CXCL16 (2.37) IL1B (2.29)
CYTOKINE RECEPTORS	IL13RA1 (22.5) IL22RA1 (3.01) ILR1R2 (5.68) IL7R (2.16) OSMR (2.39)	IL10RB (2.14)		IL7R (2.96) CD36 (Thrombospondin receptor) (2.45)		ILR4 (7.04) IL7R (5.93) IL15RA (3.62) IL21R (2.94) TGFBR1 (3.71)				IL13RA1 (4.70) IL17Rc (4.38) LTBR (2.90)	IL22RA1 (2.83) IL18R1 (2.17) IL10R (2.00)
JAK-STAT	STAT3 (3.24)			STAT1 (6.42)	SOCS2 (4.29)	JAK2 (3.05) SOCS2 (19.6) STAT4 (2.37)	SOCS2 (10.4)	SOCS2 (2.28) CISH (2.13)
MHC PATHWAY	B2M (3.77) HLA-B (2.97) HLA-C (2.29)			TAP2 (4.29) TAP1 (5.32) PSMB9 (4.27) LAPTM5 (7.27) ERAP2 (2.69)		ULK2 (5.99) TAP1 (2.28) HLA-A (2.08) HLA-C (2.89) HLA-E (2.88) HLA-B (3.47) HLA-F (6.76) HLA-C (2.89) HLA-DPA1 (2.79)		VAMP2 (2.51) HLA-F (3.35)		MYO1C (5.62) MYO1E (4.17)	B2M (2.42) PSMB8 (3.43) TAP1 (2.04) CLIC2 (2.04) HLA-E (4.38) HLA-B (4.38) HLA-DPA1 (3.92) HLA-F (2.74)
OTHER IFN-INDUCED GENES	ADA (5.53) GBP1 (2.80)	MAGEC1 (5.81)		GBP1 (11.7) GBP3 (4.11) IFIT3 (11.6) SAMHD1 (5.64) IFI6 (16.0) BST2 (CD73, Tetherin) (3.16) EIF2AK2 (2.60) APOBEC3B (2.25) ADA (2.0)		NMI (2.30)	MAGEB6 (37.6)	MAGEB6 (13.6)		BCL2L1 (5.52) IFITM3 (3.41)	MX1 (2.92) MX2 (2.64) SAT1 (2.78) IFITM1 (2.32) APOBEC3G (2.18) NMI (3.00)
ENDOGENOUS RETROVIRUSES		ERVW-1 (64)				ERVFRD-1 (12.3) ERVV-2 (17.9)	ERVV-2 (3.35)
NK CELL DAMPENING (IDO1/TDO2–KYN–AhR)					TDO2 (8.24) AhR (4.94) TIPARP (2.42)	IDO2 (5.11) TDO2 (2.27) TIPARP (2.68)		IDO1 (7.07) IDO2 (3.83) KYNU (6.53)		AhR (2.07)
NK CELL DAMPENING, OTHER IMMUNO CHECKPOINTS	ENTPD7 (2.26) LGALS9 (Galectin 9) (2.16)	NID1 (291) THSBP1 (3.37) L1CAM (2.72)		PDCD1LG2 (PD-L2) (17.7) CD274 (PDL1) (3.17) SAMD9 (17.7)	L1CAM (3.31) CD248 (5.95)	PDCD1LG2 (PD-L2) (45.9) ULBP1 (14.2) NID1 (11.0) CD1D (14.4) MICAL2 (3 .36) L1CAM (7.20) CD70 (20.9) CD248 (6.46)	NID1 (3.94) ILDR2 (6.59)	NID1 (3.28) CD1D (20.7) MSLN (4.28) CD8A (4.27) CD248 (2.29)		PVR (4.25) PVRL2 (5.00) HLA-DPB1 (4.33) HLA-DRB3 (2.57) MICA (2.51) LIF (3.60) HMOX1 (2.51)
IGFR Signaling				IGFBP3 (2.29)	IGFR2 (4.32) IGFBP3 (3.59)		IGF1R (3.04)
OTHER	CES1 (23.3) ALDH1L1 (9.37) ALDH3B2 (7.07) ALDH1A1 (2.96) CD9 (6.12)				ALDH1A2 (2.84) L1CAM (3.31)	ALDH1A3 (13.7) L1CAM (7.20) CD99 (3.00) C5 (2.62) FOSL1 (12.7) JUN (2.71)		CDH1 (2.61) C5 (2.86)		CD9 (4.91) CD151 (7.31) FOS (5.02) FOSB (3.82) FOSL1 (3.28) FOSL2 (3.46) NME3 (8.26)
