# Supplementary material for: A pan-cancer transcriptome analysis identifies replication fork and innate immunity genes as modifiers of response to the CHK1 inhibitor prexasertib
Source: Oncotarget. 2020 Jan 21;11(3):216–36. doi: 10.18632/oncotarget.27400 (PMC6980627; doi:10.18632/oncotarget.27400)
Supplement: Supplementary file 14 [file oncotarget-11-216-s014.xlsx]

## Sheet: Supplementary Table 13
Supplementary Table 13: Short-hairpin genomic screen for sensitizers in prexasertib-resistant NCI-H520 tumor line
Column B: H520 signal intensity (values from all replicates were calculated as geometric mean ratio)
	(A higher value is indicative of greater impact on cell viability upon target knockdown)
Column C: H520 Fold change of treated vs DMSO
(Quotient of geometric mean ratio of all replicates of treated samples at IC90 vs geometric mean ratio of all replicates of DMSO control)
GENE	H520 signal intensity	H520 Fold change of treated vs DMSO
RPL6	0.983054	0.0169456
NEDD8	0.983054	0.0169463
PSMB7	0.977416	0.0225838
EIF2S2	0.976648	0.0233522
HSPE1	0.970711	0.0292892
POLR2F	0.964884	0.0351157
RAN	0.963803	0.0361968
RPL11	0.962427	0.0375731
RPL14	0.961182	0.0388181
PSMA2	0.960071	0.039929
EIF3A	0.957378	0.0426223
RRM1	0.955968	0.0440318
RBX1	0.955573	0.0444274
PSMA3	0.952197	0.0478033
RPS11	0.949796	0.050204
MCM2	0.946437	0.0535627
PSMA6	0.942863	0.057137
HNRPK	0.942707	0.0572933
RPSA	0.940723	0.0592772
CSE1L	0.937699	0.0623013
COPS5 (JAB1)	0.934677	0.0653228
HNRNPC	0.933496	0.0665036
PSMA1	0.932734	0.0672656
XPO1	0.927705	0.0722952
NCL	0.926808	0.0731922
RPL30	0.923076	0.0769243
RUVBL2	0.91922	0.0807802
RPL12	0.917344	0.0826557
SNRPN	0.914892	0.0851084
SCN2A	0.914277	0.0857233
KPNB1	0.913936	0.0860641
PAFAH2	0.912526	0.0874745
PFDN2	0.911354	0.0886465
PHB2	0.91096	0.0890402
LOC402057	0.910874	0.0891259
PPP2R1A	0.910757	0.0892427
ASCC3L1	0.908253	0.0917467
RPA2	0.907963	0.0920367
QARS	0.905554	0.0944459
PSMB6	0.903624	0.0963763
CDC23	0.90276	0.0972403
PSMB2	0.902126	0.0978744
PTPRC	0.899636	0.100364
COL5A2	0.89622	0.10378
TAF4	0.895895	0.104105
NACA	0.894495	0.105505
POLR2A	0.894311	0.105689
RPL13A	0.893486	0.106514
DTYMK	0.892559	0.107441
PCNA	0.892071	0.107929
MCM7	0.891528	0.108472
TNKS1BP1	0.890431	0.109569
RRM2	0.8886	0.1114
MOG	0.888587	0.111413
SNRPA1	0.888174	0.111826
PRKCQ	0.886544	0.113456
PRPF40A	0.884279	0.115721
CTNNB1	0.883288	0.116712
PSMD4	0.883003	0.116997
DIDO1	0.881947	0.118053
POLA	0.881649	0.118351
SUMO2	0.88072	0.11928
TIMELESS	0.880256	0.119744
RPS3A	0.879204	0.120796
CUL1	0.877673	0.122327
RPS13	0.876947	0.123053
GGPS1	0.876145	0.123855
RPA3	0.875896	0.124104
POLE2	0.874897	0.125103
PAFAH1B1	0.874712	0.125288
SNRPD2	0.874242	0.125758
NCOA2	0.872638	0.127362
FZD5	0.870976	0.129024
lr2	0.870784	0.129216
ATP6V0E1	0.870626	0.129374
SAP18	0.870358	0.129642
WIPI1	0.870101	0.129899
RPL4	0.86959	0.13041
TUBA1C	0.868513	0.131487
RPS6	0.868509	0.131491
RPL10	0.867828	0.132172
EIF2B5	0.866993	0.133007
NARS	0.866947	0.133053
PSMC3	0.864537	0.135463
PSMD1	0.863709	0.136291
MTHFD2	0.863245	0.136755
LOC347292	0.862741	0.137259
PSCA	0.862459	0.137541
PKMYT1	0.862426	0.137574
ITGB4BP	0.860908	0.139092
LOC391656	0.860763	0.139237
CDC2L1	0.860179	0.139821
CCNK	0.858535	0.141465
CDK6	0.858423	0.141577
TOP1	0.857514	0.142486
PIGM	0.856429	0.143571
WNK1	0.856419	0.143581
PSMD13	0.855941	0.144059
ZCCHC11	0.853364	0.146636
RPL8	0.853148	0.146852
B3GALT6	0.852228	0.147772
DARS	0.851757	0.148243
FLNC	0.851645	0.148355
CYC1	0.850741	0.149259
PAPOLA	0.84994	0.15006
RPL13	0.848687	0.151313
IL4R	0.848685	0.151315
PSMA7	0.847629	0.152371
GPSM1	0.841871	0.158129
NEFL	0.841133	0.158867
BCL3	0.839865	0.160135
ARD1A	0.83954	0.16046
POLR2L	0.837891	0.162109
UBE1	0.836415	0.163585
CIR	0.836356	0.163644
TCERG1	0.835689	0.164311
HSPA9	0.835067	0.164933
ZMYM2	0.835039	0.164961
EME2	0.833431	0.166569
CCNB3	0.833338	0.166662
POLR2D	0.832988	0.167012
CLTC	0.832617	0.167383
PSMA4	0.832268	0.167732
CPSF1	0.832229	0.167771
KIF11	0.831409	0.168591
DFFB	0.830462	0.169538
PAF1	0.830137	0.169863
POLD1	0.829042	0.170958
SPRY1	0.828108	0.171892
CS	0.827497	0.172503
SHFM1	0.827382	0.172618
COL9A3	0.827107	0.172893
GSR	0.826361	0.173639
PTPN9	0.824949	0.175051
AREG	0.824542	0.175458
ANAPC2	0.823188	0.176812
XRCC6	0.823138	0.176862
GCS1	0.823048	0.176952
SP1	0.822924	0.177076
NCOR2	0.822744	0.177256
LTB4R	0.822266	0.177734
ACO2	0.821922	0.178078
EHMT1	0.820509	0.179491
ZFX	0.819524	0.180476
OGDH	0.819164	0.180836
ATP5J2	0.818915	0.181085
GABRA6	0.818869	0.181131
SULT1A4	0.817566	0.182434
SKP1A	0.817483	0.182517
ENDOG	0.81746	0.18254
TRRAP	0.816751	0.183249
WWP2	0.816444	0.183556
WDR61	0.816168	0.183832
ATP1B1	0.815758	0.184242
C1QA	0.81394	0.18606
ACCN3	0.813307	0.186693
SF1	0.811866	0.188134
MCM5	0.81174	0.18826
RPS6KB1	0.811534	0.188466
CYP21A2	0.811297	0.188703
GLB1	0.811276	0.188724
CYP11B1	0.811043	0.188957
LOC283412	0.811011	0.188989
YY1	0.810675	0.189325
TLX3	0.810271	0.189729
MCFD2	0.809632	0.190368
PRPF19	0.807972	0.192028
PSMA5	0.806914	0.193086
MYST3	0.806252	0.193748
PSMB3	0.806238	0.193762
SSTR3	0.805395	0.194605
MEN1	0.805277	0.194723
RPA1	0.805259	0.194741
TUBA4	0.80494	0.19506
TERF2IP	0.804077	0.195923
PRIM1	0.803978	0.196022
C15ORF15	0.801638	0.198362
SIN3A	0.801559	0.198441
WNT8A	0.799876	0.200124
TCF7L1	0.799522	0.200478
DEFB4	0.799218	0.200782
C7ORF16	0.799023	0.200977
EFTUD2	0.79883	0.20117
CFL1	0.798805	0.201195
NT5C3	0.797769	0.202231
ADCY4	0.79758	0.20242
MVD	0.796628	0.203372
SARS	0.796165	0.203835
FBL	0.795366	0.204634
HRAS	0.794575	0.205425
CDC45	0.794021	0.205979
CCNB2	0.793695	0.206305
LOC400652	0.79362	0.20638
ALDOC	0.792672	0.207328
SP3	0.792024	0.207976
MYL1	0.791643	0.208357
LSM8	0.791433	0.208567
CDC2	0.791321	0.208679
MAOA	0.790987	0.209013
EIF2S1	0.790931	0.209069
COX5A	0.790887	0.209113
COL8A1	0.790627	0.209373
FRAT1	0.790095	0.209905
CCNA2	0.789196	0.210804
ASL	0.788948	0.211052
HPSE2	0.788737	0.211263
RBM8A	0.788671	0.211329
RUVBL1	0.78783	0.21217
GALNT3	0.7867	0.2133
DKK3	0.786188	0.213812
DDX56	0.78565	0.21435
H19	0.785311	0.214689
DNTT	0.784877	0.215123
PSMC1	0.784674	0.215326
GABRG3	0.783581	0.216419
SEC22B	0.782809	0.217191
POLR2B	0.782464	0.217536
NT5C1A	0.78229	0.21771
IL17F	0.782277	0.217723
CARS	0.782002	0.217998
TUBA1A	0.781469	0.218531
NR2F2	0.781418	0.218582
KRT8	0.780271	0.219729
LOC439992	0.7801	0.2199
GATA1	0.779813	0.220187
SSRP1	0.779084	0.220916
TAF13	0.778868	0.221132
GPR45	0.778818	0.221182
PLIN	0.778811	0.221189
HYAL2	0.778621	0.221379
ATP2A2	0.778566	0.221434
ADRBK2	0.777293	0.222707
IMMT	0.777034	0.222966
ACOX1	0.776277	0.223723
GPAM	0.775644	0.224356
PES1	0.775565	0.224435
TRADD	0.775472	0.224528
PPARBP	0.775412	0.224588
HSF1	0.775	0.225
PTPRH	0.774904	0.225096
PSMC2	0.774881	0.225119
TRIP10	0.774595	0.225405
ALLC	0.774547	0.225453
TAF10	0.774537	0.225463
EIF1AX	0.773108	0.226892
BPTF	0.772804	0.227196
COL4A2	0.772564	0.227436
IL1R2	0.772058	0.227942
TFDP1	0.771733	0.228267
ALAS1	0.770388	0.229612
CD8B	0.769996	0.230004
CDK4	0.76989	0.23011
PELP1	0.769887	0.230113
POLR2H	0.769636	0.230364
FANCA	0.769314	0.230686
ATP1B2	0.769154	0.230846
ISL1	0.768797	0.231203
HSPG2	0.768749	0.231251
CDC16	0.768543	0.231457
CDC14B	0.768166	0.231834
PLK1	0.768076	0.231924
SNCA	0.767991	0.232009
BRD4	0.767856	0.232144
CUL2	0.767785	0.232215
CA7	0.767753	0.232247
MPO	0.767149	0.232851
AASDH	0.766833	0.233167
PSMD14	0.766701	0.233299
KCNMB1	0.765824	0.234176
YES1	0.765525	0.234475
POLR2J	0.765433	0.234567
STXBP4	0.765213	0.234787
DCTN1	0.764528	0.235472
SLC23A1	0.763884	0.236116
C5AR1	0.763368	0.236632
POLR2C	0.762796	0.237204
ADRA2C	0.761628	0.238372
CD28	0.76148	0.23852
FZD6	0.761228	0.238772
ALG10B	0.760718	0.239282
DKC1	0.760599	0.239401
DNAJB2	0.760554	0.239446
NRAS	0.760461	0.239539
SMARCA4	0.760438	0.239562
CSF2RA	0.760408	0.239592
GADD45G	0.760124	0.239876
NFYB	0.75976	0.24024
ILK	0.759483	0.240517
DPYSL2	0.759195	0.240805
GAD1	0.757404	0.242596
ATP6V1B2	0.757216	0.242784
RAD21	0.757133	0.242867
NUP214	0.755396	0.244604
PRKAB1	0.75517	0.24483
WEE1	0.754861	0.245139
ATP5C1	0.754802	0.245198
RAD51	0.754698	0.245302
PRMT5	0.75386	0.24614
PELI2	0.753834	0.246166
SLC25A20	0.753421	0.246579
HRB	0.753386	0.246614
KREMEN1	0.752483	0.247517
TBX2	0.751924	0.248076
PEG3	0.751779	0.248221
ANAPC4	0.751616	0.248384
SMC4	0.751027	0.248973
SNCB	0.750521	0.249479
AQR	0.74994	0.25006
IL28B	0.749564	0.250436
CHAF1A	0.749329	0.250671
DDX47	0.748816	0.251184
COL4A3BP	0.74875	0.25125
LOC285053	0.74742	0.25258
CLEC5A	0.746864	0.253136
BHMT2	0.746265	0.253735
MAP4K2	0.745983	0.254017
CKMT1B	0.74589	0.25411
RFC1	0.745629	0.254371
HSPA12A	0.745128	0.254872
SNX6	0.743662	0.256338
TSC2	0.743626	0.256374
ODC1	0.743533	0.256467
BET1	0.742767	0.257233
NCF1	0.742297	0.257703
NADSYN1	0.741376	0.258624
CCDC6	0.740989	0.259011
HIST3H3	0.740882	0.259118
MAP3K11	0.740806	0.259194
TACC3	0.740775	0.259225
PGLYRP2	0.740121	0.259879
PLA1A	0.740059	0.259941
PDLIM4	0.739748	0.260252
TFRC	0.739628	0.260372
UBE2C	0.739231	0.260769
MCM6	0.739016	0.260984
APOBEC3F	0.738789	0.261211
DDX18	0.738669	0.261331
PDHA1	0.737993	0.262007
CUZD1	0.737486	0.262514
SC5DL	0.737373	0.262627
EIF4G2	0.736926	0.263074
NDE1	0.736906	0.263094
CARM1	0.736488	0.263512
PARK7	0.73625	0.26375
EPHB4	0.736118	0.263882
PRTN3	0.735745	0.264255
DDIT4	0.734973	0.265027
POLS	0.73492	0.26508
BUB3	0.734405	0.265595
ATP5J	0.733631	0.266369
GMPPA	0.733498	0.266502
OGG1	0.733472	0.266528
RTF1	0.731441	0.268559
NDUFS2	0.731103	0.268897
NKX2-2	0.730755	0.269245
POLR1A	0.730478	0.269522
MCM10	0.730364	0.269636
NT5C	0.729882	0.270118
CTNNBIP1	0.729517	0.270483
MDM2	0.72939	0.27061
EIF4EBP1	0.728542	0.271458
NCOA1	0.728454	0.271546
SLC6A12	0.728014	0.271986
PSMD2	0.727158	0.272842
GALC	0.727125	0.272875
CA1	0.726226	0.273774
HMGCL	0.72583	0.27417
GABPA	0.725367	0.274633
LOC390876	0.724874	0.275126
GTF2A1L	0.724534	0.275466
LAMA1	0.724459	0.275541
ATP5B	0.724411	0.275589
DDX51	0.723955	0.276045
PSMC6	0.723529	0.276471
NCK2	0.723453	0.276547
MAPK8IP3	0.72313	0.27687
SRP9	0.722664	0.277336
PACRG	0.722642	0.277358
B3GAT2	0.722417	0.277583
NOV	0.722358	0.277642
CDR1	0.721951	0.278049
SNX4	0.721927	0.278073
RELB	0.721853	0.278147
XRCC1	0.721803	0.278197
PIK3C2G	0.721156	0.278844
SULT1B1	0.720838	0.279162
SLC2A4	0.720825	0.279175
CD38	0.720756	0.279244
SFN	0.720707	0.279293
FOSL1	0.720312	0.279688
TFEB	0.719255	0.280745
CHGB	0.719076	0.280924
SLC30A3	0.71867	0.28133
GTF2B	0.718423	0.281577
UQCRC1	0.718066	0.281934
ACTG1	0.717859	0.282141
MYH8	0.71784	0.28216
IRX3	0.717675	0.282325
NSMCE2	0.717624	0.282376
YARS	0.717406	0.282594
UBE2L3	0.716516	0.283484
PSMB1	0.71606	0.28394
TNKS	0.715867	0.284133
IL23A	0.715728	0.284272
FAU	0.714364	0.285636
SIRT4	0.71414	0.28586
JUP	0.713197	0.286803
HCST	0.712872	0.287128
BAP1	0.712855	0.287145
PRKRA	0.71267	0.28733
ATP5L	0.712592	0.287408
DTX3L	0.712438	0.287562
PSMD11	0.712103	0.287897
ANAPC1	0.711396	0.288604
CAT	0.710813	0.289187
RPL15	0.710747	0.289253
AOX1	0.710417	0.289583
OCIAD1	0.710168	0.289832
TUBG1	0.710111	0.289889
FDPS	0.709609	0.290391
SCD	0.708966	0.291034
SOX2	0.708939	0.291061
PPP1R10	0.708821	0.291179
LRIG1	0.708721	0.291279
CXCL12	0.708679	0.291321
CXCR6	0.708642	0.291358
DLD	0.70862	0.29138
ELA3B	0.708615	0.291385
HSPD1	0.708488	0.291512
PNKP	0.70805	0.29195
MEF2D	0.70783	0.29217
IARS2	0.707738	0.292262
MECP2	0.707734	0.292266
NEIL3	0.707536	0.292464
VANGL2	0.707483	0.292517
TNIP1	0.707482	0.292518
XRCC1	0.706647	0.293353
FGB	0.706534	0.293466
SRP54	0.705981	0.294019
CTSA	0.705939	0.294061
PON3	0.705805	0.294195
ACSL6	0.704847	0.295153
VLDLR	0.704711	0.295289
FASLG	0.704667	0.295333
CAD	0.704446	0.295554
ACOX2	0.703126	0.296874
ITPK1	0.702992	0.297008
PTCH2	0.702549	0.297451
PROCR	0.702134	0.297866
HOXA9	0.7021	0.2979
PDPK1	0.701996	0.298004
DDB1	0.701752	0.298248
FABP2	0.701651	0.298349
DDOST	0.701579	0.298421
HPD	0.701527	0.298473
RALB	0.701409	0.298591
NFKBIB	0.700773	0.299227
RAMP1	0.700366	0.299634
GRIP1	0.700165	0.299835
SARM1	0.700136	0.299864
NTSR1	0.700092	0.299908
KL	0.6996	0.3004
CCND1	0.699517	0.300483
CDC27	0.699474	0.300526
GADD45B	0.699093	0.300907
CMKLR1	0.698989	0.301011
WBSCR22	0.698221	0.301779
HLA-C	0.698178	0.301822
CLEC7A	0.697657	0.302343
PTGER3	0.697277	0.302723
LRP5	0.696935	0.303065
ITGA2	0.696899	0.303101
E2F5	0.69615	0.30385
STX1A	0.69612	0.30388
EPRS	0.695482	0.304518
MASP2	0.695476	0.304524
DRD1	0.695228	0.304772
NEU3	0.69439	0.30561
RAD1	0.693648	0.306352
TNFRSF13C	0.693369	0.306631
TGFBR2	0.692895	0.307105
FH	0.692696	0.307304
KARS	0.692657	0.307343
ADCY7	0.692395	0.307605
OXSM	0.69206	0.30794
EIF1AY	0.692016	0.307984
ATP5G1	0.691565	0.308435
SCTR	0.691189	0.308811
MUC5AC	0.690918	0.309082
STEAP3	0.690729	0.309271
CDC2L2	0.69048	0.30952
LDLR	0.690352	0.309648
ACOX3	0.689651	0.310349
CIP29	0.68929	0.31071
PIK3C2B	0.688341	0.311659
ITSN1	0.688167	0.311833
UBE2N	0.688111	0.311889
TOP2B	0.688093	0.311907
NKRF	0.68787	0.31213
CASP1	0.687198	0.312802
FANCI	0.686861	0.313139
ALKBH3	0.686654	0.313346
PSMD7	0.686639	0.313361
GRM5	0.685962	0.314038
KTN1	0.685908	0.314092
ACTA2	0.685647	0.314353
PSMB4	0.685499	0.314501
HOXA11	0.6854	0.3146
LIAS	0.685158	0.314842
RAD51C	0.684879	0.315121
RBPJ	0.684762	0.315238
PPP1R13B	0.684613	0.315387
EIF2B1	0.684174	0.315826
COL4A5	0.683865	0.316135
PPCDC	0.683771	0.316229
ACYP2	0.683468	0.316532
RHEB	0.68346	0.31654
AKAP12	0.683239	0.316761
HHEX	0.683238	0.316762
PIK3CB	0.683013	0.316987
HS6ST3	0.682848	0.317152
MYCN	0.681276	0.318724
NPY2R	0.681233	0.318767
ADAM8	0.680848	0.319152
CD34	0.680648	0.319352
B3GNT2	0.680613	0.319387
PHCA	0.680527	0.319473
TIMP1	0.680397	0.319603
SMN1	0.680211	0.319789
ST6GALNAC6	0.679921	0.320079
CD79B	0.679706	0.320294
HOXA1	0.679565	0.320435
CFTR	0.679388	0.320612
PTK6	0.678997	0.321003
FVT1	0.678852	0.321148
SERPINA5	0.678843	0.321157
SNCAIP	0.678725	0.321275
PIWIL3	0.678724	0.321276
BDH2	0.678555	0.321445
KLRK1	0.678515	0.321485
ATP6V1H	0.678099	0.321901
SLC6A11	0.67791	0.32209
MGC5139	0.677861	0.322139
MC3R	0.677388	0.322612
CLDN7	0.677237	0.322763
WISP1	0.676699	0.323301
VPREB1	0.676529	0.323471
HSD17B10	0.676309	0.323691
CYP11B2	0.676252	0.323748
CD82	0.675736	0.324264
GPAA1	0.675658	0.324342
CALM2	0.675639	0.324361
STXBP1	0.675633	0.324367
IKZF3	0.675001	0.324999
KPNA2	0.674549	0.325451
CDC37	0.674473	0.325527
RET	0.673924	0.326076
IL9	0.673438	0.326562
FRZB	0.673118	0.326882
HPX	0.673077	0.326923
PRKAA2	0.67171	0.32829
GALNAC4S-6ST	0.671474	0.328526
C4B	0.671357	0.328643
OSBPL1A	0.671333	0.328667
RORC	0.670626	0.329374
COX15	0.670485	0.329515
DUSP8	0.670427	0.329573
BMPR1A	0.670406	0.329594
MB	0.670161	0.329839
DAXX	0.670151	0.329849
CACNA1D	0.670059	0.329941
EARS2	0.669867	0.330133
UBE2M	0.66986	0.33014
POLL	0.669859	0.330141
F8	0.669472	0.330528
FOXD3	0.669353	0.330647
PIGT	0.669167	0.330833
TNFSF4	0.668969	0.331031
ZAP70	0.668934	0.331066
AMDHD2	0.66876	0.33124
DNMT3B	0.668722	0.331278
TKT	0.668533	0.331467
SPTLC1	0.667671	0.332329
GNB2L1	0.667649	0.332351
EPHX2	0.667195	0.332805
TIMP3	0.667169	0.332831
NFS1	0.667084	0.332916
PRKAB2	0.667042	0.332958
PSMD6	0.666884	0.333116
RBBP8	0.666766	0.333234
FANCE	0.666713	0.333287
HDGF	0.6666	0.3334
MAPK13	0.666431	0.333569
WNT4	0.666285	0.333715
TCOF1	0.665886	0.334114
SCN4B	0.665844	0.334156
TNFRSF1A	0.665668	0.334332
MYF5	0.665608	0.334392
BAG5	0.665487	0.334513
NNMT	0.664936	0.335064
CAV3	0.664769	0.335231
TIMP2	0.664489	0.335511
GAS1	0.664482	0.335518
BID	0.664432	0.335568
EEF1B2	0.664395	0.335605
SYNJ1	0.663949	0.336051
DDX41	0.663927	0.336073
CPSF4	0.663862	0.336138
BTG2	0.663648	0.336352
POLE	0.663545	0.336455
DBP	0.663478	0.336522
ALDH5A1	0.66343	0.33657
NR1D1	0.663346	0.336654
UBB	0.662905	0.337095
EIF4B	0.662809	0.337191
AURKA	0.662757	0.337243
COL24A1	0.66265	0.33735
GTF2E2	0.662529	0.337471
MAP3K5	0.662465	0.337535
PRKACA	0.662308	0.337692
KEAP1	0.66191	0.33809
MGAT2	0.661063	0.338937
AHR	0.661034	0.338966
CASP10	0.660957	0.339043
FOS	0.660952	0.339048
SLAIN1	0.660939	0.339061
NR3C1	0.660396	0.339604
FUT2	0.660279	0.339721
MAP3K7IP3	0.660049	0.339951
ADAMTS13	0.659629	0.340371
ACCN2	0.659357	0.340643
CYP51A1	0.659136	0.340864
CAB39	0.65893	0.34107
PTPRO	0.658582	0.341418
EFNB1	0.658398	0.341602
MAN2C1	0.657842	0.342158
TPK1	0.657403	0.342597
HOXC13	0.657357	0.342643
CHRM5	0.657181	0.342819
PLP1	0.657041	0.342959
LPIN3	0.656758	0.343242
PRKAA1	0.656558	0.343442
HIST2H3C	0.656522	0.343478
LEF1	0.656278	0.343722
CREM	0.656097	0.343903
RXRA	0.655649	0.344351
UGT1A1	0.655613	0.344387
MT3	0.655564	0.344436
GDF2	0.655186	0.344814
WIF1	0.655009	0.344991
PAX5	0.654676	0.345324
FECH	0.654581	0.345419
NKX6-1	0.654349	0.345651
MCM4	0.654336	0.345664
NOLA2	0.654247	0.345753
SUV39H1	0.654051	0.345949
ITGA6	0.653731	0.346269
TXN	0.653337	0.346663
HNF4A	0.653156	0.346844
PSCD4	0.653148	0.346852
HOXA4	0.65308	0.34692
CNGB1	0.652611	0.347389
CYP1A2	0.652239	0.347761
VAX2	0.652117	0.347883
PIGK	0.652087	0.347913
NUMB	0.652046	0.347954
FTMT	0.65142	0.34858
WNT3A	0.65067	0.34933
ABL1	0.649872	0.350128
FAH	0.649698	0.350302
MAP3K7IP1	0.6492	0.3508
F5	0.648859	0.351141
SCD5	0.648761	0.351239
PLAUR	0.648716	0.351284
COX10	0.648447	0.351553
CYP4A22	0.648203	0.351797
WNT7A	0.647837	0.352163
RTN4	0.647545	0.352455
RABGAP1L	0.647402	0.352598
GSK3A	0.647066	0.352934
ZMYND17	0.647019	0.352981
SMURF2	0.646804	0.353196
HBQ1	0.646382	0.353618
ESCO2	0.646083	0.353917
EPX	0.645846	0.354154
SHMT2	0.645548	0.354452
CKMT1A	0.645524	0.354476
MEPE	0.645007	0.354993
PIK3AP1	0.644735	0.355265
CYP4B1	0.644691	0.355309
ENTPD5	0.644478	0.355522
HS3ST3B1	0.644016	0.355984
PTPN1	0.643953	0.356047
CAPN5	0.643863	0.356137
CRKL	0.643829	0.356171
CYP2S1	0.643658	0.356342
DGKQ	0.643294	0.356706
ICOSLG	0.643233	0.356767
BBS2	0.643006	0.356994
CASP8AP2	0.642811	0.357189
ATP5A1	0.642771	0.357229
RNASEN	0.642629	0.357371
PSMB5	0.642556	0.357444
CCNH	0.642393	0.357607
CX3CL1	0.642352	0.357648
PRKRIR	0.641625	0.358375
FDXR	0.641545	0.358455
TPP2	0.641334	0.358666
SULT2B1	0.641163	0.358837
POMC	0.640726	0.359274
AGER	0.640685	0.359315
NDUFB7	0.640507	0.359493
CHPF	0.640356	0.359644
GRIN3A	0.639922	0.360078
EHHADH	0.639883	0.360117
NDRG2	0.638874	0.361126
CDK5	0.638792	0.361208
RAD18	0.638476	0.361524
XCL1	0.638167	0.361833
FASN	0.638076	0.361924
SMAD4	0.637963	0.362037
SMAD3	0.637885	0.362115
RXRG	0.637583	0.362417
SHC2	0.637535	0.362465
ARPC5	0.637487	0.362513
GFAP	0.637465	0.362535
BGLAP	0.637289	0.362711
EDN3	0.637174	0.362826
AVP	0.637088	0.362912
FADS2	0.636886	0.363114
BLVRA	0.636779	0.363221
CHP	0.636765	0.363235
CCNT2	0.636693	0.363307
PRKD1	0.636211	0.363789
WARS2	0.636136	0.363864
GRID2	0.636017	0.363983
MTHFD1	0.635359	0.364641
HOXD13	0.634699	0.365301
GH1	0.63416	0.36584
C10ORF110	0.633862	0.366138
KCNN3	0.633812	0.366188
MUC1	0.633679	0.366321
FZD4	0.633491	0.366509
NGB	0.633481	0.366519
F13B	0.633445	0.366555
HLA-DQB2	0.633444	0.366556
FLNA	0.633252	0.366748
USP9X	0.631963	0.368037
MYLK2	0.631946	0.368054
ISLR	0.631295	0.368705
RECQL5	0.631219	0.368781
TREX1	0.630877	0.369123
CBS	0.630868	0.369132
EIF4A1	0.63084	0.36916
BRCA2	0.63064	0.36936
RALA	0.630451	0.369549
KCNMB3	0.63044	0.36956
ADORA1	0.630373	0.369627
VARS2	0.630328	0.369672
ITK	0.630008	0.369992
CD5	0.629868	0.370132
HLA-E	0.62985	0.37015
TNC	0.629023	0.370977
SCAP	0.628765	0.371235
GRIN2A	0.62862	0.37138
CA5A	0.628474	0.371526
IFNA7	0.628425	0.371575
TWIST1	0.628203	0.371797
NPR2	0.628034	0.371966
DDX54	0.627802	0.372198
GSTA1	0.627682	0.372318
CDK8	0.62747	0.37253
EIF4E	0.627379	0.372621
REG1A	0.627065	0.372935
CHRM1	0.62666	0.37334
RIPK3	0.626302	0.373698
CPSF2	0.626005	0.373995
CRHBP	0.625839	0.374161
DISC1	0.625824	0.374176
OXTR	0.62571	0.37429
BZW1	0.625504	0.374496
ERCC2	0.625444	0.374556
CACNA2D2	0.624948	0.375052
DTNBP1	0.624665	0.375335
AVPR1B	0.62465	0.37535
ERAF	0.624457	0.375543
FUCA2	0.624385	0.375615
RSAD2	0.624363	0.375637
HGF	0.624267	0.375733
GYS1	0.624239	0.375761
CD37	0.623867	0.376133
IGF1	0.623023	0.376977
AKR1C1	0.622977	0.377023
PSMD3	0.622718	0.377282
CAPNS1	0.622619	0.377381
CRADD	0.622589	0.377411
MYBPC1	0.62211	0.37789
AKAP11	0.622073	0.377927
NUMA1	0.621947	0.378053
PECAM1	0.621792	0.378208
FOXN1	0.621154	0.378846
RAD52	0.620859	0.379141
CPN2	0.620392	0.379608
STAT5B	0.620288	0.379712
EIF2S3	0.619973	0.380027
TRAFD1	0.619932	0.380068
MAD1L1	0.61987	0.38013
CES2	0.619764	0.380236
MAFK	0.619642	0.380358
SERPINF2	0.619031	0.380969
IRF1	0.618833	0.381167
ATP4A	0.618528	0.381472
JUN	0.618436	0.381564
FZR1	0.618207	0.381793
LIPC	0.618065	0.381935
GPD2	0.618006	0.381994
UBE2E3	0.617915	0.382085
MAG	0.617604	0.382396
SDHA	0.617426	0.382574
ISG15	0.617402	0.382598
DHODH	0.616771	0.383229
ID2	0.616715	0.383285
TCEA3	0.616563	0.383437
SYNGR1	0.616303	0.383697
ITGAL	0.615883	0.384117
G0S2	0.615832	0.384168
INHBB	0.615779	0.384221
CEBPA	0.615711	0.384289
TRIP12	0.615676	0.384324
CBX2	0.615539	0.384461
SERPINB9	0.615522	0.384478
PTPRF	0.615039	0.384961
TFR2	0.614891	0.385109
IL16	0.614796	0.385204
STRAP	0.61478	0.38522
ABCG1	0.614195	0.385805
PSAP	0.614098	0.385902
RGS5	0.613725	0.386275
RECK	0.613586	0.386414
FANCD2	0.613527	0.386473
C7	0.613469	0.386531
PIK3CD	0.613346	0.386654
CLDN2	0.613031	0.386969
ERBB3	0.612934	0.387066
FOXP1	0.612813	0.387187
POLA2	0.612782	0.387218
RTKN	0.61244	0.38756
A1BG	0.611948	0.388052
MKNK2	0.611907	0.388093
IRF6	0.611827	0.388173
SMARCC2	0.611798	0.388202
LTC4S	0.611788	0.388212
TFCP2	0.61174	0.38826
ESRRA	0.611689	0.388311
UCP2	0.61156	0.38844
CA8	0.611211	0.388789
SHC3	0.610962	0.389038
SPN	0.610946	0.389054
HGS	0.610457	0.389543
HERPUD1	0.610328	0.389672
PFN1	0.6103	0.3897
SLC16A3	0.6103	0.3897
CLDN23	0.610219	0.389781
PLAGL1	0.610171	0.389829
CXCL3	0.610067	0.389933
EPOR	0.60985	0.39015
ACTG2	0.609783	0.390217
MYCBP	0.609682	0.390318
GPLD1	0.609676	0.390324
GRIN1	0.609522	0.390478
PRKCD	0.609509	0.390491
CREB5	0.609228	0.390772
IL12RB1	0.609114	0.390886
CASP12	0.608952	0.391048
FANCF	0.608621	0.391379
UGP2	0.608446	0.391554
LIN7A	0.608052	0.391948
ATP1A1	0.608034	0.391966
ARFIP2	0.607694	0.392306
MDH2	0.607415	0.392585
NOTCH4	0.607308	0.392692
GPR18	0.60726	0.39274
LSS	0.607053	0.392947
UNC13B	0.606956	0.393044
ACADS	0.606917	0.393083
BRUNOL4	0.606891	0.393109
PPBP	0.606886	0.393114
DLL3	0.606562	0.393438
TERT	0.606469	0.393531
ARHGEF2	0.605758	0.394242
ATP5H	0.604607	0.395393
CD52	0.604425	0.395575
POLR2I	0.604142	0.395858
GARS	0.603658	0.396342
SETDB1	0.603656	0.396344
CST3	0.603587	0.396413
TNK2	0.603549	0.396451
ARHGEF1	0.603395	0.396605
PSMD12	0.603165	0.396835
CCL1	0.603089	0.396911
EFNA2	0.602182	0.397818
STX4	0.602167	0.397833
IL22RA1	0.602071	0.397929
COL12A1	0.60169	0.39831
SLC10A1	0.601546	0.398454
DNAJB4	0.601537	0.398463
AKR1A1	0.601221	0.398779
FOXM1	0.601064	0.398936
B3GAT3	0.600852	0.399148
FCGR3B	0.600644	0.399356
CTSG	0.6004	0.3996
GOSR2	0.600269	0.399731
PRMT1	0.600245	0.399755
CARD9	0.60019	0.39981
EFNA1	0.599915	0.400085
THY1	0.599721	0.400279
ENO2	0.599549	0.400451
IL11	0.599514	0.400486
HRG	0.59942	0.40058
RASGRF1	0.599407	0.400593
PDXK	0.59936	0.40064
HES3	0.599259	0.400741
REV3L	0.599033	0.400967
MANBA	0.598972	0.401028
NPC1	0.598875	0.401125
CYP26A1	0.598806	0.401194
DPPA3	0.598681	0.401319
IL17RD	0.598595	0.401405
JUND	0.598348	0.401652
NR2C2	0.598101	0.401899
PTCRA	0.597883	0.402117
SLC1A7	0.597587	0.402413
BST1	0.597316	0.402684
CHMP1B	0.596776	0.403224
GNPNAT1	0.596737	0.403263
PYGO1	0.596722	0.403278
OPRM1	0.59665	0.40335
GYG1	0.596504	0.403496
PRKAR2B	0.596216	0.403784
CLTB	0.595964	0.404036
MLL	0.595888	0.404112
GTF2F1	0.595832	0.404168
ENG	0.595656	0.404344
CHST4	0.595524	0.404476
C13ORF15	0.594658	0.405342
CDT1	0.594603	0.405397
CAPN2	0.59449	0.40551
MKI67	0.593853	0.406147
CARD14	0.593597	0.406403
HMGB1	0.593544	0.406456
FDFT1	0.593333	0.406667
IFIT3	0.593312	0.406688
FARS2	0.593128	0.406872
PHKA2	0.592853	0.407147
NP	0.592844	0.407156
SH2D3C	0.592503	0.407497
NUMBL	0.592423	0.407577
PLLP	0.592408	0.407592
TSG101	0.592105	0.407895
HAGH	0.591481	0.408519
DHRS4	0.591466	0.408534
HES6	0.59143	0.40857
GBP1	0.59123	0.40877
AMT	0.591225	0.408775
ADCY3	0.591175	0.408825
DPPA4	0.590951	0.409049
HEXA	0.590923	0.409077
EIF4G1	0.590695	0.409305
KDR	0.590489	0.409511
DAP	0.590446	0.409554
CRLS1	0.590263	0.409737
S100A6	0.589875	0.410125
FMN2	0.589834	0.410166
STH	0.589398	0.410602
DIO2	0.588962	0.411038
CDC20	0.588828	0.411172
GLI2	0.588704	0.411296
NBN	0.588564	0.411436
HNF4G	0.588171	0.411829
CPT1B	0.588092	0.411908
PIP3-E	0.587884	0.412116
ACTB	0.587725	0.412275
ETFA	0.587501	0.412499
ACADSB	0.587488	0.412512
ACVR2B	0.587296	0.412704
EIF2B2	0.586529	0.413471
EPHB2	0.586397	0.413603
POLE4	0.585613	0.414387
TUBB2A	0.58552	0.41448
FOXC2	0.58531	0.41469
MAT1A	0.585235	0.414765
LGALS1	0.585179	0.414821
KDELR3	0.585138	0.414862
HLA-G	0.585109	0.414891
AKAP4	0.584928	0.415072
MVK	0.584898	0.415102
MYC	0.584809	0.415191
KRAS	0.584622	0.415378
HAT1	0.584539	0.415461
SPRY4	0.584137	0.415863
USP11	0.584027	0.415973
PIK4CA	0.583939	0.416061
GMNN	0.583829	0.416171
IDH3B	0.583818	0.416182
GPR37	0.583753	0.416247
ELOVL5	0.583099	0.416901
KIF3A	0.582838	0.417162
CASP6	0.582577	0.417423
SLC12A1	0.582386	0.417614
ABCD2	0.582382	0.417618
CHRNB1	0.582254	0.417746
ALAD	0.58204	0.41796
ICAM5	0.58187	0.41813
GLRX	0.581723	0.418277
RUNX1	0.581519	0.418481
IKZF2	0.581511	0.418489
SLC25A4	0.581314	0.418686
NKD2	0.580897	0.419103
CCL28	0.580801	0.419199
S100A12	0.580756	0.419244
ARHGDIA	0.580716	0.419284
CTGF	0.580485	0.419515
RFX4	0.580458	0.419542
EPS8	0.580429	0.419571
HELLS	0.5804	0.4196
BMP7	0.580137	0.419863
RCHY1	0.57978	0.42022
ZNF259	0.579283	0.420717
PLA2G10	0.57924	0.42076
RANBP2	0.579229	0.420771
IRS4	0.578837	0.421163
SIGIRR	0.578822	0.421178
LIPE	0.578646	0.421354
MAPK10	0.578521	0.421479
SELE	0.578409	0.421591
TRH	0.578408	0.421592
FCGRT	0.578262	0.421738
PROM2	0.578069	0.421931
TLR5	0.578028	0.421972
NRG1	0.577922	0.422078
RDH14	0.577672	0.422328
SOCS3	0.577594	0.422406
SOCS5	0.577455	0.422545
GSTM5	0.577399	0.422601
SLC25A11	0.577092	0.422908
FGF18	0.577041	0.422959
PENK	0.576946	0.423054
ITGB2	0.576886	0.423114
SERPINC1	0.576737	0.423263
COL25A1	0.576682	0.423318
NEFM	0.576504	0.423496
VIP	0.576244	0.423756
PIF1	0.576199	0.423801
FBLN1	0.575994	0.424006
NLK	0.575755	0.424245
RDH5	0.575718	0.424282
ARRB2	0.575533	0.424467
HTR4	0.575483	0.424517
GPR39	0.575326	0.424674
ACVR1	0.575265	0.424735
MAFG	0.575139	0.424861
CD47	0.574454	0.425546
ATIC	0.574266	0.425734
WBSCR17	0.574105	0.425895
MAP3K7	0.5741	0.4259
HARS2	0.573924	0.426076
MMAB	0.573063	0.426937
GIP	0.57281	0.42719
THBD	0.572771	0.427229
EDNRA	0.572374	0.427626
PPYR1	0.571909	0.428091
ALOX5	0.571427	0.428573
GLCE	0.57134	0.42866
ALDH1A3	0.571164	0.428836
KCNG2	0.57105	0.42895
CSF3	0.5709	0.4291
ARHGEF11	0.57066	0.42934
RANBP1	0.570285	0.429715
POLR2K	0.570102	0.429898
SPTLC2	0.570046	0.429954
SPAM1	0.57001	0.42999
AKAP6	0.570009	0.429991
GTF2A2	0.56977	0.43023
AKR1B1	0.569738	0.430262
PFKFB3	0.569671	0.430329
ACE2	0.569601	0.430399
CIT	0.569196	0.430804
C1ORF103	0.568954	0.431046
CELSR1	0.568902	0.431098
HRK	0.568828	0.431172
PLD1	0.568828	0.431172
ADSSL1	0.568728	0.431272
CDH5	0.568492	0.431508
TUBA3C	0.568463	0.431537
POLE3	0.568428	0.431572
GSTM4	0.5682	0.4318
CSF1R	0.567693	0.432307
MMP13	0.567655	0.432345
ATG7	0.567617	0.432383
IDH2	0.567569	0.432431
EMX2	0.567546	0.432454
CCKBR	0.567413	0.432587
SLC1A2	0.567411	0.432589
ALPI	0.567383	0.432617
PPP1R12B	0.567367	0.432633
ACAN	0.567271	0.432729
GPR35	0.567168	0.432832
OPRK1	0.567051	0.432949
MAPKAPK5	0.567003	0.432997
PTK2	0.56696	0.43304
VCAN	0.566218	0.433782
C4A	0.565874	0.434126
MTHFD1L	0.565716	0.434284
SFRP4	0.565192	0.434808
CDH1	0.565111	0.434889
RUNX3	0.564637	0.435363
BIRC2	0.564516	0.435484
PDK1	0.564512	0.435488
FZD1	0.564388	0.435612
BNIP1	0.564297	0.435703
HIP2	0.564289	0.435711
UBE2H	0.564283	0.435717
PIP5K2B	0.563972	0.436028
COL2A1	0.563958	0.436042
OSCAR	0.563835	0.436165
EPHB3	0.563653	0.436347
XYLT2	0.563305	0.436695
CPSF3	0.563283	0.436717
TNF	0.563017	0.436983
EPHB1	0.562854	0.437146
PRKACB	0.562794	0.437206
SH3GLB1	0.562706	0.437294
ENTPD7	0.562673	0.437327
NQO1	0.562563	0.437437
CDH15	0.562496	0.437504
RFC5	0.562452	0.437548
SPRED1	0.561846	0.438154
IRF2	0.561803	0.438197
APOE	0.561762	0.438238
PAX2	0.561656	0.438344
CCR10	0.561541	0.438459
OCRL	0.560986	0.439014
CHPT1	0.560985	0.439015
BMP6	0.56092	0.43908
PCNT	0.560912	0.439088
NTRK1	0.560659	0.439341
EIF2AK2	0.560471	0.439529
HGD	0.560397	0.439603
RRM2B	0.560285	0.439715
CSNK1A1L	0.560237	0.439763
PCSK2	0.559828	0.440172
SHC1	0.559802	0.440198
GMPPB	0.559771	0.440229
DLX6	0.559617	0.440383
COL19A1	0.559478	0.440522
ITGAX	0.559399	0.440601
PDE6G	0.558945	0.441055
LRPPRC	0.558861	0.441139
IMPDH1	0.558833	0.441167
SORBS1	0.558631	0.441369
PIR	0.558275	0.441725
DPF2	0.558138	0.441862
LUM	0.558012	0.441988
CIDEB	0.558	0.442
TBX1	0.557931	0.442069
KLK1	0.557736	0.442264
CNDP1	0.557646	0.442354
PIGB	0.557478	0.442522
COL4A6	0.556944	0.443056
STX19	0.556769	0.443231
COL1A1	0.556741	0.443259
CD27	0.556648	0.443352
FZD7	0.556453	0.443547
FMOD	0.556089	0.443911
NFKBIA	0.555777	0.444223
ACAT1	0.555746	0.444254
MBP	0.555745	0.444255
PTGFR	0.55552	0.44448
CLU	0.55492	0.44508
CDO1	0.554775	0.445225
TGFBRAP1	0.55465	0.44535
SEPHS1	0.554338	0.445662
PAK6	0.554318	0.445682
ST6GAL1	0.554224	0.445776
INPP5D	0.554055	0.445945
CDKN2D	0.554025	0.445975
CYP2D6	0.553791	0.446209
PDHX	0.55379	0.44621
IFT172	0.553411	0.446589
LPIN1	0.553313	0.446687
HLA-DMB	0.553263	0.446737
ANAPC5	0.553041	0.446959
SHB	0.552553	0.447447
UBE2V2	0.55244	0.44756
TNFAIP6	0.552435	0.447565
BCL6	0.552289	0.447711
HCLS1	0.552226	0.447774
HARS	0.551939	0.448061
SFRP2	0.551845	0.448155
UGCG	0.551798	0.448202
SQSTM1	0.551465	0.448535
RALBP1	0.55135	0.44865
TICAM2	0.551206	0.448794
CADM1	0.55107	0.44893
GSTP1	0.551034	0.448966
HYAL1	0.550949	0.449051
UGT1A7	0.550666	0.449334
ALDOB	0.55047	0.44953
PGM3	0.550209	0.449791
PPP1CC	0.550204	0.449796
TRPV6	0.549853	0.450147
GAP43	0.549232	0.450768
VIL2	0.549195	0.450805
HDC	0.549111	0.450889
IDI1	0.548944	0.451056
ARHGEF4	0.548537	0.451463
GART	0.548241	0.451759
CXCL2	0.548005	0.451995
NGFR	0.547984	0.452016
MYOG	0.547731	0.452269
ATP5I	0.547605	0.452395
IFITM1	0.547431	0.452569
RPRM	0.546838	0.453162
AP2M1	0.546727	0.453273
PRKDC	0.546613	0.453387
MALT1	0.546254	0.453746
GK2	0.54619	0.45381
LRPAP1	0.546133	0.453867
COL8A2	0.54613	0.45387
ANXA6	0.545705	0.454295
CDK9	0.545435	0.454565
IL1R1	0.545319	0.454681
COL5A1	0.545293	0.454707
DHDDS	0.545065	0.454935
KCNC4	0.54462	0.45538
UGT2A3	0.544617	0.455383
TFAP2A	0.544206	0.455794
DRD2	0.544137	0.455863
CACNA1I	0.544135	0.455865
FNTB	0.54387	0.45613
PRMT2	0.543559	0.456441
PPP1CB	0.543553	0.456447
LCK	0.543381	0.456619
EEF1D	0.542951	0.457049
NMNAT3	0.542918	0.457082
GCAT	0.542915	0.457085
FLOT2	0.54279	0.45721
PIGX	0.542764	0.457236
NR5A2	0.542718	0.457282
GPX5	0.542593	0.457407
PTH	0.542569	0.457431
IL17D	0.542491	0.457509
ACE	0.541753	0.458247
CCR8	0.541682	0.458318
CLCN7	0.541654	0.458346
GOT1	0.541481	0.458519
PMVK	0.541343	0.458657
RPS6KB2	0.541287	0.458713
ARHGAP1	0.540706	0.459294
CLDN15	0.540561	0.459439
AGTR2	0.54051	0.45949
STX16	0.540052	0.459948
SESN1	0.540033	0.459967
TH	0.540015	0.459985
IFI16	0.540004	0.459996
RAB5A	0.539994	0.460006
MYT1	0.539741	0.460259
XRCC2	0.539719	0.460281
VAMP7	0.539033	0.460967
SIRT5	0.538839	0.461161
SH3GLB2	0.538762	0.461238
HTR2C	0.538732	0.461268
TFPI	0.538669	0.461331
NFATC3	0.538447	0.461553
TAF1	0.537982	0.462018
CTNND1	0.537963	0.462037
MAPK7	0.537901	0.462099
KIAA1394	0.537807	0.462193
FRAT2	0.537613	0.462387
GSTZ1	0.537567	0.462433
CEBPD	0.537513	0.462487
EEF2	0.537402	0.462598
LOC283398	0.537314	0.462686
PTPN7	0.537061	0.462939
RERE	0.536935	0.463065
FGFR3	0.536725	0.463275
NFE2L2	0.536114	0.463886
MGMT	0.536012	0.463988
GHSR	0.535882	0.464118
ARHGEF6	0.535861	0.464139
RARB	0.53576	0.46424
NTHL1	0.535518	0.464482
VHL	0.535278	0.464722
SERPINA10	0.535268	0.464732
MST1	0.534977	0.465023
CYP1A1	0.534664	0.465336
IL10RA	0.534648	0.465352
NEUROG3	0.5346	0.4654
IGFBP6	0.53409	0.46591
TUBB3	0.533929	0.466071
BYSL	0.533747	0.466253
B4GALT3	0.533666	0.466334
TRAF3IP2	0.533608	0.466392
ST3GAL1	0.533409	0.466591
PIGV	0.533178	0.466822
CYLD	0.533148	0.466852
THRB	0.533126	0.466874
XCR1	0.53301	0.46699
HLA-DQA2	0.532576	0.467424
ELOVL6	0.532448	0.467552
AKR1C2	0.532364	0.467636
CYP8B1	0.532354	0.467646
UTF1	0.532146	0.467854
DDX23	0.531757	0.468243
CD3D	0.531483	0.468517
TGDS	0.531202	0.468798
ATP2B1	0.531087	0.468913
TCP1	0.530927	0.469073
MTMR6	0.530742	0.469258
GTF2H3	0.530584	0.469416
CTNNA1	0.530378	0.469622
SNAP25	0.53032	0.46968
PKP4	0.530169	0.469831
DPYSL5	0.530123	0.469877
TLE1	0.529827	0.470173
HS3ST2	0.529619	0.470381
AVPR2	0.529599	0.470401
ABCA1	0.529379	0.470621
FKBP1A	0.529337	0.470663
INPP5B	0.529255	0.470745
MIB2	0.529162	0.470838
CIITA	0.52915	0.47085
TBL1X	0.528999	0.471001
ENPP7	0.528941	0.471059
FANCC	0.528922	0.471078
NFATC1	0.528912	0.471088
EMR2	0.528885	0.471115
SERPINA3	0.528852	0.471148
CELSR2	0.528562	0.471438
MSLN	0.528442	0.471558
CSNK2B	0.528326	0.471674
CIRBP	0.5279	0.4721
CHRNA6	0.527711	0.472289
FOXL1	0.527629	0.472371
HPR	0.527597	0.472403
PLCB2	0.527414	0.472586
SLC2A1	0.527374	0.472626
NDUFA10	0.527159	0.472841
COL13A1	0.526992	0.473008
PPARA	0.526848	0.473152
ALDH1B1	0.52679	0.47321
NPM2	0.526488	0.473512
MEF2B	0.526384	0.473616
ERCC1	0.526154	0.473846
FANCG	0.526083	0.473917
TLN1	0.525823	0.474177
VAMP5	0.525822	0.474178
EIF3H	0.525777	0.474223
DNAJC4	0.525751	0.474249
VWF	0.525705	0.474295
RHOA	0.52566	0.47434
EN1	0.52566	0.47434
CYBA	0.525535	0.474465
RHOQ	0.525496	0.474504
RAD54L	0.525462	0.474538
KLF2	0.525427	0.474573
GIPR	0.525239	0.474761
IRAK3	0.525224	0.474776
DMD	0.525204	0.474796
BTLA	0.524915	0.475085
FN3K	0.5249	0.4751
PCGF2	0.524529	0.475471
COL4A4	0.524397	0.475603
DCI	0.524248	0.475752
CDKL1	0.524234	0.475766
FEZ1	0.524154	0.475846
APOA1	0.523635	0.476365
TARS	0.523468	0.476532
HIP1	0.523395	0.476605
GAS6	0.523349	0.476651
MYO1C	0.522772	0.477228
CHAT	0.522654	0.477346
BAG3	0.522619	0.477381
EXT1	0.522608	0.477392
CALCRL	0.522533	0.477467
ATRX	0.522468	0.477532
TLR4	0.522329	0.477671
FCGR3A	0.522158	0.477842
CALM1	0.522009	0.477991
VEGFA	0.521842	0.478158
NPPA	0.52167	0.47833
MLH3	0.521237	0.478763
CD81	0.521233	0.478767
ITGA9	0.521014	0.478986
MMP2	0.520988	0.479012
ITGB1	0.520972	0.479028
AGA	0.520948	0.479052
CLDN22	0.520865	0.479135
OLIG2	0.520371	0.479629
FLT4	0.52037	0.47963
GDF9	0.520255	0.479745
ABCB5	0.520137	0.479863
ITGB7	0.520102	0.479898
CARD6	0.519939	0.480061
SYT2	0.519708	0.480292
MGST1	0.519536	0.480464
VSIG4	0.519378	0.480622
POLG	0.519297	0.480703
ADCYAP1R1	0.519059	0.480941
SYNE1	0.518952	0.481048
H2AFX	0.518895	0.481105
CRTAM	0.518377	0.481623
SOX10	0.518364	0.481636
API5	0.518278	0.481722
KCNJ11	0.518224	0.481776
EBP	0.517794	0.482206
TNFRSF19	0.517667	0.482333
GPSN2	0.517635	0.482365
KLF10	0.517406	0.482594
PAX1	0.517387	0.482613
PELI3	0.517124	0.482876
APBB1	0.517063	0.482937
CREB3	0.517061	0.482939
PPAP2B	0.516842	0.483158
HIC1	0.516703	0.483297
ISG20	0.5167	0.4833
ST6GALNAC4	0.516645	0.483355
F9	0.516595	0.483405
CAV1	0.516355	0.483645
RASGRP1	0.51635	0.48365
ISYNA1	0.516328	0.483672
PAFAH1B2	0.516266	0.483734
HAP1	0.515872	0.484128
APOB	0.515833	0.484167
PALB2	0.515474	0.484526
MAP3K4	0.515191	0.484809
NMI	0.515108	0.484892
DHH	0.514822	0.485178
TNFSF14	0.514719	0.485281
EIF5A2	0.51468	0.48532
ADSS	0.514587	0.485413
COQ5	0.514506	0.485494
C3	0.51447	0.48553
ACTR2	0.514162	0.485838
PARC	0.513991	0.486009
RCAN1	0.513942	0.486058
PORCN	0.513838	0.486162
EEF1G	0.513726	0.486274
LEFTY2	0.513659	0.486341
CDC40	0.51345	0.48655
HSD17B2	0.513256	0.486744
CCL3	0.513252	0.486748
PER1	0.512816	0.487184
HSPB1	0.512402	0.487598
HBA2	0.512144	0.487856
TAF2	0.512123	0.487877
C6	0.512081	0.487919
APPBP2	0.512016	0.487984
MAP1B	0.511965	0.488035
UGT1A6	0.511901	0.488099
PSENEN	0.51186	0.48814
MAPK11	0.511704	0.488296
ACACB	0.511634	0.488366
HES7	0.511336	0.488664
COL23A1	0.511142	0.488858
DHRS2	0.511093	0.488907
NAGS	0.511029	0.488971
SP100	0.510947	0.489053
GP1BA	0.51081	0.48919
MEIS1	0.510681	0.489319
HYAL3	0.510424	0.489576
DAB2	0.510398	0.489602
FABP3	0.510206	0.489794
C14ORF166	0.510157	0.489843
UBE2I	0.510046	0.489954
IRF9	0.510027	0.489973
LDHAL6A	0.509902	0.490098
ADIPOR2	0.509627	0.490373
TOB2	0.508979	0.491021
CDKL2	0.508926	0.491074
ANAPC7	0.508917	0.491083
SELL	0.508888	0.491112
KCNQ2	0.508821	0.491179
PHF1	0.508473	0.491527
RAB27A	0.508403	0.491597
GSTO1	0.50804	0.49196
DGKZ	0.507806	0.492194
ARG1	0.507693	0.492307
SPR	0.507481	0.492519
COL22A1	0.507359	0.492641
MEOX2	0.507252	0.492748
COL4A1	0.507098	0.492902
PDZK1	0.507054	0.492946
UROD	0.506896	0.493104
P2RY6	0.506752	0.493248
FHL5	0.506668	0.493332
MFNG	0.506625	0.493375
SRP68	0.506301	0.493699
TYMS	0.506073	0.493927
LDHC	0.505217	0.494783
PTGER1	0.505124	0.494876
LEPR	0.50457	0.49543
RBL2	0.504445	0.495555
ATG9A	0.504338	0.495662
PIK3C3	0.504229	0.495771
ATN1	0.504057	0.495943
IFNA10	0.503938	0.496062
HSD3B1	0.50377	0.49623
ROR2	0.503719	0.496281
PIGU	0.503418	0.496582
IL17RC	0.503279	0.496721
CTH	0.503263	0.496737
MBTPS2	0.502649	0.497351
DGKA	0.502483	0.497517
PLAT	0.502325	0.497675
GALNT9	0.501983	0.498017
GRAP2	0.50197	0.49803
MMP3	0.501646	0.498354
MYL4	0.501595	0.498405
GALNTL4	0.501535	0.498465
BTG3	0.501461	0.498539
EIF2B4	0.501407	0.498593
DNM1	0.501394	0.498606
ARPC5L	0.501327	0.498673
HOXB4	0.501182	0.498818
DOCK1	0.500792	0.499208
GLI1	0.500471	0.499529
SRM	0.500325	0.499675
NCSTN	0.50006	0.49994
PIK3R4	0.500012	0.499988
VIM	0.499962	0.500038
BUB1B	0.499876	0.500124
ATP6V1B1	0.499672	0.500328
NDUFB8	0.499329	0.500671
B4GALT1	0.499077	0.500923
FAM132A	0.499053	0.500947
JAZF1	0.499014	0.500986
SMC6	0.498972	0.501028
PI4KB	0.498843	0.501157
PER3	0.498429	0.501571
IRS1	0.498388	0.501612
NOD1	0.498301	0.501699
INS	0.497718	0.502282
RANBP9	0.497139	0.502861
MAP3K10	0.49698	0.50302
GTF2H5	0.49686	0.50314
ITGA5	0.496779	0.503221
MAD2L2	0.496515	0.503485
KCNJ9	0.496438	0.503562
KCNH2	0.496193	0.503807
PROS1	0.496179	0.503821
RAD17	0.496062	0.503938
ABCA12	0.495954	0.504046
HSD11B2	0.495795	0.504205
DCLRE1C	0.495793	0.504207
NDUFB11	0.495781	0.504219
NSD1	0.495154	0.504846
MAP1LC3A	0.495008	0.504992
REL	0.494936	0.505064
SIRT6	0.494907	0.505093
HSP90AB1	0.494669	0.505331
HBXIP	0.494264	0.505736
IFNA8	0.494258	0.505742
VCL	0.493825	0.506175
GNB1	0.4938	0.5062
PLA2G2D	0.493793	0.506207
HTR1D	0.493424	0.506576
TNKS2	0.493271	0.506729
DLG4	0.49326	0.50674
ALMS1	0.49316	0.50684
GNPDA2	0.492879	0.507121
CFHR1	0.492835	0.507165
CAPN10	0.492712	0.507288
CAMK4	0.492638	0.507362
GGA1	0.492334	0.507666
IL6R	0.491919	0.508081
GNAI2	0.491907	0.508093
LOC390243	0.491728	0.508272
ALDH7A1	0.49158	0.50842
EZH1	0.491382	0.508618
IL17A	0.491364	0.508636
EZH2	0.491347	0.508653
TMEM166	0.490887	0.509113
TNFSF8	0.490751	0.509249
GPR161	0.490742	0.509258
SLC18A1	0.490685	0.509315
WDFY3	0.49061	0.50939
PSMD8	0.490567	0.509433
ETS2	0.490555	0.509445
CLK3	0.490486	0.509514
GABRA5	0.490458	0.509542
FPGT	0.490452	0.509548
FLT3LG	0.490368	0.509632
SPP1	0.490337	0.509663
TBXAS1	0.490323	0.509677
CTSD	0.490163	0.509837
GOT2	0.489989	0.510011
ERN1	0.489839	0.510161
RPA4	0.489671	0.510329
IL22	0.489314	0.510686
PGK2	0.489116	0.510884
IGFBP5	0.488628	0.511372
RAD9A	0.488506	0.511494
NME1	0.48817	0.51183
PITPNB	0.48809	0.51191
H6PD	0.487913	0.512087
CES1	0.487598	0.512402
DCXR	0.487411	0.512589
ILVBL	0.487249	0.512751
CAST	0.487116	0.512884
ASGR2	0.486781	0.513219
TCF7	0.48659	0.51341
RPS6KA5	0.486569	0.513431
CDC25A	0.486238	0.513762
F7	0.486197	0.513803
HTR3E	0.485288	0.514712
CHRNG	0.485272	0.514728
ASPA	0.485008	0.514992
ST8SIA2	0.485	0.515
ASNS	0.484567	0.515433
SOAT1	0.484563	0.515437
RETN	0.484529	0.515471
SC4MOL	0.484364	0.515636
FAS	0.484284	0.515716
FGF4	0.483903	0.516097
ABCD1	0.483344	0.516656
NOTCH1	0.483283	0.516717
CNPY3	0.483192	0.516808
CUGBP1	0.483037	0.516963
HLA-DQB1	0.482958	0.517042
CTTN	0.482884	0.517116
BLVRB	0.482616	0.517384
ATG12	0.482605	0.517395
STAR	0.481999	0.518001
BCL11B	0.481485	0.518515
PTGIR	0.481476	0.518524
IFI44	0.481476	0.518524
NCOA3	0.481458	0.518542
MARS	0.481387	0.518613
CD151	0.481383	0.518617
MTA1	0.481378	0.518622
UXT	0.481335	0.518665
FOXA1	0.480921	0.519079
PROC	0.480741	0.519259
CX3CR1	0.480574	0.519426
CHST2	0.480199	0.519801
GTF2F2	0.479906	0.520094
AGTR1	0.47989	0.52011
HAO1	0.479883	0.520117
GSTA5	0.479782	0.520218
ZFP36	0.479328	0.520672
GCH1	0.479265	0.520735
CPN1	0.478969	0.521031
PRF1	0.478779	0.521221
ABCC8	0.478538	0.521462
GNAI1	0.478407	0.521593
CLDN11	0.478214	0.521786
PDE6D	0.477596	0.522404
ANAPC10	0.477062	0.522938
BRCA1	0.476916	0.523084
ACSL4	0.476754	0.523246
HSD17B6	0.476075	0.523925
GRK1	0.475999	0.524001
GNE	0.475872	0.524128
THOC4	0.475632	0.524368
GRWD1	0.475536	0.524464
NAT5	0.475264	0.524736
CACNA1S	0.475224	0.524776
DAD1	0.474992	0.525008
RING1	0.474727	0.525273
ACVR1C	0.474386	0.525614
CTCF	0.474369	0.525631
ARF1	0.474179	0.525821
SHMT1	0.473981	0.526019
CARD10	0.473605	0.526395
AGRP	0.473507	0.526493
NES	0.473472	0.526528
GALNTL2	0.472918	0.527082
PFKFB4	0.472885	0.527115
CTNNAL1	0.472867	0.527133
FMO3	0.472684	0.527316
WASF2	0.47243	0.52757
FHIT	0.472188	0.527812
SOX17	0.472018	0.527982
RXRB	0.472005	0.527995
ELA1	0.471786	0.528214
MAP3K7IP2	0.471758	0.528242
SPDEF	0.471572	0.528428
IL17C	0.471326	0.528674
PSMB8	0.471059	0.528941
GDF3	0.47105	0.52895
NDUFA1	0.471035	0.528965
CFL2	0.471006	0.528994
AIFM1	0.470884	0.529116
AGPAT6	0.470867	0.529133
MNAT1	0.47014	0.52986
BAI1	0.470036	0.529964
C19ORF40	0.46996	0.53004
CES4	0.469862	0.530138
HOXD1	0.46972	0.53028
SRC	0.469468	0.530532
DUT	0.46929	0.53071
HSPA1A	0.469171	0.530829
PDE4D	0.469125	0.530875
EBI2	0.468782	0.531218
CUL3	0.468767	0.531233
IFNGR1	0.468726	0.531274
TNFRSF18	0.468704	0.531296
HMOX1	0.468697	0.531303
SMCHD1	0.468575	0.531425
ADAR	0.468434	0.531566
MAF	0.467931	0.532069
HES2	0.467887	0.532113
MCAT	0.467788	0.532212
NOXO1	0.467447	0.532553
CHRNA2	0.467391	0.532609
JAG2	0.467288	0.532712
APBA2	0.467225	0.532775
ADAM10	0.467033	0.532967
FBXW7	0.467013	0.532987
MYB	0.466384	0.533616
NANOG	0.466155	0.533845
LAMP2	0.465883	0.534117
EPN1	0.465729	0.534271
LRRTM3	0.465704	0.534296
EPHA4	0.465686	0.534314
EBI3	0.465359	0.534641
LIF	0.465343	0.534657
ULK1	0.464836	0.535164
GNA12	0.464708	0.535292
ARPC2	0.464619	0.535381
NOX1	0.464507	0.535493
POLR3G	0.464443	0.535557
PIGA	0.464358	0.535642
SLPI	0.464177	0.535823
OPRD1	0.463866	0.536134
B3GNT4	0.463857	0.536143
ANKRD1	0.463664	0.536336
DPYD	0.463461	0.536539
SMAD1	0.463108	0.536892
JAK2	0.463057	0.536943
IQGAP2	0.463	0.537
IL27	0.462792	0.537208
CDA	0.462773	0.537227
SULT2A1	0.462445	0.537555
TRIM28	0.462178	0.537822
MSH5	0.462168	0.537832
FOXA3	0.462118	0.537882
DIXDC1	0.462043	0.537957
PRKAG1	0.461953	0.538047
PRIM2	0.46181	0.53819
FOLH1	0.461631	0.538369
SH3BGRL	0.461224	0.538776
CXCL11	0.460918	0.539082
BTD	0.460718	0.539282
DPPA2	0.460525	0.539475
NEK1	0.460487	0.539513
TLR9	0.460458	0.539542
ALB	0.460327	0.539673
CAMK2B	0.460289	0.539711
CFB	0.460084	0.539916
ACTA1	0.459944	0.540056
ORC1L	0.459761	0.540239
CCL20	0.459761	0.540239
FGFR4	0.459734	0.540266
UNC93B1	0.459702	0.540298
ADCY9	0.459642	0.540358
CUGBP2	0.459488	0.540512
OLA1	0.459487	0.540513
SOCS6	0.45941	0.54059
HMGA1	0.459028	0.540972
GAPDHS	0.459028	0.540972
APH1B	0.458886	0.541114
C9	0.458657	0.541343
ATG2A	0.45857	0.54143
APBA1	0.458269	0.541731
MSR1	0.45792	0.54208
ACCN1	0.457842	0.542158
NAPG	0.45778	0.54222
GGTL3	0.457661	0.542339
IFNA5	0.457644	0.542356
HGSNAT	0.457384	0.542616
DVL2	0.457361	0.542639
TOLLIP	0.457254	0.542746
TAPBP	0.457088	0.542912
RNF216	0.456962	0.543038
FIGF	0.456807	0.543193
WDR79	0.456628	0.543372
TGFBI	0.4565	0.5435
LHPP	0.456365	0.543635
NAT2	0.456148	0.543852
CCND3	0.456121	0.543879
CYBB	0.45602	0.54398
NLRP2	0.455794	0.544206
NMU	0.455766	0.544234
KIAA1303	0.455072	0.544928
COL16A1	0.455017	0.544983
CTNNA2	0.454838	0.545162
ALS2	0.454624	0.545376
CYP27B1	0.454598	0.545402
BDKRB2	0.454346	0.545654
TAF12	0.454149	0.545851
MERTK	0.454108	0.545892
NEU2	0.454001	0.545999
HSPB2	0.453903	0.546097
PNPLA3	0.453521	0.546479
PGR	0.453496	0.546504
CPT2	0.453454	0.546546
CEACAM1	0.453265	0.546735
IL9R	0.453128	0.546872
PTPRN	0.452942	0.547058
ATF5	0.452856	0.547144
DES	0.452814	0.547186
DGAT2	0.452725	0.547275
BIN1	0.45235	0.54765
TPO	0.452319	0.547681
RBBP4	0.452229	0.547771
LIPT1	0.451854	0.548146
PRKAR2A	0.451466	0.548534
IKZF1	0.451287	0.548713
ABCA8	0.451146	0.548854
SIGLEC1	0.45108	0.54892
SQLE	0.450964	0.549036
CCR4	0.450859	0.549141
FADD	0.450791	0.549209
LEFTY1	0.450583	0.549417
INPP4A	0.450249	0.549751
GNB1L	0.450209	0.549791
SERPINA1	0.450202	0.549798
CALML3	0.450071	0.549929
FGF10	0.449997	0.550003
GAB2	0.449958	0.550042
MAPK14	0.449773	0.550227
SLC25A1	0.44937	0.55063
ATR	0.449032	0.550968
B4GALNT1	0.448909	0.551091
CREB3L3	0.448899	0.551101
SMARCC1	0.448892	0.551108
BACE1	0.44876	0.55124
TRAF1	0.448733	0.551267
CLOCK	0.448487	0.551513
ABCA4	0.448337	0.551663
ID1	0.44805	0.55195
APBA3	0.447989	0.552011
IGF1R	0.447973	0.552027
CDC34	0.44782	0.55218
OBFC2B	0.447719	0.552281
SCP2	0.447703	0.552297
ATP6V0D1	0.44759	0.55241
DNAJB9	0.447569	0.552431
DRD4	0.447373	0.552627
GPR171	0.447301	0.552699
KCNMA1	0.447287	0.552713
ADRA1A	0.446793	0.553207
PLEKHA8	0.446684	0.553316
DLST	0.446503	0.553497
F11	0.446372	0.553628
SEL1L	0.446117	0.553883
GNG13	0.445999	0.554001
RASAL1	0.445912	0.554088
PLA2G4D	0.445839	0.554161
IFI27	0.445803	0.554197
C1QL4	0.44567	0.55433
PPP3R1	0.445658	0.554342
EMP1	0.445651	0.554349
COL5A3	0.445192	0.554808
CHRM4	0.445042	0.554958
GATA6	0.444988	0.555012
ABCC3	0.444194	0.555806
UVRAG	0.443961	0.556039
TNNT1	0.443648	0.556352
APLP2	0.443597	0.556403
GPI	0.443274	0.556726
IRF2BP2	0.443037	0.556963
HMGCR	0.442795	0.557205
RAD50	0.44278	0.55722
PLAU	0.442735	0.557265
FGF9	0.442612	0.557388
ATP6V1C2	0.442423	0.557577
XRCC5	0.442041	0.557959
SLC38A1	0.442004	0.557996
SNX2	0.441965	0.558035
NPM1	0.441756	0.558244
ACCN5	0.441597	0.558403
IL15RA	0.441259	0.558741
GBX2	0.440919	0.559081
ENPP1	0.440813	0.559187
B4GALT2	0.440713	0.559287
TGM3	0.440275	0.559725
CCL15	0.44019	0.55981
APOC2	0.440051	0.559949
NR5A1	0.439954	0.560046
GBL	0.439705	0.560295
ARRB1	0.439518	0.560482
METTL6	0.439422	0.560578
TRPM7	0.438483	0.561517
IGFBP3	0.438479	0.561521
STX18	0.438457	0.561543
ABCB7	0.438412	0.561588
IDI2	0.438388	0.561612
FZD8	0.43834	0.56166
KLRD1	0.438235	0.561765
STX6	0.438042	0.561958
OSBPL3	0.437953	0.562047
RAD23B	0.437908	0.562092
CDK5R1	0.437826	0.562174
AGXT	0.437644	0.562356
JAM2	0.437582	0.562418
ENO1	0.437542	0.562458
DAAM1	0.437464	0.562536
PAG1	0.437358	0.562642
DKK2	0.436995	0.563005
TUB	0.436864	0.563136
PPOX	0.436602	0.563398
TRPC7	0.436496	0.563504
IL24	0.436362	0.563638
CD58	0.436204	0.563796
TPI1	0.436083	0.563917
AK2	0.435995	0.564005
FBLN2	0.435819	0.564181
HLX	0.435738	0.564262
PTPN6	0.435611	0.564389
HADHA	0.43556	0.56444
GPX6	0.435503	0.564497
FCGR2A	0.435392	0.564608
FLI1	0.435187	0.564813
MPI	0.434731	0.565269
IL10RB	0.434373	0.565627
HLA-DRB1	0.434372	0.565628
NF1	0.434256	0.565744
GFPT1	0.434235	0.565765
ANGPTL4	0.434191	0.565809
BMP4	0.434112	0.565888
XK	0.433846	0.566154
EPB49	0.433842	0.566158
SHBG	0.433436	0.566564
CSTF3	0.433397	0.566603
SLK	0.433386	0.566614
WNT2	0.433147	0.566853
TYROBP	0.433089	0.566911
CSNK1G3	0.432939	0.567061
PGDS	0.432426	0.567574
PPP3CA	0.432381	0.567619
POLM	0.432346	0.567654
CA12	0.432304	0.567696
SOD2	0.431923	0.568077
FRS2	0.431472	0.568528
GCK	0.431363	0.568637
MOBP	0.431326	0.568674
OPRL1	0.431323	0.568677
STAT6	0.431257	0.568743
RTN4R	0.431095	0.568905
IREB2	0.430917	0.569083
PTGES	0.430917	0.569083
LIPA	0.430563	0.569437
ITGA1	0.430232	0.569768
PIK3C2A	0.430146	0.569854
ATP6V1G1	0.430139	0.569861
CLK4	0.430111	0.569889
PTTG1	0.430007	0.569993
NDUFB5	0.42989	0.57011
TP53	0.429849	0.570151
NFKBIL2	0.42964	0.57036
GTF3C3	0.4295	0.5705
PDE3B	0.429401	0.570599
NDNL2	0.429381	0.570619
PXN	0.429308	0.570692
PERP	0.429255	0.570745
ABCB6	0.429123	0.570877
GSN	0.429089	0.570911
APEX2	0.428952	0.571048
LRP6	0.428922	0.571078
HMGCS2	0.428876	0.571124
BNIP3L	0.428806	0.571194
C8B	0.428805	0.571195
WWTR1	0.428767	0.571233
SCN8A	0.428552	0.571448
ADAM12	0.428371	0.571629
UBE2B	0.428339	0.571661
FGFR1	0.428172	0.571828
AURKB	0.427994	0.572006
GPRC5C	0.427531	0.572469
CCBP2	0.426784	0.573216
GSS	0.42631	0.57369
KDELR1	0.426182	0.573818
SCN5A	0.426153	0.573847
FOSL2	0.42596	0.57404
SGK	0.425826	0.574174
PAX3	0.425824	0.574176
BHLHB3	0.425736	0.574264
TRAF6	0.425704	0.574296
IL19	0.425664	0.574336
INDO	0.425363	0.574637
UBE2D1	0.425205	0.574795
[truncated: 3,269 more rows]
