# Supplementary material for: A pan-cancer transcriptome analysis identifies replication fork and innate immunity genes as modifiers of response to the CHK1 inhibitor prexasertib
Source: Oncotarget. 2020 Jan 21;11(3):216–36. doi: 10.18632/oncotarget.27400 (PMC6980627; doi:10.18632/oncotarget.27400)
Supplement: Supplementary file 15 [file oncotarget-11-216-s015.xlsx]

## Sheet: Supplementary Table 14
Supplementary Table 14: Short-hairpin genomic screen for de-sensitizers in parental NCI-H520 tumor line
Column B: geometric mean (triplicates) of ratio of signal intensity of drug treatment normnalized to DMSO control (a higher value is indicative of greater desensitization effect on drug effect upon gene knockout)
Genes	H520_prexa_gmnr_v_veh
CCNA2	40.7876
HES3	2.31206
PSMC2	2.21964
NPR2	1.97292
PLCE1	1.91265
UBE2E3	1.85804
SSTR3	1.70292
CDK2	1.68288
PPAP2B	1.55884
PRPF19	1.43003
IL9	1.42065
GRIP1	1.38656
PSME3	1.28865
ARD1A	1.19431
XPO1	1.14179
FAM59A	1.11575
DLX3	1.05975
ESRRA	1.01971
C1QL4	1.01759
ADSSL1	1.01613
PSMB2	0.981192
EIF4A1	0.947125
OPRM1	0.940939
INSIG2	0.935417
TUBE1	0.895045
ATP5J2	0.887839
CARD10	0.88508
PSMB4	0.884745
OSBPL1A	0.867169
ALDOC	0.864625
CTSA	0.858532
CTSE	0.836418
PSMC1	0.804627
AKR1C3	0.767372
ALPP	0.758104
CUZD1	0.753375
COX5A	0.702324
CAPN11	0.693238
PIP5K2B	0.683912
ALG5	0.680623
EIF4B	0.671288
COL27A1	0.650846
CDC6	0.644921
KLK6	0.638182
MSH5	0.623467
PRPS2	0.620025
CYGB	0.59095
MMP3	0.590591
APAF1	0.588431
ABCA9	0.581267
OXA1L	0.578036
AQP1	0.574455
SCAP	0.572804
TAP2	0.564439
NCSTN	0.553785
HSD17B2	0.553552
IMPDH1	0.549422
GUCA1B	0.546211
SMAD4	0.545758
PPP2R5B	0.543333
RPIA	0.543242
FARSB	0.539922
PSMA5	0.524072
TRIP10	0.522141
GNAT1	0.521093
CYP3A4	0.509751
CD207	0.507732
HDC	0.503415
IFNA5	0.499181
SELL	0.491041
MTAP	0.48737
SFRP2	0.478446
PSMA6	0.477837
ALDH5A1	0.469973
TSC2	0.4697
F8	0.468061
THTPA	0.46683
NDUFA13	0.465616
ITK	0.460968
OXSM	0.460701
C8B	0.460181
C7ORF16	0.457219
GYS1	0.456215
HSD17B10	0.455398
ALDH1A3	0.454647
PSCD4	0.451066
CNGA3	0.447174
NT5C3	0.446516
ETS2	0.443899
NCOA2	0.441273
FCGRT	0.435048
OBFC1	0.433719
KRAS	0.432796
DDX52	0.429003
CDK4	0.422769
DHODH	0.422517
MAFA	0.421621
NDUFA5	0.420915
P2RY5	0.419239
IFNA14	0.416039
TPP1	0.414759
AZGP1	0.414706
CLDN1	0.412973
LHX8	0.408501
UBE1	0.404968
ACE	0.404925
CEBPB	0.403508
CASP7	0.400839
LOC284064	0.400428
BST1	0.399245
SEMA7A	0.398768
WNT8A	0.397298
PRKACA	0.395653
RHOA	0.393885
BCL3	0.393488
UGT1A9	0.392594
ICOSLG	0.392421
CHRNB3	0.388252
AMPD1	0.387702
PIGK	0.387296
DPYSL5	0.386901
ABCA13	0.386507
ANAPC10	0.385786
SARM1	0.383108
PDE8A	0.382334
SLC15A1	0.382314
MNAT1	0.378976
ANAPC11	0.378588
MUC5AC	0.377417
GIP	0.375951
LTB4R	0.369237
DDIT3	0.368412
AMOTL1	0.364897
NDUFA10	0.362634
MGC5139	0.361071
SENP2	0.356739
SOD2	0.356532
IRF9	0.355139
TIMP3	0.353939
ITGA2	0.353367
DUSP6	0.353121
VWF	0.351738
GPX4	0.349803
PPP1CC	0.348705
NUP214	0.348502
EEF1B2	0.344198
DLG4	0.343921
EFNA2	0.343667
HSP90AA1	0.342701
PRMT8	0.341965
HP1BP3	0.34182
CASP1	0.340542
AKT3	0.339921
GALNT6	0.338354
PRKRIR	0.336853
MAGI1	0.336135
CARD14	0.335644
GLRX2	0.335062
NEDD8	0.334322
TLE1	0.334138
ARFIP2	0.333484
POU5F1	0.332542
KCNQ2	0.331997
HYAL1	0.331359
WNT9A	0.327658
APPL2	0.32755
ATP5C1	0.327468
GART	0.327256
HTR2C	0.326923
CAPN10	0.326636
RAD1	0.324763
MAP2K3	0.323849
TCOF1	0.323646
PIK3C2G	0.323639
PSMB7	0.321576
PIGG	0.321459
COL5A1	0.320262
IRF2BP1	0.318228
ESCO2	0.317064
ALG13	0.3166
TXN2	0.315103
TAF4	0.314889
ENPP6	0.314672
MMP2	0.314394
ELAVL1	0.313488
SEPP1	0.31337
LEF1	0.313248
ATP6V0E1	0.312211
ASMT	0.312093
GDF5	0.311133
PTGER4	0.310973
GSR	0.310788
TCF1	0.310511
YES1	0.310097
JAG1	0.309542
PIGP	0.309257
ALG10B	0.30846
STX5	0.307439
MCF2	0.307051
SCG2	0.307005
PSMD4	0.306666
CALML6	0.306331
PLD1	0.305681
EZH2	0.305446
MIB2	0.304977
GRIN3B	0.304959
EBP	0.304816
MAP3K2	0.303508
IRS2	0.301759
MAP3K7IP1	0.301032
CRP	0.299507
GFPT1	0.299439
DAD1	0.298801
PSMB1	0.298135
HAL	0.297642
SERPINF2	0.297388
ATP5O	0.297264
MEPE	0.297136
ATP4A	0.296243
AMHR2	0.296176
DFFB	0.294254
ELOVL5	0.293305
APBA2	0.293149
ATP6V1B1	0.291523
BLVRB	0.290154
PSMA7	0.29012
ADAM12	0.28882
ADARB1	0.288625
CDC25B	0.288302
RUNX3	0.286807
CDC45L	0.286477
SYP	0.286039
B4GALT5	0.285253
SOCS2	0.285107
ACTG2	0.284762
RALA	0.284536
MAD1L1	0.283781
CBX2	0.283645
CSAD	0.283507
DISC1	0.283062
PINK1	0.283059
BCL11B	0.282716
ACSS2	0.281917
GPR83	0.281073
TNKS1BP1	0.280522
ADH6	0.279881
PRMT5	0.279416
GPSM1	0.279028
IGFBP6	0.278699
NDUFA8	0.278149
AIRE	0.277601
MYL9	0.275033
HOPX	0.274465
S100A8	0.273904
BPNT1	0.273854
LPL	0.273503
MYC	0.273414
ACTB	0.273258
HAT1	0.273078
ELA3A	0.272626
FMOD	0.272513
NFKBIE	0.272121
PPP2R5C	0.271997
MAX	0.270536
INSR	0.269892
ALPI	0.26962
JAK1	0.2696
CD53	0.269581
IL17A	0.268788
SLC6A3	0.268742
TLR8	0.268711
CYP4B1	0.268495
GLB1	0.268057
CCR10	0.267311
TRIO	0.266813
IL4R	0.266362
FLT4	0.265969
APC	0.265708
EGFR	0.264313
METTL2B	0.264218
SCN4A	0.263396
FZD5	0.2621
ANAPC7	0.260592
SARS	0.260364
SHC4	0.25927
PLA2G10	0.25923
PNPLA3	0.259144
DNMBP	0.258523
REN	0.258333
MAP3K7IP3	0.258095
PCGF2	0.257097
GTF2IRD1	0.255739
E2F5	0.255588
BNIP3L	0.255149
HK2	0.254166
PORCN	0.254065
AZI2	0.253498
CYP11B2	0.253369
GOT2	0.252364
MAP1B	0.252189
CCNE1	0.250225
ACOX2	0.249804
IL1R2	0.249495
UBE2D3	0.249374
ASNA1	0.24898
LUM	0.248661
CCL3	0.2472
CD52	0.246915
NNT	0.246239
SLC32A1	0.246064
SH3GLB2	0.24587
C6	0.245506
FNTB	0.245491
PKM2	0.243888
HSPG2	0.243776
KRT19	0.243625
SRP9	0.24329
SOS2	0.243105
CYR61	0.241628
AGPAT6	0.240508
ARRB1	0.240428
MAPK12	0.24019
MMP13	0.239941
LEFTY1	0.23889
ISG20	0.238857
LCN2	0.238452
MYL2	0.238383
MPI	0.238245
ACVRL1	0.237967
WNT3A	0.237833
TNFRSF4	0.237783
MMP14	0.237734
ALDH9A1	0.23734
CLEC7A	0.237194
PAX3	0.236884
PNMT	0.236867
PER3	0.236807
BCR	0.236798
AADAT	0.236743
HS3ST5	0.235769
IKZF3	0.2357
IFNGR2	0.23544
CDC2L6	0.235388
PRKAR1B	0.235216
AMY1B	0.234335
DDC	0.234148
BCAP29	0.233571
FABP4	0.233046
PTPRB	0.232234
ENO2	0.232216
CD40LG	0.231924
GH1	0.231918
CDC25A	0.231889
LY96	0.231349
FZD4	0.230207
NEU1	0.229992
APOBEC1	0.227226
MMP7	0.22695
ENDOG	0.226432
CYP21A2	0.225586
CYP4F2	0.224325
GSTA3	0.223312
POLR1B	0.223216
GABRA6	0.22292
SP3	0.222461
PPOX	0.22234
MEF2D	0.222084
RTN4R	0.222069
TGDS	0.221889
FSCN1	0.221754
RALB	0.221148
CCND3	0.221127
HSPE1	0.220552
UNG	0.220502
TRAF3IP1	0.220289
TKT	0.220177
PSMB6	0.219675
CLDN2	0.218517
SCD	0.21822
KPNA2	0.218171
PSMA3	0.218107
PIK3C3	0.217832
PARP2	0.217812
ACOX1	0.217664
SLC23A2	0.217321
BCKDK	0.217226
LOC402057	0.217113
WIPI1	0.21667
SNAI1	0.215993
SMS	0.215985
SCN10A	0.215925
PDCD2	0.215464
LAMA1	0.214831
NGFR	0.21464
CLTB	0.214458
ATP5H	0.214399
CASP3	0.214198
VIL2	0.213821
HOXC13	0.213162
SAA1	0.212846
ARPC5	0.2121
PSMA2	0.211788
BACE1	0.210885
PFN2	0.210579
CGN	0.210225
TFCP2	0.210035
ACCN3	0.210006
GDI2	0.209584
CCNG2	0.209124
ADAM8	0.209031
PRKCD	0.207603
GNB3	0.20674
APOBEC4	0.206402
SETD2	0.205987
IFNA6	0.205952
IL2RB	0.205778
IL12RB1	0.205366
PTPRH	0.204733
PFKL	0.204572
C8G	0.20371
PARP4	0.203158
TBL1XR1	0.203143
HLX	0.203001
GOLGA2	0.202965
ACADS	0.202901
CTSK	0.202205
UROD	0.202092
FRAT1	0.202045
CDA	0.201984
FGB	0.201207
PSEN1	0.199671
POLL	0.199144
ATP5L	0.199011
GALNT17	0.198938
ERCC3	0.198769
CBS	0.198539
DGKH	0.198258
PPAP2A	0.198113
BDH1	0.198104
DPYSL2	0.197947
ACVR1B	0.197811
TOP1	0.197732
CACNA1S	0.197505
RANBP1	0.197463
ACTN2	0.197307
CLOCK	0.197286
ATP5B	0.196763
SFTPA2	0.19667
ZIC1	0.196665
MC3R	0.19663
MAP1LC3A	0.196545
TNFSF8	0.19623
OCIAD1	0.195844
CD22	0.195261
SYK	0.194829
COX10	0.194762
LEFTY2	0.194558
CCL4	0.194556
LEPR	0.19439
PAPSS2	0.194155
RET	0.193832
BMPR1A	0.193801
SLC10A2	0.193662
COX5B	0.193453
BAG5	0.192821
CYP2S1	0.192137
IL21R	0.192051
NRIP1	0.191478
NDUFS8	0.190201
GRIN2A	0.190084
BTLA	0.189947
IFNA4	0.189884
GABPA	0.189824
CD1D	0.189797
ID1	0.189665
CAMP	0.189589
GSTA4	0.189214
CYP8B1	0.189039
EIF2AK1	0.188788
VHL	0.187657
GK2	0.187433
ITPR3	0.187387
RTN4	0.187227
IFNA10	0.186645
UBE2B	0.18662
MAP2K7	0.1863
CHGB	0.186256
KLC1	0.186166
TAGLN	0.186081
TOP2B	0.185832
GALNT11	0.18544
TP53BP2	0.185128
HMOX2	0.18507
TLK1	0.184937
LPHN1	0.184614
HYAL2	0.184601
CHST1	0.184546
ATF4	0.184457
KREMEN1	0.183531
PIK3CB	0.183216
IFNA13	0.183126
LAT	0.183089
COL17A1	0.182885
MST1R	0.182346
PSMC6	0.181624
PLCG1	0.181507
XCL1	0.181499
EXTL1	0.18148
ILVBL	0.1814
PML	0.180605
OPRK1	0.180438
WISP2	0.18031
AVPR1B	0.180095
PSMF1	0.17995
TGM1	0.179849
ENTPD8	0.179639
AK3	0.179617
CLEC10A	0.179585
PIK3AP1	0.17927
VLDLR	0.17924
PSMD14	0.179173
RIPK1	0.179155
BGLAP	0.178811
SULT1B1	0.178339
LMNA	0.178048
TFR2	0.177484
XRCC4	0.177364
FRS2	0.177066
COL4A3BP	0.177052
FLI1	0.176975
NTRK2	0.176865
MYO1C	0.176531
FRAT2	0.176457
VAX2	0.176305
DAAM1	0.176292
GSTM4	0.176239
LSM8	0.175347
NDUFB5	0.175188
ICAM5	0.174504
PSMD2	0.174291
LCMT1	0.172914
HEL308	0.172862
FAM50A	0.172755
CASP8	0.172571
PSMB5	0.172504
HSD17B4	0.17244
MTA2	0.172218
AGXT	0.172052
DKFZP434E1119	0.17201
TIMP2	0.171847
DIO2	0.171483
SIRT6	0.170957
CD68	0.170941
NBN	0.170535
ETV6	0.170488
CAMK2G	0.170421
MAT2B	0.170309
PES1	0.170218
FOS	0.17015
PSMD6	0.17013
CAPN2	0.170047
ATP6V0C	0.17
ATP1B3	0.169616
ATP1A4	0.169504
APOB	0.169494
CRTC1	0.168752
GABRA3	0.168516
HLA-A	0.168474
ALG9	0.168435
CDK9	0.168246
KRT8	0.168141
TNFRSF17	0.167837
APCS	0.167483
CPO	0.167461
ATN1	0.167435
PSMC3	0.167168
PDK1	0.167132
CARM1	0.167046
AKAP6	0.167042
FAU	0.166979
ABCA5	0.166894
PRKCA	0.166819
BCAT2	0.166663
FUT8	0.166568
MCHR1	0.166538
ADM	0.16642
GPI	0.16636
LIN7A	0.166327
GRK4	0.166105
RAC1	0.166011
MC4R	0.165978
TUB	0.165972
GREB1	0.165922
COL9A3	0.165872
L1CAM	0.16565
CTGF	0.165633
KHK	0.165573
BHLHB9	0.16553
DLG7	0.165522
IL24	0.165339
C1QA	0.165178
CXCL9	0.164839
WBSCR17	0.164741
TUBA4A	0.164577
NOS1	0.164544
GPSN2	0.164366
FGF12	0.16425
POLR2J	0.164082
SCD5	0.164071
TGIF2	0.164065
P2RY2	0.164014
CRKL	0.16384
HS6ST3	0.163818
MAPK13	0.163669
GNPDA1	0.163408
PDK2	0.163406
RPS13	0.163262
PPP2R5D	0.163259
AQP7	0.163042
GAD2	0.162915
FGFR1	0.162804
GALNT13	0.162749
MTNR1B	0.162577
CUGBP1	0.162473
XIST	0.162415
EIF1AX	0.162398
MBD4	0.16237
TNKS	0.162273
UGT2A3	0.162269
JUP	0.162248
CDK7	0.162221
AMPD2	0.162189
FBP2	0.16213
ALLC	0.162128
EP300	0.162123
HPD	0.162085
SKP2	0.161969
AURKA	0.1618
AURKB	0.161724
UXS1	0.161523
RPN2	0.161344
CYC1	0.161192
PDLIM4	0.161024
H2AFY	0.160595
IFITM1	0.160495
SNX2	0.160493
CNPY3	0.160404
ARF1	0.159587
HSPA2	0.159482
NXT1	0.159475
BNIP1	0.159133
RAB24	0.158671
PMS1	0.158668
AKAP13	0.157894
CA7	0.157874
COMT	0.157868
RFX5	0.157607
SRXN1	0.157513
COL2A1	0.157491
MYL1	0.157465
NDUFS2	0.157447
PAFAH2	0.157274
KCNMA1	0.157009
BMP1	0.156915
ARHGEF11	0.156894
RPL11	0.156878
TNKS2	0.156874
FANCG	0.156823
TRRAP	0.156234
AES	0.155998
GALNT3	0.155953
RAN	0.155939
MC2R	0.155702
HIG2	0.155445
PRKAA1	0.155326
CCND1	0.155098
ATP4B	0.155045
PLA1A	0.15502
NLN	0.15499
GSTP1	0.154862
CTNND1	0.154857
PIK3R1	0.154688
CREB3L1	0.154622
SLC6A13	0.15447
BCAR1	0.154429
RAP1GAP	0.154411
STXBP4	0.154345
HDAC2	0.154049
BAD	0.153853
RASGRF1	0.153758
MMP8	0.153715
AKR1A1	0.153695
COX15	0.153671
EIF2B1	0.153669
IFT172	0.153642
FOXP1	0.153508
SHB	0.153346
CHUK	0.15319
HNRPK	0.153115
GCK	0.15297
NPC1	0.152924
HOXA4	0.152387
CDC7	0.152329
C3	0.152315
TP53	0.152239
RPL6	0.152236
CACNA1G	0.152156
PIGX	0.152112
CAPN3	0.151864
ARPC2	0.151651
EI24	0.151569
TRAFD1	0.151569
FCGR3B	0.151569
ADRBK1	0.15155
HLA-DQB2	0.151544
PDGFRB	0.151068
PGA5	0.151037
IL17D	0.151033
NP	0.150991
SPR	0.150694
AKAP7	0.150586
MLH3	0.150562
HSD3B7	0.15055
IL7	0.150327
NOV	0.150238
ARPC1B	0.150011
CDC2	0.150002
RNASE1	0.149904
NCK2	0.149719
THBD	0.149716
IL1A	0.149658
RELN	0.14955
NOXO1	0.149526
HHIP	0.149465
EEF1G	0.149289
ARHGAP5	0.14919
TAGLN2	0.148902
COL11A2	0.148882
WARS	0.148794
HS3ST3B1	0.14879
ANAPC2	0.14875
CPT2	0.148658
YARS	0.148616
DAPK3	0.148362
SCNN1B	0.148343
SORBS1	0.148297
HPSE2	0.148218
GPR18	0.148152
FOLR1	0.148011
SLC27A4	0.147973
TUBD1	0.147831
ASRGL1	0.147744
GOSR1	0.147741
MYST3	0.147632
ABAT	0.147551
ARHGEF2	0.14736
NPPB	0.147337
CYP46A1	0.147244
PSMA1	0.14723
UGT2B11	0.147191
EIF5	0.147165
RPSA	0.147138
TNIP1	0.147042
PSCD2	0.146985
ORM1	0.146659
CEL	0.146243
APH1B	0.146127
SYNGR1	0.146094
PPP1R3A	0.146011
ALDH3B2	0.145981
SLC2A1	0.145932
NR6A1	0.145844
HRAS	0.145835
NOLA2	0.14582
ERG	0.145812
GHRL	0.145765
SLAMF1	0.145554
STAT5B	0.145268
CLDN14	0.145132
GPR109B	0.145014
NDUFA11	0.14495
CFB	0.144923
CYP2C19	0.144812
TAPBP	0.144707
ICOS	0.14444
SYT2	0.144432
SMAD3	0.144264
NCOR2	0.143913
ID2	0.143737
PRKCZ	0.143678
SGK	0.143628
ALDH1B1	0.14347
MEN1	0.143231
RHEB	0.143231
B3GNT7	0.143114
NR4A3	0.143087
GABARAP	0.143065
DUSP1	0.143064
IFNA21	0.143052
CDK5	0.143029
LSS	0.143022
CTPS	0.14298
ACADL	0.142947
MAP3K5	0.142926
ENPP3	0.142867
NAT2	0.142809
NF1	0.142557
ECGF1	0.142507
NCF2	0.142417
ITGA6	0.14229
KDELR1	0.142284
CASP4	0.142251
RFWD2	0.142234
HMGCS2	0.142209
COL13A1	0.142122
PRMT7	0.142079
MAPK3	0.142055
GALNTL2	0.141938
PIK3CA	0.141929
CPSF4	0.141927
P11	0.141892
GTF2A1	0.141826
EDN3	0.141729
FAM132A	0.141458
NKX2-2	0.141429
PRF1	0.141163
CCL19	0.141092
AHCY	0.141004
CTSB	0.140938
CCNA1	0.1409
ACOT12	0.140581
MUC1	0.14039
UBE2H	0.140349
ITGAV	0.140148
UGT1A6	0.140109
TYR	0.139984
STUB1	0.139703
NAGS	0.139512
RNF216	0.139504
SUV39H1	0.139409
ELK1	0.139166
LMNB2	0.139163
DKC1	0.139015
CANX	0.138994
FGF10	0.138981
SCN2A	0.138838
GNA12	0.138765
ERBB3	0.138701
CYP7A1	0.138633
EMX2	0.138614
GSTA1	0.13859
EGR3	0.138423
ATP5J	0.138252
BID	0.138185
NCOA4	0.138166
NDUFV1	0.138165
DDHD1	0.137977
POLR3GL	0.137515
IL12RB2	0.137486
SLC6A2	0.137456
SPCS1	0.137368
AQR	0.137283
IGFBP7	0.136769
TREH	0.136648
HSD11B1	0.136603
DDX18	0.136485
THRA	0.136461
ABCC3	0.136418
IL22RA1	0.13618
PACAP	0.136166
BMP3	0.136163
FURIN	0.136087
CXCL13	0.136042
BCKDHA	0.136037
RPS6KB1	0.135865
B3GAT3	0.135855
NUP153	0.135728
AIFM1	0.135552
PYGO1	0.135423
ITGA5	0.135377
CAMK2B	0.135206
MYT1	0.135155
PSMD1	0.135151
ACSL6	0.135112
CHRNB1	0.135077
LOC391656	0.134886
RECQL5	0.134588
CS	0.134473
C1GALT1C1	0.13446
SLC22A12	0.13441
CD6	0.134306
PSMB8	0.134291
SERPINA3	0.134029
RPL14	0.133872
DIXDC1	0.133796
CDKL2	0.133785
AANAT	0.133655
FN3K	0.133649
DEGS1	0.133507
ATG9A	0.133433
PPBP	0.133422
PC	0.133337
KCNMB4	0.133277
GALNTL1	0.13308
ELOVL6	0.133074
REL	0.132997
NR2F2	0.132919
PLCG2	0.132882
NEURL	0.132875
SERPINC1	0.132845
UST	0.132696
NFKBIL2	0.132691
VAMP2	0.132618
PLCB3	0.132608
MCM3	0.132559
PDHA1	0.132409
DOCK9	0.132394
ABLIM2	0.13234
NAPG	0.132166
CNGA4	0.13216
OTUB1	0.132114
RECQL4	0.132055
GLI4	0.13202
RBL1	0.13197
HTR2A	0.131967
ELA1	0.131856
HLA-DQA1	0.131719
HRH1	0.131705
RNF4	0.131688
PLA2G2E	0.131576
IL8	0.131521
REXO2	0.131337
MYCBP	0.13109
SERPING1	0.131077
KITLG	0.130912
CD2BP2	0.1309
PRMT2	0.130885
CTSD	0.130842
IGFBP2	0.130711
ATF5	0.130686
MTHFD2	0.130416
SUCLA2	0.130342
ISYNA1	0.130029
NDEL1	0.130008
SIM1	0.129967
CR2	0.129871
BRUNOL4	0.129772
CA6	0.129716
QPRT	0.129708
AASDH	0.1297
TLR9	0.129508
ARHGAP4	0.129497
PRKACB	0.129447
MGMT	0.129135
IL6R	0.129099
CREM	0.129032
KIT	0.128771
RUNX1	0.128734
DGKQ	0.128676
DLL4	0.128628
DNMT3A	0.128609
PLTP	0.128542
CDC14A	0.128516
ENPP7	0.128467
KIAA1394	0.128436
CD58	0.12838
NKIRAS1	0.128292
EGR2	0.128237
PRKD1	0.128178
LOC439992	0.127998
TRH	0.127824
FH	0.127344
GAS6	0.127149
APOC3	0.127117
NPR3	0.126854
HOXD13	0.126753
KRT18	0.126715
CDH1	0.126631
CARTPT	0.126477
GAS1	0.126331
DRD3	0.126185
SOX6	0.126182
ATP5A1	0.12616
C1QL1	0.126066
OBFC2B	0.126023
EPX	0.125974
CLEC5A	0.125952
DMD	0.125933
SERPINA5	0.125842
ALKBH2	0.125834
C1ORF103	0.125819
TBKBP1	0.125621
OGG1	0.125611
DLL3	0.125576
ALOX12B	0.125524
GPX5	0.125434
SETDB1	0.125431
EPHX2	0.125388
FOXC2	0.125299
CCL18	0.125124
HYAL3	0.125114
RAB5A	0.12505
HS2ST1	0.124974
CDKN1B	0.124849
ACVR2A	0.124819
MSR1	0.124745
FGF18	0.124702
PKN2	0.12467
TUBA8	0.124601
IGFBP5	0.124577
JUNB	0.124547
GALNTL4	0.124488
POLR2G	0.12444
UGT1A1	0.124439
FOSL2	0.124356
PSMD11	0.124351
CCR8	0.124345
SELPLG	0.12432
AVEN	0.124295
HIPK2	0.124234
SCNN1A	0.124109
DPM1	0.124078
MICA	0.124077
EIF3A	0.124052
PITX2	0.124039
SLC30A8	0.124031
PPP3CA	0.12387
ADH5	0.123868
CD40	0.123745
AKR1C2	0.123673
MANBA	0.123664
AKR1D1	0.123639
PER2	0.123614
CNTFR	0.123587
POLS	0.123448
BHLHB8	0.123395
C2	0.123241
HLA-DRB1	0.123161
LY6E	0.123152
ARMETL1	0.123135
P2RY6	0.123042
UGCG	0.122968
PITPNB	0.12289
PLP1	0.122812
SHMT2	0.122811
FCN1	0.122621
TEP1	0.122596
CBLB	0.122496
APOBEC3F	0.122496
KIF5B	0.122341
BLVRA	0.122291
CSF2RA	0.122256
DEFA1	0.122206
AR	0.122157
GATM	0.122116
IRF7	0.12206
SERPINA10	0.121945
HRB	0.121937
IRS4	0.121803
DIDO1	0.121726
GLUL	0.12166
SPTLC1	0.121584
CFTR	0.121444
DDB2	0.121333
GALNS	0.1213
KIAA1303	0.121208
PDXK	0.121157
ATF3	0.121063
TREX1	0.121036
NDE1	0.120872
SH3GL3	0.12085
RPA1	0.120715
FKBP1A	0.120589
VPREB1	0.120498
FOXD3	0.120461
CENTD1	0.120451
ARPC5L	0.120434
C4BPB	0.120351
IL25	0.120316
ABCB7	0.120226
PRKAB1	0.120203
MAOB	0.120148
RUNX2	0.120128
NR3C1	0.120103
NRG3	0.120052
RFNG	0.11977
XRCC1	0.11966
FOXL1	0.119571
NFYC	0.119529
SMARCA4	0.119511
PCAF	0.119476
GADD45G	0.119347
STXBP1	0.119249
CABIN1	0.119217
CACNA2D4	0.119214
PSMB3	0.119188
MAP2K2	0.119184
RNF25	0.11912
CCL11	0.11912
ATP6V1C1	0.11901
PIF1	0.118908
PDE8B	0.118906
PRKAR2B	0.118825
SLC6A1	0.118805
SDHC	0.118788
CDK8	0.118583
HEXB	0.118563
GNB1L	0.118491
CA8	0.118483
CDC40	0.118344
STAMBPL1	0.118286
ADAR	0.118283
UGT8	0.11819
PMAIP1	0.118177
RBX1	0.118146
HSD3B2	0.118051
ACCN5	0.117961
PTCH2	0.117952
KCNJ12	0.117919
GNAS	0.117896
PTPN6	0.117854
MSTN	0.117853
BTK	0.117817
AGT	0.11775
BLM	0.117726
CCR7	0.117646
KLK1	0.117596
FUT1	0.117469
NSMCE2	0.1173
KLRD1	0.117238
B2M	0.117143
PSME1	0.117123
TPI1	0.11711
GUCA1C	0.116967
CYP2C9	0.116909
CDK6	0.116865
PADI2	0.11685
PIGW	0.116809
TYROBP	0.116775
FPGT	0.116765
ACADVL	0.116764
CPS1	0.1166
RPL12	0.116526
COL4A2	0.116454
CACNA2D3	0.116432
FANCA	0.116413
RPL30	0.11627
GJD2	0.11622
RBPJL	0.116214
SOX1	0.11601
LRP5	0.115991
IRF5	0.115979
AACS	0.115923
PPIC	0.11578
KCNE1	0.115734
NKRF	0.115687
ACPT	0.115591
MAPKAPK2	0.115445
SPN	0.115432
NBL1	0.115272
MCL1	0.11526
CAPRIN2	0.115123
CXCL11	0.115028
RFK	0.115027
PGR	0.114791
CSNK1A1	0.114787
TLX1	0.114602
NME1	0.114577
IL22RA2	0.114517
LCAT	0.114391
ST6GALNAC4	0.114369
KPNA6	0.114351
MADCAM1	0.114182
ILK	0.114135
KALRN	0.113971
NFKBIB	0.113852
ARF6	0.113848
C9ORF95	0.113779
MEF2A	0.113711
PIK4CA	0.113647
CCL3L1	0.113565
DNAJB1	0.1135
MYH6	0.11344
WNT2	0.113436
TBX2	0.113405
GDF3	0.1133
SRD5A2	0.113121
NDNL2	0.11303
TIMP4	0.112947
PNPO	0.112937
APOE	0.112823
CCL1	0.112764
C22ORF28	0.112459
AGXT2L1	0.11245
MGAT3	0.112432
RABGAP1L	0.112429
RPL13	0.112415
MT3	0.112412
ATG7	0.11227
GSK3A	0.11224
GNA11	0.112206
GRK5	0.112062
AVPR1A	0.111948
TRAF2	0.111851
MYF6	0.111846
KCNMB3	0.111843
CD37	0.111768
LRMP	0.111742
B3GAT2	0.111598
COQ7	0.111584
SHMT1	0.11158
AMDHD2	0.11152
GP6	0.111509
BLR1	0.111505
CDCA8	0.111439
GNB2L1	0.111411
ENTPD1	0.111083
MALT1	0.111056
ACACA	0.11097
HGSNAT	0.110957
CUL1	0.110951
EIF5A2	0.110943
RECK	0.110858
PFKM	0.110791
CPSF1	0.110782
ARPC3	0.110738
GABRA5	0.110576
ACCN2	0.110553
FZD1	0.110501
NTF3	0.110464
EIF2AK4	0.110422
GABRA1	0.110408
CTTN	0.110395
BTD	0.110372
SLC1A2	0.110305
BCAT1	0.110304
ATG5	0.110212
FSHR	0.110199
HMGB2	0.110169
FBLN2	0.110163
EIF4G3	0.110139
SNW1	0.110082
DPP4	0.110061
PLCD1	0.110025
NTHL1	0.110005
FLCN	0.109973
CHP	0.109845
POLR2A	0.109825
ATP8A1	0.109823
RPL15	0.109805
HCST	0.109725
CDR1	0.109591
ITGB4BP	0.109556
BCL9	0.109266
CYP1A1	0.10926
ADCYAP1	0.10924
DAB2	0.109224
GBA	0.109118
DCN	0.109112
STAT2	0.109082
SPAM1	0.109061
GCM1	0.10893
LCT	0.108915
GTF2F2	0.108871
CCNH	0.108714
EEF2K	0.108561
FBL	0.108478
CCL16	0.108446
COL4A5	0.108405
IL19	0.108401
EXT1	0.10839
FHIT	0.108367
APBB1	0.108304
NOG	0.108286
PGLS	0.108251
DAG1	0.108195
HNRNPC	0.108047
CES1	0.107867
INPP5E	0.107686
BRD4	0.107621
LRRK1	0.107607
KCNJ5	0.107562
MBTPS1	0.107533
ZNF395	0.10728
LALBA	0.10728
FCER1G	0.107215
NR1D1	0.107208
EME1	0.107115
SULT4A1	0.10693
P2RX7	0.106916
ALDOB	0.106901
PMS2L3	0.106883
UBE2V2	0.106849
DCC	0.106672
TFDP1	0.106614
TGM3	0.106278
HSPA1L	0.106274
HARS2	0.106249
PPP2R1A	0.106201
GABRB1	0.1062
PTGS2	0.106137
ALPPL2	0.106002
SOX2	0.105987
PER1	0.105946
KLK7	0.105945
MLL	0.10594
CHMP1B	0.105827
ERBB2	0.105775
ACADSB	0.105626
ACP2	0.105568
GFRA1	0.105521
PDE1B	0.105311
GGPS1	0.105204
LOC347292	0.105081
CREB3L2	0.105005
CYP11B1	0.104713
PPIE	0.104466
IL3	0.104449
HES1	0.104442
HBQ1	0.10442
BYSL	0.104322
C7	0.10428
CHN1	0.10417
BCL2L14	0.10416
PECAM1	0.104143
LRPAP1	0.104122
CBX5	0.104033
TXLNA	0.103954
GJA4	0.103859
SUMO2	0.103827
ODC1	0.103727
ACTN4	0.103699
CSGLCA-T	0.103661
BTG3	0.103563
PPP3R1	0.10348
COQ2	0.103471
EPHB3	0.10344
PIK3CD	0.10331
AP2B1	0.103278
MAP3K3	0.103207
RDH14	0.103125
HTR1B	0.103074
SCN3A	0.103009
CPN1	0.102918
HSD17B6	0.102734
CYP19A1	0.102715
RRM1	0.102677
POLR1D	0.102629
CBLC	0.102568
UGDH	0.102556
MECP2	0.102493
AZIN1	0.102478
FVT1	0.102441
CSNK2B	0.102405
FOXK1	0.102301
CXCL3	0.102271
ERAP1	0.102233
LPA	0.102186
SFRP4	0.102158
GCS1	0.102152
DBP	0.102134
IRAK1	0.102132
GFAP	0.102123
TEAD2	0.102084
LOC388720	0.102076
VANGL2	0.102044
RBBP7	0.101966
SNAP23	0.101928
CHRNA6	0.101828
CYP3A43	0.10182
DDX54	0.101712
TLR4	0.101581
AMY2B	0.101534
IGFBP3	0.101395
TNFSF9	0.101386
ADRBK2	0.101332
FZD3	0.10131
GFI1	0.101301
CTNNAL1	0.101201
GSTA5	0.101134
CLDN23	0.101095
IL2RG	0.100929
ABCC2	0.100928
FADS2	0.100926
BIK	0.100894
IGFBP4	0.100873
CPN2	0.100759
HARS	0.100623
GPT	0.100586
APBA1	0.100439
DACT1	0.100328
LILRB3	0.100273
AKR1B1	0.100159
SOS1	0.10015
PTPN7	0.10015
ATR	0.100102
NFAT5	0.100074
BAG4	0.10005
THOP1	0.0999781
MCAT	0.0999238
EHMT1	0.0999086
LRP6	0.099872
PSCD1	0.0998605
TUBA3C	0.0998094
IL28B	0.0997174
OTC	0.0997037
DDIT4	0.0996505
PRPF40B	0.0996289
BTG2	0.0995805
UGT1A10	0.0995507
KDELR2	0.0995471
MADD	0.0995446
CIR	0.0995406
RAPSN	0.0995347
FARS2	0.0994867
TACC3	0.0994603
B4GALT6	0.0994367
CIRBP	0.0994211
HAO1	0.0993604
CCK	0.0993237
NOX1	0.0992856
NFKBIL1	0.0992688
MDH2	0.0991767
UBE2L3	0.0991042
RPL4	0.0990688
VIM	0.0990638
S100B	0.099059
MAML1	0.0990286
TGFBRAP1	0.0989965
NSD1	0.0989928
LIPC	0.0988617
SPRY4	0.0987449
C4B	0.098714
C1QBP	0.098695
CLYBL	0.0986613
NADK	0.0985477
PPCDC	0.0985436
MFNG	0.0985207
TOLLIP	0.0984466
UGT1A4	0.0984039
PINX1	0.098388
TCF7	0.0983711
GTF2H5	0.0983229
MTMR6	0.0983226
XPA	0.0983117
PPARG	0.0982892
TNFSF4	0.0982393
CLCF1	0.0982348
AKR1C1	0.0982073
B4GALT4	0.0981546
SLC2A3	0.0981356
AARS	0.0981305
IDH3A	0.0981209
FASLG	0.0981198
NUMA1	0.0980754
XYLT2	0.0980752
RERE	0.0980667
PARK7	0.0980187
PAX2	0.0979978
DRAM	0.0979647
AP3B1	0.0979534
PFKP	0.0979518
GALNT5	0.0979165
NDRG2	0.0978697
RAPGEF1	0.0978448
SNX6	0.0977777
NODAL	0.0977539
APH1A	0.0977375
FPGS	0.0977264
RGS16	0.0976978
BHMT2	0.0975794
NPM1	0.0975497
DKK1	0.0974776
C15ORF15	0.0974751
CHAD	0.0974365
ASS1	0.0973857
PBEF1	0.097378
AADAC	0.0972892
C1S	0.0972711
NOD1	0.0972242
G3BP2	0.0972222
ALDH7A1	0.0971795
TAP1	0.0971408
GUCA1A	0.0971057
GORASP1	0.0970512
ENO3	0.0970328
JUND	0.0970325
ST3GAL5	0.097032
MGAT5	0.0969305
PTGS1	0.0968898
ACIN1	0.096578
TPH1	0.0965476
EMR1	0.0965341
MTIF2	0.0965197
CDH5	0.0964152
ABCB8	0.0963897
SSR4	0.0963773
ITGB4	0.0963574
IDH3B	0.0963415
DCT	0.0963029
DUT	0.0962958
ZBTB32	0.0960866
GUSB	0.0960268
TGFBR3	0.0960186
MAP3K12	0.0959461
FADS1	0.0959136
DAXX	0.0958498
LDHC	0.0958261
CARS	0.0958046
PDE7B	0.0956789
MMAB	0.0955983
STX2	0.0955936
DNAJB11	0.0955283
E2F3	0.095478
CXCR6	0.0953767
DPM2	0.0953718
ADRA2C	0.0953108
IDI1	0.0952837
MTHFS	0.0952582
TUBG1	0.0951613
CDC20	0.0950701
PECR	0.0950411
CPT1B	0.0949781
AOC3	0.0949674
TACR1	0.0949218
CLDN15	0.0948708
SPTAN1	0.0947865
MAGI2	0.0947517
GNG3	0.0946963
MYBPC3	0.0946773
JAK3	0.0946256
SMARCB1	0.0945696
DLD	0.094557
TCP1	0.0944362
SFRP1	0.0944284
NGB	0.0944031
KLK2	0.0943898
INPP5A	0.0943823
SULT1A4	0.0943764
AASS	0.0942505
FANCC	0.094212
F5	0.094146
MX1	0.0941458
CYP4A11	0.094036
ATG10	0.0940167
BET1	0.0940074
MKNK2	0.0940053
C14ORF166	0.0937459
QARS	0.0937275
ME2	0.0937085
NSDHL	0.0936945
COL25A1	0.0936576
LRRK2	0.0936325
PSMD3	0.093619
GLRX	0.0934422
RAB7A	0.0934278
GNB1	0.0933806
PDE5A	0.093329
CNDP1	0.0932741
ADORA2B	0.0932187
TNNT2	0.0931918
MYLK2	0.0931732
AGL	0.0930514
CLCN7	0.0930386
CHRND	0.0930104
COX6C	0.0929917
HERPUD1	0.0929333
ZCCHC11	0.0929042
EFNB1	0.0928727
TCERG1	0.0928659
ORC1L	0.0926679
PLLP	0.0926523
KCNB1	0.0925981
EME2	0.0925583
HTR2B	0.0925467
BMP4	0.0925278
B3GNT2	0.0922911
MAP2K1	0.0922357
ATG2A	0.0921826
NPY	0.0920262
FOXO4	0.0920051
CDC2L1	0.0920024
CFH	0.0919996
ITSN1	0.0919886
RUVBL1	0.0919777
PRMT6	0.0919131
DCLRE1A	0.0918807
VIPR1	0.0918021
NDUFV2	0.091798
ATRX	0.0916986
CAMKK2	0.091678
CSF3	0.0913334
MAP3K10	0.0913224
FABP5	0.091314
CXCR4	0.0912736
ACSS1	0.0910205
GP9	0.0909946
FIGF	0.0909907
LGALS1	0.0909216
CA2	0.0909162
BNIP3	0.0908197
GRID2	0.0908061
NAE1	0.090751
RUVBL2	0.0907313
SLCO1A2	0.0906292
CD47	0.0906117
COL7A1	0.0905939
F3	0.0904952
NUDT4	0.0904551
DUSP8	0.0904538
T	0.0904415
SUMO3	0.0904179
TNFRSF1B	0.0903945
SMURF2	0.0903655
GTF2H2	0.0902867
PROX1	0.0902788
NDUFS1	0.0902675
STX17	0.0902341
DCXR	0.0902172
CTCF	0.0902105
ST8SIA2	0.090163
CEBPD	0.0901216
TNK2	0.0900978
INPPL1	0.090082
CDKN1C	0.0900376
WASF2	0.0898843
ITGA1	0.089877
PSMD13	0.089831
S100A6	0.0897877
YY1	0.0897734
VARS	0.0897663
LPHN3	0.0897508
PIR	0.0897496
CD276	0.0897361
EEF2	0.0897224
SMARCC2	0.089715
CCL28	0.0896992
GPR81	0.0896565
FPR1	0.0896353
CARD6	0.0895685
CLDN22	0.0895646
CLK3	0.0895336
IL2RA	0.0895312
GABRA4	0.0894992
RAD51C	0.0894812
HSPB1	0.0894646
PAX1	0.0894069
DEFB1	0.0894043
DNAJA1	0.0893924
PI3	0.0892976
MKI67	0.0892774
IRF6	0.0892369
AMT	0.0891762
ANXA1	0.0891402
IL17F	0.0891294
LRDD	0.0891231
DTNBP1	0.0890513
COL4A4	0.0890405
PFKFB3	0.088954
ALCAM	0.0889459
RANBP9	0.0889213
ANAPC1	0.0889199
HS6ST1	0.0888971
PTPRA	0.088856
ENTPD7	0.0888549
GALNT7	0.0888333
IFNAR1	0.0888134
CYP2D6	0.0887831
SLC1A3	0.0886617
AMY1C	0.088645
SQSTM1	0.0886309
ATP6V1A	0.0886123
EIF2B4	0.0885504
UBE2V1	0.088503
ZMYM2	0.0884725
AGTR1	0.0884557
PLA2G4C	0.0884218
PSMA4	0.0883805
BAI1	0.0883402
CHKA	0.0882881
CTNNA1	0.0882811
SLC23A1	0.0882796
ARSE	0.0882593
MVP	0.0882555
CYP2A7	0.0882454
MEF2B	0.0882161
ELK3	0.0881857
ABCG2	0.0881852
NEIL1	0.0881223
OSBPL3	0.0880268
LTBP4	0.0880189
HIP2	0.0880114
CSTF2	0.0879264
WNT6	0.0877959
ALG2	0.0877819
CCKAR	0.0877674
MYH3	0.0877081
TGFB1I1	0.0876001
PROS1	0.0875909
CSNK1G3	0.0875801
ATP6V1G2	0.0875613
TSNAX	0.0875276
KCNJ11	0.0875072
CKB	0.0874402
ATP6V0D1	0.0874366
RANBP2	0.0873835
GTF2H3	0.0873089
ARHGEF4	0.0872511
PLA2G3	0.0872391
HBXIP	0.0871097
CYP4A22	0.0870422
KCNA7	0.0870061
JAZF1	0.0869982
SHBG	0.0869973
DDX51	0.0869959
RAD18	0.0869841
INDO	0.0869603
COASY	0.0868172
PDE4A	0.0868168
ACVR2B	0.0868064
CAV1	0.0867365
PTGER3	0.0867274
CLCA2	0.0866913
UBE2I	0.0866842
SRC	0.0866313
SLC11A1	0.0866158
CRHR2	0.0866116
GRIN2C	0.0865633
SULT2B1	0.0865551
FADD	0.0863747
SLC25A4	0.0863593
SORL1	0.0863578
CARD11	0.0863438
FZD9	0.0862043
CCNB2	0.0861109
IMPA1	0.0860482
KCNK3	0.0860287
KARS	0.0858487
TPK1	0.0858151
FABP1	0.0857605
ABCC6	0.0857595
ITGB2	0.0857271
NCF1	0.0856715
DGKE	0.0856529
CALR	0.0856265
CDT1	0.0855544
RAB4A	0.0855455
RNF2	0.0853627
SLC18A3	0.0853181
SC4MOL	0.0853145
MAF	0.0852655
WFS1	0.0852271
PDE4D	0.0851609
PTGDS	0.0850931
PAXIP1	0.0850582
HR	0.0850128
TRIM14	0.0850001
ARNTL	0.084917
SCTR	0.0848327
ACAN	0.0848288
EGR1	0.0848036
MPO	0.0847717
PIK3CG	0.0847534
RFXANK	0.0846255
MDM2	0.0845358
CCNT2	0.0845057
CAT	0.084413
GPD2	0.0843108
LHB	0.0842507
SNCA	0.0842365
PFKFB1	0.0842189
FTMT	0.0842132
RORC	0.0841792
BACH1	0.0840266
ARG1	0.0840264
SRPR	0.0839935
PLEKHA8	0.0839878
DDX1	0.0839405
GAST	0.0838679
KCNQ1	0.0838572
SLC6A11	0.0838533
PPCS	0.0837655
CFP	0.0836922
TRAF3IP2	0.0836711
GRWD1	0.0836373
PREP	0.0836369
FBXW2	0.0836259
TEC	0.0836054
CASP12	0.0835581
SQLE	0.0835117
FLNA	0.0833765
FMO1	0.0833031
CFL1	0.0832507
GRM5	0.0832393
DAPP1	0.0832179
AKAP12	0.0831825
TCL1A	0.0831632
COQ3	0.0831283
PDE6A	0.0830845
ITPKA	0.0830604
WIF1	0.0830567
SERPIND1	0.083055
PSMD12	0.0829601
ANKRD6	0.0829433
HSF1	0.082929
AGRP	0.0828949
TNFRSF19	0.0828479
B3GNT5	0.0828313
AOX1	0.0827781
ARRB2	0.0827723
PSEN2	0.0827409
PCSK2	0.0826992
STX3	0.0826642
ADD1	0.0826465
TBL1X	0.0826438
APBB3	0.0826364
MITF	0.0826221
TRIM25	0.0825831
CREB1	0.0825629
IL15	0.0825454
AMH	0.0825256
RPL13A	0.0825249
COPS5	0.0824077
ABCB11	0.0823822
LYCAT	0.0823241
ALAD	0.0823175
DPEP1	0.0823115
NEFH	0.0822886
RAB6A	0.0822134
MYEF2	0.0821379
CNP	0.08213
KPNA3	0.0820414
SCN4B	0.0820363
UROS	0.082008
TRPC7	0.0819894
NACA	0.0819486
GPR34	0.08192
EPOR	0.0819127
CHSY1	0.0818873
ST3GAL2	0.0818862
SMARCC1	0.0818832
KCNIP3	0.0817629
BMP6	0.0817489
MIB1	0.0817006
ELA2A	0.081646
CAPN1	0.0815882
CDK5R2	0.0815752
SMC6	0.0815675
CAD	0.0815655
TFRC	0.0815421
HMBS	0.0815393
RAD51L1	0.0815254
IL13	0.0814824
MIOX	0.0814712
SRP72	0.0813973
APOC2	0.081303
RELB	0.0812029
PTPN9	0.0811721
CRAT	0.0811327
CHRNE	0.0810519
TUBA1C	0.0810402
FTH1	0.0808643
GHR	0.0808438
MBTPS2	0.0808093
MET	0.0808045
CYP2J2	0.0807836
PARK2	0.0806792
PFDN2	0.0806588
NR5A1	0.0806441
CTNNA2	0.0806264
FEZ1	0.0805459
EXOC7	0.0804879
ACO1	0.0804583
NRG2	0.0804575
ERBB4	0.0804465
PAK6	0.0803833
GAPDHS	0.0803164
CHRNB2	0.0802774
NUMB	0.080245
RENBP	0.0802398
ALAS1	0.0802049
PRKD3	0.0801867
CFHR1	0.0801388
ACSL1	0.0801024
GPR161	0.0800834
GPX3	0.0800559
GSN	0.0800339
EDA	0.079958
IFNA17	0.0798838
MUTYH	0.0798535
HIP1	0.0797754
EIF3H	0.0797693
KNG1	0.0797251
IKBKG	0.0797166
EPS15	0.0796947
HOXB6	0.079662
DEDD	0.0796441
FGG	0.07963
PIK3R2	0.0796054
LCP2	0.079558
MCFD2	0.0795247
CR1	0.0795191
ABP1	0.0794979
PANK3	0.0794704
SDC2	0.0794688
CYBB	0.0794551
CRHBP	0.0794536
SDC3	0.0794444
EN1	0.0794192
PRKAA2	0.0794095
NAT5	0.0793912
ANP32E	0.0793872
HHEX	0.0793505
CIITA	0.0793494
OLA1	0.0792693
SCN9A	0.0792424
ATP2A1	0.0791691
PDE2A	0.0791209
GPAA1	0.078954
EXT2	0.0789165
CSTF1	0.0788727
HEMK1	0.0787875
NDUFB11	0.0787685
GNMT	0.0787442
BBC3	0.0786976
TNFRSF13B	0.0786745
DKK2	0.0786184
AVP	0.0785882
ATG12	0.0785696
ACOX3	0.0785358
BHMT	0.0785045
INPP5D	0.0784779
SF1	0.0784707
TAT	0.0784053
PLAGL1	0.0783824
HSD17B8	0.0783278
TGM2	0.07832
SOCS3	0.0782972
IL8RA	0.0781722
CSTF2T	0.0781719
CCKBR	0.0779689
NDUFB7	0.0779506
FOXO3	0.0779499
COL1A1	0.0778434
EDN1	0.0778116
ABCB5	0.0777679
PHF11	0.0776423
ESR1	0.0776337
TGFBR2	0.0776249
TPH2	0.0775774
GRM3	0.0775419
ADAMTS13	0.0775359
MAFK	0.0775337
HS3ST3A1	0.0774961
XYLT1	0.0773958
FGFR2	0.077376
KLF2	0.0773516
RIPK3	0.0773139
GGCX	0.0773093
SLC2A4	0.0772886
AKAP1	0.0772595
CD160	0.0771688
CDH2	0.0771681
MTHFD1L	0.0771601
ERN2	0.0771524
CAB39	0.0771437
COL1A2	0.0771133
ENPP1	0.0770601
C9	0.0770129
HNMT	0.0769505
CASP2	0.0768951
NUDT12	0.076844
TLX3	0.0767908
CUGBP2	0.0767806
NT5C2	0.0767715
LDLR	0.0767626
ADH1B	0.0767207
EIF1	0.0766041
CHRM2	0.076583
MASP1	0.0765714
CAPN7	0.0765568
TUBB4	0.0765439
PSAP	0.0765382
PCNT	0.0765212
ITGA3	0.076516
CARD9	0.0764529
CTNNBIP1	0.0763536
PPP5C	0.0763504
DNMT1	0.0763043
UBE3A	0.0762447
SLCO1C1	0.0762339
SET	0.0762239
EFNA4	0.0761866
KIF11	0.0761757
MTMR1	0.0761745
CYP17A1	0.0761529
SDS	0.0761116
[truncated: 3,049 more rows]
[truncated: 1 more columns]
