# Supplementary material for: A pan-cancer transcriptome analysis identifies replication fork and innate immunity genes as modifiers of response to the CHK1 inhibitor prexasertib
Source: Oncotarget. 2020 Jan 21;11(3):216–36. doi: 10.18632/oncotarget.27400 (PMC6980627; doi:10.18632/oncotarget.27400)
Supplement: Supplementary file 16 [file oncotarget-11-216-s016.xlsx]

## Sheet: Supplementary Table 15
Supplementary Table 15: CRISPR genomic screen for de-sensitizers in OV90 ovarian tumor line (please refer to Material and Methods for detailed column description)
Gene	log10Score_DMSO_vs_Base	log2FC_DMSO_vs_Base	log10Score_IC20_vs_Base	log2FC_IC20_vs_Base {sensitizers}	log10Score_IC90_vs_Base	log2FC_IC90_vs_Base {desensitizers}	log10Score_IC20_vs_DMSO	log2FC_IC20_vs_DMSO	log10Score_IC90_vs_DMSO	log2FC_IC90_vs_DMSO
NDUFS1	-0.865727	-0.45203	-0.458408	-0.10411	-5.06227	-4.6579	1.66013	0.36714	-6.24432	-4.5182
NDUFS5	-0.798057	-0.50618	-1.73462	-0.77721	-5.62386	-4.3272	-0.723033	-0.26645	-6.27401	-3.8399
SLC25A26	-2.643	-0.63352	-2.31272	-0.51435	-5.87377	-4.5709	0.833748	0.006854	-7.49017	-3.6851
POLRMT	-1.81579	-0.81922	-1.04568	-0.49686	-5.18585	-4.3664	0.454099	0.086338	-8.41121	-3.4915
NDUFA11	-1.40958	-0.48419	-0.460096	-0.38994	-4.61757	-4.1689	0.395169	0.071849	-5.05787	-3.4399
HSD17B10	-0.19567	-0.40316	-0.271711	-0.22988	-5.17632	-3.6689	0.159167	0.001638	-5.57608	-3.397
NDUFA2	-1.44816	-0.51184	-0.543573	-0.37797	-4.59457	-3.8396	0.649035	0.11821	-6.39338	-3.3225
LOC100507462	-5.51994	-5.0526	-8.35275	-8.0008	-9.41927	-8.8104	-0.715299	-1.5682	-1.6014	-3.3075
NDUFA1	-1.23844	-0.70082	-0.684323	-0.48807	-4.46218	-3.931	1.07222	0.24714	-4.81001	-3.2585
TARS2	-1.20379	-0.63749	-1.90344	-0.68865	-5.68999	-3.7573	0.550475	0.058288	-6.63302	-3.2487
TK1	-0.396012	-0.40673	-2.62488	-1.2457	-4.90222	-3.725	-4.78693	-0.93831	-7.09272	-3.2191
BCS1L	-1.90226	-0.85484	-1.93308	-0.59259	-4.98649	-3.7637	0.611774	0.13985	-5.37777	-3.1495
MTPAP	-0.448953	-0.2786	-0.580342	-0.36257	-3.79269	-3.4199	0.465263	0.093581	-6.43349	-3.1482
COA6	-0.29701	-0.47671	-0.122911	-0.20936	-5.76488	-3.5971	1.87654	0.24139	-7.36015	-3.1072
MRPL57	-0.928192	-0.4474	-1.12796	-0.51035	-4.6434	-3.537	-0.202116	-0.011289	-4.95794	-3.0959
NDUFA9	-0.28677	-0.33279	-0.16954	-0.17347	-3.88426	-3.589	0.518242	0.080841	-4.69268	-3.0837
NDUFB3	-0.83289	-0.42467	-0.947614	-0.47089	-3.7267	-3.5018	0.576443	0.07938	-4.01571	-3.0835
DHFR	-2.13843	-1.0567	-4.98847	-2.4269	-6.57896	-4.1243	-6.29888	-1.3576	-4.07005	-3.0748
PHF5A	-5.74331	-4.6143	-4.59317	-4.7915	-7.6967	-7.5874	-0.449539	-0.3714	-2.14062	-3.0286
GTF2B_PosCtrl	-6.79501	-3.9319	-6.14721	-4.0648	-8.84658	-6.9544	-0.187729	-0.15424	-2.1473	-3.0236
TUFM	-0.693082	-0.44995	-0.101544	-0.14728	-4.1136	-3.3884	1.31644	0.20245	-7.29492	-3.0158
UQCRC2	-0.234682	-0.30375	-0.403326	-0.39526	-3.48928	-3.3373	-0.132415	-0.024382	-6.96078	-3.0038
ATP5A1	-4.6193	-1.7562	-4.83227	-1.9428	-6.77281	-4.7156	-0.254324	-0.1062	-4.13181	-2.9721
MARS2	-0.742273	-0.46828	-0.802196	-0.41215	-4.18645	-3.4416	-0.510534	-0.14973	-6.62188	-2.9261
HSPD1	-5.55415	-3.525	-6.4379	-4.1738	-6.78896	-6.1162	-1.38954	-1.0262	-1.325	-2.9235
NDUFB11	-0.275364	-0.34656	-0.281075	-0.3151	-5.45791	-3.2083	-1.01415	-0.063833	-6.90921	-2.8896
MTG2	-0.853128	-0.53817	-1.01988	-0.45277	-4.45729	-3.3232	0.511887	0.037547	-5.46151	-2.8876
ATP5E	-4.62954	-1.7664	-4.6973	-2.1726	-5.42459	-4.6108	-0.816104	-0.30279	-2.56459	-2.8429
NDUFV1	-0.649035	-0.43427	-1.08963	-0.53887	-4.82545	-3.2758	-0.074595	-0.056968	-6.39212	-2.8237
DTYMK	-2.33616	-1.0134	-3.63712	-2.2247	-4.76538	-3.8376	-3.74451	-1.1629	-4.92834	-2.8206
UQCRB	-3.12222	-0.70568	-2.1672	-0.67758	-5.29981	-3.4927	0.501731	0.044223	-5.12174	-2.7988
MRPL15	-1.10133	-0.44253	-0.840433	-0.44226	-4.42274	-3.3651	-0.251153	-0.036071	-8.93233	-2.7909
MRPS25	-0.221574	-0.43817	-0.08066	-0.26917	-4.70366	-3.199	1.07375	0.16416	-6.55835	-2.7857
LARS2	-0.399779	-0.42804	-0.51496	-0.35692	-5.36378	-3.3374	1.34699	0.19393	-9.52297	-2.7771
NDUFB5	-0.351503	-0.18695	-0.044793	-0.11505	-3.31211	-2.8512	0.769245	0.155	-4.78278	-2.736
GLRX5	-0.327939	-0.4228	-0.170619	-0.30202	-5.22766	-2.9726	0.572433	0.0264	-6.16666	-2.7254
RIF1	-1.88763	-0.81724	-5.16186	-2.2169	-5.74647	-3.4201	-7.77175	-1.3837	-6.96249	-2.7106
GFM1	-0.331782	-0.20248	-0.460949	-0.27973	-3.13045	-3.0578	0.665486	0.12405	-5.42118	-2.7033
COPA	-5.06474	-2.2608	-5.69353	-3.5088	-4.71543	-5.2553	-3.18046	-1.256	-1.70325	-2.7032
NDUFS8	-2.8935	-0.69827	-1.0146	-0.43309	-3.91034	-3.5	2.85158	0.34079	-4.31554	-2.6985
ATP5I	-1.19598	-0.62676	-2.03443	-0.83862	-3.49031	-3.3646	-0.790351	-0.085996	-5.8553	-2.6839
COX11	-0.122381	-0.31245	-0.108011	-0.16722	-3.55772	-2.9016	0.599738	0.11751	-5.99465	-2.6799
USP9X	-3.72756	-1.6405	-3.19875	-2.2831	-5.17237	-3.996	-0.955852	-0.53066	-2.2119	-2.6786
HCCS	0.794796	0.073827	2.24613	0.33734	-2.97289	-2.5908	2.21771	0.42471	-4.46135	-2.6684
QRSL1	-0.391207	-0.3037	-0.020311	-0.11237	-3.42721	-2.9979	2.288	0.19823	-4.75609	-2.6636
FOXRED1	-0.282396	-0.37185	-0.228405	-0.21972	-4.40939	-3.0174	0.491942	0.072214	-6.47463	-2.6611
SSBP1	-3.34871	-0.94023	-2.00607	-0.99756	-3.46194	-3.6249	-0.158885	-0.026225	-3.09609	-2.6422
MRPS14	-1.08219	-0.61128	-2.13659	-0.64178	-3.00659	-3.1412	-0.639823	-0.012805	-2.9026	-2.621
MRPL45	-0.999609	-0.5531	-0.945272	-0.42746	-3.10222	-3.1566	1.34932	0.29016	-3.05	-2.6104
SOCS3	1.54622	0.25668	-0.041599	-0.012145	-2.87834	-2.1827	-1.5632	-0.34675	-7.20385	-2.5875
TCEB2	-4.626	-2.1368	-6.01685	-3.315	-7.43282	-4.8755	-2.57299	-1.2276	-2.90462	-2.5465
COA7	-1.23522	-0.60191	-0.45177	-0.25108	-3.73311	-3.1879	-0.058807	-0.1027	-3.25069	-2.5376
MRPS34	-0.392663	-0.13475	-0.949466	-0.52493	-3.27991	-2.6625	-0.9613	-0.1713	-5.91275	-2.5341
TYMS	-0.243592	-0.096348	-2.92093	-1.5439	-4.47335	-2.8631	-6.19019	-1.222	-7.29047	-2.5269
NDUFB7	-1.05583	-0.55122	-0.465441	-0.37082	-5.08632	-3.0905	0.961936	0.22865	-6.11367	-2.5206
EIF4A3	-7.33563	-4.3937	-6.57305	-4.355	-8.221	-7.1784	0.549166	0.20566	-1.96851	-2.5168
GADD45GIP1	-1.4721	-0.57046	-0.378886	-0.3344	-4.47481	-3.1325	1.06247	0.1988	-9.9742	-2.5128
MCM6	-4.07709	-2.9841	-4.28913	-3.7932	-6.19103	-5.9488	-0.319764	-0.36135	-2.10708	-2.5093
MRPL40	-0.260665	-0.37784	-0.313444	-0.14447	-4.91392	-2.9715	1.49039	0.33697	-6.52076	-2.5024
NDUFS7	-0.371519	-0.26274	-0.328235	-0.17034	-3.28926	-2.758	0.164012	0.076489	-5.69114	-2.4925
RNF113A	-3.73234	-1.2156	-3.24931	-1.1669	-3.88064	-3.6582	0.077721	0.016693	-2.98531	-2.4826
SFPQ	-5.47492	-4.6445	-6.1164	-5.9534	-7.86018	-7.1074	-1.24969	-1.0896	-1.85645	-2.4477
COX17	-0.107444	-0.30818	-0.470377	-0.28218	-4.73852	-2.7163	0.12524	0.000393	-6.88436	-2.4229
MRPL54	-0.391239	-0.2599	-0.078949	-0.35002	-3.27489	-2.8785	0.583759	0.0354	-4.41504	-2.405
SUPV3L1	-0.368922	-0.38007	-1.16428	-0.55015	-3.98645	-2.9591	-0.183626	-0.06663	-6.00545	-2.4019
UQCRC1	-1.53975	-0.50703	-0.156742	-0.19297	-4.65249	-2.9486	1.47927	0.30476	-6.03981	-2.3992
USP7	-3.76093	-1.1639	-5.12347	-2.627	-4.98334	-3.365	-5.00392	-1.1792	-3.69426	-2.3974
YARS2	-1.3503	-0.75056	-1.04471	-0.56267	-3.93855	-3.5949	1.29124	0.022669	-4.50203	-2.3839
NDUFAF7	-0.230719	-0.35283	-0.155268	-0.01089	-3.17163	-2.7353	1.35707	0.061239	-5.79412	-2.379
COX6C	-1.06548	-0.42668	-0.237089	-0.14008	-2.83024	-2.7983	1.55097	0.27782	-4.11549	-2.3776
SNRPD2	-5.41096	-3.301	-6.39746	-4.3892	-6.98729	-5.4885	-1.2163	-1.1097	-1.10894	-2.3758
MRPL46	-0.64363	-0.43182	-0.262847	-0.1051	-3.13187	-2.6238	0.819788	0.098346	-6.55772	-2.3632
ISCA2	-2.61076	-0.75643	-0.239789	-0.26324	-4.25211	-3.0947	2.79672	0.37823	-5.16228	-2.3449
NDUFAF1	-1.66979	-0.68715	-0.421854	-0.38736	-3.61549	-3.0676	2.04782	0.2305	-3.56377	-2.3431
MRPS2	-0.350149	-0.2838	-0.785713	-0.29019	-3.57757	-2.7167	0.874779	0.13064	-7.52919	-2.3424
MRPS18A	-0.803244	-0.54245	-0.978563	-0.48376	-4.29501	-3.003	-0.623715	-0.059603	-6.73356	-2.3393
MRPL52	-0.207868	-0.28339	-0.441567	-0.39243	-4.55937	-2.5721	-0.159794	-0.016826	-7.3377	-2.292
COX16	-0.185346	-0.41942	-0.163265	-0.023732	-2.62566	-2.5714	1.18812	0.24267	-3.7126	-2.2862
NDUFS2	-0.304037	-0.3479	-0.105274	-0.2431	-4.5523	-2.6288	0.783438	0.096686	-7.25809	-2.282
KPNB1	-5.99418	-4.6638	-6.29992	-5.0154	-7.50861	-7.1408	-0.647528	-0.13651	-0.95413	-2.2705
LIAS	-0.376306	-0.48494	-1.71244	-0.79491	-4.36499	-2.7599	-0.784098	-0.18929	-4.39584	-2.2634
UQCRQ	-0.278445	-0.4075	-0.227532	-0.12	-3.29458	-2.6217	0.720584	0.15038	-6.80855	-2.2582
SRSF7	-6.4516	-3.2498	-5.68114	-3.9236	-5.60708	-5.5723	-0.59556	-0.57839	-0.989107	-2.2552
MRPL34	-0.710612	-0.33885	-0.194316	-0.26742	-3.53949	-2.7576	0.519892	0.087136	-6.76963	-2.2467
RBM26	-0.53009	-0.43046	-2.16806	-1.2503	-3.67952	-2.5579	-2.73584	-0.79989	-3.18139	-2.2411
KIAA1429	-3.56641	-1.3547	-3.97298	-1.6217	-4.76886	-3.5804	-1.128	-0.44602	-4.15657	-2.2355
NUBPL	-0.178788	-0.36842	-0.471006	-0.34752	-3.93983	-2.4132	-0.533132	-0.14021	-4.59225	-2.2331
PISD	-3.78502	-2.8965	-3.974	-3.0213	-5.16757	-5.2039	-0.418164	-0.19553	-1.84643	-2.2262
SRSF2	-7.17081	-5.6287	-6.76963	-5.8701	-7.422	-7.7658	-0.741052	-0.51543	-0.731539	-2.2236
UBA1	-5.54379	-3.8843	-5.53673	-4.2893	-6.40101	-5.9368	-0.697431	-0.86679	-0.931554	-2.2165
REXO2	-0.775337	-0.49984	-0.418653	-0.30242	-4.70701	-2.6637	1.31343	0.13996	-4.89538	-2.2156
TIMMDC1	-0.144741	-0.3341	1.19625	0.017442	-4.8728	-2.4285	2.68302	0.34635	-5.60685	-2.213
WBSCR16	-0.130827	-0.2758	-0.090995	-0.3478	-4.90788	-2.5168	-0.222472	-0.067154	-7.18528	-2.2085
LONP1	-2.1675	-1.3221	-2.95339	-1.5732	-4.39828	-3.818	-1.0742	-0.34448	-2.65614	-2.2007
MRPS12	-0.940323	-0.53728	-2.28178	-0.70024	-3.41302	-2.7571	-0.713162	-0.14677	-4.17304	-2.1982
MRPL23	-0.32673	-0.36155	-0.3077	-0.11964	-3.36286	-2.5556	0.780992	0.10059	-6.70874	-2.1892
NDUFB8	-0.643343	-0.47648	-0.1045	-0.23315	-3.12362	-2.6886	1.37135	0.30978	-3.37283	-2.1804
FDX1	-0.061675	-0.059499	0.931554	3.2e-05	-2.31433	-2.1441	0.743547	0.12904	-3.89678	-2.1771
ATP5H	-4.19843	-1.3926	-3.8932	-1.3436	-4.10527	-3.4265	0.066923	0.014404	-1.92823	-2.1767
FASTKD5	-0.235241	-0.2957	-0.06315	-0.15204	-3.12902	-2.5942	1.26002	0.16967	-5.78848	-2.1755
YWHAE	-1.07379	-0.59407	-4.1086	-1.8184	-4.34089	-3.0658	-4.11248	-0.89268	-2.64277	-2.1752
ORAOV1	-5.97666	-2.9291	-6.10917	-3.9177	-6.3355	-5.0135	-1.2963	-1.1056	-1.47559	-2.1727
DDX46	-5.81562	-2.8579	-4.38244	-3.6478	-5.78102	-4.7984	-0.452558	-0.45041	-0.904726	-2.1682
MRPS18B	-0.748508	-0.44202	-0.425818	-0.32581	-4.55538	-2.5775	-0.265056	-0.056076	-4.53	-2.1624
COQ4	-1.01244	-0.48485	-0.406603	-0.07051	-3.78763	-2.8179	1.44027	0.28069	-4.4748	-2.1565
MRPL16	-0.272564	-0.1949	-0.450494	-0.15508	-2.79827	-2.4353	-0.939907	-0.25047	-4.44018	-2.1501
MRPL38	-1.44681	-0.56645	-1.01934	-0.53161	-4.10219	-2.8405	1.07546	0.16569	-4.72499	-2.149
TFAM	-0.73938	-0.44697	-0.388351	-0.39145	-4.03433	-2.325	-0.840102	-0.13058	-4.2563	-2.1389
VARS2	-1.48033	-0.64301	-0.170137	-0.28426	-3.7539	-3.1454	1.55241	0.34672	-4.28759	-2.134
SF3B5	-4.7151	-3.5082	-4.53792	-3.6107	-4.87131	-5.6319	-0.423152	-0.24277	-1.44806	-2.1335
MRPL4	-1.66772	-0.57421	-0.274219	-0.26031	-4.67344	-2.7018	2.35227	0.16968	-5.90288	-2.1062
MRPS5	-0.1513	-0.28637	-0.328503	-0.22319	-3.64457	-2.3042	0.614859	0.053753	-6.07856	-2.1051
PET100	-0.207678	-0.28247	0.703466	0.18892	-3.06324	-2.2577	3.55574	0.54894	-4.80791	-2.104
FPGS	-0.035542	-0.19001	-2.14563	-0.93627	-4.27133	-2.0765	-6.96589	-0.97593	-7.72536	-2.0981
PET117	-0.322913	-0.27292	1.16103	0.073742	-4.78704	-2.5826	2.45335	0.35759	-7.24464	-2.0958
MRPL20	-1.05022	-0.62224	-0.2873	-0.21065	-3.03633	-2.7323	2.0198	0.36053	-2.87118	-2.0926
MRPS10	-0.159449	-0.24921	-0.174308	-0.19154	-2.47192	-2.2904	-0.272052	-0.12865	-3.93126	-2.0921
UQCR10	-0.858738	-0.50822	-0.140147	-0.33091	-3.14807	-2.4804	1.01984	0.17981	-4.35815	-2.0805
KIAA0391	-1.02159	-0.58128	-0.399419	-0.42089	-3.72948	-2.7232	1.33183	0.29665	-4.06125	-2.0756
HARS2	-0.384913	-0.26135	-0.085964	-0.21054	-4.62762	-2.6203	1.00027	0.047589	-4.72598	-2.0736
MRPL17	-0.844694	-0.45348	0.386634	0.082862	-5.09848	-2.4649	2.96369	0.38574	-6.48769	-2.0728
NDUFB9	-0.106888	-0.23405	0.368171	0.0134	-4.01326	-2.1266	1.08429	0.061222	-6.16497	-2.0663
MRPS7	-0.088331	-0.20818	-0.044206	-0.14538	-4.02342	-2.356	0.330135	0.033086	-5.82068	-2.0651
FARS2	-0.423981	-0.21032	-0.066528	-0.14287	-2.81881	-2.2741	1.67973	0.077649	-4.2076	-2.0634
LSM5	-5.33655	-3.5305	-6.10391	-4.1175	-5.76731	-5.3365	-1.62746	-0.68478	-1.49996	-2.0517
COX19	3.04081	0.14048	0.87844	0.094013	-2.34667	-2.129	-0.31323	-0.10838	-6.1549	-2.0511
ATP5F1	-3.5929	-1.2293	-2.22584	-0.70429	-3.33243	-3.1656	1.52282	0.38705	-3.27637	-2.0484
MRPL41	-2.87867	-0.6918	-1.96465	-0.73506	-4.71173	-2.7416	1.93923	0.24353	-5.47034	-2.0461
ATP5O	-0.953193	-0.54213	-1.06664	-0.62504	-2.61124	-2.5822	-0.397473	-0.13732	-4.5911	-2.0363
HARS	-5.06557	-4.1901	-6.21897	-5.0041	-7.23494	-5.7657	-1.05407	-0.49477	-1.62496	-2.0352
PDE12	-0.027969	-0.11925	0.810762	0.056516	-4.04393	-2.1595	1.10706	0.17754	-6.66376	-2.0275
PNPT1	-1.33476	-0.73563	-0.820678	-0.53963	-4.55691	-3.0302	1.13689	0.036732	-3.61977	-2.0167
MRPL10	-0.709943	-0.40802	-1.13465	-0.54363	-4.95719	-2.3921	-0.310327	-0.070147	-6.00332	-2.0064
MTHFD1	-0.1019	-0.14068	-1.01332	-0.48175	-3.54667	-1.8445	-2.51152	-0.36657	-5.92771	-1.9991
NDUFB6	-0.691863	-0.29964	1.1238	0.040857	-3.36647	-2.3366	2.19187	0.31444	-4.24054	-1.9939
ISCA1	-1.52233	-0.84875	-1.5106	-1.0329	-2.55321	-2.7262	-1.14758	-0.32539	-2.38885	-1.993
SUPT4H1	-4.60625	-2.1391	-4.99559	-3.029	-5.03286	-4.0052	-1.74848	-0.70454	-2.42641	-1.9907
MRPL33	-0.379541	-0.006719	-0.04683	-0.031721	-2.86094	-2.2857	0.621003	0.014748	-3.17165	-1.9889
SPC25	-4.29448	-3.1839	-3.79172	-3.1525	-5.01313	-4.8554	0.497341	0.22197	-1.74201	-1.9574
MRPL36	-0.170606	-0.23426	-0.136564	-0.13572	-3.04302	-2.3004	0.609719	0.073933	-4.58959	-1.9555
MRPL3	-0.677512	-0.25717	-0.556706	-0.37529	-2.46471	-2.2044	-0.388712	-0.13953	-3.41986	-1.9506
RNGTT	-4.83227	-2.0884	-4.31337	-2.7153	-5.04505	-4.5824	-0.4976	-0.13895	-1.79555	-1.9441
SETD1A	-4.63725	-2.0518	-4.31525	-3.3759	-5.15664	-3.8133	-1.32831	-0.6602	-1.98122	-1.9423
DAD1	-5.25643	-3.4907	-5.06302	-4.5831	-6.32012	-6.4077	-0.323462	-0.20091	-1.82002	-1.9388
MALSU1	-0.944775	-0.42558	-0.056515	-0.17546	-4.74502	-2.3415	1.35855	0.17553	-5.52862	-1.9211
MIDN	0.654489	0.082682	0.298164	0.009453	-3.92351	-1.9369	-1.04601	-0.23372	-8.65068	-1.9207
COX4I1	-0.371867	-0.27393	0.7892	0.10083	-2.80488	-2.1931	3.12048	0.53249	-4.64695	-1.9192
ATAD5	-1.66987	-0.66277	-1.37389	-0.82345	-2.96285	-2.4314	-1.75803	-0.33445	-3.28086	-1.9176
MRPL14	-0.177302	-0.12211	-0.095566	-0.18307	-2.92742	-2.2421	0.589105	0.12044	-5.23048	-1.9168
SNRPF	-6.62289	-4.9611	-8.26728	-5.0499	-8.71695	-6.1472	-0.315253	-0.20114	-0.700014	-1.9083
EARS2	-0.150065	-0.32534	-0.406072	-0.43581	-3.41574	-2.0506	-0.580275	-0.16844	-4.25768	-1.9073
VPS25	-5.36329	-3.2098	-5.73855	-3.3935	-5.83735	-4.7688	-0.880118	-0.29686	-1.1071	-1.9005
COPS7B	-0.211287	-0.37799	-1.18948	-0.51654	-2.68865	-2.1667	-0.881735	-0.272	-3.24381	-1.8912
ATP5B	-4.40628	-1.3474	-2.87939	-1.3385	-5.32693	-3.2403	1.02411	0.001289	-3.80687	-1.8817
COX15	-1.45458	-0.48489	-0.179359	-0.30934	-3.15697	-2.4743	2.03004	0.15273	-4.1902	-1.8734
MRPL21	-0.871342	-0.33419	-0.151842	-0.073129	-2.83812	-2.1953	0.732946	0.15953	-3.50911	-1.8649
PRMT1	-4.705	-3.4907	-4.34255	-3.9628	-5.22902	-4.7737	-0.614072	-0.35636	-1.4022	-1.8588
NDUFB10	-0.742633	-0.35541	-0.051274	-0.16335	-2.54203	-2.251	1.34978	0.30513	-4.60908	-1.8491
SARS2	-1.93126	-0.78847	-1.2289	-0.78069	-2.50355	-2.6423	-0.511351	-0.16442	-2.74398	-1.8463
PPP6R3	-1.42891	-0.68488	-2.66326	-1.0728	-3.37955	-2.5348	-0.859052	-0.27691	-1.95628	-1.8454
MTIF2	-0.195588	-0.23883	-0.058727	-0.24153	-4.01258	-2.0432	-0.411829	-0.017666	-5.59394	-1.8401
MRPS23	-2.02962	-0.79024	-0.413188	-0.39641	-2.04962	-2.3341	2.91862	0.37932	-3.3154	-1.8316
MRPL27	-1.43255	-0.57664	-0.176532	-0.098429	-3.94116	-2.2008	2.19598	0.29322	-4.59315	-1.8289
SCO2	-0.17549	-0.29453	-0.272418	-0.1056	-3.24656	-2.1605	-0.684996	-0.09325	-5.94966	-1.8282
SMN1	-3.82965	-2.0777	-4.36361	-2.7887	-3.69332	-3.8957	-1.97232	-0.74651	-1.7807	-1.8271
MRPL22	-0.026166	-0.033991	-0.193745	-0.16112	-4.07678	-1.878	-0.988049	-0.1325	-5.93528	-1.8262
EED	-2.9594	-0.70413	-3.33678	-0.99285	-4.24412	-2.5267	-1.58004	-0.43757	-4.494	-1.8164
NDUFA6	-0.096964	-0.268	-0.390054	-0.20235	-2.84055	-2.1054	-0.487236	-0.027577	-4.05331	-1.801
TFB2M	-0.221465	-0.27295	-0.380218	-0.38405	-3.02615	-2.1423	0.569989	0.064864	-3.72077	-1.7948
MECOM	-0.271736	-0.32859	-1.09037	-0.62926	-2.73776	-2.0327	-1.03953	-0.19419	-4.28628	-1.7877
MRPS18C	-0.648436	-0.29858	0.548352	0.025234	-2.66224	-2.0752	1.56999	0.20241	-6.3235	-1.7815
LSM4	-4.81468	-2.5648	-4.22231	-3.2284	-5.33102	-4.4348	-0.806236	-0.67675	-1.10779	-1.7729
UQCRFS1	-0.282421	-0.36128	-1.06126	-0.53239	-2.33994	-2.1466	-0.711594	-0.1511	-3.33269	-1.7724
NDUFC2-KCTD14	-0.700166	-0.28302	-0.493103	-0.41346	-2.1419	-2.0484	-1.92782	-0.13664	-3.74506	-1.7691
CTDP1	-4.4599	-2.6943	-4.47805	-3.1803	-5.43683	-3.7407	-0.253249	-0.18469	-1.28072	-1.7667
TXN	-5.12347	-3.8282	-5.47611	-4.741	-4.80674	-5.4374	-1.39351	-0.92545	-0.724343	-1.7654
MRPS21	-1.69793	-0.92689	-1.42688	-0.67324	-3.81412	-2.5519	0.513711	0.14935	-2.89524	-1.763
POLR2K	-3.7406	-2.0085	-3.76718	-1.7125	-3.01966	-3.2681	0.540216	0.066082	-1.75338	-1.7595
SF3B3_PosCtrl	-6.31335	-3.6231	-5.8705	-4.2403	-6.62392	-4.9441	-1.03186	-0.62265	-1.08528	-1.7581
MRPL24	-0.266113	-0.29883	-1.08473	-0.67325	-4.13111	-1.9841	-1.13139	-0.35262	-4.37841	-1.7487
LETM1	-4.59049	-1.9004	-4.78073	-2.0135	-4.87612	-3.4675	-0.312409	-0.28772	-1.9434	-1.7313
MRPL44	-0.317205	-0.15099	-0.276323	-0.19246	-3.27754	-2.0311	-0.703949	-0.1358	-6.01113	-1.73
CYCS	-1.08409	-0.59228	-0.178297	-0.17072	-3.23884	-2.556	3.4366	0.54943	-4.2405	-1.7285
UBL5	-7.79942	-4.55	-7.79545	-4.4422	-8.37203	-5.9757	-0.911297	-0.60879	-1.09519	-1.7277
THOC6	-2.84055	-0.90161	-4.7741	-1.7747	-3.38676	-2.7743	-4.48717	-0.85916	-2.87657	-1.7238
DHX30	-0.889107	-0.52235	-2.41231	-0.73055	-3.97123	-2.1972	-0.784442	-0.24227	-4.17674	-1.7227
NDUFC1	-0.042608	-0.16204	-0.052277	-0.23141	-3.63313	-1.8798	-0.218338	-0.021998	-8.20022	-1.7209
DLD	-3.50248	-0.8575	-0.51807	-0.24266	-4.73544	-2.7628	3.21537	0.55424	-4.64532	-1.7201
SFSWAP	-3.70121	-1.8201	-4.69596	-2.4736	-4.58203	-3.4308	-1.10319	-0.48446	-3.11802	-1.7195
VHL	-2.98101	-1.5206	-4.16198	-3.1042	-4.74096	-3.4461	-4.33959	-1.3507	-4.40428	-1.7139
MRPL32	-1.63691	-0.69483	-0.761226	-0.46151	-3.04441	-2.2841	0.654411	0.12363	-4.19177	-1.7137
HMGB1	-2.30239	-1.5654	-4.39027	-2.5522	-3.92372	-3.281	-3.89062	-1.2733	-2.89018	-1.7134
TAZ	-0.339789	-0.22261	0.230305	0.03651	-3.24627	-2.1847	1.05036	0.19854	-3.72315	-1.7123
RPA2	-4.07409	-2.8566	-4.04219	-3.0228	-4.87096	-3.8837	-0.926868	-0.36466	-1.62553	-1.7092
TMEM261	-0.253125	-0.47527	-0.171147	-0.11653	-3.42791	-2.1033	1.81953	0.29875	-3.46563	-1.7037
GID8	-4.26507	-1.4729	-4.25081	-1.98	-4.69364	-3.0536	-1.61082	-0.54187	-1.75801	-1.7
COPS3	-5.54488	-2.3648	-5.28242	-2.6158	-5.95723	-4.0643	-0.268025	-0.16072	-1.73824	-1.6988
SCO1	-0.025286	-0.083872	0.305632	0.10113	-2.75456	-1.7816	0.958568	0.000175	-5.50172	-1.6941
CFAP20	-3.87273	-1.604	-5.42562	-2.3049	-5.40995	-3.37	-3.04567	-0.54715	-2.85294	-1.6924
NARS2	-2.74086	-0.59515	-1.33082	-0.58401	-4.48927	-2.3516	0.496604	0.084877	-4.68928	-1.6837
ATP5C1	-2.85658	-1.4097	-2.17055	-1.1919	-3.57991	-3.1125	-0.250937	-0.13231	-1.84161	-1.6799
VPS52	-1.96896	-0.92119	-1.48903	-0.91754	-3.49444	-2.5953	-0.418107	-0.02202	-4.04047	-1.6786
LIPT2	-0.182045	-0.43671	-0.453383	-0.37245	-2.92753	-2.1387	-0.481499	-0.040341	-5.28895	-1.6717
RTN4IP1	-0.187481	-0.41037	-0.497341	-0.29033	-2.70602	-2.1501	-0.047275	-0.014491	-4.18941	-1.6656
SOD1	-6.07489	-4.0593	-6.46262	-3.97	-7.42317	-5.2437	0.118518	0.068133	-1.09396	-1.6646
SBNO1	-4.10988	-3.9655	-3.92727	-3.609	-4.69652	-5.6148	1.82088	0.78783	-1.48622	-1.6613
MRPL53	-0.510843	-0.14158	-0.498667	-0.18445	-2.99499	-2.1494	1.06558	0.11627	-4.33378	-1.656
CCT6A	-6.10391	-3.8798	-6.4877	-4.436	-6.71001	-5.5755	-0.923105	-0.6104	-1.58605	-1.6532
WARS2	-0.167657	-0.27423	-0.305176	-0.301	-2.48174	-1.6994	-0.636708	-0.15386	-3.8475	-1.647
COX6B1	-0.389755	-0.37953	-0.580028	-0.52285	-3.28049	-2.225	-0.201543	-0.056369	-3.66969	-1.6469
CCT2	-5.24267	-3.205	-6.01828	-4.7749	-6.73035	-4.559	-2.60473	-1.5885	-0.831473	-1.6468
CYC1	-0.027681	-0.054709	1.45395	0.065461	-2.23679	-1.7039	1.06409	0.13178	-3.82719	-1.6467
DARS2	-0.098444	-0.05013	-0.052209	-0.099878	-3.01377	-1.7025	0.198555	0.043344	-4.90522	-1.6419
MRPS35	0.991911	0.078915	-0.033333	-0.15721	-1.87834	-1.7234	-0.86544	-0.13116	-2.96405	-1.6416
MRPS27	-0.119804	-0.15458	-0.084917	-0.2906	-1.76331	-1.633	-0.777258	-0.15213	-3.29054	-1.6391
MSI2	-0.028553	-0.05466	-3.30953	-0.97252	-2.425	-1.6831	-7.38196	-0.94487	-6.44974	-1.6369
WDHD1	-4.65053	-2.6428	-4.79975	-2.8653	-4.64989	-4.3156	-0.881636	-0.28161	-1.2159	-1.6354
MTO1	0.548413	0.056104	0.297638	0.004929	-3.71519	-1.6749	-0.099027	-0.061872	-4.98217	-1.6275
ERH	-6.02902	-3.7203	-6.23159	-5.0068	-6.49804	-5.096	-1.52723	-1.1748	-0.956441	-1.6239
GMPS	-3.37705	-0.88595	-2.84731	-0.83468	-4.00854	-2.6571	0.543877	0.035584	-2.86053	-1.6194
NDUFAF5	-0.149225	-0.2088	-0.072666	-0.13133	-1.93551	-1.636	0.191566	0.012688	-3.2719	-1.6179
FTSJ2	-0.417153	-0.057005	1.18051	0.25287	-4.36196	-1.6774	1.98489	0.29625	-4.93442	-1.615
METTL17	-0.29163	-0.23705	-0.37673	-0.34076	-2.0977	-2.0362	-0.951092	-0.19266	-2.26657	-1.6148
PPIAL4C	-4.45321	-2.4971	-4.85443	-3.7261	-5.1549	-3.438	-1.9823	-0.80126	-1.2315	-1.6146
NUBP2	-4.21429	-2.3828	-4.59962	-3.3062	-4.59945	-4.4912	-2.13496	-0.93789	-2.15516	-1.6091
MRPS17	-0.660767	-0.41209	-1.05324	-0.56668	-2.97819	-2.1194	-0.73762	-0.11605	-3.39338	-1.6048
E4F1	-2.25871	-0.99179	-4.58047	-2.2084	-4.62665	-2.4279	-4.66782	-1.1693	-3.18899	-1.5992
COX10	-0.13797	-0.1355	0.394684	0.01468	-2.25771	-1.8409	1.23155	0.18522	-4.83484	-1.5985
CTDSPL2	-2.3246	-1.1572	-3.28878	-1.7948	-4.78354	-2.7508	-1.33207	-0.36653	-1.93648	-1.5976
TRAPPC3	-3.82675	-2.8213	-4.3952	-3.8835	-4.14398	-4.6129	-1.76754	-1.0909	-0.641627	-1.5973
MRPL37	-1.07661	-0.62956	-0.950123	-0.4279	-4.45177	-2.1222	0.853872	0.056129	-4.83767	-1.5908
MRPS16	-0.470082	-0.46368	-1.50654	-0.62657	-3.68175	-2.065	-0.34591	-0.051998	-4.53281	-1.5897
MRPS11	-0.20028	-0.054293	-0.010995	-0.054611	-2.81437	-1.6332	-0.036628	-0.006846	-4.1602	-1.5738
PMPCB	-3.90584	-1.635	-4.44367	-3.1194	-3.23558	-3.3747	-2.93983	-1.4999	-1.56671	-1.5719
PKMYT1	-4.04944	-2.8286	-4.75674	-3.7294	-4.57517	-4.854	-1.28326	-0.6579	-2.17116	-1.5683
NCBP2	-4.36692	-2.3062	-4.72218	-2.7664	-5.338	-3.7227	-0.914353	-0.13474	-1.32072	-1.5676
PRPF38A	-4.95448	-2.2715	-5.14797	-3.0049	-5.38002	-3.7219	-0.698102	-0.38158	-1.69545	-1.5657
SYMPK	-4.79868	-1.9938	-4.87687	-2.1778	-5.23628	-3.4302	-1.12769	-0.4989	-2.30426	-1.5626
YAE1D1	-3.89866	-2.7981	-4.65216	-3.4916	-6.0624	-3.8393	-1.29809	-0.24237	-1.45688	-1.5621
PCNA_PosCtrl	-7.35402	-4.6308	-6.0708	-5.4722	-7.67646	-6.0002	-0.354332	-0.54931	-0.587103	-1.5599
SNRNP25	-5.11368	-2.6269	-4.78529	-2.8973	-6.12732	-4.1081	0.29163	0.055647	-1.23319	-1.5484
PSMB4	-5.77355	-4.2957	-7.56162	-4.996	-6.66799	-5.2226	-1.08734	-1.5003	-0.564841	-1.5473
MRPL55	-0.115596	-0.29697	-0.047009	-0.19158	-2.33631	-1.8437	0.913854	0.15523	-3.89435	-1.5468
HMGCS1	-6.11822	-3.7841	-5.95821	-5.1722	-7.15894	-4.9605	-0.997316	-1.4985	-0.909072	-1.5467
YRDC	-2.50956	-1.2477	-3.18398	-0.78461	-4.83914	-2.3239	1.48714	0.36382	-2.6488	-1.5465
RRM2	-3.82824	-2.4415	-4.90448	-3.5562	-5.11029	-4.9129	-2.41753	-1.1001	-2.69387	-1.538
COA3	-0.146423	-0.30598	-0.177022	-0.31765	-2.55035	-1.8261	-0.756763	-0.22079	-4.8464	-1.5231
C10orf2	-0.340188	-0.44852	-0.035641	-0.24379	-4.48572	-2.0289	2.23607	0.27361	-3.94881	-1.5215
LCMT1	-2.41868	-1.475	-4.16174	-2.0825	-4.26014	-2.8946	-2.59511	-0.82387	-2.22076	-1.5174
MRPL48	-0.139806	-0.38134	-0.893469	-0.48216	-2.34296	-1.8946	-0.773787	-0.12129	-3.9851	-1.5135
IK	-4.12485	-1.8145	-4.02591	-2.1847	-5.03651	-2.6981	-1.08309	-0.394	-1.5019	-1.5068
FBXW7	-3.10614	-1.7753	-3.26079	-2.3013	-3.17606	-3.2744	-2.20351	-0.55102	-1.5489	-1.5058
COX7B	-2.39423	-1.0975	-0.761427	-0.48455	-3.9596	-2.0653	2.95214	0.58753	-2.18412	-1.503
RARS2	-0.013242	-0.052317	-0.288733	-0.17039	-3.64239	-1.5414	-2.11517	-0.070152	-5.99727	-1.5008
TEFM	-0.108301	-0.26083	-0.030822	-0.11498	-2.5174	-1.8454	0.433398	0.12555	-2.93836	-1.4932
NDUFC2	-1.01567	-0.6009	-0.145518	-0.12657	-2.67289	-2.1915	1.38555	0.22011	-2.95613	-1.4917
FEN1	-4.39082	-3.2616	-4.44945	-3.0836	-4.37615	-4.9437	-0.739642	-0.36281	-1.31061	-1.4909
PSMA5	-5.45998	-3.009	-5.50137	-3.749	-5.86592	-4.4955	-0.799916	-0.56843	-1.64564	-1.4874
LRPPRC	-0.089546	-0.18009	-0.045748	-0.10309	-2.6725	-1.6585	0.136184	0.049464	-3.60636	-1.4871
SART3	-3.36114	-2.5979	-4.10551	-3.1267	-5.15056	-3.7535	-1.94173	-0.6445	-1.99255	-1.4841
CKS2	-2.89599	-0.66919	-4.25263	-1.2976	-4.43704	-2.2394	-3.59765	-0.65461	-4.27053	-1.48
WDR7	-3.05029	-1.8504	-3.54898	-2.6108	-3.67003	-3.4889	-1.073	-0.36912	-2.10881	-1.4789
PPP2R1A	-4.91959	-2.8228	-6.07711	-3.7161	-5.96485	-3.8627	-2.20239	-0.91864	-1.32532	-1.4744
SF3B6	-3.49928	-1.897	-4.19343	-1.8873	-4.55876	-3.5957	-0.272247	-0.14231	-2.44714	-1.4713
NDUFA13	-0.441591	-0.23993	-0.222008	-0.21924	-1.87723	-1.8241	-0.446311	-0.15312	-2.88766	-1.4701
PHB	-5.25874	-2.7516	-5.68468	-3.0313	-5.23856	-3.6485	-1.1219	-0.54557	-1.32004	-1.4683
DLST	-0.63935	-0.46425	-1.15831	-0.52457	-3.32674	-1.7477	-0.93934	-0.24136	-3.34853	-1.4679
TAOK1	8.41914	0.7074	4.63203	0.57448	-1.09152	-0.75577	-0.851552	-0.093055	-4.75508	-1.4672
WAC	-2.77078	-0.96269	-2.68641	-1.4942	-3.93727	-2.1516	-0.732218	-0.20944	-2.70538	-1.4623
DNAJA3	-1.77193	-1.1916	-2.39534	-1.531	-4.36996	-2.1194	-0.329921	-0.087704	-2.65302	-1.4613
SF3A3_PosCtrl	-5.97106	-3.4445	-5.90226	-4.1823	-6.3536	-5.1922	-0.789414	-0.80163	-0.915638	-1.4599
NUTF2	-4.70631	-3.784	-5.82644	-4.7747	-4.35217	-4.5183	-0.598444	-0.82661	-1.50107	-1.4563
NPLOC4	-4.44771	-1.7533	-2.9539	-1.7078	-5.13933	-3.1143	0.502283	0.028192	-1.87999	-1.4553
SPRR2A	-2.28707	-0.84839	-1.65425	-0.75104	-2.55997	-1.8754	-0.254426	-0.017418	-3.15521	-1.4535
RBM25	-4.15391	-2.4653	-4.04438	-2.3481	-4.74024	-4.5691	0.079564	0.007358	-1.4774	-1.4522
TMEM242	-0.793552	-0.42939	-0.076932	-0.1256	-2.82128	-1.8492	2.36578	0.22755	-4.48748	-1.4518
OPA1	-0.341712	-0.42277	-0.034888	-0.060336	-3.38347	-1.6155	1.69227	0.34579	-3.55533	-1.4507
MAEA	-4.9984	-2.1643	-5.00793	-2.5529	-4.29448	-3.4873	-1.0681	-0.53612	-1.98645	-1.4487
VWA9	-4.36058	-1.6991	-4.47042	-1.9185	-2.96714	-2.848	-0.956716	-0.4679	-1.05951	-1.4434
TRIT1	-0.320599	-0.30258	-0.554614	-0.42021	-2.86176	-1.6822	-0.437291	-0.044716	-3.52343	-1.4431
NARFL	-6.43246	-3.3266	-5.61762	-4.3101	-5.78787	-4.6374	-0.847375	-1.0192	-1.0352	-1.4414
PSMG3	-5.16842	-3.8009	-5.28589	-5.1304	-7.3695	-5.7002	-1.70914	-0.93541	-1.6771	-1.4412
SUZ12	-2.31685	-1.0643	-3.33251	-1.0198	-3.1448	-2.6314	-0.676604	-0.24636	-1.96385	-1.4405
VEZT	-5.1086	-2.1924	-4.78494	-2.0729	-4.59647	-3.4772	-0.313292	-0.037683	-1.43458	-1.4402
TNPO3	-4.23668	-1.3878	-4.54433	-1.9833	-4.94634	-3.0209	-0.872086	-0.42619	-2.16499	-1.4303
TMEM126B	-0.147923	-0.36155	-0.010239	-0.027917	-2.56252	-1.7865	2.09323	0.31388	-3.17723	-1.4298
NDUFB2	-0.336619	-0.111	-0.10736	-0.11023	-1.80093	-1.8171	0.665788	0.077685	-2.26621	-1.429
RFC5	-5.73976	-2.8486	-6.01115	-3.5311	-4.59227	-4.3302	-1.24167	-0.82704	-1.09606	-1.4264
MRPL39	-0.28223	-0.3374	-0.432691	-0.13621	-2.722	-1.8554	1.36836	0.25674	-3.42755	-1.4256
PRKDC	-2.93078	-0.96819	-3.10038	-1.2008	-3.23113	-2.5122	-0.867516	-0.29241	-2.4497	-1.4253
ATP5L	-1.4788	-0.56965	-2.21421	-0.63784	-4.00809	-2.0058	-0.804515	-0.15622	-3.63618	-1.4214
NUP93	-4.79022	-2.153	-3.78664	-1.7696	-3.81012	-3.5637	1.02733	0.24804	-0.780311	-1.4188
SF3A1	-5.14191	-2.5198	-5.23447	-2.8788	-4.8965	-3.9349	-0.696545	-0.23937	-1.40292	-1.4188
LRRC37A3	-4.21125	-2.1553	-4.89774	-3.1027	-4.54189	-4.2171	-1.45607	-0.89491	-1.1557	-1.4174
PARS2	-0.413109	-0.17458	-0.508568	-0.25508	-2.52503	-1.4557	0.833807	0.076662	-3.2719	-1.4137
CIAO1	-5.59061	-3.0295	-5.15099	-3.7147	-6.27237	-3.9563	-1.3766	-0.71468	-0.944392	-1.4129
CCNF	-0.045164	-0.18304	-3.41765	-1.1554	-3.24251	-1.5126	-6.24041	-0.99978	-4.34196	-1.4108
MRPS26	-0.05101	-0.21748	-0.158497	-0.13705	-2.20241	-1.6565	0.498393	0.093963	-4.61522	-1.4106
NOC3L	-2.20444	-0.8477	-2.3974	-1.3268	-2.15275	-1.8202	-2.1499	-0.44586	-2.31535	-1.4079
C17orf89	-1.00937	-0.5705	-1.38855	-0.65164	-2.61482	-1.9806	1.00221	0.020347	-2.52213	-1.4047
MTG1	-0.112281	-0.33364	-0.008207	-0.088399	-3.04727	-1.7511	2.64092	0.26533	-2.87235	-1.4039
ZMYND19	-0.984137	-0.58028	-2.62963	-1.1049	-4.02206	-1.9956	-2.42742	-0.65587	-3.21439	-1.4033
HIVEP1	-0.038574	-0.10847	-1.23408	-0.51153	-3.18663	-1.3736	-2.61687	-0.50011	-4.87834	-1.3954
COA5	-1.21387	-0.67296	-0.466241	-0.28378	-2.77034	-2.2343	1.1947	0.16533	-2.61395	-1.3947
METAP2	-4.72524	-2.0413	-4.9124	-2.7131	-5.32645	-4.1359	-0.935056	-0.41966	-1.68267	-1.3923
SKA2	-4.85698	-2.1221	-5.0989	-2.9886	-5.26567	-3.4576	-1.51839	-0.72672	-2.07019	-1.3857
POLG2	-0.257809	-0.21321	-0.611171	-0.41702	-3.28167	-1.5275	-1.22964	-0.10253	-3.85555	-1.3854
CDC123	-3.42324	-2.2231	-3.26777	-2.4321	-4.34007	-3.5556	-0.097176	-0.13903	-2.1061	-1.3844
CHMP7	-3.68884	-1.3289	-4.24309	-1.7553	-3.96333	-2.7154	-1.44387	-0.51601	-2.73177	-1.3843
HNRNPK	-3.93446	-1.6814	-3.61156	-1.976	-4.75432	-2.9047	-0.512452	-0.31673	-1.52778	-1.3839
NDUFS3	-1.51368	-0.63896	-0.504872	-0.24997	-3.21538	-2.0251	2.97159	0.34958	-4.40035	-1.3816
TCP1	-6.29484	-3.4201	-6.3244	-4.8039	-5.43223	-4.9609	-0.757782	-0.8733	-0.700035	-1.3787
CNOT2	-2.37354	-1.2493	-2.1839	-1.2241	-3.43698	-2.6223	-1.0425	-0.001776	-1.80565	-1.3776
PSMA1	-5.68376	-4.1629	-4.38221	-3.7534	-6.00793	-5.095	-0.292243	-0.18555	-1.36109	-1.3772
DNAJC9	-3.95241	-1.6221	-4.79129	-2.0673	-5.05282	-2.577	-1.28368	-0.73026	-2.03198	-1.3754
NDUFA10	-0.183706	-0.38144	-0.020483	-0.048947	-2.52476	-1.7529	2.36309	0.31355	-2.47241	-1.3724
LSM11	-5.49239	-3.1325	-6.00547	-3.3227	-6.00831	-4.4915	-0.340483	-0.29622	-1.88546	-1.3641
TAMM41	-1.70095	-0.89982	-2.6967	-1.4213	-3.51004	-2.2542	-1.14363	-0.52916	-2.59046	-1.3564
FBXW11	-1.45058	-0.71013	-4.05542	-1.5871	-3.93252	-2.0502	-2.73964	-0.84546	-2.44293	-1.3563
NDUFAF3	-0.729507	-0.47029	-0.135994	-0.19482	-4.01011	-1.7796	1.83633	0.32952	-4.50532	-1.3555
MRPS30	-0.17712	-0.12449	-0.075736	-0.052066	-1.50836	-1.4802	-0.271119	-0.13038	-2.04517	-1.3547
ECSIT	-0.341397	-0.12343	-0.302405	-0.29545	-2.09781	-1.3575	-1.28789	-0.025554	-3.65872	-1.354
NDUFA3	-0.012723	-0.057283	-0.045719	-0.20638	-1.35443	-1.4148	-0.288632	-0.087135	-2.90953	-1.3532
NDUFA8	-0.079319	-0.18531	-0.26524	-0.2726	-2.13636	-1.3211	-0.959081	-0.22895	-3.44195	-1.3518
CARS2	-0.66621	-0.54718	-1.05963	-0.65405	-1.84582	-1.7667	0.314697	0.066728	-2.34128	-1.3514
POLR3A	-6.45251	-3.5872	-6.27982	-4.0091	-6.75746	-4.9881	-0.435393	-0.38816	-1.33844	-1.3482
UBE3D	-0.664903	-0.48104	-1.03015	-0.48373	-2.48191	-1.6925	-0.803575	-0.029719	-2.69446	-1.3441
PRPF40A	-3.08587	-2.0973	-3.72166	-2.7907	-3.70408	-3.4491	-1.66615	-0.3944	-2.01601	-1.3438
COPS4	-4.74502	-2.7501	-6.05436	-3.8992	-4.47012	-3.7514	-1.7855	-1.3885	-0.835617	-1.3435
GRSF1	-0.049884	-0.047426	1.01501	0.24324	-1.72347	-1.3494	1.17151	0.17829	-4.23905	-1.3427
PCID2	-4.1266	-3.1063	-3.55694	-3.1172	-4.17925	-3.3431	0.453482	0.25033	-1.01825	-1.3398
DCAF7	-2.44642	-0.98154	-3.34427	-1.2173	-3.27636	-2.2991	-1.2948	-0.571	-2.66946	-1.3374
NFU1	-0.138812	-0.39451	-0.09099	-0.10292	-1.89384	-1.5387	0.520511	0.077616	-2.70703	-1.335
WDR12	-4.58359	-2.5533	-5.06598	-4.3465	-4.09864	-4.0175	-2.58471	-1.8239	-1.40905	-1.3322
MRPL11	-0.806653	-0.43737	-1.29935	-0.60757	-2.09534	-2.0458	0.474307	0.060983	-3.6471	-1.3321
NELFB	-5.14839	-2.3489	-4.54189	-2.3093	-6.22507	-3.6711	-0.36809	-0.035109	-1.18464	-1.3285
NUS1	-4.96924	-3.6911	-4.69631	-4.1204	-5.57036	-5.4771	-0.675718	-0.61445	-1.04388	-1.3283
CKAP5	-4.67048	-3.187	-6.57698	-4.4943	-4.96301	-4.0964	-1.30187	-1.4146	-1.32009	-1.3265
LSM2	-6.25264	-3.8928	-5.65952	-3.999	-5.54771	-4.8818	0.542224	0.085898	-0.595491	-1.3258
NUDT21	-5.94966	-3.808	-5.1445	-4.3381	-6.70047	-4.5476	-0.421006	-0.45961	-0.735938	-1.3249
NDUFB4	-0.501965	-0.15263	-0.100875	-0.026199	-2.82105	-1.935	1.86637	0.30898	-4.02128	-1.3239
SUPT20H	-1.41337	-0.59831	-1.66987	-1.0847	-2.65616	-1.9859	-1.21901	-0.35937	-2.24821	-1.3201
MCM3AP	-3.0887	-0.84335	-2.96233	-1.2243	-3.89678	-2.3385	-0.548352	-0.18851	-2.83881	-1.3157
POLD1	-4.57206	-3.1789	-4.92075	-3.794	-5.67176	-4.2802	-1.45643	-0.84036	-0.708365	-1.3128
YWHAZ	-1.56052	-0.73192	-4.40234	-1.7293	-4.23668	-2.0015	-4.29053	-0.75768	-5.06637	-1.3101
COPS7A	-0.058022	-0.073731	-0.166037	-0.33198	-2.6644	-1.4686	-1.24779	-0.29427	-3.87765	-1.3068
ZRANB2	-0.516498	-0.39482	-1.50794	-1.0415	-2.22204	-1.577	-4.21778	-0.78831	-2.08523	-1.3035
CENPC	-3.73215	-0.88864	-3.6422	-1.3129	-2.92442	-2.2051	-0.846185	-0.42919	-1.9175	-1.3035
CNOT3	-5.05487	-2.8371	-4.13811	-3.4033	-3.94935	-4.1372	-1.09787	-0.59332	-1.14903	-1.3025
ATP5J2	-2.66172	-1.0231	-1.61217	-1.0111	-2.49026	-2.3189	-0.052018	-0.012385	-1.38329	-1.3014
SRP19	-3.51849	-2.2443	-3.97893	-2.4295	-4.62858	-3.5732	-0.728902	-0.29266	-2.06109	-1.3002
CHTF18	-2.68263	-1.0421	-2.8038	-0.95746	-4.40515	-2.1405	-0.252378	-0.088759	-3.06184	-1.2946
INTS2	-3.47253	-0.94523	-4.06468	-1.3611	-3.57478	-2.2215	-0.661703	-0.23794	-2.37436	-1.2929
CLUH	-0.207454	-0.31373	-0.073884	-0.18963	-3.20846	-1.6099	0.484232	0.12462	-3.37392	-1.2915
PSMG2	-3.07271	-2.4235	-3.30593	-2.3313	-3.10558	-3.8281	0.139033	0.087271	-1.80978	-1.2906
RPUSD4	-0.156232	-0.34031	-0.185759	-0.051789	-2.21328	-1.6436	1.55222	0.32352	-1.71251	-1.2902
RFC2	-6.39746	-3.5204	-6.7164	-4.0351	-6.36838	-5.0153	-0.742201	-0.4426	-1.59592	-1.2896
SIVA1	-0.204822	-0.24699	-2.19447	-1.0819	-2.13382	-1.539	-2.83422	-0.69538	-3.59915	-1.2881
COPS2	-5.44041	-2.8346	-6.25346	-4.1413	-5.80738	-4.088	-1.03151	-1.0111	-1.60441	-1.2864
ELOF1	-1.51623	-0.80416	-2.66545	-1.3423	-3.68622	-2.1788	-1.85158	-0.53232	-4.59266	-1.2859
AURKAIP1	-0.795771	-0.48711	-0.430626	-0.34329	-1.77134	-1.4906	2.07554	0.24605	-3.04169	-1.2851
UBE2H	-2.77289	-1.5232	-3.92974	-2.7361	-3.82036	-2.5598	-3.55388	-0.88555	-1.76437	-1.285
AASDHPPT	-3.09277	-1.9534	-2.90358	-1.9255	-3.73677	-3.4657	-2.10373	-0.32414	-2.61858	-1.2847
MEMO1	-0.88773	-0.43814	-2.58079	-0.82165	-2.46036	-1.9919	-1.50428	-0.46473	-1.4854	-1.2825
MTRF1L	0.548905	0.12502	0.629394	0.083449	-1.55505	-1.1674	-0.379115	-0.023306	-3.80715	-1.2814
GINS1	-4.94443	-2.7531	-5.22856	-2.9353	-4.75778	-3.7517	-0.804349	-0.44982	-0.902188	-1.2791
CD200R1	-0.127273	-0.21769	-0.273697	-0.33169	-1.81836	-1.3238	-0.856205	-0.24689	-3.35294	-1.2786
TAF6	-5.54814	-3.6054	-4.95323	-4.1409	-6.03911	-4.6098	-0.902673	-0.56206	-1.52181	-1.2744
SARS	-3.19514	-2.6985	-3.57707	-2.8482	-3.67223	-3.5357	0.916712	0.33633	-1.0351	-1.2689
GTF2H5	-0.921652	-0.49903	-1.40477	-0.88454	-2.51112	-1.8922	-0.764371	-0.23296	-1.44489	-1.2608
ZNF131	-2.78736	-1.491	-3.52968	-2.8059	-3.10614	-2.9146	-1.78194	-0.82804	-2.13458	-1.2572
MTR	-0.070791	-0.085903	-1.31016	-0.68056	-2.80302	-1.4078	-3.95425	-0.62238	-4.40904	-1.257
ANKRD20A1	-3.45089	-1.8567	-2.61482	-2.5768	-3.51631	-2.9141	-0.70981	-0.51085	-0.72781	-1.2548
MRPL13	-0.877522	-0.54721	-0.947191	-0.47098	-3.02368	-1.931	0.46902	0.039526	-2.286	-1.2534
SRCAP	-1.70994	-0.85946	-1.92085	-1.1091	-3.62681	-2.0773	-1.21365	-0.16672	-2.41274	-1.251
TUBE1	-1.04443	-0.49712	-2.15056	-0.59197	-3.97013	-1.7426	-1.61249	-0.43041	-3.08035	-1.2505
PHF23	-0.166069	-0.24435	-2.22802	-0.93504	-2.02798	-1.4982	-3.66969	-0.66038	-2.8179	-1.2495
CNOT10	-2.78955	-1.3879	-2.17959	-1.8622	-4.18098	-2.7274	-1.86684	-0.67218	-3.33112	-1.2471
PRPF6	-3.28005	-1.59	-3.17422	-1.9335	-3.87377	-2.6747	-0.438505	-0.25836	-2.00541	-1.2469
MRPS9	-1.80266	-0.65885	-0.213916	-0.27929	-4.12774	-1.8557	0.98397	0.21054	-2.621	-1.2441
SLC3A2	-3.547	-1.3356	-3.51883	-1.3191	-4.62249	-2.6515	-0.048774	-0.039129	-1.74846	-1.2434
HEXIM1	-2.97568	-0.91866	-4.23514	-1.4265	-4.55415	-2.0481	-2.04688	-0.56698	-2.99611	-1.2404
HHEX	-0.131156	-0.25654	-1.00963	-0.50815	-3.36042	-1.4759	-1.68786	-0.27772	-4.27855	-1.2402
PSMD14	-3.256	-2.2442	-4.47688	-3.2933	-4.67146	-2.4473	-1.94085	-0.98472	-0.874226	-1.2383
NOP10	-4.75639	-2.4308	-4.98809	-2.9794	-3.55934	-3.7624	-1.51984	-0.47005	-0.884956	-1.2376
KHDRBS1	-0.080676	-0.000112	-0.361431	-0.07208	-2.84388	-1.2045	-0.89005	-0.097945	-3.46266	-1.2332
BCLAF1	-1.0478	-0.57848	-1.21534	-0.73585	-3.77913	-1.562	-1.52817	-0.18674	-2.87926	-1.2318
RBFA	-0.240317	-0.066851	-0.036996	-0.14448	-2.39867	-1.4992	-0.266787	-0.031904	-4.19466	-1.231
ANP32B	-2.73287	-0.53661	-2.17719	-0.6216	-3.11079	-1.7429	-0.711013	-0.11021	-3.04546	-1.2309
PDCD10	1.27195	0.28618	1.32491	0.1409	-1.48812	-0.94053	-1.42814	-0.045646	-5.7153	-1.2304
CCDC137	-3.78585	-0.90947	-3.84573	-1.1955	-3.76619	-2.1959	-0.980593	-0.30983	-2.04383	-1.2293
C4BPB	-0.062768	-0.008366	-0.187762	-0.063905	-1.51648	-1.1772	0.286669	0.067975	-2.42237	-1.2244
CUL5	-0.168495	-0.33131	-0.596005	-0.32508	-2.31953	-1.6113	-0.453235	-0.096074	-2.09819	-1.2242
PTEN	-0.06168	-0.17927	-1.22128	-0.55288	-2.02413	-1.3991	-1.71117	-0.35346	-3.44792	-1.2235
RPA1	-6.40636	-3.7172	-5.69947	-3.5748	-7.12891	-4.9517	0.483372	0.11117	-0.960348	-1.2224
MED25	-2.01808	-0.89718	-3.62915	-2.3394	-3.10111	-2.4531	-6.14334	-1.1839	-3.44794	-1.222
PSMB2	-5.88629	-3.0823	-6.31929	-3.8034	-6.87732	-4.7809	-1.25582	-0.7386	-0.874291	-1.2218
RARB	-0.478718	-0.20559	-0.114882	-0.2104	-2.01727	-1.3071	1.75895	0.21227	-2.12909	-1.2212
MMACHC	-0.138782	-0.32222	-1.7611	-0.76178	-3.0771	-1.3397	-3.52577	-0.46303	-3.52339	-1.2211
GGPS1	-5.7434	-2.6118	-5.97175	-3.2436	-4.02365	-3.6455	-1.53729	-0.3831	-1.00905	-1.2189
PTMA	-2.83392	-0.8449	-2.97728	-1.1046	-4.00719	-2.0116	-1.56349	-0.26762	-3.11286	-1.2169
ARMC5	-1.2191	-0.65645	-1.63658	-0.97688	-2.65459	-1.8262	-1.0322	-0.35738	-2.36206	-1.2154
SF3B3	-4.49744	-3.3282	-3.84777	-3.0373	-5.64505	-3.9651	0.236101	0.044757	-1.51245	-1.2141
SNRPA1	-4.49787	-2.4233	-4.59049	-2.7801	-4.67673	-3.7375	-0.305649	-0.23567	-1.27432	-1.2136
INTS1	-6.1449	-4.2027	-6.53609	-4.789	-6.39036	-4.4771	-0.854275	-0.56124	-0.964891	-1.2122
CPSF2	-6.14952	-3.0106	-5.1878	-3.2015	-6.29065	-4.38	-0.733322	-0.42014	-1.71146	-1.2097
ACAD9	-0.004606	-0.008106	-0.026023	-0.078101	-1.25286	-1.054	-0.431845	-0.11926	-2.66053	-1.2096
ANAPC11	-4.94673	-2.8555	-5.8883	-3.1176	-6.75417	-4.3548	-1.51087	-0.34958	-0.950472	-1.2088
ANKRA2	-0.382413	-0.3562	-0.876344	-0.53508	-2.68451	-1.3052	-0.482303	-0.10052	-2.36391	-1.2073
SIAH1	-0.291554	-0.16137	-0.513102	-0.36637	-1.42457	-1.2829	-0.735111	-0.2117	-2.38278	-1.2069
IPO13	-4.64616	-3.5984	-4.56463	-4.0402	-5.20425	-4.3858	-0.92963	-0.69124	-0.871213	-1.2068
IMPDH2	-0.242513	-0.16399	-1.08671	-0.42729	-1.74644	-1.3124	-1.55112	-0.3415	-4.1111	-1.2066
MCM10	-2.75313	-0.70439	-3.10932	-1.3415	-3.1966	-2.0804	-1.17888	-0.35141	-2.47906	-1.2065
TMEM69	0.974285	0.048777	-0.470146	-0.2527	-1.49917	-1.1648	-1.14378	-0.24607	-3.0484	-1.2062
CDAN1	-3.8486	-1.8046	-3.85496	-1.8678	-4.82148	-2.7785	-0.161535	-0.10862	-1.90661	-1.2046
RPE	-3.15722	-0.85345	-3.72661	-1.0476	-4.39138	-1.8822	-0.57206	-0.13572	-2.66097	-1.2008
URB1	-4.53489	-1.773	-4.43907	-1.7812	-4.63436	-2.5716	0.699448	0.1474	-1.69244	-1.2006
AP2M1	-4.12462	-2.0075	-4.00562	-3.2541	-5.75933	-3.4466	-1.65657	-0.75562	-1.48597	-1.2003
MVK	-4.58047	-3.0223	-3.70364	-2.889	-5.21304	-4.3444	0.926355	0.29511	-1.40252	-1.1986
DCTN1	-2.99809	-1.5891	-2.82536	-1.5161	-1.99879	-2.1382	-0.55961	-0.052535	-1.26482	-1.1982
GARS	-4.72006	-3.997	-3.8915	-3.9998	-5.65904	-4.823	0.675306	0.14809	-1.02312	-1.1982
TFRC	-2.16921	-0.80923	-2.8531	-1.3712	-2.58383	-1.9629	-1.96726	-0.4361	-2.1397	-1.1977
IBA57	-0.937794	-0.29747	-0.109115	-0.11399	-2.14683	-1.5174	1.7344	0.29149	-3.10564	-1.1969
MRPS24	-0.756515	-0.30635	-0.258053	-0.026169	-1.84585	-1.3491	1.55072	0.21301	-3.8753	-1.195
INTS5	-4.0036	-2.3839	-4.31364	-2.5366	-4.86287	-3.3562	-1.43341	-0.32932	-1.87251	-1.1949
NDUFAF6	-0.051523	-0.14927	0.2566	0.058159	-1.98953	-1.3652	1.07339	0.088908	-3.3722	-1.1938
CENPO	-3.19814	-1.0054	-4.72184	-1.8504	-3.54322	-2.0443	-4.42357	-0.98479	-2.09707	-1.1938
TCEB1	-4.38943	-1.6298	-4.01146	-1.8604	-3.98932	-3.016	-0.295935	-0.20781	-1.59621	-1.1919
C14orf2	-0.369298	-0.29434	-0.143616	-0.13596	-1.81304	-1.2314	0.998223	0.083942	-2.62202	-1.1893
MED24	-1.10605	-0.53709	-2.93719	-0.97742	-3.75704	-1.6403	-3.03362	-0.45475	-2.84878	-1.1883
MIPEP	-0.341617	-0.3321	-0.09876	-0.10638	-2.21853	-1.597	1.52962	0.096491	-2.36011	-1.1876
RPL14	-5.38547	-3.6392	-5.44246	-4.081	-4.57144	-4.1459	-0.71731	-0.4535	-0.679252	-1.1874
TP53TG3D	-0.91446	-0.49449	-3.30548	-1.2457	-3.48694	-1.6771	-2.92896	-0.59973	-2.23043	-1.1865
ZSWIM8	-0.734121	-0.46792	-3.17895	-1.577	-2.58216	-1.7638	-4.04964	-1.0155	-2.39232	-1.1851
MRPL51	-0.885122	-0.51723	-0.119558	-0.31868	-3.16038	-1.8419	2.4952	0.41763	-3.30283	-1.1844
POLR3K	-4.61674	-2.5707	-4.83446	-2.4752	-4.28549	-3.3828	-0.491874	-0.26134	-0.862329	-1.1839
RNF41	-0.266065	-0.38241	-3.65078	-1.0153	-2.49077	-1.6146	-3.07121	-0.65771	-2.78302	-1.183
YWHAQ	1.12492	0.15324	-0.712109	-0.37935	-2.15102	-0.89035	-3.63537	-0.40011	-3.36226	-1.1815
EIF3L	-3.60371	-0.82384	-4.17109	-1.5616	-3.74812	-1.9645	-2.32067	-0.69902	-2.45119	-1.176
TFB1M	-0.087199	-0.059737	-0.016997	-0.074858	-1.45986	-1.3025	0.606987	0.0849	-2.50818	-1.1751
CTPS1	-0.041627	-0.064251	-0.597532	-0.31526	-2.03809	-1.3417	-1.0959	-0.25068	-4.31095	-1.1736
USO1	-4.16199	-2.9393	-4.88243	-3.1569	-4.3683	-3.5757	-0.728437	-0.5263	-0.717831	-1.1731
MRPS22	-1.02814	-0.40878	-0.370336	-0.21597	-1.77134	-1.811	0.645795	0.11166	-3.00498	-1.1712
POLR3C	-5.18514	-2.7264	-4.75535	-3.4165	-5.71379	-3.6466	-0.685269	-0.21119	-1.05122	-1.1712
TBCA	-3.15214	-1.4453	-2.28621	-1.7467	-3.45676	-3.1267	0.858738	0.033391	-1.29104	-1.1703
TIPIN	-3.7032	-2.5993	-4.2863	-3.437	-4.23949	-4.1068	-2.02681	-0.85258	-1.06056	-1.1702
DGKG	-0.8789	-0.24617	-1.07823	-0.39226	-1.43797	-1.1908	-0.892349	-0.17127	-1.73457	-1.17
PTCD1	-0.893197	-0.59457	-1.29056	-0.6295	-2.33494	-1.7684	0.947806	0.066542	-1.62538	-1.1693
MED16	-2.61975	-1.1387	-3.98754	-1.9181	-4.26352	-2.231	-3.21209	-0.67245	-3.66414	-1.169
SERF2	-1.88938	-0.66358	-1.01683	-0.55784	-2.37105	-1.6049	-0.721178	-0.19371	-2.86208	-1.1677
TIMM10	-5.47872	-2.8079	-6.3833	-4.2846	-4.29633	-3.9033	-2.93592	-1.8589	-0.905843	-1.1663
ATP5D	-3.8392	-2.2911	-3.80041	-2.6609	-4.56524	-3.3326	-0.637895	-0.39391	-2.69165	-1.1645
EEF1D	-0.008136	-0.048637	-0.400292	-0.38322	-1.04066	-0.96671	-2.93655	-0.40152	-2.66792	-1.1617
RNASEH2A	-3.40681	-2.0044	-3.547	-2.7227	-3.96114	-3.1034	-1.98877	-0.56033	-1.87455	-1.1613
INTS10	-5.0268	-1.9178	-3.70366	-1.8347	-4.98101	-3.717	1.18359	0.15498	-1.50558	-1.1599
FBRS	-0.040115	-0.10377	-0.774381	-0.29956	-1.46981	-1.0014	-1.50278	-0.30037	-2.85013	-1.1577
RPL17	-5.86265	-3.6275	-6.34927	-4.233	-6.55253	-4.8594	-0.84909	-0.62192	-0.968147	-1.1576
ACTR8	-2.6507	-1.1947	-3.65516	-1.5578	-4.7948	-2.4279	-2.01779	-0.53153	-2.66324	-1.1562
TLR6	-0.509971	-0.13705	-0.811409	-0.43788	-2.46387	-1.2263	-1.23992	-0.30295	-2.76432	-1.1554
DYRK1A	-0.759276	-0.38312	-1.40082	-0.71577	-2.23655	-1.5607	-1.23037	-0.14995	-2.2857	-1.1546
MFAP1	-4.87576	-2.7275	-4.98493	-2.3325	-4.05427	-3.4021	1.08834	0.36974	-0.859052	-1.1527
ATXN7L3	-1.60537	-0.87521	-1.96807	-1.1222	-4.10456	-2.1119	-0.933339	-0.22138	-3.10209	-1.1524
LIPT1	-1.51414	-0.63923	-1.05988	-0.61291	-2.48925	-1.4754	-0.812931	-0.015877	-1.67346	-1.1513
DDX23	-4.54923	-2.4514	-4.89698	-3.2038	-3.78165	-3.5306	-1.02551	-0.68309	-0.988387	-1.1498
RSPH6A	-0.885856	-0.56523	-1.47464	-0.82204	-1.44529	-1.532	-0.392138	-0.12466	-1.8616	-1.1474
TAF1C	-4.42617	-2.8142	-4.62026	-3.8094	-4.8884	-2.9349	-2.09375	-1.0214	-0.88716	-1.1471
ELAC2	-2.31507	-1.8619	-1.92529	-1.6134	-3.541	-2.4477	0.517469	0.23298	-1.74468	-1.1469
PRC1	-4.56431	-1.9038	-4.89736	-1.9898	-5.29839	-3.3397	-0.536137	-0.04771	-1.19746	-1.1469
NUPL1	-2.84491	-1.4934	-3.1472	-1.3067	-4.10172	-2.5019	-0.256302	-0.043588	-1.54421	-1.1468
CHTF8	-1.88586	-0.74279	-3.2743	-1.3976	-2.76968	-2.1683	-1.57576	-0.44416	-2.22339	-1.1438
SFXN4	-0.207748	-0.008215	-0.054492	-0.003076	-2.13254	-1.4271	0.16197	0.051307	-3.29277	-1.1435
INTS7	-4.06468	-1.4505	-3.40269	-2.3562	-4.0663	-2.6954	-1.78325	-1.016	-2.01159	-1.1413
KMT2D	-2.55404	-0.90866	-3.81031	-1.2698	-4.06259	-1.9767	-1.95476	-0.3749	-3.07026	-1.1412
PUF60	-2.02367	-1.1803	-2.32656	-1.4424	-3.26746	-2.308	-0.815422	-0.27237	-2.19096	-1.1405
INO80	-4.24412	-2.0982	-5.25827	-2.8578	-4.79269	-2.6038	-1.1449	-0.5718	-1.10065	-1.1394
TOPBP1	-4.74127	-3.1791	-4.22112	-3.0358	-4.50354	-3.8997	-0.25516	-0.006176	-0.799286	-1.1394
SRSF1	-6.16732	-3.8202	-5.83809	-4.8168	-6.05801	-4.3027	-0.694133	-0.56569	-0.803437	-1.1394
RNF13	-0.182454	-0.17508	-0.062482	-0.31386	-1.23913	-1.0267	0.480605	0.063063	-2.4959	-1.1389
RABGGTA	-4.83192	-2.452	-5.19979	-2.8248	-5.6741	-3.747	-0.531535	-0.19565	-0.826843	-1.1359
ATP6V1C1	-5.04873	-2.4526	-5.16012	-3.1422	-5.17896	-3.3281	-1.16372	-0.77118	-1.38215	-1.1334
CPSF3	-5.21771	-2.4487	-5.76058	-3.5611	-5.10142	-3.8545	-1.09381	-0.68906	-1.34458	-1.1322
RNASEH2B	-2.24744	-1.2012	-3.06917	-1.9862	-2.73007	-2.2919	-1.80112	-0.7227	-1.37189	-1.1321
POLR3B	-5.96762	-3.4743	-6.18374	-3.7572	-6.67735	-4.6096	-0.353949	-0.24451	-1.50335	-1.1318
EWSR1	-2.32984	-1.0061	-2.56878	-1.1152	-3.0651	-2.4398	-1.71144	-0.25849	-1.7245	-1.1303
NBPF8	-1.76579	-0.94898	-2.40106	-1.2495	-3.13244	-2.3426	-0.891435	-0.12139	-2.05795	-1.1268
RCOR1	-1.59865	-0.9446	-3.89973	-1.4249	-3.10612	-1.9695	-2.54567	-0.86542	-2.20018	-1.1234
BCL6	0.486969	0.097574	-0.620749	-0.34488	-2.59525	-1.0237	-2.43485	-0.40365	-3.23485	-1.1232
SLC25A28	-4.43907	-2.0831	-5.91836	-3.3122	-5.46309	-2.8754	-3.79226	-1.3014	-1.28151	-1.1221
CSE1L	-4.88078	-3.6574	-4.04161	-3.6552	-5.4178	-5.0361	-0.09151	-0.050824	-0.891638	-1.1211
AADAC	-0.025507	-0.044163	-0.024233	-0.11446	-1.5478	-1.0814	-0.084215	-0.07986	-2.34159	-1.1192
ANAPC2	-3.49802	-2.6213	-3.98122	-3.5876	-4.37162	-4.1366	-0.734475	-0.46056	-1.07023	-1.1189
SNAPC3	-4.42046	-1.8901	-3.63893	-1.1907	-5.07135	-3.1097	1.3685	0.32374	-1.60644	-1.1123
SRSF5	-0.064175	-0.017197	-0.384218	-0.27485	-1.71521	-1.2642	-0.92449	-0.12597	-3.68571	-1.111
PRKRIR	-2.87844	-0.97606	-3.02916	-1.1002	-1.85443	-2.0623	-0.255246	-0.10262	-0.798903	-1.111
CHD8	-4.44945	-1.5795	-3.6462	-2.5582	-2.87205	-2.8112	-1.71999	-0.80931	-1.18599	-1.1088
TOX4	-1.47057	-0.55651	-2.63136	-1.0667	-2.05066	-1.4589	-2.52768	-0.53034	-1.87015	-1.1081
SNAPC5	-3.36105	-2.6546	-3.01174	-3.0367	-3.56586	-3.9914	-0.303285	-0.40275	-1.45678	-1.1074
SNRNP70	-2.56079	-1.63	-2.65714	-1.9556	-2.89493	-1.8717	-0.924563	-0.34025	-1.33658	-1.1063
RTEL1	-4.25288	-1.2194	-4.00921	-1.2232	-3.26301	-2.59	-0.990677	-0.019082	-2.02633	-1.1061
MRPL43	-0.233372	-0.24809	-0.121547	-0.11533	-1.50808	-1.3568	0.941764	0.15638	-1.97662	-1.1054
NPIPA7	0.415533	0.001109	-1.40362	-0.92233	-1.61135	-1.1506	-3.73433	-0.79208	-1.79496	-1.1044
NWD2	1.52084	0.087091	-0.099627	-0.26384	-0.782516	-0.74531	-2.28416	-0.43816	-2.88018	-1.1018
DMAP1	-2.0671	-1.4989	-2.78492	-1.4434	-2.54909	-2.5537	-0.900872	-0.22573	-1.33897	-1.1014
MTF1	0.570943	0.14705	-0.694971	-0.45797	-0.943095	-0.92041	-2.86777	-0.4923	-2.16283	-1.1009
CRNKL1	-4.62698	-2.7767	-3.63567	-1.9022	-5.06062	-3.529	2.36212	0.46553	-1.04479	-1.1008
OR5A2	-0.31094	-0.23398	-2.23067	-0.53688	-1.46342	-1.3286	-1.52229	-0.30845	-1.58293	-1.0985
DYNLL1	-1.68948	-0.60632	-2.73067	-1.5864	-3.61854	-1.7755	-2.61746	-0.82644	-2.57692	-1.0984
CHCHD4	-5.338	-2.3572	-5.02357	-2.7703	-5.30501	-3.188	-0.774484	-0.55435	-1.36743	-1.0976
COX7C	-2.22879	-0.7979	-0.671865	-0.36239	-3.17826	-1.5557	2.45023	0.41075	-2.41898	-1.0973
RTCB	-5.33896	-2.7941	-5.15273	-2.9414	-4.94711	-3.4377	-0.306414	-0.18703	-0.592847	-1.0949
WDR33	-2.08023	-0.84324	-2.21464	-1.0628	-2.36269	-1.9393	-0.765812	-0.34048	-2.05503	-1.0924
POLE2	-5.39742	-2.7513	-5.16536	-3.2062	-4.82186	-4.1757	-0.577509	-0.28198	-0.81511	-1.0893
NDNL2	-4.35811	-2.268	-4.26638	-1.8315	-3.7855	-3.3514	-1.38271	-0.16846	-1.17874	-1.0892
FNBP4	-2.95853	-0.68867	-3.53535	-1.5475	-3.91222	-1.9617	-3.71442	-0.8951	-1.93622	-1.0865
WDR25	-4.27972	-2.0595	-3.26842	-1.6982	-4.06282	-2.4476	1.82649	0.37167	-1.13902	-1.0865
ZNF224	-0.129994	-0.20748	-1.07316	-0.67279	-1.8817	-1.4127	-1.64288	-0.43265	-2.50607	-1.0863
TRAPPC11	-5.22267	-2.6876	-4.50325	-2.7436	-4.23258	-3.7653	-0.720721	-0.24113	-0.676769	-1.0847
TOP2A	-5.62501	-4.2912	-5.78225	-3.9534	-7.18251	-5.0716	1.27283	0.60714	-0.631063	-1.0842
DAP3	-1.42285	-0.53802	-2.42084	-0.64582	-2.24212	-1.5304	-0.267928	-0.08492	-1.8041	-1.0838
ATP5L2	-1.22803	-0.41466	-1.217	-0.63934	-2.5274	-1.8083	-0.502324	-0.051989	-3.0284	-1.0833
NDUFAF4	-0.313105	-0.2186	-0.281731	-0.32408	-1.92599	-1.4906	-0.42934	-0.17602	-1.62086	-1.0801
MRPL28	-1.6937	-0.68124	-1.14726	-0.5413	-1.86268	-1.3582	1.30239	0.22466	-2.08466	-1.0798
AQR	-4.90222	-2.1295	-4.65443	-2.1987	-4.71476	-3.447	-0.197001	-0.055032	-0.899698	-1.0789
DDX5	-4.91542	-2.4558	-5.29368	-2.6111	-5.12049	-3.0916	-1.04805	-0.48677	-1.02604	-1.0774
SLX1B	-0.439782	-0.21737	-0.676026	-0.50483	-1.56952	-1.2236	-0.830796	-0.16968	-2.54335	-1.0765
CMTR2	-0.863438	-0.49188	-1.04458	-0.36327	-2.11494	-1.6581	1.40428	0.25265	-2.04244	-1.0743
LARP1	-4.4669	-1.4986	-4.4216	-1.8268	-3.46529	-2.4171	-0.393522	-0.24028	-1.21337	-1.0734
MED12L	0.897566	0.14419	0.340588	0.055605	-0.953115	-0.85348	-0.953349	-0.22029	-3.6471	-1.0705
MARS	-5.04832	-3.022	-4.85698	-3.3973	-4.99521	-4.4817	-0.441339	-0.40003	-0.824343	-1.0703
HGS	-2.33164	-1.265	-2.02728	-0.90957	-2.76472	-2.4882	0.516056	0.023279	-2.33098	-1.0692
MSH2	-0.037564	-0.078438	-1.10123	-0.52648	-1.97155	-1.3122	-1.87661	-0.30024	-3.09886	-1.0684
WTAP	-1.75609	-1.0694	-3.15186	-1.9221	-3.14134	-2.2801	-2.3498	-0.49935	-1.36334	-1.0674
NSMCE1	-2.38415	-0.93621	-2.90049	-1.5228	-2.81571	-1.934	-1.02492	-0.41598	-1.93341	-1.0669
SNRNP40	-4.48041	-1.542	-3.90163	-1.1056	-2.88606	-2.6259	2.16711	0.26906	-1.17291	-1.0663
STK40	-2.22934	-0.88771	-3.10798	-1.0052	-2.76759	-2.0822	-1.42132	-0.44428	-2.76756	-1.0661
KIN	-1.61275	-0.99966	-1.82411	-1.0962	-2.40074	-2.069	-0.57741	-0.057106	-1.38658	-1.0648
CENPQ	-0.374163	-0.12461	-1.73159	-1.0856	-1.41733	-1.3235	-3.42922	-0.69406	-2.29389	-1.0635
HCFC1	-4.76366	-2.5956	-5.04669	-2.8171	-4.80507	-3.4838	-0.478653	-0.30255	-0.69167	-1.0635
SIRT6	-0.07672	-0.013639	-0.465872	-0.34753	-1.40828	-1.1126	-1.06193	-0.30404	-2.92617	-1.0626
TRMT10C	-0.431775	-0.30171	-0.091204	-0.13566	-1.83499	-1.6705	1.12832	0.25571	-2.45982	-1.0626
GATB	-0.874779	-0.36937	-0.14604	-0.27671	-2.00218	-1.4395	1.62388	0.28829	-3.02404	-1.0623
PAF1	-3.67377	-1.1363	-3.49611	-1.0849	-2.72324	-2.1782	-0.47915	-0.16495	-1.67757	-1.062
UTP15	-4.70903	-2.9578	-5.39892	-3.508	-5.0272	-3.9724	-1.51426	-0.82914	-1.36879	-1.0588
PSMC1	-3.14653	-2.246	-3.3108	-2.343	-3.30162	-3.3021	-0.379999	-0.12052	-0.944316	-1.0585
MRPL47	-0.098231	-0.24805	-0.025157	-0.032059	-2.80538	-1.3369	2.29544	0.17234	-2.86325	-1.0572
GTPBP10	-0.125182	-0.21194	-0.622475	-0.47782	-1.98822	-1.3459	-0.587455	-0.14998	-2.5868	-1.0572
RAD23B	-1.4028	-0.63462	-2.5212	-0.81584	-3.71729	-1.7197	-0.80936	-0.12676	-2.47124	-1.0572
ANAPC4	-4.211	-2.0068	-3.88426	-2.9525	-5.1878	-3.0322	-1.04269	-0.56636	-1.74856	-1.0564
CENPL	-4.80757	-1.9748	-4.27578	-1.7322	-4.12125	-3.049	-0.423751	-0.13461	-0.807907	-1.056
NDUFV2	-0.093746	-0.079378	-0.017209	-0.083666	-1.56817	-1.3407	-0.39869	-0.027413	-3.13207	-1.0554
NUTM2G	-1.60431	-0.62301	-2.47313	-0.65992	-1.80112	-1.5546	-0.763765	-0.21431	-2.47823	-1.0543
LENG8	-2.3895	-1.0236	-3.29428	-1.3734	-2.78547	-2.1487	-1.76298	-0.32342	-2.4989	-1.0537
INTS8	-4.25935	-1.5911	-4.24824	-1.8807	-4.64308	-2.7365	-0.715163	-0.14651	-1.85431	-1.0525
BCKDK	-0.011379	-0.01865	-0.2143	-0.23075	-1.72795	-1.112	-0.845698	-0.18888	-3.10948	-1.0509
MRPL50	-0.276848	-0.29935	-0.108162	-0.37303	-1.53005	-1.3344	-0.489696	-0.098635	-3.32991	-1.0509
TFIP11	-5.11411	-2.1589	-4.68765	-2.9753	-3.58195	-3.2848	-1.03704	-0.61417	-1.11478	-1.0505
KIAA0368	-0.173277	-0.24411	-0.591184	-0.41866	-2.28994	-1.2929	0.460259	0.012148	-3.47167	-1.0503
MIOS	-0.358923	-0.17417	-0.638744	-0.41006	-3.43129	-1.2177	-0.894388	-0.18482	-3.27509	-1.0497
PPP1R10	-3.3108	-2.1631	-3.39132	-1.8946	-2.74278	-2.2697	-0.410989	-0.19008	-1.05414	-1.0489
KCTD5	-0.025175	-0.07552	-0.012106	-0.034493	-2.56575	-1.064	1.38084	0.10483	-3.19194	-1.0477
NHP2L1	-5.98363	-3.6831	-6.22267	-5.0927	-7.03666	-4.2806	-1.02092	-0.91858	-1.39488	-1.0445
DDX6	-3.48544	-1.6056	-3.68137	-2.0905	-3.31575	-2.8457	-1.25669	-0.74839	-0.861129	-1.0434
GTF2H1	-5.23037	-2.1548	-5.71679	-3.0997	-5.19178	-3.259	-1.47966	-1.0047	-0.902361	-1.0429
POLD3	-4.43389	-2.1038	-5.25091	-2.7534	-3.98754	-3.5596	-1.50723	-1.0018	-1.5123	-1.0423
GTPBP3	-0.099737	-0.17663	-0.258722	-0.13455	-1.46448	-1.0878	-0.257613	-0.065243	-3.46972	-1.0409
THOC5	-5.00594	-1.9936	-3.82117	-2.5531	-5.3545	-3.0405	-0.810173	-0.57493	-1.99779	-1.0402
PFDN5	-3.19631	-0.86681	-3.40459	-1.324	-2.44223	-1.9328	-1.74215	-0.3655	-1.3711	-1.0396
ECT2	-3.98666	-2.3294	-3.56917	-3.2227	-3.65774	-3.8705	-1.13377	-0.91625	-1.58271	-1.0392
GUCY2C	1.49146	0.044286	-0.26358	-0.067031	-1.00972	-0.93494	-1.82099	-0.16726	-1.73184	-1.0376
TAF10	-4.07072	-1.6155	-5.38052	-2.6585	-3.53125	-2.8345	-3.01099	-0.77147	-1.09946	-1.0368
PDCD2L	-0.133299	-0.34767	-0.449637	-0.40523	-1.1761	-1.1944	-0.649248	-0.083669	-2.33751	-1.0347
BANF1	-3.49956	-3.0619	-3.42923	-2.9397	-4.04677	-4.1687	-0.584659	-0.34048	-1.58104	-1.0342
COX5A	-0.11768	-0.37959	-0.052512	-0.057666	-1.72577	-1.4126	1.84049	0.29914	-1.85477	-1.0336
SYCP1	-0.029096	-0.061541	-0.770011	-0.52197	-1.47654	-1.0872	-1.74055	-0.47779	-2.34797	-1.033
ACIN1	-0.380687	-0.35505	-1.32013	-0.83488	-1.63735	-1.3445	-1.41645	-0.38301	-1.85443	-1.033
EMG1	-2.80886	-1.371	-2.82574	-1.8014	-4.14782	-2.4741	-0.483637	-0.16146	-1.42743	-1.0324
ATP5SL	-0.762456	-0.5152	-0.88696	-0.55323	-2.27406	-1.5358	-0.321591	-0.050503	-2.66536	-1.0303
CSTF2	-0.507729	-0.27685	-1.49033	-0.65793	-1.6026	-1.3375	-1.2925	-0.21485	-2.43163	-1.0295
TBCB	-2.15782	-1.0656	-2.61615	-1.5105	-3.16715	-1.8919	-1.16714	-0.18719	-2.46001	-1.0288
CHAF1B	-5.05898	-3.0227	-4.89025	-2.9653	-5.91165	-3.8146	1.14348	0.53239	-0.606671	-1.0288
SOD2	-6.29734	-3.3174	-5.64045	-4.0108	-4.72402	-4.3393	-0.484656	-0.5323	-0.859869	-1.0287
OR8G2	-0.084927	-0.29084	-0.921688	-0.31336	-1.37445	-1.3592	-0.856954	-0.18217	-1.72881	-1.028
UFD1L	-4.51463	-2.7527	-4.46106	-2.7141	-5.49942	-5.2558	-0.097725	-0.17478	-1.64254	-1.0263
ZNF428	-0.095972	-0.122	-0.571379	-0.49907	-1.22342	-1.1008	-1.77661	-0.3356	-2.33825	-1.0258
METTL1	-3.30803	-1.4527	-4.10646	-2.3156	-3.23977	-2.0664	-3.07144	-0.86235	-1.28202	-1.0258
HINFP	-5.90361	-3.2762	-5.65545	-3.699	-5.53457	-4.2728	-0.436294	-0.44045	-1.35172	-1.0252
ACE	-0.017313	-0.007495	-1.90563	-0.53445	-1.54322	-1.023	-2.91671	-0.62886	-3.02903	-1.0239
CENPW	-5.44503	-3.1138	-5.73672	-3.7458	-5.51363	-3.5182	-0.941346	-0.71373	-0.706947	-1.023
FBXO28	-0.129707	-0.35015	-2.04567	-0.63057	-1.65008	-1.3056	-1.86729	-0.30466	-2.05136	-1.0228
WDR26	-3.89299	-1.169	-3.62771	-1.5515	-3.0825	-2.1947	-1.01511	-0.39703	-1.75503	-1.0214
LOXL2	-0.160371	-0.27989	-0.320599	-0.24027	-1.70575	-1.4379	-0.923432	-0.1786	-2.31506	-1.0209
CPEB4	-1.972	-0.7231	-2.73945	-1.3361	-2.56479	-1.7399	-1.18291	-0.50105	-2.26367	-1.0202
MTERF4	-0.196919	-0.38998	-0.028822	-0.14644	-3.1542	-1.3997	2.07971	0.1649	-2.37034	-1.0197
PSMB3	-4.3492	-3.3352	-4.58423	-3.9399	-4.44021	-3.9523	-1.30042	-0.32653	-0.879393	-1.0196
PCDHA1	-0.308132	-0.19907	-0.070504	-0.28245	-1.48195	-1.2142	-0.063647	-0.031752	-1.78336	-1.0186
ORC2	-0.808102	-0.3749	-1.17134	-0.79787	-1.59166	-1.346	-0.658763	-0.232	-1.88107	-1.0166
HAUS5	-3.96706	-2.9638	-4.77271	-2.8454	-4.70032	-3.8438	-1.13774	-0.71627	-0.7105	-1.0154
USP37	-4.97588	-2.7747	-5.58782	-3.5881	-4.60026	-4.2142	-1.01623	-0.71858	-1.43158	-1.0129
INO80E	-0.906333	-0.19352	-1.22406	-0.68208	-2.10967	-1.4632	-3.33035	-0.66365	-2.71253	-1.0119
SYTL5	0.597911	0.034696	-0.109143	-0.24848	-1.2927	-1.0506	-0.894354	-0.21432	-1.59224	-1.0115
SEC22B	-2.68844	-1.3459	-1.83384	-1.0614	-2.9146	-2.4638	1.20336	0.25392	-1.70198	-1.0093
GEMIN6	-3.53535	-2.0185	-4.78423	-2.4676	-3.81392	-2.7425	-2.29779	-0.75774	-1.12614	-1.0093
NOB1	-3.75898	-1.7232	-3.57059	-1.8211	-4.32331	-2.2703	-0.441615	-0.15713	-1.73558	-1.0089
LGR6	-0.066442	-0.11016	1.05533	0.084534	-1.54616	-1.1413	1.3767	0.19571	-2.33109	-1.0072
DYNLRB1	-5.35255	-2.5877	-4.85664	-2.4384	-5.35938	-3.3027	1.03816	0.29894	-0.8558	-1.0072
HMGB2	1.24855	0.065449	-0.41713	-0.29866	-1.23496	-0.83729	-2.30707	-0.4249	-3.36387	-1.0053
OR51F1	1.12774	0.11517	-0.264784	-0.1153	-1.24435	-0.99261	-1.04509	-0.30379	-2.72384	-1.0044
MRPS33	-0.162784	-0.29058	-0.057372	-0.16893	-1.61798	-1.2374	0.551665	0.1101	-2.61144	-1.0042
SLC43A1	-0.111882	-0.12066	-0.408157	-0.31521	-1.17454	-1.121	-1.59399	-0.36857	-1.95436	-1.0008
UTP11L	-4.33411	-1.7724	-4.26196	-1.8112	-3.42252	-3.2081	-0.658012	-0.13292	-0.779604	-1.0004
GTF3C3	-4.50504	-1.3955	-3.08817	-2.1808	-4.10932	-2.5643	-1.19424	-0.46718	-1.30847	-0.99997
CCT4	-5.17018	-3.0421	-5.27915	-3.5813	-4.4405	-4.2582	-1.52027	-0.58481	-0.715863	-0.99938
TCOF1	-1.88743	-0.81959	-2.03879	-0.87296	-2.4627	-1.8789	-0.587422	-0.036528	-1.13742	-0.99914
CCDC59	-2.05508	-0.80924	-1.557	-0.78841	-2.34554	-1.5872	0.479241	0.068554	-2.01858	-0.99886
SYNCRIP	-0.672968	-0.51888	-3.9265	-1.743	-2.17954	-1.4017	-4.97708	-1.4068	-2.70342	-0.99821
TOMM40	-2.79361	-1.325	-2.97753	-1.2756	-3.89551	-2.3617	-1.30732	-0.35462	-2.70803	-0.99798
COPS8	-1.73943	-0.81283	-1.71343	-1.0324	-2.92039	-2.7432	-0.495924	-0.1374	-1.74167	-0.99781
OSTF1	0.52887	0.13692	-0.105562	-0.13309	-1.19562	-0.86612	-0.856704	-0.23506	-1.70351	-0.9978
MED13	-0.476683	-0.29878	-1.17487	-0.66701	-1.74722	-1.2932	-1.94344	-0.39474	-1.96027	-0.99645
FOXO6	-0.322247	-0.23144	-0.145202	-0.27115	-2.21525	-1.1851	-0.157054	-0.018574	-3.461	-0.99464
ATP6V0D1	-0.588768	-0.19677	-1.37774	-0.8479	-1.8269	-1.2045	-2.07964	-0.38813	-1.95877	-0.99447
DDI2	-3.32462	-0.89357	-1.32019	-0.71459	-3.82359	-2.1418	1.04685	0.16353	-2.79215	-0.99371
GABRA6	0.455671	0.016187	1.0312	0.060496	-1.77178	-0.96035	-0.670033	-0.095118	-2.59524	-0.99237
MRPS6	-0.196638	-0.28982	-0.080002	-0.19256	-1.99727	-1.366	-0.030351	-0.000584	-2.8729	-0.99221
ZNHIT1	-2.43263	-1.0306	-2.78217	-1.528	-2.33964	-2.5008	-0.803437	-0.34681	-1.32719	-0.99165
TJAP1	-0.400357	-0.12634	0.81693	0.20563	-1.32578	-1.2068	1.44528	0.31675	-2.35275	-0.991
FIP1L1	-4.80649	-1.7412	-4.69097	-2.5965	-4.55106	-2.8764	-1.95778	-0.98087	-1.32703	-0.98966
POLR1B	-4.55752	-2.3325	-5.27962	-2.9947	-5.18558	-3.805	-1.52846	-0.58062	-1.48523	-0.98905
WDR73	-3.52886	-1.0459	-3.82258	-1.501	-4.05658	-2.1732	-1.05008	-0.33893	-1.94036	-0.98797
SAMD4B	-3.2284	-1.3778	-3.23703	-1.3787	-2.37463	-2.1492	-0.81262	-0.37469	-1.27283	-0.98758
THOC2	-5.26105	-3.1911	-4.98611	-3.1161	-5.24175	-4.2277	0.311571	0.099257	-0.501924	-0.98717
ZZZ3	-2.89966	-1.5193	-2.59476	-1.78	-2.6421	-2.7883	-0.767334	-0.17342	-1.12988	-0.98634
CEACAM21	-0.199929	-0.28515	-1.16423	-0.6222	-2.58206	-1.1847	-1.72679	-0.26692	-3.15405	-0.9848
OR2M4	-0.133748	-0.08207	-0.058827	-0.21871	-1.10413	-0.9924	-0.358139	-0.012931	-1.75301	-0.98427
URB2	-4.46661	-1.5039	-4.52216	-1.8239	-3.90626	-2.8764	-0.799697	-0.36423	-1.37494	-0.98344
URI1	-2.89942	-2.121	-3.95522	-2.2596	-3.752	-3.3987	0.45912	0.18375	-1.56589	-0.98278
ANKS1A	-0.029741	-0.029932	-0.264872	-0.24717	-1.86848	-1.0478	-1.37209	-0.1468	-2.328	-0.98253
TRAP1	-0.17791	-0.1491	-0.313078	-0.19588	-2.81392	-0.9964	-1.16901	-0.25041	-4.26922	-0.9822
TIMM44	-3.7131	-2.5129	-3.47498	-2.1515	-4.20497	-3.5083	0.636238	0.20934	-1.63908	-0.98183
UBE2I	-4.94634	-3.2743	-5.0088	-4.2145	-5.10101	-3.9938	0.600482	0.099656	-0.665687	-0.98177
NAT9	-0.160597	-0.14464	-2.677	-0.86883	-1.44901	-1.1076	-4.1919	-0.75967	-1.96341	-0.98149
NUF2	-4.22494	-2.6465	-3.55975	-3.0297	-3.45972	-3.6438	-0.774872	-0.38264	-0.815962	-0.9797
SPOCD1	1.01202	0.05293	-0.213071	-0.33094	-1.56179	-0.95352	-3.14276	-0.56027	-2.81121	-0.97941
RORC	-0.044678	-0.036241	1.76185	0.10927	-1.26105	-1.019	2.13546	0.23329	-1.98117	-0.97803
RCC1	-4.12102	-1.519	-4.08967	-1.5127	-4.59898	-2.6217	-0.879031	-0.11522	-1.89987	-0.9766
GRK6	-0.06147	-0.21112	-0.173161	-0.19947	-1.48547	-1.1647	-0.128836	-0.050628	-2.80992	-0.97587
STT3B	-0.800739	-0.38814	-2.09377	-0.5787	-2.47851	-1.5402	-1.30952	-0.30205	-1.81953	-0.97581
HLA-DOA	-0.08953	-0.15779	0.772268	0.091336	-2.06705	-1.0825	1.6991	0.1343	-2.98911	-0.97528
RAN	-5.91768	-3.8765	-5.32262	-3.9038	-6.16888	-4.4696	-0.340074	-0.22082	-0.694305	-0.97454
NNT	-0.766344	-0.31127	2.65787	0.056683	-0.994305	-0.89633	1.21993	0.179	-2.05998	-0.97343
NELFCD	-4.04187	-2.629	-3.95315	-3.1898	-4.43935	-3.6712	-0.39306	-0.58509	-0.89005	-0.9725
GTF3C5	-2.58438	-1.2828	-2.81415	-1.7664	-2.93104	-2.4388	-2.34558	-0.53575	-1.8588	-0.9721
CHRNA7	-0.197698	-0.17451	-0.930258	-0.43863	-1.09849	-1.004	-0.804737	-0.15485	-2.14626	-0.97144
KPNA1	-0.190993	-0.16714	-0.465327	-0.42976	-2.46507	-1.1485	-1.69016	-0.41874	-3.02035	-0.9703
MRPL30	-0.153045	-0.063404	-0.085075	-0.2802	-1.42341	-0.96934	-0.724596	-0.15904	-1.89293	-0.97012
XRN2	-3.85127	-2.233	-3.46299	-2.1708	-4.19617	-3.4473	-0.581765	-0.058159	-1.54913	-0.96975
GAGE12C	-1.56999	-0.71078	-1.48923	-0.94953	-1.83018	-1.4826	-1.95581	-0.47819	-2.48726	-0.96878
CRK	-0.129883	-0.21372	-1.07425	-0.55832	-1.73051	-1.0929	-2.87319	-0.50489	-1.96517	-0.96836
PRX	-0.368749	-0.41201	-1.40205	-0.61373	-1.56013	-1.3768	-0.309281	-0.070953	-2.09301	-0.96807
AARS2	-0.22792	-0.26882	-0.034361	-0.071173	-1.40598	-1.0853	1.67003	0.25887	-3.04567	-0.9677
TMSB10	-0.230386	-0.27411	-0.787653	-0.3382	-2.18842	-1.3723	-0.561505	-0.078239	-2.68984	-0.96699
SETDB1	-4.1369	-1.4015	-2.89836	-1.5921	-3.99157	-2.3636	0.319112	0.033079	-2.04891	-0.9654
SEC23IP	-0.027117	-0.050946	-0.301682	-0.28944	-0.78736	-0.77926	-1.20867	-0.34463	-1.90942	-0.96533
PCM1	-3.69895	-1.11	-3.30458	-1.3064	-2.76817	-1.9109	-0.404294	-0.1789	-1.65355	-0.9651
RECQL	-0.15331	-0.052727	1.20674	0.10585	-1.27282	-0.8555	-0.497709	-0.015939	-1.85266	-0.9644
AGER	0.534483	0.028561	-0.011437	-0.046463	-1.0238	-0.94183	-0.139291	-0.024978	-2.14158	-0.96409
OR5F1	1.79358	0.051599	-0.083509	-0.045238	-0.487903	-0.60243	-0.559989	-0.05753	-2.34219	-0.96406
PSMB7	-6.60981	-4.2209	-6.63712	-4.3888	-6.49991	-5.1773	-0.094015	-0.4242	-1.39547	-0.96392
ATP13A5	1.3946	0.17606	-0.403227	-0.1033	-0.937568	-0.67767	-1.48698	-0.41035	-2.09591	-0.96368
KPNA6	-0.730254	-0.49067	-2.14871	-0.717	-2.16135	-1.4328	-0.982216	-0.22107	-2.8363	-0.96351
EMC3	-1.26396	-0.53221	-2.58956	-1.4759	-2.7609	-1.7524	-1.73679	-0.69315	-2.93498	-0.96295
SF3B1	-5.32741	-2.542	-5.59844	-3.266	-5.74768	-3.4029	-1.30158	-0.94286	-1.05294	-0.96286
WDR55	-2.45602	-1.7256	-3.07599	-2.2377	-2.98683	-2.4677	-1.61027	-0.41965	-1.39489	-0.96235
PHF1	0.979929	0.22422	-0.050225	-0.24254	-1.16549	-0.82276	-3.11567	-0.49153	-3.50566	-0.96188
VN1R5	0.402821	0.13875	-0.470929	-0.31315	-1.15838	-0.94861	-2.0123	-0.35149	-1.69545	-0.96187
DUT	-4.56395	-3.3845	-6.84869	-5.4275	-4.25218	-3.6658	-3.48128	-1.7428	-0.78896	-0.96185
FAM45A	0.308406	0.031631	-0.247744	-0.019339	-1.72198	-1.1033	-0.273982	-0.076324	-2.78957	-0.95962
TOP1	-1.81976	-1.0974	-2.68443	-1.3905	-2.7054	-2.3757	-2.09536	-0.14803	-1.58568	-0.95925
RPL10	-5.91635	-3.0803	-5.96831	-4.3613	-5.98645	-4.5487	-1.0589	-0.87706	-0.726119	-0.95918
MED10	-3.76561	-1.7928	-4.95798	-2.3261	-4.537	-2.5305	-1.02873	-0.44768	-0.930258	-0.95859
LOC101060389	-5.16274	-2.4304	-4.63952	-3.4928	-4.05358	-3.8425	-0.860593	-0.89593	-0.754709	-0.95802
ANKRD20A2	-1.25659	-0.58933	-1.53186	-0.74598	-2.0101	-1.5474	-0.372255	-0.17189	-1.32819	-0.95419
H2AFZ	-2.4446	-1.1208	-2.66669	-1.252	-3.39637	-2.1386	-0.595132	-0.2099	-2.17631	-0.95371
YIPF4	1.10383	0.14311	0.657854	0.20074	-1.10844	-0.78069	-0.456491	-0.010702	-2.07724	-0.95312
SLC29A2	-0.131573	-0.29261	-0.98105	-0.45704	-2.9279	-1.1132	-1.41625	-0.32367	-4.12075	-0.95281
CHKA	-0.206028	-0.01439	-1.69246	-0.68615	-1.65809	-1.1042	-3.27958	-0.5437	-3.16202	-0.95271
TRIM73	-0.230948	-0.33818	-0.479988	-0.34419	-2.29289	-1.354	-0.8017	-0.000257	-2.61746	-0.95268
GAD2	-0.157241	-0.38766	-2.39183	-0.93042	-2.18457	-1.309	-2.8199	-0.56128	-2.03754	-0.95247
FLCN	-1.70147	-0.59412	-2.91696	-0.90371	-2.74	-1.5873	-1.68672	-0.34149	-1.932	-0.95234
PLA2G10	-2.08238	-1.3345	-2.20074	-1.5796	-2.70043	-2.4019	-0.917286	-0.25961	-1.20348	-0.95167
TIMM8B	-0.019665	-0.12633	-1.23397	-0.53375	-2.24331	-0.89223	-2.59715	-0.43409	-2.90805	-0.95118
CDK17	0.939982	0.15243	-0.252433	-0.11548	-1.48105	-0.68871	-0.632942	-0.21383	-2.28113	-0.95084
ZNF112	-0.116878	-0.10104	-0.56092	-0.44743	-2.32999	-1.0072	-2.44787	-0.37119	-2.58714	-0.95084
RPS6KA4	-0.35296	-0.16942	-1.92438	-0.76427	-1.45845	-1.1931	-2.16146	-0.38785	-1.73991	-0.94993
VPS13D	-5.02317	-1.8617	-4.47982	-1.7036	-5.05159	-3.2868	1.26478	0.2675	-1.38628	-0.9498
GAS2	2.18412	0.31024	-0.016392	-0.002149	-0.751193	-0.63904	-1.009	-0.32921	-2.68302	-0.94894
CENPM	-5.11114	-3.1597	-4.9056	-3.7911	-5.60801	-3.8417	-0.879229	-0.48072	-1.33049	-0.94884
CHCHD6	0.742489	0.14907	0.617155	0.098395	-1.34454	-0.89955	-0.082831	-0.042632	-2.59805	-0.94881
PMM2	-0.25388	-0.46929	-0.39277	-0.43023	-1.94085	-1.3976	0.292294	0.022454	-1.34303	-0.94879
BCL2L2-PABPN1	-3.95916	-2.8689	-3.82924	-3.3767	-4.81747	-4.6219	-1.38074	-0.69738	-0.844451	-0.94851
MRPL2	-0.645124	-0.41885	-0.868734	-0.44451	-1.82111	-1.3626	-0.36202	-0.026104	-2.24334	-0.94845
RPS9	-5.7422	-3.5226	-5.83606	-3.7329	-5.79792	-4.0823	-0.937418	-0.6759	-0.450016	-0.94813
GTF3C6	-1.62725	-0.98782	-1.64386	-0.88404	-2.00345	-2.1076	-0.312266	-0.15995	-2.37383	-0.94801
SNRNP200	-5.16798	-2.9744	-5.03976	-2.7794	-4.82687	-4.3237	-0.04211	-0.017667	-0.436471	-0.94785
IL18RAP	-0.803133	-0.46542	-0.98987	-0.51515	-2.1011	-1.2566	0.443891	0.12656	-2.33792	-0.9477
HSPA5_PosCtrl	-6.27651	-4.1737	-6.5265	-4.1469	-6.0283	-4.5078	-0.709965	-0.54997	-0.666976	-0.94732
POLA1	-4.75743	-2.06	-5.33366	-2.6135	-4.64534	-2.6761	-0.592728	-0.28804	-0.979514	-0.94668
URGCP-MRPS24	-1.31948	-0.28674	-0.943171	-0.2132	-2.17766	-1.6433	1.79051	0.41684	-2.09259	-0.94665
PTPMT1	-5.07758	-2.2757	-5.2056	-2.2433	-5.46672	-3.1198	-0.631267	-0.16423	-0.946653	-0.94578
CLIC5	0.35807	0.000648	-0.058052	-0.10127	-1.35254	-1.0472	-0.15435	-0.044743	-2.71704	-0.94553
EMC1	-1.72271	-0.72821	-2.05943	-0.79895	-3.7333	-1.596	-0.921072	-0.22401	-1.95999	-0.94452
TAF1	-4.05059	-1.9961	-3.90584	-2.2295	-4.48868	-3.127	-0.116412	-0.22203	-1.08368	-0.94436
PFDN2	-4.00992	-3.4119	-4.82437	-3.6605	-3.86129	-4.066	-1.07824	-0.95069	-0.768632	-0.94371
RSL24D1	-5.18868	-3.091	-4.96883	-3.7003	-5.35108	-4.4442	-0.452755	-0.28735	-1.48224	-0.94333
RRNAD1	-0.239238	-0.19719	-1.08149	-0.52058	-1.69884	-1.1011	-1.59974	-0.28412	-2.80618	-0.94297
CCT8	-2.92691	-1.8965	-3.20167	-1.8064	-3.62503	-3.131	0.094064	0.038376	-1.6679	-0.9427
ASUN	-4.57331	-1.6621	-4.32385	-1.5155	-3.66049	-2.6323	-0.445802	-0.20727	-0.807795	-0.94173
SLC31A1	-0.256953	-0.31875	-0.32732	-0.33067	-2.07049	-1.1868	-0.097355	-0.034874	-3.53633	-0.94035
CHMP2A	-2.53465	-1.1739	-3.03644	-1.8624	-3.00504	-2.2467	-1.51791	-0.41338	-1.73812	-0.93827
OR4X2	-0.237509	-0.15974	-0.841306	-0.52271	-1.17988	-1.0702	-1.07923	-0.22682	-2.08094	-0.93713
STARD7	-0.956992	-0.54304	-0.406271	-0.44112	-2.69345	-1.6288	0.467704	0.10865	-2.6727	-0.93583
TRIM49D2	-3.20125	-1.1196	-3.89592	-1.7889	-3.33205	-1.94	-1.76399	-0.84561	-1.57075	-0.93574
TBCD	-3.70347	-1.9054	-3.30923	-2.2619	-3.83899	-2.9206	-0.881107	-0.37172	-2.09003	-0.9351
SERBP1	-3.4566	-1.3178	-3.21498	-1.7032	-3.03247	-2.2675	-0.515714	-0.20616	-1.20388	-0.93495
FAM204A	-0.152248	-0.079227	-0.233059	-0.3818	-1.95794	-0.74636	-1.4912	-0.39628	-2.35056	-0.9344
APOBEC4	-0.125721	-0.070464	-0.079157	-0.22407	-1.74552	-1.1597	0.762356	0.005906	-1.54719	-0.93384
MCMBP	-4.72015	-2.4116	-4.42046	-2.1761	-5.24267	-3.5058	-0.675965	-0.47401	-0.82157	-0.93371
BCOR	3.74239	0.43693	1.89521	0.29169	-0.302605	-0.39954	-1.37968	-0.29366	-3.57494	-0.93303
L1CAM	-0.127383	-0.087727	-0.153106	-0.26478	-1.6896	-1.0164	-1.37707	-0.2381	-2.84354	-0.93301
RER1	-0.719376	-0.51244	-2.38608	-1.0135	-2.16069	-1.4681	-1.52918	-0.40891	-1.84451	-0.93277
CCNK	-1.63013	-0.58582	-1.65086	-1.0611	-2.35228	-1.514	0.294924	0.04853	-1.38162	-0.93206
KRT8	-1.90344	-0.70445	-3.26212	-0.98122	-3.59059	-1.8909	-0.562995	-0.1917	-1.95971	-0.93135
XRCC5	-5.61818	-3.1113	-5.94283	-3.5916	-4.49639	-3.7861	-0.775467	-0.51187	-0.740048	-0.93106
ECEL1	2.5002	0.057002	-0.059693	-0.037325	-1.32451	-1.0154	-1.45086	-0.16003	-3.00806	-0.93044
GTF2H2C	-1.7559	-1.0653	-1.94631	-1.3887	-2.65068	-1.4753	-0.894149	-0.26281	-1.37627	-0.92973
DICER1	-4.50264	-2.1307	-4.01303	-2.7791	-3.69858	-2.9742	-1.1898	-0.66381	-0.826668	-0.9297
NONO	-0.100557	-0.25601	-0.259503	-0.27216	-1.81545	-0.92223	-1.85549	-0.19786	-3.44061	-0.92957
ZIC1	-0.167165	-0.20639	0.530605	0.062685	-1.51829	-1.1446	1.13286	0.001137	-1.45192	-0.92853
TEC	-0.008495	-0.040722	-0.062317	-0.25791	-1.38283	-0.92276	-1.09022	-0.26953	-2.25742	-0.92808
PHAX	-6.50653	-3.569	-5.03165	-3.1553	-5.62899	-4.3905	0.960745	0.33803	-0.634868	-0.92802
UBAP1	-2.50366	-1.2854	-2.42677	-1.2259	-2.61507	-2.1954	0.128024	0.034141	-2.35795	-0.92781
POLG	-0.307074	-0.28	-0.060965	-0.21731	-0.994862	-0.85673	0.749044	0.087337	-1.97437	-0.927
LSM10	-4.64372	-2.3387	-4.77689	-4.3469	-4.2716	-3.7271	-2.4156	-2.0319	-0.688437	-0.92628
ATP6AP1	-4.70602	-1.9072	-4.42216	-2.0072	-5.06846	-3.0418	0.445317	0.017702	-2.17772	-0.92499
ATP5J	-2.15093	-0.80055	-2.20079	-1.2031	-3.21911	-1.4544	-1.80217	-0.48653	-1.76311	-0.92496
UCHL5	-1.07621	-0.56468	-2.70954	-0.87747	-2.07279	-1.2542	-1.4319	-0.41296	-1.95183	-0.92462
SEMA3A	-0.255081	-0.26843	-0.097274	-0.14178	-2.21253	-1.1386	0.730417	0.12453	-2.15455	-0.9246
RNF7	-0.316503	-0.38326	-0.498544	-0.43448	-2.53643	-1.1889	-0.274619	-0.029281	-2.37927	-0.92436
RPS16	-4.86986	-3.4726	-6.12429	-4.476	-5.54324	-3.6989	-1.33729	-1.5726	-0.524692	-0.92372
NLRP12	-0.048828	-0.001267	-0.57623	-0.33709	-0.538712	-0.56323	-2.69229	-0.20631	-1.87877	-0.92328
NUP214	-3.81452	-1.6702	-3.29949	-1.6909	-2.82822	-2.7921	-0.342371	-0.12657	-0.82731	-0.92297
CETN3	1.44055	0.1824	-0.163562	-0.00304	-1.09922	-0.71687	-0.941498	-0.18095	-2.30855	-0.92206
FAM220A	-0.334035	-0.22949	-0.156387	-0.088474	-2.55813	-1.2649	0.562329	0.10354	-2.61516	-0.92178
KIAA1217	-1.34147	-0.80078	-1.48078	-0.75464	-1.80014	-1.7351	0.37546	0.004477	-1.68052	-0.92177
SPC24	-5.54397	-4.1387	-5.09176	-3.766	-6.66073	-4.5756	-0.316944	-0.063345	-0.804349	-0.92114
RPL39	-5.3409	-2.9218	-6.09867	-4.3275	-5.27682	-3.6374	-1.46267	-1.8141	-0.793066	-0.92079
GPN1	-6.56228	-3.6502	-5.95312	-4.742	-5.39264	-5.0229	-1.0231	-1.1243	-0.40457	-0.9205
TMEM218	0.931184	0.22693	1.07974	0.089897	-0.759002	-0.59203	-0.612059	-0.050422	-2.02686	-0.91971
APLP1	-0.265376	-0.3364	-0.499558	-0.43719	-1.32446	-1.4069	-0.250898	-0.14166	-1.40785	-0.91903
CHCHD1	-0.437125	-0.15607	0.920927	0.029742	-1.7412	-1.256	2.14292	0.25409	-2.2232	-0.91874
UXT	-5.57394	-3.3576	-5.8464	-3.6985	-6.61584	-4.4368	-1.03923	-0.71492	-1.59207	-0.91841
SMNDC1	-3.2684	-1.9593	-4.36444	-2.0896	-3.30097	-2.8696	-1.46778	-0.38116	-0.875594	-0.91632
PCBP1	-4.82939	-2.4638	-5.18691	-2.7807	-4.96377	-3.1417	-1.60862	-0.51868	-0.897635	-0.91631
GSE1	2.17405	0.12027	-0.135192	-0.030245	-0.927052	-0.79778	-0.772653	-0.23191	-2.13687	-0.91602
KIAA0430	-0.14727	-0.17352	-0.48621	-0.23073	-1.72179	-1.124	0.540155	0.06319	-1.83591	-0.91572
ESPL1	-4.21151	-2.1009	-3.31475	-2.2683	-4.10337	-3.382	-0.345294	-0.18225	-1.87057	-0.91468
CASKIN2	-0.130915	-0.22768	-0.722345	-0.51852	-1.71616	-1.1275	-1.00602	-0.22873	-2.43874	-0.91428
KDF1	-0.149152	-0.072686	-1.05069	-0.49246	-1.92978	-1.0511	-1.37679	-0.30432	-2.32983	-0.91423
SPAG9	-0.997488	-0.57749	-1.8271	-0.72311	-2.88187	-1.2933	-1.12212	-0.014208	-2.06439	-0.91144
RBM42	-2.71967	-0.91333	-1.66015	-0.741	-2.42046	-1.7829	0.901114	0.15529	-2.02949	-0.91127
ACSF2	-0.309618	-0.13169	-0.40446	-0.035571	-1.31911	-0.91547	1.36198	0.057663	-2.58585	-0.91056
STOML2	-1.44348	-0.52991	-1.01788	-0.45535	-1.52086	-1.256	0.11841	0.040723	-2.05231	-0.91055
DFNB31	-0.345063	-0.24167	-0.160384	-0.29638	-1.16051	-0.90158	1.14472	0.052198	-1.66985	-0.91052
TRIM48	-2.12403	-0.90962	-2.67323	-1.5909	-2.17739	-2.0604	-3.05247	-0.80495	-1.16213	-0.9089
RPAIN	-5.50669	-2.7663	-5.48765	-3.2819	-5.67644	-3.3923	-0.536077	-0.34122	-1.01307	-0.90835
PPIE	-3.61204	-2.4651	-4.3683	-2.7909	-3.97473	-2.8012	-1.7855	-0.62937	-0.914959	-0.90832
CAPZB	-5.33462	-2.9311	-6.30744	-3.5253	-5.72462	-3.1837	-1.547	-1.2351	-0.949118	-0.90691
DNTTIP2	-2.88326	-1.8792	-3.93037	-1.9488	-3.67506	-2.5758	-0.520713	-0.096081	-0.908474	-0.90572
POLR1A	-5.03327	-2.3583	-4.8951	-2.8379	-4.68466	-3.3391	-0.455535	-0.36891	-0.664281	-0.90522
MAGEB1	-0.034488	-0.10911	-0.113712	-0.31997	-1.63214	-1.0089	-1.61768	-0.22906	-2.68422	-0.90383
PPIL2	-4.78917	-2.5493	-4.48011	-2.6133	-3.77598	-3.7649	0.125704	0.032535	-0.835171	-0.90309
SLC25A32	-0.180272	-0.33712	-0.012155	-0.10364	-1.75607	-1.2424	1.52297	0.25099	-1.87726	-0.90227
TRAIP	-2.83723	-0.68439	-3.92158	-1.4146	-3.56936	-1.7112	-2.20536	-0.72578	-1.76779	-0.90225
PRSS58	-0.189351	-0.11196	-1.0704	-0.51366	-1.10916	-0.87154	-1.69148	-0.3101	-2.13573	-0.90171
NEDD8	-4.3529	-3.6027	-4.11313	-3.6255	-4.30084	-4.5492	-0.327874	-0.2304	-1.344	-0.90004
C17orf85	-0.180121	-0.27645	-0.961062	-0.44662	-1.30385	-1.145	-0.710121	-0.16958	-2.10657	-0.89968
SF1	-3.90194	-2.7881	-4.20169	-2.5191	-4.15489	-3.6097	-0.569812	-0.35399	-1.54168	-0.89938
SSUH2	1.82342	0.18937	-0.189767	-0.19785	-0.796586	-0.69035	-1.88336	-0.40248	-1.99157	-0.8985
FXR1	-0.035255	-0.006231	2.10093	0.20018	-1.11219	-0.90272	1.5158	0.057493	-1.67514	-0.89832
ANAPC15	-3.13789	-2.1381	-3.56814	-1.952	-3.99422	-2.6149	-0.43335	-0.28223	-0.734805	-0.89818
ZNF302	-0.22319	-0.19191	-0.279659	-0.33889	-1.06525	-1.0414	-0.73497	-0.19001	-1.60843	-0.89778
DDX18	-4.31471	-2.1915	-3.00066	-2.6509	-4.16838	-2.6773	-0.594602	-0.19377	-1.03947	-0.89595
ANAPC10	-3.7169	-1.8888	-4.18595	-2.4837	-4.02251	-2.1701	-1.03351	-0.45459	-1.2708	-0.89508
NADK	-0.132798	-0.26574	-0.809332	-0.49181	-1.47057	-1.157	-1.45422	-0.36112	-2.33225	-0.89504
SPDYE1	-2.41545	-1.2798	-2.80662	-1.6702	-1.97114	-1.7437	-1.70538	-0.45489	-1.60422	-0.8949
MRPL49	-1.56304	-0.60256	-1.16374	-0.53016	-3.14243	-1.4289	0.148552	0.045244	-1.88469	-0.89439
PXT1	-0.030901	-0.13561	-0.505289	-0.39626	-1.01351	-0.80163	-3.47569	-0.34272	-3.00736	-0.89393
HYPK	-3.4689	-1.1489	-3.54185	-1.5287	-3.8823	-2.0871	-0.966737	-0.50353	-2.36736	-0.89382
OS9	-0.246248	-0.16121	-0.239442	-0.284	-1.37568	-0.99439	-0.279948	-0.057473	-1.94612	-0.8937
EFTUD2	-5.69769	-2.896	-5.11071	-2.6027	-3.99688	-4.1835	0.884822	0.12744	-0.859178	-0.89316
NSF	-3.32337	-2.7107	-4.01334	-3.176	-4.8886	-4.0392	-1.59645	-0.41875	-1.38935	-0.89299
HOXB6	-0.164328	-0.20261	-0.170478	-0.072198	-2.14425	-1.1104	0.201342	0.010882	-2.10806	-0.89197
MKLN1	-2.57372	-1.3653	-3.13731	-2.007	-2.83744	-2.3382	-1.65928	-0.582	-1.23725	-0.89147
IGBP1	-4.24772	-2.5737	-3.5702	-2.7716	-4.02501	-3.6589	-0.37058	-0.20444	-1.78638	-0.89093
VPS51	-2.58029	-0.9019	-3.34948	-1.1782	-3.71634	-1.9193	-0.525405	-0.24648	-1.5335	-0.89091
KLC3	-0.651598	-0.33079	-0.3942	-0.40513	-1.70914	-1.2448	1.29847	0.14689	-2.42496	-0.89037
BMPR1A	-0.110491	-0.1213	-0.438553	-0.33611	-2.45559	-1.0084	-2.80925	-0.55896	-2.37331	-0.89014
RPS15	-4.89877	-3.6884	-4.06456	-3.2817	-5.68169	-4.9636	1.4075	0.4988	-1.0739	-0.88983
UBE2U	-0.131279	-0.060393	-0.372757	-0.009868	-0.87785	-0.68763	0.541045	0.033085	-2.30061	-0.88919
JMJD8	-0.43315	-0.17195	-0.480658	-0.29176	-1.34757	-0.86857	-1.40218	-0.17372	-2.50107	-0.8884
UTP23	-3.42469	-2.2933	-3.22492	-2.4474	-3.31113	-3.2028	-0.591065	-0.056995	-1.48575	-0.88458
HLA-G	-0.039919	-0.064855	-0.534662	-0.35613	-1.11496	-0.84369	-1.28409	-0.32719	-2.85817	-0.88422
BAGE2	-1.10679	-0.39759	-1.39966	-0.73729	-2.1047	-1.2212	-1.64944	-0.31465	-2.94264	-0.88317
RBM18	-0.155529	-0.17956	-2.0385	-0.63558	-1.51587	-1.0202	-3.12709	-0.56117	-2.0507	-0.88147
SMU1	-7.99298	-4.9376	-6.43721	-5.2057	-10.181	-6.1928	1.098	0.65535	-0.704653	-0.88143
TARDBP	-5.12903	-2.0703	-4.52548	-2.766	-5.25321	-3.1723	-0.720812	-0.035673	-0.9971	-0.88124
NDUFA5	-0.484378	-0.086667	1.4218	0.024914	-1.37141	-0.8625	1.1189	0.021587	-1.29972	-0.88041
GEN1	-0.730347	-0.35641	-2.54792	-0.80604	-1.93494	-1.2426	-1.57932	-0.49231	-1.34401	-0.87996
IDI1	-0.559674	-0.36179	-0.959121	-0.53491	-1.92665	-1.5365	0.533637	0.069763	-2.26017	-0.87973
RPIA	-0.201377	-0.18362	-1.44115	-0.58172	-1.47733	-1.22	-2.56078	-0.46249	-2.80802	-0.87972
ARRB2	1.12184	0.009496	-0.078912	-0.23882	-0.768072	-0.66591	-0.997402	-0.2027	-2.0316	-0.87971
SEH1L	-4.43762	-2.1776	-4.73374	-2.0164	-4.75535	-2.8855	-0.597223	-0.14943	-1.07289	-0.87896
MTRNR2L1	-2.10068	-0.72706	-2.05496	-0.87425	-2.34433	-1.4424	-0.417959	-0.17024	-1.56934	-0.8784
SUCO	-3.28078	-1.0768	-3.52613	-1.2522	-3.0322	-2.4213	-0.407657	-0.14123	-1.2343	-0.87647
ALG1	-5.01754	-2.1474	-3.69962	-2.9791	-4.93215	-2.8577	-0.933972	-0.000546	-0.869023	-0.87597
COX5B	-1.54547	-0.52578	-0.545353	-0.38407	-2.74432	-1.4073	1.68493	0.36657	-2.69173	-0.8751
UBQLN1	-0.037915	-0.051961	-0.545491	-0.41029	-1.1322	-1.0423	-1.88904	-0.33282	-1.34586	-0.87454
OSGEP	-1.82267	-1.069	-2.16179	-1.4881	-2.74824	-2.5013	-0.773684	-0.44147	-1.26506	-0.87413
PTCD3	-0.14076	-0.29975	-0.126482	-0.105	-1.6108	-1.1988	0.679127	0.11804	-2.39893	-0.87384
GSPT1	-3.99624	-1.2217	-4.01641	-1.3621	-3.61101	-1.8889	-0.262919	-0.14069	-0.946422	-0.87367
SRPR	-4.27788	-1.2695	-4.09227	-1.8202	-4.51042	-2.2765	-0.573424	-0.31057	-1.49076	-0.87238
TAF7	-2.91339	-1.5458	-3.63584	-2.3254	-3.49628	-2.2304	-1.81913	-0.54538	-2.09771	-0.87232
RBM34	-0.970941	-0.4849	-1.18589	-0.62325	-2.58702	-1.1159	-0.410475	-0.013604	-1.55832	-0.87215
DDX49	-3.33617	-2.0027	-3.73126	-2.6846	-3.96265	-2.9033	-0.874064	-0.3021	-1.55328	-0.8711
C18orf21	-4.47276	-1.8845	-4.04118	-1.9965	-2.66087	-2.6166	0.718444	0.31041	-0.945693	-0.87106
TRMT5	-4.98059	-2.1917	-5.08883	-3.3657	-4.61069	-3.3995	-0.898459	-0.55037	-0.854804	-0.86966
MRFAP1	0.332024	0.02859	-0.242353	-0.17953	-1.19924	-0.84527	-0.799943	-0.20659	-1.87923	-0.86964
KIAA1161	1.2444	0.13904	-0.317548	-0.1095	-1.48736	-0.54614	-1.22676	-0.36718	-2.61788	-0.86887
MVD	-2.14783	-1.3262	-2.51042	-1.7307	-2.99577	-2.4557	-0.560352	-0.29949	-0.76213	-0.86881
NKAP	-4.24798	-1.9408	-4.53489	-1.9533	-4.64859	-2.4923	0.117339	0.1529	-0.931147	-0.86874
CSN2	1.17286	0.016112	0.759251	0.10431	-0.562995	-0.57367	-0.102576	-0.088149	-1.78136	-0.86701
GTF2H4	-4.11146	-1.4609	-4.04164	-2.5764	-3.05764	-2.367	-1.5296	-1.0313	-0.974366	-0.86697
WDR5	-5.3351	-2.4104	-5.40794	-3.4668	-4.54953	-3.9533	-1.52902	-0.79888	-0.72575	-0.86694
RPL4	-5.05282	-3.0531	-5.47298	-3.9307	-4.91052	-3.2931	-0.729065	-0.35971	-0.829562	-0.86578
SART1	-2.7039	-0.86684	-2.16409	-1.1355	-2.62814	-1.945	-0.999826	-0.33348	-1.21751	-0.86543
HAUS1	-4.35646	-1.5874	-4.16076	-1.8003	-4.82904	-2.5572	-0.484828	-0.23809	-1.32341	-0.86535
HSFY2	0.688204	0.035265	0.517341	0.1255	-1.10937	-0.86296	0.30374	0.004035	-1.68477	-0.86524
GSTA1	-0.378398	-0.10283	-0.414393	-0.22881	-1.08773	-0.96067	-1.51651	-0.13162	-1.37607	-0.8623
DUX4	-4.59317	-3.9237	-3.93274	-3.4487	-4.37479	-4.0657	1.74661	0.46155	-0.36241	-0.86199
FNTA	-4.42473	-2.5306	-2.90644	-2.0117	-5.09638	-3.1279	1.38034	0.50662	-0.869988	-0.86186
FUZ	-0.049859	-0.042883	-0.140808	-0.23238	-1.37129	-0.95998	-1.7357	-0.20354	-2.23056	-0.86181
BRD2	-2.1033	-0.78732	-2.37956	-0.69442	-1.99922	-1.4924	-0.432292	-0.083115	-1.3718	-0.86172
GRAMD1C	0.575576	0.06037	0.384734	0.027084	-1.49516	-0.74868	-0.13152	-0.021298	-2.55947	-0.86169
ZMAT2	-4.10765	-2.0171	-4.88877	-3.3381	-4.57985	-2.3935	-3.77283	-1.3491	-0.777258	-0.86117
PMF1	-4.44974	-2.3495	-3.6892	-2.6215	-4.8464	-2.8487	-0.47783	-0.27481	-0.823157	-0.86051
PRPF19	-6.43608	-3.9704	-5.26845	-4.0957	-6.82203	-4.5342	0.558415	0.19022	-0.7498	-0.86018
NAA35	-3.05431	-1.5847	-2.97617	-1.6958	-2.86255	-2.0743	-0.831473	-0.30518	-1.52018	-0.85972
RSPO1	-0.100524	-0.10614	-1.18324	-0.56842	-1.12896	-0.96162	-2.36757	-0.41204	-2.62004	-0.85928
NTMT1	-0.301282	-0.35238	-0.928818	-0.49165	-3.14529	-1.0885	-0.909107	-0.15314	-2.78518	-0.85911
NDUFB1	1.39892	0.098517	-0.035184	-0.14254	-1.36152	-0.62449	-0.756689	-0.082946	-2.77032	-0.85901
N6AMT1	-3.77147	-1.5376	-4.03068	-2.3893	-3.39621	-2.7015	-1.96774	-0.80559	-1.12466	-0.85839
RWDD1	-0.27103	-0.14387	-1.28809	-0.61277	-2.15064	-0.8862	-1.73316	-0.39452	-2.30677	-0.85809
UST	-0.049888	-0.070103	-0.06146	-0.2001	-0.982257	-0.81828	-0.6591	-0.068995	-2.01625	-0.85721
ASAP2	-0.214535	-0.25653	-0.446068	-0.24989	-2.15619	-1.1634	-0.34879	-0.005099	-1.77822	-0.85632
PPP2R5A	1.07054	0.098178	-0.100688	-0.18521	-1.75968	-0.68171	-1.00763	-0.29649	-1.70191	-0.85566
CHP2	0.586633	0.097608	-0.184296	-0.22304	-1.27209	-0.87235	-0.837227	-0.26016	-1.925	-0.85566
TTC1	-4.32196	-2.2466	-3.84309	-2.3657	-4.04964	-3.6001	0.566726	0.02487	-0.512452	-0.85495
NFE2L1	-0.263556	-0.21979	-0.225921	-0.20833	-1.4615	-1.1004	-1.64733	-0.014268	-2.03951	-0.85455
TBC1D10B	-3.18355	-1.1674	-4.04278	-1.2939	-2.52616	-2.0181	-0.836004	-0.34136	-1.4576	-0.85415
SSRP1	-4.38412	-1.4073	-4.74538	-2.9864	-4.19718	-2.7603	-1.37413	-0.87688	-1.3544	-0.85368
TMA16	-2.84515	-1.5917	-2.77872	-1.6317	-2.946	-2.6576	0.208078	0.10924	-1.07536	-0.85247
ALYREF	-3.56918	-1.1571	-2.30979	-1.906	-3.8439	-2.1131	-2.30378	-0.66061	-1.96746	-0.85165
GPR173	-0.208674	-0.23172	-0.997143	-0.42545	-1.39748	-1.0106	-1.378	-0.34848	-2.32993	-0.85159
CWC22	-2.73665	-1.6281	-2.39601	-2.0508	-3.18244	-1.9702	-0.357615	-0.37397	-0.8656	-0.85049
KIF22	-0.926905	-0.42102	-0.51014	-0.2492	-2.16278	-0.97605	0.962773	0.128	-1.54005	-0.85006
CSNK2B	-3.40043	-2.5215	-3.48626	-2.6435	-3.73081	-3.5141	0.536465	0.31265	-1.42188	-0.84986
LAMP1	1.33087	0.14163	-0.058508	-0.24948	-0.946384	-0.71465	-1.82186	-0.41746	-3.94241	-0.84968
SF3B4	-3.75858	-2.8677	-4.53282	-3.9841	-3.58725	-3.9784	-1.02653	-0.71458	-0.689073	-0.8488
GPS1	-2.89565	-0.99615	-3.34227	-1.632	-3.45008	-2.1785	0.50696	0.010467	-1.78827	-0.84848
NUDT16	-0.113295	-0.14576	-0.940361	-0.47409	-0.817842	-0.82037	-0.852015	-0.27862	-2.03168	-0.84796
FXN	-3.84022	-1.506	-4.34226	-1.798	-3.93297	-2.0986	-0.711326	-0.3174	-1.13752	-0.84793
SWT1	-0.197582	-0.33936	-0.380865	-0.43511	-1.06112	-0.88565	-0.636162	-0.007811	-1.33608	-0.84743
ACCSL	-0.195997	-0.34701	-0.406348	-0.26359	-1.40273	-0.94692	0.975925	0.20102	-1.43683	-0.84742
KCNJ14	-0.131203	-0.32806	-0.280876	-0.23819	-1.20691	-1.0546	-0.700514	-0.13547	-1.38461	-0.84679
PPP2R5E	-0.066624	-0.012121	-2.07219	-0.88774	-0.904447	-0.80274	-4.33518	-0.76828	-2.45103	-0.84644
NF1	-3.11147	-0.7066	-1.64933	-0.69415	-2.10629	-1.4824	0.454693	0.094192	-1.5054	-0.8464
BOLA2B	-1.18424	-0.6602	-1.85855	-0.90244	-1.76183	-1.3655	-1.59881	-0.41825	-1.55191	-0.84526
PIN1	-1.86681	-0.6231	-2.09154	-0.67326	-2.18723	-1.464	-0.753231	-0.21571	-1.94173	-0.84476
VCP	-7.40626	-5.2145	-7.66498	-6.164	-7.46045	-4.9244	-0.745597	-0.74175	-0.512607	-0.844
SSX2B	-2.84424	-0.73031	-2.00317	-0.52787	-2.88985	-1.4831	0.729997	0.13922	-1.63791	-0.84394
ZNF213	0.366289	0.036414	-0.166286	-0.10676	-1.14863	-0.88175	-0.569071	-0.10123	-2.14005	-0.84306
ZNF526	-0.105922	-0.1229	-0.377278	-0.39047	-1.2913	-0.96093	-1.28365	-0.40605	-1.49038	-0.84158
COX8A	0.235525	0.002933	-0.023971	-0.013639	-1.0143	-0.81818	-0.253202	-0.040498	-2.1815	-0.84135
POLR2J3	-4.93408	-2.9706	-4.60088	-2.9303	-3.51801	-4.004	-0.020424	-0.005609	-0.599497	-0.84123
CREBBP	-2.24142	-0.86031	-2.2207	-0.87809	-2.40441	-1.964	-1.42756	-0.1893	-1.1986	-0.84049
GPR83	0.25234	0.009647	-0.075659	-0.17948	-1.03358	-0.84292	-0.552966	-0.09743	-1.85205	-0.84011
NSMF	-0.163277	-0.18036	-0.637951	-0.37878	-1.7353	-0.98053	-1.41135	-0.35095	-2.12413	-0.84003
VIPR2	0.944622	0.044914	-0.153057	-0.36991	-0.918833	-0.79888	-1.62206	-0.33575	-2.81525	-0.83989
SLIT3	-0.206286	-0.17492	-0.196065	-0.040293	-1.37322	-0.90511	0.631509	0.051979	-2.39802	-0.83874
BZW1	-0.784151	-0.47878	-2.68956	-1.2681	-1.43354	-1.3127	-2.54667	-0.82922	-1.5779	-0.83827
GTF2F2	-4.45699	-1.7565	-4.34989	-2.0266	-4.38495	-2.6472	-0.15497	-0.025533	-1.56276	-0.83787
USP24	-0.256004	-0.33998	-0.922414	-0.42751	-1.98009	-1.1371	-0.580193	-0.11443	-2.97976	-0.83773
SSX2IP	-0.098929	-0.09052	-0.077638	-0.028711	-0.76301	-0.76377	-0.316089	-0.11426	-1.76756	-0.83763
HTATSF1	-3.52988	-1.5651	-3.16204	-1.9751	-2.85084	-2.4069	-0.313417	-0.14628	-1.01563	-0.83704
DUSP9	-0.770344	-0.44349	-1.95491	-0.43874	-2.28129	-1.3083	-0.357002	-0.006423	-2.75476	-0.83531
DNAJC2	-1.55575	-0.93944	-1.89849	-1.123	-2.64555	-2.0202	-0.104213	-0.076145	-1.80507	-0.8353
OSBP	-3.46825	-2.2596	-3.415	-2.8703	-4.51703	-3.403	-0.568942	-0.15415	-2.05573	-0.83523
UCP2	0.817443	0.15427	-0.213937	-0.24058	-0.972569	-0.65237	-3.31749	-0.50816	-2.66222	-0.8345
SLC25A45	0.516384	0.062559	-0.378439	-0.23986	-0.950278	-0.89773	-1.68388	-0.41745	-2.72972	-0.83428
FILIP1L	0.634662	0.057607	-0.117891	-0.24292	-1.07075	-0.80327	-1.58466	-0.27649	-2.11197	-0.8333
TCN1	1.52888	0.1977	-0.172379	-0.40806	-0.939	-0.83379	-2.0706	-0.49366	-1.82481	-0.8327
SLC22A23	1.09617	0.000701	-0.008344	-0.070575	-1.18785	-0.82845	-0.261735	-0.10495	-2.48818	-0.83258
RPS5	-2.58162	-1.823	-2.5099	-2.3447	-2.72633	-2.7094	-0.585963	-0.53909	-1.13598	-0.8324
GCSH	-0.140549	-0.1032	-0.344554	-0.25668	-1.2082	-1.0309	-0.550691	-0.1858	-1.45644	-0.8322
EP300	-1.17502	-0.53958	-1.91678	-0.75445	-2.95829	-1.0435	-0.934682	-0.18572	-2.59511	-0.83186
ZFP91	-0.022976	-0.01273	-0.271451	-0.055475	-1.19145	-0.84698	-0.780389	-0.12251	-3.51011	-0.83148
AAMP	-2.16186	-1.1682	-2.03927	-1.2495	-2.16231	-1.9201	-0.067988	-0.098111	-2.10678	-0.83049
DNAAF5	-0.239457	-0.36431	-1.1151	-0.53669	-1.71815	-1.2521	-1.03999	-0.26168	-1.85924	-0.82946
ALG1L2	-2.39646	-1.8425	-2.31695	-1.9027	-2.69065	-2.6749	-0.286812	-0.19356	-0.797975	-0.82932
CENPP	-1.82524	-0.71176	-1.97318	-0.73165	-1.71316	-1.6324	-0.74936	-0.19808	-1.01137	-0.82888
HSP90AB1	-0.653197	-0.43662	-0.496087	-0.43549	-2.09845	-1.424	-0.103992	-0.049952	-1.22312	-0.82814
NRDE2	-2.16908	-0.87612	-1.86455	-0.94579	-1.91503	-1.5719	-0.835885	-0.16372	-1.90067	-0.82768
TMCC3	-0.026803	-0.064663	-0.161271	-0.20121	-1.05344	-0.88856	-0.817129	-0.18326	-2.1379	-0.82754
FBXO6	-0.241239	-0.33086	-1.4692	-0.66981	-1.76316	-1.1811	-0.628821	-0.1769	-2.04514	-0.82731
HIST2H2BE	-2.99473	-0.62667	-2.37631	-0.70053	-2.46554	-1.8504	-0.259424	-0.12292	-1.19008	-0.82644
NPIPA3	-3.14981	-1.2669	-3.71063	-2.7759	-2.86643	-1.591	-2.05982	-1.0294	-1.25619	-0.82622
ZMYM4	-0.220829	-0.2532	-2.05068	-0.61246	-2.14717	-1.2394	-2.39122	-0.38262	-3.00654	-0.82615
SNIP1	-3.39494	-1.229	-2.73693	-1.4583	-3.14694	-1.9767	-0.467067	-0.23548	-1.39069	-0.82585
GUCD1	-0.193244	-0.26412	-0.439794	-0.33931	-1.19268	-0.82698	-0.928044	-0.08213	-1.75087	-0.82561
PLK4	-4.59962	-2.0168	-4.35619	-1.6664	-3.71917	-2.8375	-0.319429	-0.065193	-0.78052	-0.82503
OR10A7	-0.037422	-0.020494	-0.15479	-0.30209	-1.45572	-0.93779	-1.91186	-0.45382	-1.89722	-0.824
RAB42	-0.681832	-0.48914	-1.5034	-0.61217	-1.53383	-1.0737	-2.49448	-0.48486	-1.82994	-0.82345
INTS12	-3.10959	-1.083	-2.49523	-1.1644	-3.40222	-1.8744	-0.806708	-0.14584	-2.4046	-0.82315
XRN1	-3.25949	-0.9228	-2.19639	-0.98516	-1.74244	-1.7991	-1.57394	-0.20385	-1.12165	-0.82291
VSTM4	-0.020789	-0.042487	1.04922	0.047773	-1.04828	-0.79324	-0.052944	-0.041757	-2.03256	-0.82281
U2SURP	-3.84315	-3.5243	-3.62712	-3.5047	-4.84823	-3.0741	-0.137964	-0.10513	-0.980925	-0.82277
BLM	-2.59922	-1.1813	-3.02983	-1.925	-2.75203	-2.0256	-2.62182	-0.7265	-2.16361	-0.82121
IL21R	-0.107204	-0.10468	-0.144015	-0.18264	-1.67366	-0.87983	-0.322585	-0.057436	-2.53969	-0.82095
SLIRP	1.13201	0.022688	1.76058	0.16464	-0.95916	-0.67984	0.924891	0.055258	-1.75173	-0.82071
THOC1	-3.76248	-1.3619	-3.50297	-1.7477	-4.10266	-2.1778	-0.746759	-0.29336	-1.81505	-0.82027
MPV17L2	-0.20563	-0.24134	0.476189	0.04	-1.51549	-1.0854	1.73978	0.28392	-2.72529	-0.82019
ZNF285	-0.123869	-0.21463	2.036	0.033058	-1.51314	-1.0312	1.2718	0.28923	-1.95778	-0.81974
SLC6A9	-0.075116	-0.22643	-0.28388	-0.35192	-1.47027	-1.0674	-0.966536	-0.19403	-1.77034	-0.81948
GTF2B	-4.09368	-2.5292	-4.57674	-2.5146	-4.28278	-3.9711	-0.923578	-0.22996	-1.3679	-0.81862
ZNF790	-0.245973	-0.2237	-0.404647	-0.3094	-0.612503	-0.69674	-1.04289	-0.28974	-1.82789	-0.81832
TARS	-2.33303	-1.7933	-2.19124	-1.6452	-3.45343	-2.6114	-0.057714	-0.097516	-0.661902	-0.81758
SMCHD1	-4.32843	-1.9593	-2.95687	-2.0336	-3.38488	-2.501	-0.056278	-0.1005	-0.523139	-0.81743
DLGAP3	2.01483	0.046025	0.976007	0.090065	-1.02352	-0.66353	-0.715863	-0.1506	-2.22188	-0.81701
RMND1	-0.065148	-0.17919	-0.235981	-0.20936	-2.40436	-1.0254	-0.69037	-0.16257	-2.41876	-0.81684
EEF2KMT	-0.85381	-0.38151	-0.862678	-0.37033	-1.4941	-0.97825	-1.41665	-0.041663	-2.31817	-0.81623
TTC37	-1.42898	-0.61312	-0.495556	-0.28638	-2.48682	-1.2873	0.780232	0.081906	-1.30149	-0.81612
PSG5	1.90588	0.11108	1.73587	0.001138	-0.475305	-0.45807	-1.24869	-0.088706	-1.9188	-0.816
UTS2	-0.410352	-0.000312	-0.032564	-0.24748	-0.808689	-0.68493	-0.998526	-0.20166	-1.80624	-0.81571
PFDN4	-0.277547	-0.23007	-1.08367	-0.51354	-1.05873	-0.93375	-2.38885	-0.003227	-1.45635	-0.8156
UBE2F	-0.479058	-0.1371	-0.031578	-0.15793	-1.24089	-0.95557	-0.067425	-0.001968	-1.85549	-0.81398
FASTKD2	0.492684	0.087607	2.24579	0.26192	-1.19223	-0.76972	0.950588	0.12313	-3.60628	-0.81303
KIAA0355	1.03052	0.071075	1.02324	0.19664	-0.773993	-0.81035	0.420537	0.043553	-1.90368	-0.813
SUPT16H	-5.68351	-3.2979	-5.4945	-3.429	-5.84122	-4.4799	0.496809	0.074148	-0.71575	-0.81284
RASA2	-0.348644	-0.23535	-0.097709	-0.11257	-1.56591	-0.77176	1.48097	0.2321	-2.56623	-0.81276
TCP11L2	1.01845	0.26065	-0.048497	-0.035666	-0.602321	-0.52168	-0.731188	-0.068981	-2.3447	-0.81227
IFIT5	-0.130903	-0.13352	-0.065375	-0.22772	-1.61674	-1.0995	-0.382287	-0.064068	-2.2845	-0.8122
STXBP1	-0.077394	-0.085717	-0.969967	-0.54346	-1.27582	-0.90265	-2.44805	-0.52156	-2.7321	-0.81215
KDM2A	-4.05542	-1.5437	-4.3287	-1.8776	-2.90122	-2.3004	-0.864263	-0.41414	-0.907455	-0.81119
DCAF12L2	-0.143761	-0.24332	0.489428	0.052274	-1.07519	-0.85714	1.89473	0.28932	-1.66472	-0.81039
TNXB	-0.141246	-0.16024	-0.323233	-0.019897	-1.38532	-0.75997	-0.66615	-0.091324	-3.10853	-0.81023
DHPS	-6.04345	-3.0685	-5.35206	-3.3561	-5.51201	-3.8881	-0.435156	-0.2407	-0.958331	-0.81013
NRP1	0.306423	0.003158	0.569167	0.056025	-0.974326	-0.84383	0.835469	0.066634	-2.34249	-0.80956
NOSIP	1.73349	0.054704	-0.099191	-0.33436	-0.424812	-0.53008	-1.41418	-0.25124	-2.25242	-0.80953
LACE1	2.81827	0.30638	0.499352	0.095997	-0.468176	-0.47152	-0.518142	-0.13071	-1.78542	-0.80848
FCER1A	0.412188	0.00206	-1.33371	-0.60253	-0.579022	-0.68626	-1.851	-0.363	-1.64956	-0.80842
RBM17	-4.1785	-1.5885	-4.29236	-1.6616	-4.44165	-2.386	-0.593647	-0.26897	-1.3677	-0.80823
HIST1H2AH	-1.02919	-0.099498	-0.932074	-0.30068	-1.13574	-0.82346	-1.31474	-0.22546	-1.91045	-0.80821
TMEM114	-0.054758	-0.057571	-0.247022	-0.13818	-1.05256	-0.87655	-0.404019	-0.01942	-1.28181	-0.80764
PSMA2	-3.89412	-2.8531	-5.33222	-4.8447	-4.99409	-4.507	-1.33352	-1.1128	-0.725565	-0.8072
TRAPPC1	-3.99021	-2.6413	-4.78811	-1.9927	-3.50376	-3.4435	1.04089	0.39467	-0.760675	-0.80715
PSTK	-3.55685	-1.6326	-3.59714	-2.0668	-3.18587	-2.4813	-0.2899	-0.17644	-1.0864	-0.80682
NAA10	-4.71106	-3.2554	-4.07468	-2.9762	-4.57892	-4.6426	1.19588	0.40202	-0.763816	-0.80627
MASTL	-1.74285	-0.69055	-1.60743	-0.79334	-1.55239	-1.3792	-0.05288	-0.029994	-1.15044	-0.80626
POP4	-2.69973	-1.3818	-2.88068	-1.5814	-4.09392	-1.818	-0.306554	-0.21272	-1.21027	-0.80617
SSU72	-5.19712	-4.2879	-5.49609	-4.3625	-5.17193	-4.7479	-0.144457	-0.092434	-0.573326	-0.80597
ARHGEF10	1.08684	0.10119	-0.040072	-0.091169	-1.05834	-0.75279	-1.08853	-0.17721	-3.27307	-0.80523
KMT2E	-0.441279	-0.43456	-0.55009	-0.4359	-1.88078	-0.96842	-0.045806	-0.058406	-2.08349	-0.80435
PLRG1	-4.09817	-1.5297	-4.23795	-2.0963	-3.82298	-2.1626	-0.895718	-0.30547	-0.872183	-0.80435
DEFB103A	-0.376131	-0.016017	-0.120027	-0.29802	-1.59556	-0.70475	-0.702831	-0.2152	-1.6206	-0.80321
LOC101928436	-0.103099	-0.042196	1.03681	0.12716	-0.991059	-0.67762	1.44332	0.20602	-2.26537	-0.80315
PSMA3	-4.26392	-3.2972	-3.15825	-3.1952	-4.00481	-4.1114	1.20332	0.16295	-0.593136	-0.80305
GABRG2	-0.131732	-0.19131	-0.073061	-0.16319	-1.201	-0.89187	-0.059673	-0.08632	-1.71404	-0.80278
TTC12	0.833481	0.1892	-0.039002	-0.17392	-0.887864	-0.85846	-1.03642	-0.34586	-1.74601	-0.80251
RBMX	-4.73681	-1.8874	-4.21858	-1.5127	-4.90974	-3.3424	0.534127	0.18769	-0.791935	-0.80248
ECI2	-0.035231	-0.000538	0.952063	0.20616	-0.886391	-0.86272	1.2725	0.24567	-1.77974	-0.8019
COG5	-0.217699	-0.42109	-0.550722	-0.38623	-1.68411	-1.1827	-0.099114	-0.028536	-1.58109	-0.80177
EPHA10	1.17603	0.07478	-0.09069	-0.16561	-0.709988	-0.58974	-1.36301	-0.086795	-2.10777	-0.80172
FOXD4L5	-2.56721	-0.80534	-2.53855	-1.1271	-2.05197	-1.567	-0.902986	-0.39846	-1.71458	-0.80142
MINOS1	-4.23028	-1.4415	-4.01011	-1.6839	-3.94157	-2.4963	0.61261	0.17729	-0.629172	-0.80123
YPEL5	-3.61227	-1.0007	-4.21783	-1.7304	-2.27296	-1.805	-2.36893	-0.80599	-1.32598	-0.80075
NPM1	-4.29183	-1.8041	-2.71582	-1.8546	-3.8392	-2.778	1.1184	0.10464	-1.51817	-0.80052
CUL2	-2.23933	-0.84591	-3.54065	-0.99868	-3.72052	-1.9351	-1.24135	-0.40007	-2.15239	-0.80014
RPL23A	-5.22904	-4.0519	-4.45976	-3.6587	-4.67838	-3.9947	0.159806	0.26203	-0.600326	-0.80006
FBXO39	0.637028	0.025823	-0.020342	-0.011728	-0.817158	-0.67985	-0.444289	-0.029321	-2.3369	-0.80004
FKTN	-0.018748	-0.072252	-0.470621	-0.19613	-1.16177	-0.83359	-1.86025	-0.091035	-1.4527	-0.80001
CCT6B	-0.048701	-0.13112	0.525798	0.10449	-0.8987	-0.94212	1.47128	0.28126	-2.46736	-0.79973
RAB7A	-2.14589	-1.2618	-2.37058	-1.1032	-1.56668	-1.3953	1.09873	0.3359	-0.902049	-0.79966
RBM4	-1.44497	-0.56141	-3.57671	-0.93622	-2.50732	-1.3622	-2.82693	-0.58243	-3.15747	-0.79906
FAM127A	-0.074641	-0.12328	-0.469365	-0.40721	-1.41612	-0.96039	-0.955931	-0.26564	-1.89282	-0.79871
C10orf67	-0.381983	-0.47478	-0.316674	-0.29566	-1.59724	-1.4546	1.53365	0.24015	-1.5703	-0.79753
DDX28	-0.033915	-0.10766	-0.020361	-0.11759	-1.0166	-0.88121	0.658526	0.065908	-1.99191	-0.79747
ZFAND3	-0.035839	-0.061442	-0.06411	-0.22396	-1.1627	-0.79826	-0.993662	-0.24469	-1.79482	-0.79746
C9orf114	-3.07369	-1.7059	-3.6162	-1.8234	-2.50661	-2.2625	-0.294068	-0.12999	-0.647489	-0.79711
VEZF1	-0.433704	-0.17034	-1.26087	-0.60541	-2.1074	-1.2671	-1.44439	-0.27659	-2.33032	-0.79642
SLC8A2	-0.224382	-0.20224	-1.09798	-0.57095	-1.34843	-1.0158	-1.5031	-0.1222	-1.75898	-0.79561
SRGAP2B	-0.604377	-0.18212	-1.35899	-0.66911	-1.48022	-1.2476	-0.985816	-0.28843	-1.91218	-0.79522
SPPL3	-0.171849	-0.334	-0.60776	-0.38564	-1.40027	-0.93858	-1.74314	-0.046663	-2.97803	-0.7952
MYB	-0.198192	-0.16496	-0.226075	-0.25074	-1.46111	-1.0568	-0.263898	-0.10724	-1.35487	-0.795
CHST3	-0.045087	-0.10047	-0.238726	-0.14347	-1.31658	-0.84261	-0.847223	-0.07616	-2.08058	-0.79473
HSPA9	-5.42005	-4.2168	-5.86787	-4.8845	-5.7303	-5.3579	-0.731375	-0.66989	-0.595543	-0.79471
RRP1B	-0.365916	-0.165	-0.426769	-0.41354	-1.32782	-0.95547	-0.962414	-0.15284	-1.96762	-0.7938
CXorf56	-0.309122	-0.14191	-0.92449	-0.4866	-1.18836	-0.8832	-1.47818	-0.40791	-1.73568	-0.79348
STK35	-1.03358	-0.46573	-2.34509	-1.0113	-2.61055	-1.2453	-1.71756	-0.50463	-3.52321	-0.7932
RBM10	-2.57104	-1.1803	-2.99965	-1.1141	-2.77786	-2.212	-0.500946	-0.054723	-1.8577	-0.79311
EIF2D	-0.150163	-0.20389	-0.428	-0.35934	-2.4611	-0.91668	-1.53227	-0.32019	-2.75301	-0.79251
SLC38A6	-0.011361	-0.004657	-0.579351	-0.37677	-0.917215	-0.72188	-1.46759	-0.39718	-2.11009	-0.79209
SCGB2B2	-0.373814	-0.42424	-1.98288	-0.90327	-1.72271	-1.0762	-2.23056	-0.6227	-2.31651	-0.79187
OR7G2	-0.079564	-0.2024	-0.024867	-0.094264	-0.773529	-0.66438	0.570975	0.031299	-2.15312	-0.79168
YBX2	-0.29353	-0.18429	-0.109395	-0.18643	-1.13952	-0.80971	0.570442	0.025801	-1.62269	-0.79163
SVEP1	-0.382015	-0.15864	-0.339789	-0.1434	-1.58346	-1.0265	-0.030957	-0.022939	-1.47857	-0.79155
WDR44	-0.187247	-0.038443	-0.544075	-0.39782	-1.17393	-1.0183	-0.858613	-0.2938	-2.05098	-0.79132
PSMD11	-3.15488	-1.4724	-3.62051	-1.8508	-3.02725	-2.3311	-0.425101	-0.25456	-0.743884	-0.79102
KAT8	-3.64626	-2.4729	-4.1607	-3.6635	-4.05451	-3.8262	-1.97273	-0.88544	-0.533132	-0.79064
RRP1	-4.95833	-2.1955	-4.70803	-2.1976	-5.05569	-2.9775	-0.808298	-0.41852	-0.539794	-0.79055
NLGN2	-0.045748	-0.023352	-0.049874	-0.21638	-1.34876	-0.85844	-0.666916	-0.1698	-1.69622	-0.79045
ASPM	-0.417471	-0.26617	-1.12299	-0.60781	-1.44234	-1.3442	-0.585461	-0.10968	-2.4211	-0.79043
NCAPD3	-5.22856	-2.2603	-5.62672	-3.0044	-4.51945	-3.0397	-1.01772	-0.74258	-0.860184	-0.79038
RGPD5	-2.43606	-1.2703	-2.36084	-1.0783	-3.10371	-1.3845	-0.277687	-0.10358	-1.18223	-0.79018
BTK	0.707988	0.008587	-0.431024	-0.39426	-1.01124	-0.89674	-0.987331	-0.32848	-1.46549	-0.78972
MGEA5	-0.488197	-0.46968	-2.92511	-0.924	-1.65624	-1.1741	-1.01193	-0.40299	-1.25298	-0.78964
PLA2G2C	0.37441	0.076351	0.601487	0.11791	-1.02457	-0.70508	0.641342	0.009371	-2.18641	-0.78928
VEGFA	1.20743	0.19253	0.538411	0.056301	-0.491915	-0.574	-1.61811	-0.15915	-2.01865	-0.78914
DGCR14	-3.70461	-2.2302	-2.72902	-2.2309	-3.45777	-2.772	-0.800437	-0.012999	-0.814543	-0.78861
LCE1B	-1.05606	-0.57967	-2.27316	-0.7538	-2.23975	-1.363	-1.18163	-0.34318	-1.86886	-0.78832
DYNLL2	-0.314697	-0.12623	-0.407979	-0.21857	-0.840884	-0.81032	0.65269	0.073004	-2.2104	-0.78777
AKIRIN1	-0.380656	-0.15938	-1.87037	-0.92336	-1.63886	-1.1681	-3.59429	-0.59473	-0.987753	-0.78745
POLE4	-1.42341	-0.52618	-2.73492	-0.97391	-2.92151	-1.2928	-1.57736	-0.4624	-2.13374	-0.78744
ZNF791	-0.168399	-0.12837	0.725565	0.30559	-1.54714	-0.72238	2.7605	0.4168	-1.76319	-0.78688
TMEM247	-0.197185	-0.069603	-0.05607	-0.13038	-1.56352	-1.0605	0.707235	0.13438	-1.7652	-0.78656
FOLR3	-0.106749	-0.05373	-0.430544	-0.11759	-0.733839	-0.69271	-0.682731	-0.19605	-1.76718	-0.78612
USP40	0.398407	0.083909	-0.201971	-0.057907	-1.02745	-0.69557	-0.664923	-0.14509	-1.74892	-0.78544
TTC14	-1.72306	-0.74547	-1.12668	-0.67543	-2.55297	-1.3338	-0.26114	-0.15003	-1.54244	-0.78521
ZNF777	-0.019115	-0.097934	-0.394447	-0.43541	-0.942981	-0.87197	-2.2218	-0.34289	-2.00399	-0.78493
MAG	-0.724596	-0.5064	-1.30496	-0.57338	-1.5242	-1.1849	-0.781675	-0.19489	-1.84348	-0.78437
GNE	1.08404	0.077707	-0.105202	-0.16204	-0.908755	-0.69986	-1.22053	-0.25874	-1.69069	-0.78388
PCNA	-6.44428	-4.1526	-7.85814	-4.8271	-7.09274	-5.6903	-1.24649	-1.051	-0.654234	-0.78271
OR4M1	-0.850319	-0.47673	-0.827806	-0.48097	-1.25985	-1.2632	0.53554	0.024676	-1.21711	-0.78251
NAA60	1.66121	0.022039	0.550013	0.008963	-1.65045	-0.67285	-0.818214	-0.027595	-2.45446	-0.78242
B4GAT1	-0.116503	-0.26022	-0.257967	-0.27835	-1.49387	-1.1318	-0.286854	-0.15144	-1.30189	-0.78242
SLC25A51	-0.560257	-0.22067	-0.586902	-0.25492	-2.58937	-1.4666	0.559768	0.011108	-2.44225	-0.78239
PKHD1	-0.016144	-0.078515	-0.159474	-0.078003	-1.05231	-0.8558	-0.343643	-0.032171	-1.44134	-0.78228
LOC100129216	-0.041446	-0.12939	0.542678	0.094972	-1.66494	-0.81912	1.26629	0.22563	-1.98184	-0.7817
PRAMEF20	0.752297	0.015261	-0.496345	-0.13749	-1.26767	-0.90093	-0.426212	-0.12091	-1.41011	-0.7808
RABEP1	-0.007995	-0.006196	-0.800903	-0.50144	-0.854244	-0.76075	-4.26455	-0.51044	-2.82241	-0.78014
SUDS3	-3.00427	-1.6775	-3.06132	-1.9403	-3.2307	-2.4036	-0.828654	-0.289	-0.893945	-0.77938
MEGF8	-0.250921	-0.088893	-0.440632	-0.25074	-1.30627	-1.0616	-0.594142	-0.21699	-1.17636	-0.7791
KCNA2	-0.084642	-0.11851	-0.099464	-0.12838	-1.04349	-0.89729	-0.129333	-0.018641	-1.72287	-0.77879
LRRC18	-0.23893	-0.16114	-0.035213	-0.060229	-1.61275	-1.0084	0.789735	0.098486	-1.74468	-0.77849
SEPHS1	-1.54292	-0.57003	-2.40567	-1.0718	-2.06624	-1.271	-1.69519	-0.48987	-1.31066	-0.77811
PSMD12	-4.91582	-2.1627	-3.72356	-1.859	-4.72897	-2.9583	2.64776	0.60076	-1.3781	-0.77787
AURKB	-4.29342	-1.7135	-3.70857	-2.3695	-4.40543	-2.6337	-1.03681	-0.35044	-1.49688	-0.77777
RRM1	-6.86684	-3.8241	-6.78944	-3.94	-7.90195	-4.772	-0.423175	-0.43635	-0.791102	-0.7775
CASK	-0.050434	-0.1655	-0.034446	-0.039468	-1.77073	-0.85667	0.517784	0.020824	-2.09711	-0.7771
GTPBP8	-0.290739	-0.27855	-0.136927	-0.19773	-1.6967	-0.94734	0.680915	0.10661	-1.77029	-0.77691
TCEA1	-0.348296	-0.26861	-1.44015	-0.53679	-1.6324	-1.0413	-1.34586	-0.16748	-1.8988	-0.77656
POM121C	-1.76999	-0.89621	-1.68723	-1.0017	-2.30941	-1.6695	-1.73112	-0.30625	-1.43479	-0.77647
2019-03-08	0.571541	0.044811	-0.097573	-0.014142	-1.08601	-0.73631	-0.371162	-0.062401	-1.7282	-0.77589
LOC81691	-0.034234	-0.1296	-0.357832	-0.17226	-1.67197	-0.93045	-1.14096	-0.10304	-2.22582	-0.77583
PCYOX1L	-0.311687	-0.35845	-0.640259	-0.49213	-1.25299	-1.0635	-0.707013	-9.8e-05	-1.52602	-0.7756
PITX3	-0.056961	-0.19418	0.231873	0.05003	-1.4586	-0.87407	1.62845	0.21881	-1.90035	-0.77501
GDPD4	-0.062372	-0.12285	-0.36273	-0.25822	-0.977984	-0.87432	-1.21832	-0.24173	-1.87458	-0.77498
XRCC3	-3.52155	-0.9285	-3.05167	-1.0567	-2.31567	-1.7841	-0.177773	-0.029534	-1.09473	-0.77328
NACA2	-0.324451	-0.27649	-0.647856	-0.33699	-0.989742	-0.97421	-1.67332	-0.43634	-1.62805	-0.77325
ECT2L	-0.017177	-0.023019	0.357733	0.055045	-0.973794	-0.75465	0.600967	0.091419	-1.38107	-0.77316
EXO5	-0.029746	-0.15481	-0.819444	-0.51783	-1.15566	-0.89159	-2.38739	-0.42641	-1.53828	-0.77311
TTC30A	-0.290382	-0.091383	-0.564331	-0.38646	-0.784706	-0.66547	-1.31858	-0.057303	-1.62545	-0.77279
SLC1A5	-0.04638	-0.087987	-0.399659	-0.12646	-0.565271	-0.62238	-2.5219	-0.015604	-1.7329	-0.77231
GRWD1	-2.30151	-1.5368	-2.76412	-1.7678	-2.969	-2.0222	-0.489723	-0.26632	-1.43647	-0.77231
MRE11A	-2.91073	-1.143	-3.94245	-1.6347	-1.76756	-1.7066	-1.46578	-0.64308	-1.84049	-0.77225
DHX8	-4.2826	-2.4573	-4.44829	-2.5867	-4.31257	-3.1466	-0.745379	-0.37899	-0.773323	-0.77169
RPS18	-5.75689	-4.41	-5.55907	-3.7228	-5.99559	-4.8188	-0.124892	-0.035663	-0.608412	-0.77119
SUV420H2	-0.382664	-0.25749	-0.105789	-0.37517	-1.09418	-0.9385	-0.261909	-0.13261	-1.8791	-0.77111
NOL12	-4.96377	-2.3475	-4.27866	-2.5653	-5.13976	-3.0562	-0.702633	-0.26161	-1.87818	-0.77109
CHD4	-5.02559	-3.3485	-5.25229	-3.4158	-6.01542	-3.9077	-0.122698	-0.086924	-0.628858	-0.77109
ATOH7	-0.158284	-0.083665	-0.221422	-0.29387	-0.981882	-0.62503	-2.25698	-0.20779	-2.94523	-0.77077
NCOA4	-1.16007	-0.60004	-1.7164	-0.7668	-2.29823	-1.24	-1.28292	-0.27798	-1.32628	-0.77056
MFGE8	-0.02654	-0.066227	-0.015851	-0.024197	-0.806848	-0.72573	-0.10756	-0.027775	-1.45049	-0.7703
CCDC153	-0.18425	-0.13366	-0.475773	-0.37624	-0.827923	-0.68828	-1.48062	-0.089084	-2.13432	-0.77024
POLR2L	-7.91254	-5.041	-7.71017	-4.6267	-8.03809	-5.9637	0.837436	0.43573	-0.703488	-0.76981
PHF13	-0.126685	-0.10159	-0.198281	-0.31323	-0.902465	-0.75031	-1.29673	-0.3075	-1.81217	-0.76922
BRD1	-0.216382	-0.22535	-0.389276	-0.15188	-1.76168	-1.0934	-0.590371	-0.014634	-2.56073	-0.76818
FCHO2	-0.078106	-0.22302	-2.14956	-0.61898	-1.14457	-0.85934	-2.21739	-0.40106	-1.54837	-0.76789
ABLIM1	-0.217778	-0.055129	-0.516869	-0.402	-2.17219	-0.89471	-1.29673	-0.055119	-1.95656	-0.76789
ICAM2	0.614519	0.025207	-0.422715	-0.34564	-0.915138	-0.64792	-1.58404	-0.29874	-2.75308	-0.76772
CCDC174	-3.42865	-2.3643	-3.30719	-2.4441	-3.49688	-3.0109	-1.09096	-0.032493	-1.54929	-0.76757
TUSC2	-0.698189	-0.1723	-1.0216	-0.42384	-1.99089	-1.2336	-0.973875	-0.26126	-2.22601	-0.76707
PRPF8	-7.72538	-4.4259	-7.65251	-4.372	-7.68017	-5.3681	0.158278	0.18095	-0.672559	-0.76707
GSG1L	0.318714	0.043417	0.73743	0.13535	-1.00525	-0.71979	0.626444	0.096638	-1.67418	-0.76694
ASB17	-0.145615	-0.25651	-0.754043	-0.45126	-1.10206	-1.0728	-0.962494	-0.25102	-1.23085	-0.76694
WEE1	-5.95241	-2.6191	-6.30997	-3.6173	-5.21546	-3.4889	-1.67857	-0.80531	-1.11003	-0.76692
ENTPD5	-0.065729	-0.24149	-0.426293	-0.32259	-1.20355	-0.90207	-0.743667	-0.23724	-1.58081	-0.76671
PAXBP1	-4.60026	-1.4508	-3.21755	-1.7256	-3.03803	-2.2207	-0.978521	-0.2904	-1.01672	-0.7662
C1orf74	-0.705732	-0.32722	-1.5696	-0.61868	-1.10932	-0.95169	-0.542603	-0.11038	-1.48568	-0.76571
CHERP	-4.81861	-2.1411	-5.06887	-2.0828	-4.66884	-3.2819	0.778429	0.031871	-1.02542	-0.76466
SPACA4	-0.019742	-0.12542	-0.106838	-0.35146	-0.723515	-0.74661	-0.793363	-0.17091	-1.93764	-0.76442
GOLGA6L6	-4.07772	-1.6749	-3.08632	-1.4919	-4.03958	-1.9788	1.24839	0.31781	-1.01634	-0.76345
CLPP	-0.44044	-0.33193	-0.086764	-0.22271	-2.49187	-1.2442	0.665426	0.05035	-2.34239	-0.76293
ETV5	-1.39213	-0.4993	-2.50865	-0.94649	-1.80443	-1.0462	-2.90501	-0.4454	-2.06854	-0.76242
ZSCAN25	-0.413469	-0.085197	-0.592371	-0.416	-1.23209	-0.90489	-0.695703	-0.10346	-1.95389	-0.76206
TMEM17	-0.036566	-0.13201	-0.099245	-0.041329	-1.12827	-0.74388	-0.464909	-0.068138	-2.84309	-0.76185
ZNF716	-0.273436	-0.19581	-0.511901	-0.27347	-1.03846	-0.96041	-0.970373	-0.14462	-1.55072	-0.76169
CCND1	-0.275798	-0.3282	-1.98142	-0.66224	-2.00962	-1.0859	-1.94207	-0.48126	-1.59681	-0.76168
CTBP2	-0.746129	-0.43334	-2.16588	-0.65787	-1.95873	-1.1913	-0.848753	-0.186	-1.7598	-0.76166
RFWD2	-3.84676	-1.2666	-4.07912	-1.4655	-3.94416	-2.116	-0.803133	-0.25505	-2.2226	-0.76078
SUN3	-0.09076	-0.019894	-0.326297	-0.20928	-0.734168	-0.60652	-1.13516	-0.33286	-2.41041	-0.76075
FZD1	-0.014645	-0.094263	0.458034	0.17626	-1.09546	-0.8229	1.33337	0.25417	-2.12173	-0.76072
VPS72	-3.72166	-1.6597	-4.83156	-1.9262	-3.07409	-2	-1.6154	-0.18006	-1.31897	-0.7604
SEL1L	-0.231813	-0.32239	-0.094323	-0.1795	-1.22331	-0.84974	1.11948	0.12887	-2.78149	-0.76011
ATP5J2-PTCD1	-1.4294	-0.63402	-0.96389	-0.42692	-2.8386	-1.3323	1.65608	0.22077	-1.57633	-0.76003
TSPO2	-0.201059	-0.03527	-0.135762	-0.14478	-0.891164	-0.79847	0.140285	0.040781	-1.70058	-0.75934
SLCO1C1	-0.108725	-0.003795	0.41944	0.034366	-1.14516	-0.74308	-1.37386	-0.047781	-1.63603	-0.7593
KLHL38	-0.100442	-0.058431	-0.129163	-0.15505	-1.39084	-0.92856	-0.401013	-0.16052	-1.89127	-0.75908
OAS1	-0.680374	-0.34607	-0.989488	-0.40937	-1.69476	-1.1106	-0.30339	-0.048472	-1.91208	-0.75898
WDR41	-0.148369	-0.32204	-0.522184	-0.39949	-1.04593	-0.87321	0.238335	0.002022	-1.38578	-0.75825
NAT14	-0.011655	-0.11954	-0.113216	-0.27808	-0.936517	-0.88969	-1.35029	-0.18285	-3.24998	-0.75795
HSPA14	-3.21285	-1.1246	-3.19885	-1.2676	-3.05803	-1.6044	-1.02144	-0.35814	-1.09953	-0.75757
PIGM	-0.271451	-0.35487	-0.988218	-0.46504	-1.00823	-0.80259	-1.12092	-0.2824	-1.58705	-0.75704
LEMD2	-0.080321	-0.13155	-0.174249	-0.29992	-1.29767	-0.79822	-1.03099	-0.26715	-2.49469	-0.75625
MC4R	-0.183328	-0.16254	3.56255	0.37824	-1.12484	-0.93294	3.31136	0.60059	-1.57354	-0.75621
DDX20	-5.09563	-3.9725	-4.19113	-3.6475	-5.2482	-4.8095	0.11989	0.023331	-0.595936	-0.75593
SNRK	0.900319	0.026141	-0.71193	-0.38811	-1.05443	-0.69912	-3.30575	-0.50331	-2.33923	-0.75586
NAGS	-0.023256	-0.004132	-0.509129	-0.36529	-1.67683	-0.6997	-2.31211	-0.28033	-2.8936	-0.75513
SCML1	0.493576	0.048205	-0.158972	-0.16384	-1.63733	-0.63036	-1.13261	-0.23659	-2.9707	-0.75499
AFTPH	-0.069265	-0.15587	-0.067597	-0.1479	-1.16714	-0.82267	-0.377289	-0.13827	-1.89589	-0.75486
OGDH	-0.356686	-0.33958	-0.313748	-0.23251	-1.75666	-1.0914	1.07748	0.19717	-2.80928	-0.75477
SPRED2	-0.049879	-0.038185	-0.174347	-0.25792	-1.12068	-0.7974	-1.37975	-0.31092	-1.92919	-0.75423
RHOBTB2	0.902708	0.19543	-0.078126	-0.20198	-0.844816	-0.6265	-1.76203	-0.3027	-2.4006	-0.75361
RPEL1	-1.04818	-0.62541	-0.812028	-0.50181	-1.91467	-1.7073	-0.344372	-0.087585	-1.1085	-0.75361
BTF3	-5.40092	-2.615	-4.71745	-2.9226	-4.16567	-3.493	-0.862963	-0.67328	-0.688289	-0.75317
DDO	-0.822464	-0.52246	-1.08825	-0.47186	-1.98026	-1.3438	2.37809	0.090343	-1.35428	-0.75294
PRAMEF10	-1.92482	-0.78775	-1.40437	-0.64231	-2.93998	-1.5816	-0.626169	-0.18137	-2.54906	-0.75291
FAM120A	-0.652533	-0.40594	-0.969562	-0.48093	-1.89661	-1.2308	0.23634	0.093401	-1.88683	-0.75205
SMN2	-3.06537	-2.1946	-3.26174	-2.5879	-3.56174	-2.9022	-1.98792	-0.49683	-0.798821	-0.75199
NMRAL1	-0.125547	-0.025396	-0.056238	-0.23026	-1.04338	-0.92022	-0.462508	-0.086303	-1.85124	-0.7515
RNF146	-0.030225	-0.003129	-0.052581	-0.17129	-0.333257	-0.45291	-0.704587	-0.13469	-1.73962	-0.75129
CCNDBP1	-0.086107	-0.2042	-0.538007	-0.21992	-1.6444	-0.70323	-0.716608	-0.15136	-2.04945	-0.75098
TMEM132E	-0.139704	-0.090243	-0.532792	-0.32176	-0.822377	-0.71716	-1.93285	-0.37807	-2.26979	-0.75088
KCNQ4	-0.240136	-0.159	-0.155983	-0.15232	-1.5146	-0.91415	0.364074	0.028821	-2.16905	-0.75045
BARD1	-3.80371	-1.3207	-2.59979	-1.2747	-2.78888	-2.073	0.449551	0.031015	-1.03071	-0.75025
ATAD3C	-0.972487	-0.36437	-1.44671	-0.85275	-1.60877	-1.2771	-1.34236	-0.30242	-1.62124	-0.75004
UPK3A	-0.056278	-0.040533	-0.205247	-0.13389	-0.745162	-0.63222	-0.741914	-0.11036	-1.94665	-0.74949
CLPX	-0.166152	-0.18773	-0.252278	-0.22664	-1.84324	-1.0559	0.162904	0.043159	-2.37129	-0.74948
TBCC	-4.8303	-3.9132	-4.30478	-3.8206	-4.33154	-4.3904	0.698753	0.039265	-0.572368	-0.74927
PRUNE2	1.10303	0.045081	-0.049991	-0.18462	-0.538667	-0.52968	-0.855955	-0.28514	-1.71756	-0.7492
PRPF31	-3.93727	-1.2878	-3.81152	-1.5924	-3.71444	-2.3925	-0.435772	-0.24932	-1.40233	-0.74871
PPM1F	-0.331241	-0.19691	-1.65136	-0.63915	-1.98209	-1.1919	-1.76947	-0.36321	-1.61193	-0.74865
DEFB115	0.698818	0.074788	-0.105778	-0.045864	-0.962135	-0.67298	-1.00754	-0.22637	-1.67809	-0.74815
PTPRCAP	-0.167402	-0.14535	-0.998786	-0.52304	-1.54138	-0.89783	-2.08174	-0.24723	-2.17843	-0.74805
AFG3L2	-2.78194	-1.4722	-2.29697	-1.7311	-3.18398	-2.099	-0.564315	-0.28118	-1.41005	-0.74784
ECD	-4.71577	-2.8257	-4.85518	-4.301	-2.80532	-2.7439	-1.6145	-1.04	-0.527258	-0.74734
MAGOH	-0.390801	-0.43891	-1.31073	-0.62036	-2.82936	-1.2058	-0.456044	-0.18093	-1.41762	-0.7473
RPL21	-4.39138	-2.3542	-4.24798	-3.1406	-3.42001	-3.1248	-0.405133	-0.36787	-0.567351	-0.74706
C9orf41	-1.0585	-0.58659	-1.89316	-0.84862	-2.46747	-1.4652	-1.38819	-0.32928	-1.46797	-0.74666
RAD9A	-5.82519	-3.62	-6.83854	-5.6508	-5.11793	-4.5801	-1.29716	-1.4715	-0.619662	-0.74632
TBC1D3H	-2.37946	-1.2106	-2.68104	-1.9274	-2.43068	-1.8321	-0.987331	-0.45601	-0.980967	-0.74627
IMPA2	-0.038375	-0.035622	-0.060925	-0.13103	-0.980801	-0.77328	0.642141	0.083422	-1.73952	-0.74618
SERHL2	-0.367209	-0.35587	-1.81531	-0.78108	-1.97445	-1.0992	-0.787892	-0.24511	-2.17968	-0.74602
SYNE2	-0.03398	-0.084645	-0.060326	-0.1796	-1.12099	-0.91294	-0.577197	-0.18856	-2.25946	-0.74591
YTHDF2	0.962813	0.21337	-0.407546	-0.2507	-0.548091	-0.56253	-2.51385	-0.48707	-2.52844	-0.74577
SRGAP1	-0.204085	-0.25772	-0.427407	-0.30378	-1.63199	-1.0079	-0.764623	-0.18757	-1.48796	-0.74575
RBX1	-5.06309	-3.0273	-5.70483	-3.4907	-4.21561	-3.7724	-0.402195	-0.24906	-0.857016	-0.74575
NSA2	-4.86433	-2.6454	-4.28313	-3.1656	-4.30335	-3.6431	-1.49808	-0.54454	-0.862899	-0.74531
ORMDL1	-0.043539	-0.088241	-0.313972	-0.36659	-1.00916	-0.78968	-1.65125	-0.28275	-1.85702	-0.74493
PAM16	-2.23059	-1.0594	-3.12317	-0.99767	-3.07042	-1.7729	-0.546728	-0.051662	-1.56913	-0.74486
TDRD10	-0.188673	-0.30425	-0.285419	-0.03105	-1.2747	-0.91653	1.1796	0.12434	-1.94677	-0.74435
PDSS2	-0.04944	-0.06237	-0.248467	-0.075112	-1.03212	-0.77604	0.700558	0.058662	-1.75439	-0.74423
SPDYE2	-5.52112	-2.5093	-4.46194	-3.1711	-5.30217	-3.1131	-0.85112	-0.45047	-0.77219	-0.74418
TMEM265	-0.349984	-0.21584	-0.255871	-0.32814	-1.39566	-0.95628	-0.209694	-0.026636	-1.88279	-0.74401
TMX1	-0.133996	-0.245	-0.275225	-0.2934	-2.00267	-1.0308	-0.381053	-0.158	-2.41812	-0.74341
ORMDL3	-0.013578	-0.043235	0.233074	0.022923	-1.46291	-0.85492	-0.723331	-0.11928	-2.62468	-0.7429
IL25	-0.188324	-0.23809	-0.154468	-0.30109	-2.16022	-0.94043	-0.43348	-0.13317	-1.91635	-0.74275
ZNF507	-0.120669	-0.30069	-1.17304	-0.72865	-1.06375	-0.92606	-1.2817	-0.4752	-1.45607	-0.74253
CDK10	-0.231969	-0.36917	-1.01147	-0.62871	-1.46492	-1.204	-0.996066	-0.23318	-1.72292	-0.74244
RPLP0	-4.46299	-3.6046	-4.3929	-3.9436	-4.64058	-4.125	-0.920493	-0.44557	-1.02874	-0.74207
ARL17A	-1.50501	-0.84045	-1.97424	-0.95781	-2.70377	-1.7644	-0.372593	-0.13242	-1.63155	-0.74204
HSCB	-5.79727	-2.9501	-5.76364	-4.1392	-6.48584	-4.2061	-0.873414	-0.67477	-0.803713	-0.74185
LUC7L3	-4.97159	-3.2345	-4.85968	-3.6521	-5.00156	-3.6989	-0.673418	-0.10618	-0.711438	-0.7418
MRPL12	-0.255652	-0.22776	-0.389053	-0.29056	-1.69375	-0.99578	-0.388723	-0.14381	-2.06337	-0.74166
USP17L17	-1.47338	-0.43474	-1.40734	-0.52296	-1.75284	-1.1842	-0.943629	-0.15828	-2.1265	-0.74164
TXN2	-0.87992	-0.4733	-0.105922	-0.18987	-1.71084	-0.96744	1.64518	0.23311	-2.11567	-0.74146
MRPL19	0.767233	0.11079	-0.155995	-0.13408	-0.872312	-0.72241	-0.731797	-0.10497	-2.21035	-0.74145
PTS	-0.097818	-0.29113	-0.823764	-0.50542	-1.5133	-1.0319	-1.15542	-0.32596	-1.59302	-0.74138
FAM196B	-0.093493	-0.14696	-0.162961	-0.030453	-0.956009	-0.92005	0.176487	0.022119	-1.72241	-0.74073
RPP21	-4.07051	-2.9915	-4.6258	-3.8704	-5.1458	-3.5602	-1.76143	-0.68031	-1.06105	-0.74064
RANBP9	-0.882066	-0.56587	-2.90847	-0.93939	-1.45522	-1.1052	-1.5604	-0.36839	-1.65125	-0.7406
DDX52	-3.14421	-2.0748	-3.77011	-2.2406	-4.34226	-2.4002	-1.09581	-0.58788	-1.39297	-0.74032
MED8	-4.74914	-2.9675	-5.07425	-3.4567	-4.87762	-3.7821	-0.701409	-0.32075	-0.660012	-0.74021
GEMIN7	-2.59419	-1.9862	-2.91532	-2.0764	-3.22738	-2.9752	-1.49594	-0.43107	-1.32358	-0.73996
DDX51	-4.3051	-1.5434	-3.89637	-1.7707	-4.01101	-2.2678	-0.529766	-0.29417	-1.67757	-0.73967
NOP58	-6.76402	-3.8755	-5.69116	-4.0432	-5.83094	-4.58	-0.582711	-0.2193	-0.333576	-0.73942
TMEM194B	-0.173032	-0.18056	-0.477543	-0.3134	-1.45129	-0.8676	-0.806959	-0.10545	-2.04233	-0.73704
TMEM104	-0.275225	-0.16205	-0.633148	-0.43649	-0.881669	-0.76633	-1.53871	-0.35842	-1.5309	-0.73675
ETV3L	0.574189	0.0368	-0.264713	-0.073558	-1.55401	-0.6435	-0.360603	-0.090477	-2.94981	-0.7366
ARHGAP21	-3.91966	-1.1227	-3.0825	-1.6412	-2.75325	-1.9807	-0.63354	-0.22626	-1.33569	-0.73653
TTLL7	-0.19953	-0.18125	-1.13348	-0.51071	-1.30603	-0.98334	-1.78273	-0.084871	-1.5345	-0.73607
FAM110B	-0.108178	-0.2757	-0.098792	-0.10133	-0.830032	-0.71636	-0.087289	-0.028662	-1.7135	-0.73589
CRYBB3	-0.224346	-0.36832	-1.91539	-0.73299	-2.00041	-0.90695	-1.8471	-0.39039	-1.84667	-0.73563
ZNF571	-0.079538	-0.20889	-0.385936	-0.19041	-1.46197	-0.99128	-0.607655	-0.045985	-1.62678	-0.73533
WDR92	-0.827543	-0.53884	-3.31239	-1.1316	-2.1419	-1.4129	-2.50617	-0.60774	-1.78481	-0.73496
HHLA2	0.500464	0.12937	-0.243699	-0.072311	-1.43818	-1.0264	-0.360334	-0.14139	-1.43049	-0.73484
ACSM2A	0.957031	0.031691	0.25206	0.005133	-0.882928	-0.70783	-1.44566	-0.28858	-2.21353	-0.73467
TRIM77	0.304308	0.064357	-0.444603	-0.34838	-0.819989	-0.77547	-1.30813	-0.29487	-1.83971	-0.73455
GOLGA6L2	1.35122	0.16617	0.471495	0.034243	-1.71017	-0.66195	-1.15455	-0.23918	-2.56269	-0.73445
MICU1	-0.083357	-0.13613	-0.146655	-0.26441	-1.54138	-0.84402	-0.354155	-0.097698	-1.60317	-0.73274
GSG2	-1.50318	-0.6383	-1.39742	-0.68317	-1.93896	-1.4387	0.17116	0.005549	-1.40097	-0.73263
MECP2	-0.047227	-0.1989	-0.389766	-0.28242	-1.50362	-0.94979	-0.726397	-0.10889	-1.86015	-0.73259
METRN	0.744848	0.033937	-0.201108	-0.07908	-0.829474	-0.60783	-1.04415	-0.24807	-2.51024	-0.73204
TTC3	-0.278156	-0.22122	-0.101434	-0.20729	-1.53639	-0.86452	1.77446	0.15627	-1.44046	-0.73098
TP53TG3C	-3.00467	-0.84764	-3.36802	-1.3552	-2.41368	-1.7375	-2.03788	-0.43207	-1.61479	-0.7307
HMGB3	0.901114	0.23858	-0.345275	-0.064672	-1.3487	-0.64346	-2.33381	-0.34717	-2.73086	-0.73039
HBS1L	-0.259298	-0.34426	-2.04458	-0.75182	-1.54966	-1.0519	-2.0047	-0.32909	-1.48134	-0.73036
EYA3	-0.078064	-0.17196	-0.866301	-0.52222	-1.37508	-0.90743	-1.826	-0.45169	-1.70494	-0.72992
CD6	-0.040858	-0.13374	-0.101867	-0.18692	-1.32025	-0.8604	-0.751316	-0.22008	-1.9516	-0.72973
PPP2R2A	-3.85949	-2.1862	-4.17356	-3.6676	-3.91876	-3.2181	-1.68753	-1.1445	-1.69776	-0.72967
ZNF679	-0.576984	-0.23017	-1.46712	-0.79467	-1.53134	-0.97064	-1.82635	-0.16373	-2.20238	-0.72963
NAA25	-5.21862	-2.3987	-4.47218	-3.5316	-4.56092	-3.6578	-0.95837	-0.58804	-0.533295	-0.72833
MSANTD3-TMEFF1	1.43107	0.19528	0.845546	0.03936	-0.755278	-0.6657	-0.376978	-0.12112	-1.95214	-0.72787
PNMA6C	-1.41461	-0.71978	-1.88719	-1.0483	-1.81913	-1.535	-0.977489	-0.26276	-0.960943	-0.72724
TBX4	-0.150746	-0.29181	-0.430252	-0.17935	-1.2311	-1.0563	1.63905	0.10867	-1.58368	-0.72717
OR6N1	-0.82501	-0.22797	-0.673009	-0.44175	-1.26793	-0.88378	-1.14291	-0.22173	-1.68359	-0.7269
BTD	-0.266867	-0.02434	-0.024899	-0.16399	-0.896607	-0.6935	0.302265	0.012816	-2.41737	-0.72683
LCN9	-1.98051	-0.6853	-0.251827	-0.2494	-2.21888	-1.4094	1.24939	0.23163	-1.55903	-0.72651
CCL4	-0.544805	-0.1881	-0.697388	-0.36267	-1.10296	-0.91094	-1.16674	-0.27211	-1.92271	-0.72615
PRSS37	-0.196324	-0.4141	-0.054655	-0.25399	-1.82232	-1.137	0.51667	0.082031	-2.01757	-0.72529
TBC1D8B	1.10624	0.22366	0.80682	0.009305	-0.324753	-0.48725	-0.525012	-0.15367	-1.98813	-0.72483
BTBD17	0.400084	0.036561	-0.27056	-0.11727	-0.757558	-0.66307	-0.695747	-0.19829	-1.89942	-0.7245
GIPC2	-0.223212	-0.20265	-0.397528	-0.38656	-1.3384	-0.9201	-0.735229	-0.066985	-1.35415	-0.72356
PCDHGC5	-0.03634	-0.051221	-0.151922	-0.31401	-0.752813	-0.65298	-1.58581	-0.24832	-1.55424	-0.72308
OR52K2	-0.019951	-0.12329	-0.496482	-0.30033	-1.26874	-0.80978	-1.04802	-0.22015	-2.84409	-0.72298
C9orf40	-0.028715	-0.026167	-0.540562	-0.38523	-0.545964	-0.57378	-2.05878	-0.39066	-2.02313	-0.72279
POLR3E	-3.8657	-2.0899	-4.29342	-1.8528	-3.32219	-2.6775	-0.296855	-0.1481	-0.740454	-0.72237
AGO1	-0.16714	-0.31599	-0.41211	-0.36676	-0.917717	-0.91162	0.590456	0.066508	-1.43009	-0.72217
PGA4	-1.54121	-0.56502	-1.98548	-0.63829	-1.32832	-1.0658	-1.66969	-0.29115	-1.34225	-0.72204
NGFR	-0.205094	-0.30008	-0.659556	-0.4506	-1.66789	-1.0394	-0.917538	-0.18731	-1.41856	-0.72174
POMZP3	-0.911439	-0.45577	-3.19294	-0.85664	-1.94157	-1.1673	-2.58018	-0.36492	-1.55933	-0.72174
TP53TG3B	-2.03478	-0.74535	-2.38165	-1.0117	-1.48726	-1.0121	-1.84679	-0.27469	-1.62011	-0.72168
NYX	1.33739	0.24055	-0.417289	-0.29397	-0.292123	-0.37196	-3.60102	-0.57403	-2.34356	-0.72069
ATF5	-0.419965	-0.38146	-1.11349	-0.62138	-1.25609	-1.2898	-0.733392	-0.26243	-1.30882	-0.7206
JAG1	-0.041264	-0.097713	0.50611	0.076492	-1.12605	-0.86922	1.37386	0.21957	-1.65314	-0.72051
TESPA1	0.843057	0.13666	-0.284473	-0.091563	-0.816616	-0.68034	-1.66609	-0.2322	-1.24039	-0.71973
GNAT2	-0.190629	-0.15466	-0.300145	-0.091735	-1.41938	-0.92412	-0.285595	-0.10751	-1.36359	-0.71946
MCM5	-4.87834	-3.0936	-4.47763	-3.6837	-5.65952	-2.9981	-0.364556	-0.41155	-0.62812	-0.71906
ITIH3	-0.722207	-0.17949	-0.01279	-0.063262	-1.22481	-0.63234	1.2429	0.16419	-2.00433	-0.71897
PNN	-1.61932	-0.44818	-1.43277	-0.74396	-1.58626	-1.51	-1.18347	-0.35696	-1.55716	-0.71857
ENDOU	-0.120984	-0.024242	-0.02001	-0.10542	-1.06445	-0.83134	-0.065896	-0.04267	-1.43205	-0.7184
NRG3	-2.58167	-0.64452	-0.256843	-0.26811	-2.0509	-1.3811	1.9188	0.31036	-1.169	-0.71817
TSC2	-0.922814	-0.54787	-3.16287	-1.0572	-1.73309	-1.5695	-2.59443	-0.53498	-1.19837	-0.71786
TAF6L	-4.32762	-1.5783	-3.47236	-2.7643	-3.78704	-2.6995	-1.81684	-0.86926	-1.42136	-0.71779
RPS4X	-5.56732	-3.789	-5.41853	-3.8777	-5.10184	-5.0982	-0.185	-0.18756	-0.225388	-0.71774
C19orf73	-0.085091	-0.15584	-0.066442	-0.026067	-0.894865	-0.70983	0.696372	0.046604	-1.40702	-0.71684
POLR2L_PosCtrl	-5.62681	-4.4889	-6.59074	-5.4018	-7.46866	-5.0838	-0.611047	-0.52953	-0.391688	-0.71657
DEFB105B	-0.255629	-0.00919	-0.17831	-0.15143	-0.610834	-0.5898	-0.636106	-0.15778	-1.59554	-0.71654
C15orf41	-3.72317	-1.3999	-4.02433	-1.7226	-2.97593	-2.1604	-1.16501	-0.50597	-1.10179	-0.71633
ASB14	-0.052704	-0.062683	-0.20328	-0.17442	-1.25459	-0.66474	-0.680394	-0.13248	-2.72693	-0.71624
KRTAP10-9	-0.419314	-0.34768	-0.734216	-0.44866	-1.15745	-1.0197	0.067892	0.005111	-1.29322	-0.71616
PRRG3	1.4077	0.015439	-0.188881	-0.16739	-0.699339	-0.694	-1.80585	-0.41654	-1.99667	-0.71611
MRPL42	-0.174847	-0.46031	-0.242665	-0.23294	-1.12602	-1.0786	0.448684	0.097181	-1.04724	-0.71566
NUP62	-3.80231	-1.0626	-3.74215	-1.2152	-2.56225	-1.9763	-0.566614	-0.20118	-0.952258	-0.71528
PSMC4	-3.67617	-2.9325	-3.99353	-3.3733	-4.10575	-2.8155	-0.186893	-0.062418	-0.422727	-0.71483
SCAF4	-0.3265	-0.37854	-1.07817	-0.62009	-0.917825	-0.74139	-1.77086	-0.26586	-1.58328	-0.71461
RAB7B	-0.040334	-0.14424	-0.390246	-0.11864	-1.08528	-0.87539	-1.50658	-0.14937	-1.85359	-0.71447
NACA	-4.88763	-2.0286	-4.50295	-2.9354	-4.60436	-2.7458	-0.951131	-0.044056	-1.54097	-0.71446
ATF7IP2	0.908579	0.16859	-0.006119	-0.033053	-0.594312	-0.53345	-0.917071	-0.026249	-1.45535	-0.71431
NPIPA2	-2.83215	-2.2737	-3.48588	-2.5857	-2.88101	-2.7993	-1.57651	-0.40798	-0.609277	-0.71429
GLYAT	-0.038289	-0.074517	-0.080744	-0.25933	-0.616167	-0.54375	-1.06129	-0.091977	-2.19487	-0.71378
PGAM1	-4.15147	-1.5881	-5.15925	-2.2873	-4.80046	-2.2939	-2.38689	-0.67219	-1.80604	-0.7136
COPB2	-3.16928	-2.1079	-2.92838	-2.4411	-3.73753	-2.2853	-0.399866	-0.32754	-0.939	-0.71341
ARRB1	0.796124	0.062301	-0.084558	-0.21485	-1.46331	-0.64154	-1.60485	-0.24436	-2.63899	-0.71288
CPSF4	-2.91797	-2.0035	-2.97807	-2.8471	-2.9838	-3.3143	-0.604656	-0.38269	-0.74739	-0.71278
ZKSCAN8	1.93349	0.21032	-0.010853	-0.05807	-0.257495	-0.41365	-1.04372	-0.31219	-1.55903	-0.71258
SNUPN	-4.9234	-1.9073	-5.23083	-2.2334	-4.36306	-2.7436	-0.968915	-0.5029	-0.812507	-0.71257
SOD3	0.720014	0.052755	-0.052262	-0.16505	-0.66278	-0.56323	-0.863946	-0.20118	-1.85849	-0.71246
GSTP1	-0.956402	-0.46442	-1.3689	-0.63769	-1.85571	-0.98291	0.199943	0.073823	-1.21371	-0.71237
KCNK4	-0.064835	-0.064394	-0.509943	-0.3681	-1.02505	-0.82863	-1.76392	-0.21859	-1.54513	-0.71234
PSMA6	-7.62888	-4.1133	-6.44336	-5.5809	-5.08173	-4.9571	-0.999609	-1.3556	-0.312141	-0.71217
EFCAB1	0.490824	0.077996	-0.110301	-0.098909	-1.06455	-0.75086	-0.386771	-0.16888	-2.02154	-0.7121
TMX2	-2.87612	-0.89109	-1.4697	-0.85713	-3.63404	-1.5753	0.160824	0.033554	-1.3714	-0.71208
CHMP6	-4.83085	-2.272	-3.91646	-2.4341	-4.35811	-3.3499	1.30106	0.28599	-0.57538	-0.71185
C8orf74	-0.102263	-0.13745	-0.092825	-0.019701	-1.1846	-0.96697	-0.049003	-0.037385	-1.87556	-0.71163
CCDC65	-0.120291	-0.28619	-0.937606	-0.39535	-1.32949	-0.95699	-1.27638	-0.079681	-1.37707	-0.71145
CSNK1A1	-3.14191	-1.8765	-4.16985	-1.6829	-2.88586	-2.1052	-0.812169	-0.049312	-0.853252	-0.71134
OIP5	-1.12183	-0.66661	-2.31645	-0.70676	-2.10552	-1.428	-0.12421	-0.06649	-1.49482	-0.71095
CAD	-0.293479	-0.18448	-0.42096	-0.39948	-1.56116	-1.066	-0.47489	-0.17253	-1.41707	-0.71092
CDC16_PosCtrl	-6.00122	-4.7699	-6.17825	-4.282	-7.56336	-5.8129	-0.092089	-0.23756	-0.348955	-0.71092
AGAP6	-1.79569	-0.91456	-1.94294	-1.1714	-2.26515	-1.6198	-1.02642	-0.3682	-0.794769	-0.71088
SAMM50	-5.49274	-3.9115	-4.10865	-3.5001	-3.84881	-2.8888	-0.387576	-0.36516	-0.807879	-0.71075
RNF40	-3.98334	-1.3937	-3.98733	-1.58	-3.37877	-1.8333	-1.79588	-0.47781	-1.72788	-0.71062
AGAP3	0.458308	0.053077	-0.054335	-0.17655	-0.499736	-0.61973	-0.304466	-0.076612	-1.71711	-0.71033
RARRES3	-0.158253	-0.18799	-0.838153	-0.52346	-0.859932	-0.85366	-2.62714	-0.52443	-1.97638	-0.70936
SH3BGRL3	-0.239683	-0.17659	-0.190151	-0.2105	-0.818071	-0.7688	0.599186	0.093534	-1.35211	-0.70922
GAGE2A	-0.991783	-0.25036	-1.28526	-0.62336	-1.76568	-0.88282	-1.07023	-0.3037	-1.58466	-0.70905
SLC4A5	-0.164151	-0.001996	0.355463	0.028303	-0.537632	-0.43746	-0.405707	-0.1223	-1.73998	-0.70902
ASB6	-0.051641	-0.010435	-0.109266	-0.21808	-1.17681	-0.90177	-0.609118	-0.12613	-1.7684	-0.70874
TIGAR	0.802444	0.071033	0.602269	0.057297	-0.784733	-0.51532	0.1437	0.044512	-1.50264	-0.70865
THRB	-0.04234	-0.048087	-0.5185	-0.28841	-1.04392	-0.60785	-1.37234	-0.28849	-2.26764	-0.70833
POLR1D	-3.71938	-1.8088	-4.09462	-1.9213	-4.72218	-2.2857	0.521679	0.1125	-1.07773	-0.70751
THAP1	-4.64534	-1.7144	-5.36574	-2.585	-4.73819	-2.6019	-1.35664	-0.58171	-1.15635	-0.70743
UBE4B	-0.805708	-0.50045	-0.485147	-0.45891	-0.950162	-0.84579	-0.648378	-0.16855	-1.91546	-0.70712
POTEM	-2.47092	-1.2404	-2.27067	-1.3043	-1.83393	-1.2789	-0.737644	-0.24742	-1.47026	-0.70692
LRFN5	-0.083762	-0.077869	-0.047736	-0.065355	-1.49654	-0.70864	0.194914	0.002425	-2.21163	-0.70626
MORF4L1	-0.38799	-0.11776	-0.341645	-0.12296	-1.28997	-1.0641	-0.038864	-0.064683	-1.79458	-0.70609
PRR12	-1.83953	-0.85458	-1.6143	-0.84229	-3.27092	-1.411	0.654156	0.022089	-1.57383	-0.70607
FDX1L	-4.96146	-3.7057	-5.20649	-3.6631	-6.43518	-3.9624	-0.261124	-0.10227	-0.684639	-0.70601
DPF1	-0.228773	-0.43487	-0.214065	-0.43436	-0.931147	-0.902	0.309662	0.000979	-1.0236	-0.70578
SLU7	-3.33358	-1.9494	-2.78302	-1.8093	-2.93491	-2.1627	1.33598	0.39726	-0.882762	-0.70545
METTL7B	0.371305	0.030414	-0.07586	-0.29633	-1.10238	-0.6631	-1.46917	-0.32917	-2.31354	-0.70531
ZNF639	0.52523	0.04626	0.634175	0.051619	-0.59115	-0.61119	0.548014	0.020363	-1.33087	-0.70526
IPO9	-2.39598	-0.94421	-4.2643	-1.5656	-3.00505	-1.6541	-3.79748	-0.75166	-2.47571	-0.70519
WNT11	0.46305	0.033222	-0.96433	-0.47329	-0.616777	-0.5583	-2.18282	-0.5267	-1.54395	-0.70514
TRIM64B	-1.07982	-0.53989	-1.1577	-0.65	-1.70316	-1.1158	-1.22551	-0.37939	-1.54418	-0.70402
PRR35	1.18635	0.12028	0.242596	0.017225	-0.637706	-0.63327	-0.761026	-0.18986	-1.992	-0.70398
PRPF38B	-3.92096	-2.1666	-4.38775	-3.2029	-3.73964	-2.8637	-2.41274	-0.90588	-1.78265	-0.7038
HTR2C	-0.01878	-0.01791	-0.593307	-0.23154	-0.947768	-0.72449	-2.55261	-0.18602	-1.33865	-0.70356
LRRC10	-0.08847	-0.04378	-0.17708	-0.41142	-0.958963	-0.61961	-1.97269	-0.2988	-2.03407	-0.70337
AIFM1	-3.31509	-1.3244	-2.57753	-1.0734	-4.15391	-2.3075	1.6877	0.40673	-1.59676	-0.70319
MATN1	-0.020584	-0.032533	-0.121639	-0.32847	-0.552501	-0.5157	-1.43093	-0.43812	-1.2154	-0.70298
PRR23C	-0.076124	-0.11276	0.712781	0.048547	-1.05809	-0.65557	0.687548	0.10924	-1.8987	-0.70289
SUGT1	-2.48156	-1.5152	-2.58383	-1.4738	-2.11205	-2.2218	0.676872	0.1954	-0.680852	-0.70286
SHROOM1	0.360394	0.018181	-0.091327	-0.058428	-0.685059	-0.59359	-0.401658	-0.024027	-1.34484	-0.70241
GLT8D2	-0.014102	-0.098116	-0.071026	-0.22217	-1.0253	-0.79715	-0.579665	-0.10961	-1.73978	-0.70213
RBM15	-1.86261	-0.70032	-3.43774	-1.331	-2.14113	-1.4075	-2.0063	-0.58523	-1.28268	-0.70206
MEPCE	-3.96879	-1.6449	-4.43131	-1.8409	-4.39194	-2.5188	0.479949	0.059396	-0.847498	-0.70203
DSCC1	-1.86905	-0.89509	-2.96461	-1.9282	-1.86356	-1.693	-3.49763	-0.95755	-1.5886	-0.70189
UBA7	-0.213575	-0.24249	-1.17498	-0.50653	-1.58294	-0.78814	-1.02354	-0.30539	-1.87654	-0.70176
RALB	-0.046081	-0.042733	0.321527	0.056363	-1.11422	-0.75709	-0.703116	-0.13863	-1.94608	-0.70173
RGPD1	-2.98276	-2.0138	-3.70668	-2.4825	-3.32618	-2.5957	-1.50667	-1.0821	-0.315235	-0.70148
IL1F10	-0.266939	-0.12922	-0.312355	-0.25535	-0.616328	-0.65396	-1.16297	-0.26078	-1.67896	-0.70076
ZNF683	-0.644587	-0.30793	-0.866653	-0.45611	-0.979597	-0.89404	-1.24355	-0.23465	-2.21285	-0.70073
HAUS4	-4.35016	-2.525	-3.54304	-3.0032	-4.58578	-2.9073	0.215383	0.019521	-0.485107	-0.70047
HNRNPC	-4.91314	-2.8158	-4.20144	-2.1319	-4.16887	-3.0996	1.22696	0.51614	-0.293846	-0.70035
CREB1	-0.706527	-0.37498	-0.824517	-0.48517	-1.48781	-1.0589	-0.896162	-0.1089	-2.06081	-0.69953
WRAP53	-2.72663	-0.83078	-2.91575	-1.2159	-3.22583	-1.5775	-1.56913	-0.34147	-1.66989	-0.69947
RPL18A	-5.22584	-2.5921	-5.53512	-3.6778	-5.34914	-3.3621	-1.19645	-0.75294	-0.749946	-0.69938
PBK	-0.190373	-0.035707	-0.525187	-0.38789	-1.09979	-0.68657	-1.80476	-0.42004	-1.94631	-0.69933
C19orf81	-0.318433	-0.22238	-1.06435	-0.54397	-1.04909	-1.0179	-0.995335	-0.2732	-1.48722	-0.69927
ASPSCR1	-0.230054	-0.26495	-0.609277	-0.48663	-1.2359	-0.87517	-0.68029	-0.13613	-1.26326	-0.69901
UBA6	-1.91115	-0.71496	-2.71368	-1.3257	-1.84324	-1.209	-2.74234	-0.73028	-1.08289	-0.69895
BRIP1	-0.185093	-0.2786	-0.064745	-0.014445	-0.624812	-0.57682	2.58334	0.36769	-1.36558	-0.69845
ZNF385C	-0.732758	-0.4687	-0.270398	-0.30379	-1.58057	-1.1569	-0.319365	-0.050593	-1.04572	-0.6979
THEG5	-0.773426	-0.46922	-1.11909	-0.54818	-0.847223	-0.88554	-0.744486	-0.22232	-1.64053	-0.69754
HOOK3	-0.389127	-0.050016	-0.11796	-0.23954	-1.467	-0.89473	0.63354	0.047764	-2.30358	-0.69738
DIMT1	-5.05774	-1.8916	-4.34361	-1.9628	-4.59426	-3.1102	-0.414314	-0.086912	-0.606969	-0.69721
PER1	-0.143319	-0.11835	-0.088033	-0.12086	-1.19217	-0.82965	-0.595491	-0.050368	-3.62516	-0.69702
TREM1	0.836183	0.10212	-0.14663	-0.3639	-0.522213	-0.56854	-2.02796	-0.57198	-2.08238	-0.6964
ADK	-0.05706	-0.1714	-0.405066	-0.34761	-1.55215	-0.76622	-0.613555	-0.14598	-1.87798	-0.69585
SLC50A1	0.357575	0.01023	-0.27946	-0.11059	-0.763211	-0.65568	-1.01587	-0.22966	-1.48943	-0.69551
TRIM72	-0.246034	-0.052157	-0.5718	-0.12317	-0.943896	-0.70945	-1.24295	-0.22662	-1.76609	-0.69473
HSD17B4	-1.12501	-0.51531	-1.01451	-0.53525	-1.54253	-1.2515	-1.19691	-0.044821	-1.52946	-0.69453
SLC30A1	0.458084	0.073144	-0.012151	-0.076315	-0.84203	-0.60551	-0.43595	-0.078277	-2.73895	-0.6943
KLHL34	0.835231	0.077129	-0.115953	-0.17379	-0.725127	-0.51362	-1.45358	-0.20825	-1.93678	-0.69413
PKIB	0.391356	0.017962	2.22448	0.25227	-1.32496	-0.8816	0.957188	0.13623	-1.33202	-0.69376
KIF18B	0.484537	0.043152	2.38886	0.005653	-0.896675	-0.63117	-0.278783	-0.075847	-1.78888	-0.6937
TMEM214	0.23097	0.006801	-0.400871	-0.3707	-0.85112	-0.68054	-1.36756	-0.28586	-1.7595	-0.6937
RAD1	-5.51683	-3.2117	-5.93599	-3.6474	-5.66708	-3.9969	-0.868734	-0.50384	-0.65398	-0.69354
MIF	-0.677801	-0.4506	-0.670989	-0.48549	-1.68428	-0.98244	0.115947	0.099402	-1.63505	-0.69349
HIST1H4B	-0.100584	-0.19462	-0.583959	-0.44727	-1.30947	-0.98603	-0.941688	-0.28906	-1.47988	-0.69306
RAB17	-0.130991	-0.01594	-0.243159	-0.31316	-1.38143	-0.91988	-2.23265	-0.21576	-2.14223	-0.69286
TBCE	-5.01674	-2.2985	-4.92989	-2.2625	-4.75743	-3.5573	-0.137642	-0.11378	-0.738594	-0.69258
DNAJB13	-0.087183	-0.18584	-0.241709	-0.25131	-1.2655	-0.86081	-0.434955	-0.071654	-1.71072	-0.69231
PCBP2	-5.34429	-2.4904	-5.05364	-2.6293	-4.18048	-3.4204	-0.296648	-0.15684	-0.612557	-0.69163
UBE2Q2	-0.130422	-0.14426	-0.504914	-0.25436	-1.01008	-0.96006	-1.64635	-0.30329	-0.98051	-0.6916
PRAMEF15	-2.5556	-0.92553	-3.46709	-0.92498	-2.99939	-1.5717	-0.709053	-0.11631	-1.46679	-0.69155
YBEY	-0.170137	-0.1031	-0.131132	-0.1181	-1.05918	-0.85552	-0.27946	-0.071185	-1.50196	-0.69149
FRMD7	0.305088	0.038011	2.79051	0.25288	-0.8882	-0.65681	1.81037	0.14482	-1.26122	-0.69142
ACAT1	-0.165071	-0.043591	-0.093137	-0.05433	-1.10066	-0.8453	-0.103998	-0.003662	-1.81149	-0.69123
RAD50	-3.627	-0.83907	-3.32916	-1.0106	-1.67459	-1.5114	-0.783517	-0.21902	-1.19459	-0.69123
CHST13	1.33459	0.006104	-0.248636	-0.19482	-1.00313	-0.7414	-2.66053	-0.1638	-2.70283	-0.69119
MYO15A	-0.076694	-0.22631	-0.323691	-0.21381	-1.27537	-0.84661	0.199194	0.012352	-1.65612	-0.69118
PAQR9	0.443758	0.025565	-0.073385	-0.032285	-0.847865	-0.73604	-0.431904	-0.006147	-2.19042	-0.69091
CD5	-0.099901	-0.15312	-0.436994	-0.27385	-1.81856	-0.84265	-0.871698	-0.21275	-2.1959	-0.69031
SZRD1	-1.22659	-0.60341	-2.43426	-1.2437	-2.29697	-1.626	-1.69514	-0.42565	-1.5252	-0.6903
PCDHB11	-0.141884	-0.38254	-0.449808	-0.35418	-1.03959	-0.84305	-0.461678	-0.20283	-0.984976	-0.69018
UBXN2A	-0.069061	-0.021192	-0.0698	-0.1719	-0.859618	-0.70827	-0.648784	-0.17573	-1.76736	-0.6899
CRLS1	-1.87677	-0.75596	-1.4308	-0.57631	-2.05281	-1.5152	0.45447	0.0531	-1.09865	-0.68974
LARP7	1.4218	0.08144	-0.677264	-0.32041	-0.356123	-0.27859	-0.926098	-0.28278	-1.61208	-0.68972
RPP38	-4.00719	-1.7366	-2.55989	-1.3014	-4.54677	-2.173	1.32024	0.36235	-0.990167	-0.68934
COQ7	-0.078199	-0.000815	-0.02477	-0.16999	-0.896367	-0.77434	-0.217312	-0.066629	-2.88619	-0.68875
CENPBD1	-0.383493	-0.13592	-0.27346	-0.32965	-0.444966	-0.5555	-0.428349	-0.1402	-1.86356	-0.68859
HIST1H2BC	-0.228288	-0.34626	-1.98737	-0.84895	-1.39274	-1.1082	-3.54824	-0.5252	-1.87523	-0.68857
DNAJC11	-4.86249	-1.9113	-4.47305	-2.0831	-3.65059	-3.0461	0.264138	0.099571	-0.892688	-0.68849
PTPRO	0.882861	0.04266	0.758578	0.14329	-0.483981	-0.51148	0.764068	0.12813	-1.75078	-0.68845
PACSIN1	-0.269371	-0.10337	-0.028938	-0.078371	-0.99123	-0.8648	0.34217	0.022713	-1.70501	-0.68836
WNT7A	-0.729321	-0.47708	-0.042445	-0.012298	-1.59715	-0.93943	2.26619	0.30648	-2.21558	-0.68796
MTERF3	-0.13162	-0.25771	-0.051729	-0.025513	-1.37492	-1.0561	0.905913	0.15738	-1.43213	-0.68792
C6orf223	0.493468	0.097926	-0.103215	-0.12206	-0.999609	-0.7486	-0.80543	-0.090407	-1.99693	-0.68779
TGFBR1	-0.022505	-0.059043	0.571007	0.049468	-1.47326	-0.59354	0.662401	0.049734	-2.03277	-0.68692
KBTBD12	-0.134481	-0.2579	-0.274031	-0.30334	-1.74997	-0.79764	-0.699057	-0.13462	-1.75276	-0.68688
ACSL1	0.633316	0.078844	0.869441	0.19606	-0.659477	-0.52066	0.468368	0.092063	-1.85946	-0.68646
PRIMPOL	0.786217	0.07841	-0.25206	-0.22076	-0.899423	-0.6053	-0.79339	-0.32581	-1.54821	-0.68646
PCBP4	-0.128591	-0.32898	0.472808	0.038829	-1.14232	-0.7722	1.09199	0.050274	-2.70073	-0.68645
CSHL1	-0.911368	-0.44996	-0.400739	-0.1992	-1.20943	-1.0586	1.32897	0.22301	-1.33686	-0.68557
ERRFI1	-0.32201	-0.21113	-0.198343	-0.1598	-0.452681	-0.56987	-0.925074	-0.11515	-1.10612	-0.6852
B4GALT4	0.6632	0.17225	-0.156244	-0.10558	-0.880645	-0.66982	-0.824054	-0.21675	-2.17829	-0.68516
CRELD1	1.20674	0.37637	1.0341	0.15182	-0.272703	-0.27324	-0.708276	-0.069769	-2.19472	-0.68479
SH3BP1	-0.288809	-0.29393	-0.732899	-0.33224	-1.90312	-1.0408	0.541468	0.088197	-1.77877	-0.68477
DIDO1	-1.14284	-0.59805	-2.17184	-1.0294	-1.98435	-1.5978	-1.15363	-0.31536	-1.13545	-0.68472
ANKS6	-0.071312	-0.034429	0.409559	0.047496	-0.941422	-0.69951	0.649519	0.10128	-1.70334	-0.68464
GPR89B	-3.37238	-0.92952	-3.6638	-1.2298	-2.54318	-1.8455	-0.975679	-0.32894	-0.837376	-0.68417
FAM89B	-0.748021	-0.48606	-1.20492	-0.57154	-1.25549	-0.92166	-0.392835	-0.17951	-1.51607	-0.68392
GATC	-0.115188	-0.063603	-0.066893	-0.21401	-1.00752	-0.74195	-0.32129	-0.080227	-1.58959	-0.68376
APOC3	-0.151263	-0.12324	-0.908614	-0.44626	-1.53668	-1.0331	-1.74805	-0.137	-2.15818	-0.68371
GPR89A	-3.79177	-1.1334	-2.88479	-1.3319	-2.26995	-1.5978	-0.957779	-0.31999	-1.31367	-0.68334
SARNP	-1.04533	-0.594	-1.19192	-0.4895	-2.3063	-1.211	-1.25891	-0.006926	-2.01965	-0.6829
CSTF2T	-0.169424	-0.19886	-0.050669	-0.21337	-2.03864	-0.81463	-0.294222	-0.074556	-2.87949	-0.68285
OARD1	-0.176219	-0.23293	0.476384	0.005366	-1.17871	-1.0571	1.28498	0.025751	-1.51326	-0.6823
OR8K1	0.685732	0.093504	-0.015131	-0.001243	-0.632681	-0.57119	-0.312088	-0.10473	-1.26856	-0.68207
SRP9	-5.20694	-2.6749	-5.30359	-3.0383	-5.01393	-3.4069	-0.289544	-0.27113	-0.723607	-0.68158
PGK2	-0.896607	-0.32588	-0.727694	-0.40211	-1.02918	-0.94595	-1.06818	-0.22815	-2.22365	-0.6814
CGN	-0.177374	-0.33211	-0.149715	-0.28253	-2.43895	-1.0044	-0.063748	-0.053766	-1.63375	-0.68122
CERS4	1.14126	0.006306	-0.023361	-0.057585	-0.953934	-0.53509	-0.888133	-0.087032	-2.57957	-0.68068
PLEKHH3	-0.173783	-0.10762	-0.165236	-0.17294	-1.60286	-0.77474	-0.917825	-0.22594	-1.89977	-0.68016
CMC1	-0.48825	-0.10217	2.34431	0.31748	-1.64526	-1.1258	1.00968	0.11292	-1.70979	-0.67935
EIF2B4	-3.74659	-2.119	-4.2826	-3.0695	-2.92838	-3.128	-1.62297	-0.71526	-0.41968	-0.67935
SNRPD1	-5.3088	-3.7085	-5.37312	-4.4351	-5.61534	-4.1694	-0.774794	-0.38651	-0.607901	-0.6793
PPP4C	-6.06459	-3.5236	-6.39479	-3.6783	-6.13954	-4.0768	-0.688394	-0.56829	-0.316638	-0.67913
APOOL	-0.159612	-0.085201	-0.119598	-0.34232	-1.10165	-0.80345	-0.431317	-0.17702	-1.2874	-0.67905
PPIL1	-1.8212	-0.71924	-1.60187	-1.0279	-1.38617	-1.1339	-0.919121	-0.24579	-1.12466	-0.67869
MAL	-1.01833	-0.45322	-0.486037	-0.42389	-1.09793	-0.67115	0.52369	0.004317	-1.15853	-0.67863
WAS	-0.014214	-0.045791	-0.201833	-0.14264	-1.18226	-0.81519	-1.35806	-0.19667	-1.80438	-0.67863
PES1	-5.3545	-2.4542	-5.06104	-3.2321	-5.19268	-3.5692	-0.803658	-0.90685	-0.779866	-0.67833
MBNL1	0.395256	0.095738	-0.167	-0.1055	-0.975596	-0.77222	-1.44697	-0.20511	-1.66627	-0.67823
DHRS13	1.09226	0.099974	0.810257	0.002541	-0.525842	-0.54109	-0.697344	-0.095469	-1.81192	-0.67815
HKDC1	0.466241	0.025516	-0.181161	-0.24474	-1.76968	-0.65633	-2.36212	-0.3075	-2.63909	-0.67812
OTOR	0.476527	0.12747	0.741123	0.072281	-0.899216	-0.58712	1.09115	0.1577	-1.71171	-0.67786
RPUSD3	-0.240891	-0.23453	0.903368	0.23896	-2.38546	-1.0311	2.4248	0.40442	-2.87608	-0.67783
PPME1	-3.33099	-0.90642	-4.18869	-1.812	-2.71754	-1.5533	-3.32991	-0.95495	-1.55253	-0.6765
NBPF11	-2.46153	-0.99933	-2.83675	-1.692	-1.85418	-1.6784	-2.24155	-0.70635	-0.978439	-0.67644
RPL30	-3.87553	-2.7855	-3.72441	-2.9263	-3.94569	-2.604	1.43848	0.27552	-0.638272	-0.67632
MBD4	-0.122266	-0.12483	-0.158947	-0.12196	-1.06896	-0.94409	-0.724297	-0.16379	-1.35474	-0.67623
PRTFDC1	-0.095387	-0.3493	-0.386771	-0.46296	-1.59539	-0.94835	-0.942486	-0.071199	-1.47282	-0.67577
MBD3	-0.595149	-0.35263	-1.25608	-0.57025	-1.3061	-1.0329	-0.320608	-6.1e-05	-1.28797	-0.67574
PGK1	-2.63599	-1.9043	-2.67131	-1.5961	-2.96537	-2.4578	-0.692568	-0.42869	-0.587859	-0.67519
BRWD3	-0.093697	-0.20467	-0.451893	-0.36544	-0.826027	-0.73952	-0.855301	-0.10299	-1.48338	-0.67509
CEP55	-0.473635	-0.30868	-0.395925	-0.3473	-1.6173	-1.0172	0.237449	0.02198	-1.5661	-0.67449
ASH2L	-4.49015	-3.13	-4.30723	-3.2474	-4.18918	-3.3283	-0.120377	-0.059018	-0.81392	-0.67423
LGALS13	-0.030826	-0.038189	-0.120199	-0.21598	-0.665566	-0.57631	-1.49826	-0.2208	-1.96253	-0.67375
VPS29	-2.77695	-0.86926	-2.50317	-1.1783	-3.04418	-1.5358	-0.500835	-0.33397	-0.837824	-0.67369
ESF1	-2.59047	-1.3284	-2.68924	-1.3567	-3.69407	-1.7861	0.482356	0.035754	-0.90865	-0.67368
CPSF1	-2.94097	-0.90122	-3.45122	-1.1031	-2.32206	-1.5711	-1.10634	-0.36	-1.14892	-0.67335
SPAG11B	-0.139536	-0.020828	-0.996238	-0.51183	-1.48325	-0.71473	-1.3788	-0.35178	-2.61908	-0.67312
SRP68	-2.03761	-0.8728	-1.65263	-0.97152	-2.30194	-1.3809	-0.833067	-0.12251	-0.991442	-0.67284
PGS1	-4.10172	-1.2414	-3.16937	-1.3201	-4.13473	-2.1571	-0.265392	-0.046544	-0.744776	-0.6724
GCH1	-0.114424	-0.21995	-0.188231	-0.12296	-1.57922	-0.93599	0.604446	0.079475	-1.8036	-0.67239
FGF21	-0.10071	-0.19291	-0.410419	-0.45108	-0.990719	-0.75199	-1.03741	-0.22923	-1.70047	-0.67235
BMP4	-0.277934	-0.30138	-1.02697	-0.5817	-1.55078	-0.87183	-0.931369	-0.16551	-1.49066	-0.67147
DENR	-3.6673	-1.0802	-4.29077	-1.6089	-2.84573	-1.8284	-3.00616	-0.58034	-0.931406	-0.67126
EIF1AY	2.75102	0.16985	-0.334072	-0.069332	-1.85777	-0.5851	-1.29017	-0.26388	-2.74319	-0.67107
EIF2AK1	-0.356488	-0.2552	-0.848845	-0.51702	-1.84992	-1.0745	-0.788612	-0.10142	-2.73921	-0.67092
TKT	-0.994648	-0.44511	-1.44412	-0.60208	-2.90717	-1.1129	-0.716902	-0.14829	-1.67987	-0.67088
LPPR4	1.56751	0.21177	-0.076228	-0.18468	-0.646065	-0.4067	-2.31467	-0.46878	-2.55317	-0.67071
HIST1H2BL	-1.5151	-0.85627	-1.65472	-0.85526	-3.05959	-1.4446	-1.27396	-0.37157	-1.63004	-0.67053
LRR1	-3.47572	-2.2561	-4.12246	-3.0903	-3.11315	-2.8247	-2.7646	-0.84924	-1.09048	-0.67053
RNPC3	-4.23898	-1.8714	-4.46925	-1.5876	-3.69538	-3.3473	1.31506	0.26817	-1.27211	-0.6703
GSTA2	-0.01971	-0.029973	-0.445087	-0.068033	-1.07381	-0.70545	-1.18895	-0.052995	-2.17104	-0.67029
CLEC2A	-0.063813	-0.19379	-0.007208	-0.057959	-1.08143	-0.81161	0.442565	0.091163	-1.88813	-0.67025
PRSS45	0.349537	0.07907	-0.3202	-0.07916	-0.862456	-0.57738	-1.4854	-0.1959	-2.26124	-0.6701
ACPT	-0.192871	-0.25193	-0.160641	-0.32177	-0.842362	-0.9193	-0.242164	-0.052022	-1.38288	-0.66984
DGCR8	-3.31118	-1.9929	-2.83224	-2.4709	-3.68753	-2.8641	-0.625893	-0.47757	-1.15564	-0.6698
TSLP	-0.049781	-0.097678	-0.086833	-0.28233	-1.19567	-0.83524	-0.782964	-0.13666	-1.62198	-0.66974
TRAF4	0.334222	0.029547	0.288252	0.057866	-0.749068	-0.62826	0.22187	0.022644	-2.14394	-0.66967
ASPH	0.392588	0.050794	-0.494348	-0.22897	-1.16724	-0.86585	-2.04601	-0.33735	-1.11767	-0.66943
PRKCB	-0.164633	-0.24661	-0.987036	-0.42763	-1.3226	-0.99966	-0.837316	-0.19309	-1.48193	-0.66934
GRIP1	0.417721	0.015509	-0.667541	-0.41522	-1.0713	-0.82861	-1.237	-0.37891	-1.86047	-0.66881
ORC5	-2.90788	-1.6268	-2.31107	-1.5461	-2.95195	-3.3886	0.62836	0.10305	-1.0182	-0.66808
HIST2H2AA4	-3.56326	-1.154	-3.32492	-1.247	-2.2303	-1.8171	-0.29769	-0.1262	-1.33171	-0.66776
UGP2	-0.150919	-0.15338	-0.571201	-0.39478	-1.71928	-0.96317	-0.498379	-0.18826	-2.50427	-0.66766
CHRAC1	-0.251649	-0.38592	-0.555674	-0.46242	-1.48547	-0.8952	-1.15444	-0.3271	-2.44755	-0.66765
FSHR	-0.135376	-0.29348	-0.074698	-0.13857	-1.56171	-1.0654	0.486449	0.13963	-1.29326	-0.66743
SLC45A2	-0.085831	-0.12518	-0.584426	-0.22747	-0.819931	-0.61494	-0.878276	-0.15527	-1.74222	-0.66739
ARHGAP42	-0.658526	-0.268	-0.819788	-0.24024	-1.28723	-0.92974	0.460084	0.004653	-1.6204	-0.66722
KDM3B	-2.09708	-0.8304	-3.29264	-0.99009	-2.97951	-1.4266	-1.50001	-0.37868	-1.60642	-0.66688
DCTN4	-3.69107	-1.8598	-3.08421	-1.3781	-3.13445	-2.5291	0.631304	0.21385	-0.79277	-0.66686
BRF1	-2.66805	-1.0543	-1.948	-1.6228	-2.5482	-1.9276	-1.61193	-0.57407	-1.60149	-0.66675
LAMB3	0.488397	0.075604	0.321837	0.004191	-0.691713	-0.58011	-0.104229	-0.039268	-1.61338	-0.66674
DLG4	-0.046622	-0.14777	-0.727555	-0.4476	-0.927787	-0.86451	-2.26415	-0.38042	-1.9544	-0.66651
TBCEL	-0.019347	-0.146	-0.680623	-0.41911	-1.30459	-0.83011	-1.58543	-0.28844	-2.40391	-0.66649
RBM4B	-0.745911	-0.13102	-0.925001	-0.42348	-0.775079	-0.81353	-2.33329	-0.62271	-1.10694	-0.66619
FAM172A	-0.248059	-0.16357	-1.20424	-0.71454	-1.15164	-1.0067	-2.80143	-0.44535	-1.48402	-0.66612
ATP1B4	-0.028052	-0.032283	-0.023384	-0.042376	-0.76306	-0.64061	-0.344708	-0.078464	-1.36117	-0.66548
TANGO2	-0.067597	-0.075818	-0.165719	-0.32345	-0.878375	-0.56762	-1.77604	-0.34232	-2.36623	-0.66506
KRT33B	-1.07865	-0.46292	-1.27513	-0.6073	-1.29249	-1.1326	-1.06116	-0.29538	-2.34635	-0.6644
TMEM91	-0.360195	-0.33687	-0.567817	-0.43596	-0.907876	-0.86591	-0.314975	-0.11277	-1.90205	-0.66439
OVGP1	-0.362941	-0.28107	-0.139734	-0.19253	-1.0119	-0.74383	1.10143	0.063329	-1.55074	-0.66425
DHRS4L2	-0.049037	-0.17381	-0.177564	-0.1067	-1.19833	-0.73657	-0.254067	-0.06487	-1.501	-0.66421
ZNF850	-0.023306	-0.094277	-0.045352	-0.24996	-0.89925	-0.77816	-0.320191	-0.14725	-1.21653	-0.66371
GSTM3	-0.076228	-0.11434	0.428932	0.02695	-0.788746	-0.72272	1.13369	0.038225	-1.07824	-0.6634
KIF23	-5.08758	-2.5604	-5.3545	-3.1681	-5.46257	-3.2841	-1.18436	-0.68014	-0.593715	-0.66338
TRMT10B	-0.278585	-0.09946	-0.774432	-0.30907	-1.63222	-0.58367	-0.881107	-0.25596	-1.86009	-0.66329
COL17A1	-0.08731	-0.13456	-0.112923	-0.11469	-0.976089	-0.72093	-0.49905	-0.059288	-1.51651	-0.66286
FRYL	2.51455	0.076937	0.606706	0.013526	-0.687125	-0.60141	-1.23745	-0.28911	-2.72681	-0.66282
ZMAT5	-5.27031	-2.9349	-4.56896	-2.4258	-5.64793	-3.3645	1.02587	0.1449	-1.4686	-0.66244
COPZ2	-0.230172	-0.072237	-0.432503	-0.3092	-0.426316	-0.47391	-1.62448	-0.33397	-1.56075	-0.66243
BRMS1	-1.4999	-0.57561	-1.63341	-0.83693	-2.75783	-1.1118	-2.05573	-0.39705	-2.00286	-0.66227
NABP2	-1.43235	-0.58087	-1.91532	-0.48588	-1.2581	-0.86478	0.157266	0.080745	-1.16006	-0.66183
CDK11B	-1.9733	-0.99468	-2.25805	-1.3412	-2.49919	-2.2717	-0.90763	-0.4359	-1.39588	-0.66181
COL21A1	1.17571	0.17317	0.914852	0.10271	-0.998439	-0.70951	-0.483544	-0.11818	-1.96497	-0.66164
MOV10	0.306607	0.04706	-0.137725	-0.24878	-0.775856	-0.59691	-1.02332	-0.25658	-2.02761	-0.66029
C16orf59	-1.83803	-0.65855	-2.1486	-1.2682	-1.93712	-1.0961	-1.8118	-0.35858	-1.37121	-0.65944
CDHR2	-0.036921	-0.087406	-0.149286	-0.2301	-0.848171	-0.61809	-1.13286	-0.10686	-1.88656	-0.65939
PPP1R12B	-0.157953	-0.2706	-0.219172	-0.23367	-1.30784	-0.94182	-0.318027	-0.079392	-1.13768	-0.65907
RSG1	-0.10878	-0.1609	0.675306	0.088528	-0.810931	-0.81314	1.1548	0.22001	-1.42181	-0.65877
SMCO2	1.03343	0.19939	0.960031	0.057616	-0.634887	-0.43198	-0.273362	-0.10489	-1.56788	-0.65876
RANBP17	0.895206	0.27969	-0.029109	-0.064788	-0.238463	-0.36717	-1.48317	-0.37115	-1.47994	-0.65843
FTHL17	-0.084986	-0.28902	0.208625	0.019507	-1.05583	-0.81332	1.03443	0.2034	-1.51962	-0.65781
CLTC	-6.29992	-4.8262	-5.96968	-4.4032	-6.18374	-5.8503	0.704015	0.30877	-0.273346	-0.65767
MTRNR2L2	-1.84403	-0.82068	-2.34585	-1.1998	-2.08344	-1.2174	-1.03714	-0.35352	-1.23923	-0.6574
SLC22A4	-0.137898	-0.14207	-0.676583	-0.44789	-1.5359	-0.87683	-1.20811	-0.2335	-2.62525	-0.65724
HPCA	-0.076756	-0.27524	-0.735088	-0.45676	-1.56756	-0.87748	-1.17829	-0.27095	-2.2484	-0.65724
MED6	-3.82478	-2.6911	-3.77775	-2.6381	-3.27096	-3.0932	-0.914745	-0.37104	-0.823938	-0.65702
BRAP	-2.36392	-0.96983	-2.98039	-1.2129	-3.53894	-1.6036	-1.76822	-0.50858	-1.50172	-0.65691
PHYHD1	-0.881801	-0.30666	-0.452853	-0.38899	-0.688077	-0.60728	-1.3942	-0.10983	-1.33613	-0.65685
CT45A5	-2.56467	-0.9636	-0.617443	-0.47485	-2.14822	-1.5003	1.1983	0.27577	-0.754759	-0.65655
MED31	-4.09557	-2.802	-3.56101	-2.0615	-4.01438	-3.0651	2.25006	0.12014	-0.682166	-0.65654
ZNF420	-0.165179	-0.20195	-0.235525	-0.21043	-0.678526	-0.82316	-0.081472	-0.024055	-1.05104	-0.65613
NOMO3	-0.775027	-0.31284	-1.3964	-0.59881	-0.790512	-0.61773	-1.12693	-0.26515	-1.49705	-0.65586
SCN3B	1.03455	0.10921	1.62733	0.12978	-0.676129	-0.47296	-0.331558	-0.037865	-1.7217	-0.65569
DRAP1	-1.68081	-0.75579	-2.24804	-1.0506	-3.11549	-1.7538	-0.704059	-0.29446	-2.00775	-0.65563
S100A1	-0.073375	-0.23699	-0.146423	-0.21158	-1.00144	-0.6654	-0.490717	-0.068782	-1.33441	-0.65547
MRPL9	0.364215	0.038113	-0.42892	-0.23401	-1.11377	-0.9335	-1.25849	-0.070191	-1.44402	-0.65541
F3	-0.115958	-0.28539	-0.518758	-0.31341	-1.30041	-0.93767	-0.262378	-0.087073	-1.4004	-0.65465
EAPP	-1.34305	-0.7559	-2.09616	-0.85631	-2.82708	-1.5869	-0.515828	-0.15589	-1.40109	-0.65457
CRTAM	0.861066	0.13533	-0.20258	-0.054648	-0.37642	-0.52281	-0.850812	-0.20314	-1.39245	-0.65407
ANGPT2	0.599255	0.16212	-0.458196	-0.20537	-0.533221	-0.45147	-1.55398	-0.39322	-1.95491	-0.65386
SH3GL2	0.414359	0.021126	-0.072609	-0.20992	-0.823967	-0.60873	-0.894728	-0.20944	-2.17178	-0.6538
G6PD	-0.362831	-0.095822	-0.499832	-0.30241	-1.20543	-0.86978	-1.36051	-0.29685	-2.38508	-0.65322
ARL1	-0.010555	-0.05684	0.449539	0.046799	-0.905774	-0.63031	-0.719718	-0.1369	-2.72865	-0.65282
CCDC43	-0.245201	-0.41114	-2.40445	-0.70506	-1.47107	-1.0356	-2.64635	-0.30248	-1.52456	-0.65249
MRPL35	-0.273534	-0.43738	-0.328892	-0.016637	-1.22745	-0.79332	1.47899	0.21997	-1.7922	-0.65236
CYB5D1	-0.064704	-0.20643	1.11219	0.039031	-2.2099	-0.84962	1.95288	0.047642	-2.22405	-0.65225
GFM2	-0.372972	-0.40528	-1.85783	-0.58929	-1.54838	-0.98211	-0.309237	-0.10545	-1.22148	-0.65177
AHCTF1	-4.29712	-1.496	-3.96638	-2.0121	-4.07912	-2.037	-0.787333	-0.44198	-0.573977	-0.65171
EIF3K	-2.96233	-0.94324	-3.24627	-1.0876	-3.45187	-1.5974	-0.349702	-0.17741	-0.954834	-0.65158
CXorf49B	-1.08125	-0.44989	-0.617317	-0.52878	-1.10027	-1.0207	-0.365664	-0.18538	-1.50002	-0.65157
INCENP	-4.99879	-2.1997	-3.8568	-2.2826	-4.01483	-2.847	-0.398494	-0.16603	-0.605653	-0.65157
FGF1	-1.40649	-0.53781	-0.459245	-0.3973	-1.59319	-1.2081	-0.418369	-0.090444	-1.88981	-0.65127
MCM3	-5.19756	-2.8716	-5.35352	-3.0152	-4.80471	-3.7897	-0.790431	-0.39251	-0.59724	-0.65118
SPATA5	-4.2196	-1.8902	-4.36692	-2.3474	-3.40809	-2.73	-0.74098	-0.3299	-0.780337	-0.65116
ALG10	0.625527	0.1528	0.417846	0.093208	-0.868093	-0.7218	-0.073092	-0.032524	-1.342	-0.6509
SLFN12	1.43283	0.1443	-0.133388	-0.11486	-0.313748	-0.36583	-1.0617	-0.22865	-1.73615	-0.65036
TCL1B	-0.502918	-0.44926	-1.30696	-0.66339	-1.60078	-0.84994	-1.5108	-0.39128	-1.7837	-0.64976
UBAP1L	-0.279973	-0.34393	-0.05825	-0.16745	-1.96976	-1.1766	1.11286	0.13031	-1.39536	-0.64951
ATP10D	1.56269	0.12512	-0.032597	-0.083893	-0.506124	-0.47819	-1.57815	-0.038747	-1.4364	-0.6495
CDK9	-5.40995	-2.3567	-5.5867	-2.8362	-4.58484	-3.3163	-1.6369	-0.64556	-0.887663	-0.64941
RHOT2	-0.207153	-0.19948	-0.030333	-0.1638	-1.60702	-0.85353	0.236579	0.020928	-1.88887	-0.64913
2019-03-03	-0.041221	-0.12168	-0.210264	-0.10929	-0.5996	-0.63126	-0.523429	-0.1209	-1.43086	-0.64898
GABPB2	-0.236422	-0.16357	-0.465758	-0.2085	-0.908966	-0.88146	-1.13406	-0.29726	-1.27608	-0.64884
KIAA1522	-0.176604	-0.16006	-0.145822	-0.17834	-1.05666	-0.90837	-0.027348	-0.037924	-1.58544	-0.64868
SNAPC2	-3.8095	-1.9713	-4.06723	-2.3847	-3.53399	-2.3519	-1.08864	-0.33426	-0.714938	-0.64855
LMX1B	-0.159279	-0.090821	-0.057645	-0.1486	-0.911332	-0.78422	-0.504719	-0.10992	-2.1309	-0.64836
FOXO1	0.830091	0.17965	0.532481	0.11399	-0.673726	-0.49591	-0.834548	-0.090909	-2.15157	-0.64835
PRICKLE3	-0.016929	-0.071168	-0.025046	-0.15071	-0.756763	-0.67841	-0.600378	-0.094903	-1.40146	-0.64803
UBE2K	-2.61811	-0.59511	-0.517441	-0.31965	-1.87923	-1.2424	1.74656	0.28104	-1.13709	-0.64794
SYNE4	-0.232265	-0.30244	-0.106222	-0.22462	-1.65815	-1.0299	1.41452	0.1787	-1.77926	-0.64717
C5orf51	-0.03064	-0.09307	-0.06314	-0.34496	-1.05271	-0.8097	-0.839411	-0.26591	-1.39682	-0.64706
GNGT2	-0.063325	-0.13696	-0.304203	-0.19423	-0.934271	-0.77988	-0.692354	-0.16844	-1.14261	-0.64683
LSM7	-4.91091	-3.8599	-5.56317	-4.7772	-5.09047	-4.7551	-0.816759	-1.2954	-0.617497	-0.64674
DPF2	-0.372665	-0.27978	-0.43315	-0.1966	-2.55569	-0.92295	0.433751	0.055503	-1.63406	-0.64659
USP17L12	-1.20492	-0.64436	-0.807767	-0.5238	-2.15882	-1.2729	0.448501	0.013832	-1.5692	-0.64619
XIAP	-0.285997	-0.18424	-0.234682	-0.18837	-1.60399	-1.0428	0.480947	0.032522	-1.59302	-0.64589
GFI1B	-0.080781	-0.23503	-0.21785	-0.15639	-0.895069	-0.75567	-0.703752	-0.1338	-1.24893	-0.64563
HES4	1.29208	0.13163	-0.132061	-0.052007	-0.451561	-0.47162	-1.59424	-0.22412	-1.6851	-0.64552
UBASH3A	2.205	0.25921	0.638952	0.094395	-0.40595	-0.5089	-1.56441	-0.29115	-1.19431	-0.64527
SLC2A12	-0.013313	-0.004053	0.515444	0.021259	-0.264034	-0.44989	-0.406293	-0.10927	-1.26591	-0.64522
TOMM70A	-3.05946	-1.0176	-3.89069	-1.0936	-3.57198	-1.6758	-0.263142	-0.13865	-1.92507	-0.64513
ADRBK2	-0.433786	-0.19978	-0.132774	-0.28422	-0.972447	-0.7146	-0.889612	-0.22331	-1.91421	-0.64501
TCEA3	-0.083746	-0.060019	-0.222399	-0.14711	-0.939453	-0.81856	-0.53183	-0.08982	-1.8118	-0.645
RNF167	-0.233766	-0.27999	-0.083036	-0.29601	-1.14279	-0.9828	-0.291817	-0.033279	-1.41018	-0.64493
ZNF512	-0.717627	-0.48154	-0.816445	-0.46985	-1.44959	-1.0211	-0.723423	-0.1902	-0.832122	-0.64484
SPIB	-0.247537	-0.39489	-1.17592	-0.65054	-2.08648	-1.0887	-1.03191	-0.27118	-1.67358	-0.64479
FKBP7	-0.020456	-0.10973	-1.24266	-0.60963	-1.02903	-0.7507	-2.40279	-0.52464	-1.26839	-0.64473
ZNF574	-2.9135	-0.72247	-3.08276	-1.0458	-3.12141	-1.2962	-1.82784	-0.37021	-2.02101	-0.64457
DARS	-4.94981	-3.0728	-4.87982	-3.06	-4.75397	-2.9597	-0.068741	-0.16417	-0.77666	-0.64368
VPS13B	-0.280511	-0.20188	-0.266434	-0.25932	-1.29804	-0.88549	-0.520266	-0.009954	-1.22329	-0.64335
DPPA5	-0.736411	-0.48411	-0.463492	-0.14008	-1.78555	-1.1395	1.55754	0.21321	-2.4422	-0.6433
TNIK	-0.020565	-0.013134	-0.087448	-0.14384	-0.263771	-0.39573	-1.2904	-0.1066	-1.6912	-0.64309
ZNF24	-0.102378	-0.1316	-0.135548	-0.28968	-0.81231	-0.71801	-0.641818	-0.11857	-1.62733	-0.64295
BAX	-0.104285	-0.14649	-0.128176	-0.28647	-0.849489	-0.83509	-0.542421	-0.060827	-2.21604	-0.64289
SLC30A10	-0.043011	-0.086729	1.37413	0.10926	-0.419235	-0.52477	1.46714	0.062075	-1.59074	-0.64248
RGPD2	-0.754389	-0.50117	-1.05286	-0.60839	-1.55685	-1.0906	-0.56198	-0.22438	-0.823359	-0.64248
PURA	-0.304203	-0.19174	-1.64662	-0.6522	-1.69208	-1.1479	-1.42007	-0.40112	-2.43655	-0.64246
RBMX2	-2.61963	-1.2696	-1.76667	-1.1955	-2.80838	-2.4548	1.1468	0.042762	-1.19875	-0.6421
LRRC38	0.296829	0.019823	-0.380698	-0.30538	-0.696243	-0.67498	-1.30933	-0.32343	-1.64195	-0.64199
SUSD4	-0.088145	-0.10163	-0.214585	-0.31246	-1.00238	-0.75004	-1.31404	-0.29275	-1.70478	-0.64194
C11orf30	-0.101335	-0.076892	-0.269904	-0.38618	-0.817101	-0.64391	-2.02393	-0.3954	-1.50465	-0.64152
GPX2	-0.264984	-0.17867	-0.391688	-0.23662	-0.948732	-0.78818	-0.506612	-0.14252	-0.847773	-0.64137
GPLD1	-0.114565	-0.14207	-0.181194	-0.29793	-0.504192	-0.44435	-0.900941	-0.16497	-1.80807	-0.64121
ATF7IP	-0.0826	-0.19612	-0.150329	-0.24766	-0.882828	-0.84919	-0.143519	-0.073273	-2.15856	-0.64119
ZNF101	-0.047639	-0.072638	0.393264	0.14627	-1.09372	-0.72436	-0.789815	-0.042279	-1.77832	-0.64098
FOXI1	-0.207538	-0.37027	-0.253055	-0.04808	-1.37223	-1.1459	1.31929	0.22081	-1.8739	-0.64083
ANKRD20A3	-3.83738	-1.5188	-3.56154	-2.0273	-3.45415	-2.2452	-0.539162	-0.27894	-1.39942	-0.64069
NPIPA5	-1.98242	-1.0555	-2.22149	-1.5593	-2.92093	-1.6346	-1.70575	-0.25458	-1.63209	-0.64065
TUSC5	-0.117254	-0.072374	0.649345	0.00397	-0.80568	-0.70213	-1.1366	-0.000932	-1.37068	-0.6405
PRSS8	-0.163986	-0.29576	-0.228251	-0.27065	-2.05344	-0.89592	-0.282171	-0.063543	-2.01586	-0.64044
NUDT19	-0.26417	-0.30359	-0.408457	-0.31207	-2.22777	-0.96947	-0.740908	-0.14716	-2.36684	-0.63997
RNF4	-2.12377	-0.84765	-1.42529	-0.72404	-2.29446	-1.4308	1.56029	0.025991	-1.53891	-0.63988
IL10RB	0.418904	0.071324	-0.130111	-0.21658	-0.838452	-0.5633	-0.717083	-0.18283	-1.92599	-0.63941
AHNAK2	1.23476	0.044795	0.314196	0.008632	-1.51621	-0.51275	-0.740311	-0.095447	-2.07952	-0.63932
YY1	-1.62026	-0.87959	-1.47458	-1.0332	-2.35598	-1.5235	-0.394307	-0.11265	-1.78339	-0.6391
KIAA1324	-0.073195	-0.14325	-0.247806	-0.2029	-0.867388	-0.69711	-0.814005	-0.22473	-1.11684	-0.63851
HIST1H4K	-2.00126	-0.71399	-1.93637	-0.55196	-2.223	-1.4521	-0.443095	-0.05101	-1.1635	-0.63825
PDZRN4	-0.168175	-0.32789	-0.945195	-0.40648	-1.85452	-0.83829	-1.34011	-0.21822	-1.85702	-0.63824
PDK3	-0.010653	-0.061246	-0.372737	-0.23392	-0.992551	-0.72304	-1.55569	-0.16644	-1.77492	-0.63823
CLPB	-0.617911	-0.33235	-1.38532	-0.61083	-2.03373	-1.3687	2.02411	0.11759	-1.65809	-0.63786
KIR3DL3	-0.117954	-0.18947	-0.084268	-0.27725	-0.810454	-0.88371	-0.864231	-0.16384	-1.24951	-0.63782
SLC29A1	-0.23616	-0.04614	-0.144657	-0.21916	-1.68831	-0.84367	-0.754907	-0.13758	-2.3423	-0.63715
POLR2G	-4.52431	-3.4501	-3.47948	-3.0008	-4.81429	-4.1413	-0.088954	-0.020977	-1.41601	-0.63715
WDSUB1	-0.148057	-0.27828	-0.625783	-0.47179	-1.10957	-0.91209	-2.02411	-0.18119	-2.20303	-0.637
OR1J1	0.760025	0.15136	-0.15453	-0.086028	-0.663801	-0.49056	-1.40094	-0.31149	-1.7958	-0.63693
KCNK17	-0.917897	-0.24771	-1.05804	-0.37001	-0.599842	-0.44576	-0.335772	-0.12086	-2.33992	-0.63677
MMEL1	0.957779	0.033215	-0.431399	-0.34717	-0.714825	-0.5103	-2.57661	-0.48067	-2.26371	-0.63655
KATNAL2	1.67555	0.099941	-0.049684	-0.084667	-0.534424	-0.25748	-0.688098	-0.082309	-1.80526	-0.63649
DNAJC15	-0.576525	-0.28834	-0.179641	-0.31738	-1.35941	-1.0769	1.18442	0.11661	-1.68746	-0.63624
ANKAR	-0.253817	-0.23864	-0.128468	-0.088895	-1.29292	-0.98525	0.240786	0.05195	-1.2929	-0.63622
GGT1	-1.35109	-0.74232	-1.52803	-0.84067	-1.9796	-1.3745	-0.217972	-0.18948	-0.997834	-0.63608
INAFM1	-0.440752	-0.3679	-1.77947	-0.78391	-2.02273	-1.2599	-1.53609	-0.23861	-1.81418	-0.63607
HSPB9	1.28127	0.067587	1.97691	0.058393	-0.514463	-0.5857	-0.3505	-0.098611	-1.44587	-0.636
C1orf234	-0.204767	-0.35431	-0.483676	-0.22529	-1.66932	-0.82651	0.264713	0.024396	-1.18332	-0.63557
ZNF235	-0.338121	-0.40633	-1.02406	-0.6966	-1.97009	-1.1477	-1.62825	-0.30689	-1.93334	-0.63552
THRAP3	-3.85208	-1.1537	-3.04715	-1.5545	-3.42774	-1.7855	-0.385968	-0.26801	-0.804073	-0.63548
CXorf23	-0.460184	-0.21875	0.553618	0.11933	-0.957543	-0.85971	0.731539	0.079946	-1.32985	-0.63535
PSG8	0.672743	0.05046	-0.504858	-0.14111	-1.2349	-0.97384	-0.670806	-0.093083	-1.37633	-0.63515
ZNF480	-0.876769	-0.00629	-0.971185	-0.3945	-1.06541	-0.64588	-1.2825	-0.36413	-1.96993	-0.635
SELT	-0.154505	-0.21837	-0.009342	-0.054073	-1.116	-0.68899	1.47601	0.17053	-1.49439	-0.63438
PPP2R2D	-0.139596	-0.29825	-0.841215	-0.53414	-1.23391	-0.90246	-1.52188	-0.41487	-1.03496	-0.63438
PRR30	-0.04892	-0.13804	-0.071108	-0.30176	-0.775752	-0.77746	-0.270689	-0.12916	-1.34691	-0.63423
TCAF1	-1.48876	-0.93103	-1.3627	-0.73757	-2.46337	-1.7787	0.820879	0.20946	-0.657676	-0.63413
LCORL	-0.065168	-0.071326	-0.613804	-0.31397	-0.885456	-0.61515	-0.929962	-0.20253	-1.69588	-0.63399
MFSD6L	-0.045116	-0.10048	-0.061736	-0.17296	-1.08189	-0.68866	-0.745355	-0.189	-1.68603	-0.63394
TUBA1B	-5.87442	-2.6965	-5.52379	-2.9835	-4.3488	-3.2735	-0.184323	-0.10713	-0.685438	-0.63394
TRIM23	-0.297457	-0.032399	-0.072963	-0.26395	-1.02875	-0.66263	-0.548659	-0.016839	-1.83902	-0.63354
SKA1	-3.48528	-1.3625	-3.87458	-1.4942	-2.33465	-1.5523	-1.06528	-0.32954	-1.14423	-0.6335
KIFAP3	-0.084669	-0.21161	-0.029235	-0.15453	-1.0156	-0.7521	0.273958	0.009496	-1.39116	-0.63316
TIGD7	-0.114514	-0.12954	-0.163347	-0.27415	-1.23157	-0.84767	-0.294478	-0.14352	-1.57777	-0.63302
ABCA8	0.732312	0.066616	0.45452	0.003322	-0.569151	-0.53696	-0.973753	-0.18972	-1.93979	-0.63286
PCDHGB4	1.32811	0.12538	0.436638	0.12362	-0.516869	-0.54727	-0.296709	-0.007752	-1.69107	-0.63283
BSDC1	-0.088501	-0.21863	-0.947999	-0.43127	-0.704345	-0.67284	-1.19379	-0.25527	-1.6574	-0.63275
ADAMTSL3	-0.125518	-0.073214	-0.003821	-0.001525	-0.91158	-0.76584	0.710723	0.019805	-1.67381	-0.63259
PRAMEF1	-1.27716	-0.61656	-2.15184	-1.159	-1.38781	-1.1941	-1.90602	-0.42785	-1.07159	-0.63233
KCTD9	-0.399474	-0.11395	-0.773426	-0.34763	-1.07888	-0.60244	-1.70353	-0.10572	-1.29755	-0.63227
AKR7A3	0.351279	0.010403	-0.040048	-0.1511	-0.904621	-0.61805	-0.426061	-0.070896	-1.72042	-0.63214
GATAD1	-0.234503	-0.20204	-0.032241	-0.035305	-0.970982	-0.7081	0.752395	0.15094	-2.00605	-0.6318
TMEFF2	-0.078324	-0.061278	-0.060715	-0.16254	-0.824894	-0.68956	-0.298208	-0.084873	-1.396	-0.63159
PTPRR	-0.051303	-0.20614	-0.451119	-0.26484	-1.03314	-0.74523	-0.454408	-0.13613	-1.51283	-0.63149
SORL1	0.86957	0.049007	-0.222377	-0.18567	-0.324295	-0.47293	-1.20603	-0.37142	-1.45614	-0.6314
LTV1	-3.52462	-2.5913	-3.26783	-2.699	-3.64413	-3.4406	-0.54912	-0.12855	-0.354018	-0.63089
EXO1	-0.15901	-0.1537	-0.455622	-0.35757	-1.1149	-0.7809	-0.937832	-0.13579	-1.33524	-0.63065
C8A	-0.111237	-0.053571	-0.267028	-0.31548	-0.755327	-0.64596	-1.44851	-0.29387	-1.8718	-0.63043
ZNF334	-0.060236	-0.1973	-0.073441	-0.13888	-1.45457	-0.84151	-0.102637	-0.002898	-2.04564	-0.63034
TRAPPC13	-1.51239	-0.63178	-0.462685	-0.31497	-1.51127	-0.99977	1.86531	0.33973	-1.77783	-0.62998
IFT20	-0.261949	-0.3391	-0.45241	-0.28533	-1.58384	-0.73862	-0.301491	-0.033387	-1.45264	-0.62973
TMEM18	0.200184	0.013832	-0.021295	-0.066984	-0.686597	-0.6092	-0.252689	-0.078978	-1.92169	-0.62972
SAP18	-5.02196	-2.405	-4.93141	-2.1743	-3.48777	-3.0927	1.24552	0.14999	-0.701103	-0.62936
LRIG2	-0.209785	-0.30785	-0.394652	-0.19209	-1.84725	-0.83004	0.124684	0.074611	-1.47863	-0.62931
NBPF24	-4.2591	-2.4154	-2.51633	-2.3054	-3.71218	-3.5074	1.48062	0.040721	-0.595372	-0.62927
NBPF1	-2.34418	-1.0068	-3.34871	-1.3199	-2.6924	-1.3175	-1.31694	-0.4331	-1.07914	-0.62922
TSHZ3	-0.22784	-0.26688	-0.049037	-0.13446	-0.793444	-0.69975	0.463858	0.035033	-1.34349	-0.62915
MTMR10	-0.009923	-3.4e-05	0.794796	0.10226	-0.673664	-0.56888	1.13598	0.16831	-1.0839	-0.62892
GBP3	-0.046728	-0.15545	-0.049061	-0.08312	-1.05696	-0.80573	-0.244712	-0.079919	-1.43886	-0.62888
OSBPL6	-0.022688	-0.076321	-0.118404	-0.17978	-0.657498	-0.5696	-0.710567	-0.17777	-1.89248	-0.62882
PYCRL	-0.04388	-0.21037	-0.056372	-0.26835	-1.06555	-0.77356	-0.063456	-0.032343	-1.54654	-0.62881
CCL24	0.776296	0.080142	-0.439579	-0.11972	-0.890421	-0.60727	-1.36351	-0.1385	-2.21231	-0.62879
UBE2G1	-0.191796	-0.28762	-0.098318	-0.088042	-0.62847	-0.63661	1.28067	0.20957	-1.35893	-0.62804
LYRM2	-0.038854	-0.088153	-0.169443	-0.064429	-0.807711	-0.71153	-0.334635	-0.11923	-1.47357	-0.62765
PRDM4	-0.648262	-0.33092	0.447332	0.002925	-1.57148	-0.95603	1.11038	0.22446	-1.63765	-0.62749
SLC26A9	0.864867	0.20387	-0.02443	-0.058721	-0.056426	-0.35512	-1.46052	-0.30884	-1.58072	-0.6273
TNFAIP1	-0.302675	-0.24288	-1.03049	-0.52499	-0.659437	-0.60826	-1.75498	-0.2772	-1.37074	-0.62721
TMEM110-MUSTN1	-0.256749	-0.16647	-1.21178	-0.51849	-1.20858	-0.85731	-1.38262	-0.31807	-1.90417	-0.62707
SPOCK1	-0.177035	-0.03404	-0.357634	-0.083036	-0.789548	-0.5996	-0.444217	-0.12645	-1.28243	-0.62698
ZNF335	-3.39053	-1.0861	-1.65783	-0.85244	-2.87283	-1.4554	-0.611739	-0.062992	-0.895547	-0.62652
MDH2	-0.639312	-0.35348	-1.62913	-0.64675	-2.15534	-0.73994	-1.45643	-0.25299	-2.14497	-0.62638
NANOG	-0.328892	-0.36842	-1.00405	-0.52227	-1.42522	-0.99238	-1.02149	-0.10533	-1.52449	-0.62618
METTL22	-0.017548	-0.028394	-0.225271	-0.039708	-0.955343	-0.73602	-0.909143	-0.1469	-1.42179	-0.62598
PRR14	-0.168738	-0.14234	-0.510379	-0.31409	-1.7087	-1.0227	-1.1598	-0.11658	-1.96313	-0.62566
SIK3	-0.023031	-0.12972	-1.06206	-0.60526	-0.861887	-0.62713	-2.88489	-0.51967	-1.20914	-0.62556
CCDC160	-0.126098	-0.13332	0.868991	0.023061	-0.454198	-0.50399	-0.561838	-0.095403	-1.48083	-0.62545
OR56B4	-0.163005	-0.12214	-0.263349	-0.13228	-0.937945	-0.64585	-0.696977	-0.1296	-2.2306	-0.62535
COG2	-2.16475	-0.83576	-1.03336	-0.58449	-2.07377	-1.5605	0.774665	0.04442	-0.752518	-0.62524
SENP1	-1.46168	-0.5973	-1.38438	-0.70737	-1.88263	-1.1942	-0.740597	-0.16334	-1.54368	-0.62503
RPS27	-3.72168	-2.9907	-3.74234	-3.021	-5.16186	-3.6086	-0.293231	-0.18355	-0.888133	-0.62492
MTMR7	-0.043303	-0.094988	-0.459671	-0.36658	-1.26876	-0.7148	-0.982508	-0.20585	-2.23306	-0.62465
ZFPL1	-0.075101	-0.22216	-0.934532	-0.40057	-0.800574	-0.63386	-1.59249	-0.28713	-2.45647	-0.62463
PKNOX1	-0.140357	-0.27787	-0.08713	-0.10008	-1.91478	-0.99709	0.914531	0.10678	-2.08928	-0.62458
PHC2	-0.197432	-0.24238	-0.999046	-0.48518	-0.846734	-0.74776	-0.740789	-0.099247	-1.35302	-0.62411
DDX41	-4.09392	-1.7403	-3.12506	-1.8571	-3.76736	-1.9923	0.203155	0.0284	-0.59767	-0.62371
TMED7	-0.054507	-0.13852	-0.480461	-0.38212	-2.04472	-0.78496	-0.725104	-0.17454	-2.29067	-0.62357
SIN3B	0.852726	0.11085	-0.409905	-0.18743	-0.522995	-0.4213	-1.95605	-0.24322	-2.22752	-0.62316
GPBP1	-1.71164	-0.65349	-3.25338	-1.2137	-2.86816	-1.09	-1.69248	-0.5989	-1.23238	-0.62296
CLASRP	-0.862519	-0.54842	-1.40221	-0.7426	-1.36141	-1.2846	-1.11823	-0.11259	-0.804432	-0.62284
ZMYND15	-0.211803	-0.23063	-0.060735	-0.051784	-1.2247	-0.86749	0.552594	0.11477	-1.51758	-0.62249
OR4C11	0.635693	0.15638	-0.218956	-0.18209	-0.285771	-0.42791	-1.4	-0.35253	-1.65799	-0.62244
KIAA0556	0.540321	0.039434	-0.102181	-0.31764	-0.992082	-0.70206	-2.033	-0.33049	-1.55323	-0.62243
LTBP1	-0.050844	-0.15291	-0.032139	-0.13178	-1.06875	-0.68826	0.458333	0.042318	-1.38135	-0.62197
FBXW2	-0.32381	-0.14541	1.11002	0.11252	-0.754709	-0.60067	-0.370295	-0.002812	-1.11306	-0.62193
AGTPBP1	-0.265264	-0.2598	-0.087257	-0.29773	-1.22569	-0.74138	-0.711103	-0.11059	-1.2417	-0.62187
SYS1	-4.25832	-1.5954	-3.61764	-1.8323	-3.51375	-1.9001	-0.427326	-0.088868	-0.57292	-0.62182
LCN6	-0.209293	-0.27592	-1.77454	-0.70963	-1.09471	-0.93724	-2.04084	-0.34239	-2.06596	-0.62174
MTBP	-4.87762	-3.2842	-4.45351	-3.4543	-4.37011	-4.1448	-0.037545	-0.17025	-0.469301	-0.62174
DNAJC8	-4.20269	-1.7666	-4.38105	-1.9499	-2.61955	-2.3832	-0.976542	-0.2885	-0.712355	-0.62143
NHP2	-5.29227	-2.2937	-5.27309	-2.4479	-4.33438	-3.3604	-0.8344	-0.40278	-0.674813	-0.62131
COPG1	-3.40968	-1.6382	-2.6842	-1.7733	-3.94439	-2.2862	-0.905669	-0.40851	-0.919734	-0.62124
MCM4	-4.5367	-1.8741	-4.67805	-2.2806	-4.53518	-2.7453	-0.503998	-0.26528	-0.620803	-0.6212
SLC39A10	-1.07013	-0.56241	-0.392888	-0.38478	-1.62823	-1.2637	-0.188733	-0.029188	-0.856673	-0.62093
CD300LF	0.614233	0.055462	2.47954	0.16332	-0.492063	-0.57272	1.25082	0.21094	-1.41999	-0.62054
SPACA3	-0.22617	-0.085941	-0.590862	-0.20395	-0.415081	-0.45744	-1.06694	-0.20181	-1.49594	-0.62021
POLE3	-2.97086	-1.0813	-4.78635	-1.7909	-2.35989	-1.5575	-3.14814	-0.99851	-0.675676	-0.62006
DYNAP	1.48876	0.038507	1.96791	0.14657	-0.875659	-0.71416	-0.253708	-0.046187	-1.87966	-0.6199
SALL3	-0.06079	-0.16362	0.691606	0.074034	-1.18652	-0.80144	1.45188	0.13896	-1.86684	-0.61982
OXA1L	-3.13196	-0.9554	-2.23415	-0.92772	-2.82117	-1.5804	0.495992	0.12336	-1.94021	-0.6194
PNPLA1	-0.403634	-0.36312	-0.487783	-0.42734	-1.30825	-1.1744	0.879393	0.050268	-1.36964	-0.61933
GFRA1	0.459858	0.003706	-0.120984	-0.17796	-0.442204	-0.52132	-0.86347	-0.19778	-1.37081	-0.61904
FAM90A1	-0.105518	-0.23091	-0.073956	-0.022994	-1.92191	-0.89974	1.70591	0.26305	-2.25046	-0.61899
ABCA1	0.460836	0.001751	-0.087268	-0.14761	-0.849981	-0.73049	-0.586952	-0.11317	-1.29382	-0.61896
TOM1L1	-0.089328	-0.058434	-0.088129	-0.32272	-0.415918	-0.57067	-0.667077	-0.19909	-1.09052	-0.61879
AGPAT1	-0.018467	-0.10922	-0.095041	-0.14547	-1.7258	-0.64749	-0.769934	-0.11846	-2.95362	-0.61879
MMD2	-0.186339	-0.11032	-0.442986	-0.23009	-1.59482	-0.84405	-0.654783	-0.10586	-2.49496	-0.61857
SPDYA	-0.275937	-0.11114	-0.23899	-0.18829	-1.48877	-0.88157	1.06494	0.14171	-1.18706	-0.61842
NR2C2	-0.752199	-0.37715	-2.45036	-1.0225	-2.25236	-0.97795	-2.64656	-0.45848	-2.33184	-0.61816
B3GAT3	-0.187762	-0.31782	-0.923833	-0.53122	-1.18707	-0.99809	-1.0421	-0.18107	-1.50333	-0.61771
PHB2	-6.85291	-3.8681	-6.63101	-3.8824	-5.97175	-4.0184	-0.382078	-0.26278	-0.654685	-0.61762
COG6	-0.701802	-0.4852	-0.733557	-0.44761	-2.16798	-1.0445	-0.497641	-0.054784	-1.65545	-0.61729
LOC101060321	-2.69046	-1.432	-3.87147	-1.1768	-3.30953	-1.6879	-1.07053	-0.22501	-0.652846	-0.61695
ANO2	-0.197151	-0.18369	-0.419554	-0.18223	-1.45369	-0.74333	-0.624977	-0.067487	-1.41031	-0.61689
EPRS	-3.45922	-2.0763	-3.99512	-3.0448	-3.24989	-2.9179	-2.43829	-0.98507	-0.923578	-0.61675
LOC100996634	-0.221965	-0.10136	-0.044712	-0.15704	-0.949968	-0.70345	-0.884356	-0.14986	-1.65671	-0.61646
ZNF300	-0.194757	-0.2739	0.844027	0.21992	-0.915281	-0.64175	1.30309	0.16829	-1.11782	-0.6164
ZDHHC16	-0.089514	-0.072649	-0.187027	-0.30158	-0.947268	-0.61284	-1.07201	-0.17949	-1.80347	-0.61619
CBL	-0.14713	-0.23284	-1.45101	-0.80694	-1.94504	-0.84032	-2.02473	-0.47885	-1.42456	-0.61606
TRIM45	-0.153657	-0.25059	-2.1603	-0.58059	-1.00349	-0.91202	-1.24384	-0.35328	-1.18163	-0.61576
KRTAP4-2	-1.20483	-0.66526	-1.43656	-0.64452	-2.2195	-1.3093	-0.506235	-0.1264	-1.7209	-0.61553
PBLD	0.637273	0.13159	-0.312079	-0.31555	-0.302483	-0.45307	-1.99328	-0.48538	-1.80391	-0.6151
CD164L2	-0.052439	-0.077021	0.796885	0.057774	-0.726883	-0.48544	0.599825	0.089437	-1.65689	-0.61509
MIA2	0.282155	0.034665	0.638877	0.22169	-0.661424	-0.58742	0.756119	0.13826	-1.29611	-0.61485
APPL1	0.879821	0.040709	-0.176148	-0.11915	-1.15762	-0.64495	-0.970779	-0.20801	-2.15872	-0.61484
IVNS1ABP	-0.170336	-0.14317	-0.145421	-0.29794	-0.468981	-0.54008	-0.95774	-0.24715	-1.84796	-0.61477
TTC39A	0.928781	0.052748	-0.044803	-0.15205	-0.676026	-0.47282	-0.861066	-0.050895	-1.39631	-0.61468
HEY1	-0.937869	-0.21029	-1.25536	-0.5407	-1.00869	-0.80346	-2.64645	-0.51624	-0.984431	-0.61461
ZNF37A	0.511901	0.070076	-0.126377	-0.28891	-0.37005	-0.44899	-1.68332	-0.37935	-1.68158	-0.61456
SPO11	1.11274	0.088951	-0.197582	-0.11349	-0.564299	-0.4039	-1.08289	-0.1051	-1.77547	-0.61454
HMGA1	-2.27324	-0.84375	-2.37354	-1.078	-2.30121	-1.5122	-0.857329	-0.20236	-1.31986	-0.61445
KRTAP4-5	-1.35475	-0.61722	-1.60204	-0.19145	-1.55242	-1.0262	-0.432139	-0.081009	-1.04851	-0.61415
YEATS2	-2.231	-0.8987	-1.86803	-0.87278	-1.7964	-1.5448	-0.619337	-0.14863	-0.859021	-0.61399
TRIM49C	-2.9279	-1.5938	-4.38328	-1.6656	-4.00831	-2.35	-0.841396	-0.33337	-1.52975	-0.61393
CSF3	0.360723	0.032963	-0.570845	-0.24659	-0.99221	-0.71884	-1.95491	-0.077267	-1.10205	-0.61385
BEST4	-0.768913	-0.49633	-0.796913	-0.49679	-0.897841	-0.87153	-0.244064	-0.096141	-0.905005	-0.61369
TBPL2	-0.440488	-0.26309	-0.448953	-0.026877	-1.09367	-0.87324	1.70765	0.10457	-2.11907	-0.61361
TRUB2	-0.265216	-0.38251	-0.545887	-0.41235	-1.77283	-1.0756	0.147984	0.009719	-2.05919	-0.61327
CBX8	-0.038978	-0.041209	-0.103369	-0.069834	-0.742441	-0.65078	-0.481407	-0.13016	-1.43149	-0.61303
PABPC1L2B	-1.19673	-0.64053	-0.658328	-0.42298	-1.07865	-0.8737	-0.404096	-0.10925	-0.996927	-0.61301
EPB42	0.749702	0.11278	-0.007181	-0.03769	-0.661683	-0.48046	-0.368161	-0.10482	-2.34309	-0.61267
SCRN2	-0.892654	-0.40225	-0.671784	-0.41589	-1.14726	-0.80333	-0.55337	-0.16681	-1.10941	-0.61245
RUVBL2	-5.36133	-2.171	-5.4353	-2.7834	-5.10649	-3.1578	-0.760675	-0.38844	-0.62549	-0.61237
TMEM42	-0.453593	-0.27072	-2.58484	-0.66549	-0.907946	-0.71049	-1.62206	-0.4209	-1.41266	-0.61234
TMEM180	-0.14479	-0.29624	-0.123563	-0.29153	-1.65647	-0.95323	0.490905	0.033875	-1.50547	-0.61228
SPDYC	-0.053587	-0.18581	-1.06935	-0.50359	-1.26052	-0.7945	-1.5381	-0.34124	-1.46145	-0.61221
TAF1L	-0.080221	-0.029015	-0.057218	-0.032525	-0.999696	-0.71538	-0.097834	-0.036039	-1.73271	-0.61219
STPG1	-0.454384	-0.15052	-0.504137	-0.35362	-1.56113	-0.74258	-0.523603	-0.1248	-1.77809	-0.61187
GOLGA6A	-2.63464	-1.7125	-2.57208	-1.9875	-2.10379	-2.205	-0.389053	-0.29209	-0.718262	-0.61172
EIF2B3	-4.81076	-2.7234	-4.06445	-2.7782	-5.08591	-3.4344	-0.124522	-0.00527	-0.626206	-0.61167
RBBP4	-5.47924	-2.7978	-4.94869	-2.3266	-4.4454	-4.0777	1.42096	0.48962	-0.668714	-0.61165
SLC16A1	-0.184323	-0.07156	-0.945617	-0.42315	-0.910837	-0.68039	-1.45263	-0.37426	-1.36251	-0.61149
CAPRIN1	-1.40403	-0.59745	-0.388478	-0.41984	-1.03367	-1.0873	1.48987	0.26117	-1.10847	-0.61101
GIPR	-0.276085	-0.20602	-0.750581	-0.47558	-0.870536	-0.69024	-1.59162	-0.16925	-1.0562	-0.61097
FBXL17	-0.025203	-0.020118	-0.346575	-0.042153	-0.767817	-0.59822	-0.805319	-0.026299	-1.40217	-0.61051
DEGS1	-0.068054	-0.035633	-0.028571	-0.052254	-0.920855	-0.70233	1.82784	0.030121	-2.08631	-0.61039
UBTFL1	-0.138591	-0.053053	-0.013546	-0.001848	-0.602999	-0.63058	0.764371	0.037296	-2.6815	-0.61029
FAM120B	0.955735	0.13868	0.636162	0.045005	-0.454445	-0.50931	-1.33597	-0.25203	-1.6727	-0.61026
TRIM49	-1.62507	-0.73948	-1.8671	-0.98301	-2.00629	-1.4661	-0.694713	-0.25817	-1.01115	-0.61008
PVRL4	-0.045145	-0.123	-0.161812	-0.33826	-0.69409	-0.56911	-1.7991	-0.30741	-2.11316	-0.6097
METTL4	1.47945	0.15277	1.63579	0.067727	-0.070331	-0.35506	-0.593579	-0.029791	-1.83773	-0.60967
GPKOW	-2.4797	-1.2613	-3.48462	-1.4022	-1.93983	-1.5811	-0.895957	-0.33881	-1.1307	-0.60944
GIP	-0.318063	-0.38767	-0.485545	-0.35111	-1.52519	-0.95652	-0.39449	-0.050757	-1.17281	-0.60941
INTS9	-3.68734	-2.75	-3.56745	-1.9234	-3.76404	-3.3933	-0.275053	-0.025588	-1.06369	-0.60928
SPATA21	-0.158628	-0.16484	-0.119901	-0.20944	-1.31721	-0.96586	-0.424916	-0.031155	-1.76551	-0.60923
ELMOD3	-0.123597	-0.13722	-0.113853	-0.18924	-1.24686	-0.82809	-0.436388	-0.16092	-1.20092	-0.60887
ENPP6	-0.127116	-0.12101	-0.405088	-0.26895	-0.854244	-0.6877	-0.967462	-0.23401	-1.93995	-0.60841
REV3L	-0.218956	-0.3737	-1.3238	-0.91778	-1.36322	-0.92617	-2.29661	-0.55788	-1.5532	-0.60806
HMGCLL1	-0.160975	-0.29426	-0.786642	-0.4113	-2.03057	-0.68847	-0.457909	-0.11296	-1.83416	-0.60805
CCDC89	0.363683	0.016544	-0.530193	-0.35376	-0.430837	-0.56945	-1.39118	-0.2867	-1.44899	-0.60804
ZNF862	-0.354519	-0.09488	-0.398864	-0.32245	-0.489643	-0.61513	-1.46081	-0.10149	-1.72058	-0.60798
IRS4	0.503306	0.041222	-0.691863	-0.50179	-0.853314	-0.63461	-2.84946	-0.56789	-1.48987	-0.60789
SFTA2	0.657084	0.004898	-0.124979	-0.19696	-0.592694	-0.49357	-1.38425	-0.29564	-2.45155	-0.60778
TMC6	-0.666371	-0.20097	-0.483875	-0.006953	-1.01232	-0.88224	-0.815252	-0.11756	-1.28379	-0.60762
RNF20	-3.131	-1.5664	-2.83848	-1.6363	-3.81613	-2.3809	-0.275429	-0.001918	-0.679895	-0.60743
LOC101929983	-1.38594	-0.54574	-1.50195	-0.72787	-1.64635	-1.1982	-0.88419	-0.19596	-1.09063	-0.60724
CHST11	-0.050059	-0.20919	0.529266	0.006589	-0.922341	-0.73749	1.0158	0.11456	-1.47309	-0.60683
ZMYND12	-0.845393	-0.42179	-0.438291	-0.32677	-0.77142	-0.67298	-0.144941	-0.047498	-1.35775	-0.60682
OR8B8	0.892214	0.10842	-0.122249	-0.28312	-1.01185	-0.65759	-1.846	-0.25307	-1.9537	-0.60668
NXF3	-0.062086	-0.14408	-0.103264	-0.39117	-1.18982	-0.83463	-1.38819	-0.21808	-1.31128	-0.60654
PHF20	-0.221762	-0.27393	1.931	0.099999	-0.763538	-0.70488	3.74237	0.46771	-1.44956	-0.60643
TBC1D3K	-4.23207	-2.3691	-4.29845	-3.0093	-4.66752	-2.755	-0.770728	-0.57435	-0.740024	-0.60638
RGS12	-0.047663	-0.095444	0.68029	0.19434	-1.00327	-0.74979	0.781228	0.05527	-1.57333	-0.60636
GTF2H3	-3.01225	-1.5279	-4.2153	-2.2294	-3.30653	-2.1988	-1.37456	-0.50133	-1.42669	-0.60623
HSPA5	-6.30997	-3.6035	-6.10466	-5.4016	-5.31832	-3.8392	-0.976624	-1.4996	-0.427059	-0.60623
APEX1	-0.221986	-0.32313	-0.470672	-0.30154	-1.49863	-1.0485	0.398548	0.004429	-0.930258	-0.6061
SLC35G4	-0.041651	-0.011284	-0.216532	-0.2738	-0.292038	-0.2685	-2.11069	-0.41085	-2.12007	-0.60593
CD3G	-0.207594	-0.21164	-0.195915	-0.13277	-0.408835	-0.46412	-0.197117	-0.072702	-1.21354	-0.60584
ZNF664	0.573456	0.003438	-0.117168	-0.18935	-0.628914	-0.45608	-0.801205	-0.12794	-1.88323	-0.60581
CLDN9	-0.311331	-0.08262	-0.406205	-0.25691	-1.56498	-0.77948	-0.561331	-0.12565	-1.15541	-0.60577
COX14	-0.689434	-0.36159	-0.05316	-0.11337	-2.56711	-1.0189	1.2475	0.23733	-1.83018	-0.60563
MAP2K6	0.776063	0.060603	-0.270754	-0.13394	-0.360484	-0.46918	-1.71579	-0.28585	-1.6734	-0.60527
WDR82	-6.18689	-3.2382	-4.64113	-3.68	-4.79585	-3.8947	-0.429609	-0.49781	-0.697907	-0.60524
CXCL12	0.355305	0.067353	-0.128439	-0.25134	-0.704763	-0.51886	-1.14301	-0.25589	-1.59479	-0.60476
MUCL1	1.2516	0.049358	-0.045936	-0.1253	-0.780677	-0.55231	-1.35875	-0.23292	-1.74965	-0.6045
NSRP1	-1.37234	-0.57693	-1.0668	-0.49224	-1.46012	-1.2119	0.658684	0.000949	-1.09119	-0.60448
FMNL1	-0.711013	-0.44316	-0.507589	-0.3323	-1.50565	-0.87731	0.755154	0.031384	-1.32994	-0.60441
RPSA	-5.10224	-3.8639	-3.84016	-3.5023	-5.70894	-4.8419	-0.336704	-0.050302	-0.6311	-0.60441
FAM26F	0.394232	0.006253	-0.017489	-0.038964	-0.714443	-0.63313	-0.482263	-0.066979	-1.56114	-0.60406
PCDHA5	-0.198843	-0.36358	-0.266041	-0.22981	-1.37962	-0.91358	1.20027	0.008221	-1.26044	-0.60359
AOC1	-0.065224	-0.046207	-0.038233	-0.054031	-0.74386	-0.624	0.205456	0.039942	-1.55783	-0.60346
ST6GALNAC4	-0.23802	-0.21039	-0.698319	-0.49545	-0.902153	-0.61958	-1.4061	-0.2811	-1.16033	-0.60304
CENPJ	-1.6191	-0.60795	-1.84995	-0.91287	-1.91578	-1.2422	-1.17915	-0.26661	-1.71999	-0.60296
ASAH2B	-0.40563	-0.42447	-0.929593	-0.43744	-1.05766	-0.93398	1.08068	0.11552	-1.39831	-0.60286
OR6N2	0.588919	0.16586	-0.288429	-0.19368	-0.420251	-0.43119	-1.72423	-0.40282	-1.31029	-0.60282
HMGN1	-0.873771	-0.27915	-1.04875	-0.011851	-1.4077	-0.7853	0.444906	0.05762	-0.840975	-0.60276
LRP1	-1.84394	-0.66953	-1.4815	-0.65544	-2.09189	-1.3443	-0.073833	-0.033543	-0.903333	-0.60251
OR8B2	-0.007747	-0.033114	-1.12378	-0.48874	-1.05834	-0.67437	-2.92449	-0.44884	-2.33133	-0.60233
TCF7	-0.321527	-0.15914	-1.1622	-0.48685	-1.90907	-0.77384	-3.13005	-0.22409	-2.09813	-0.60225
SMC1A	-3.22368	-1.2232	-3.43887	-1.1047	-2.6595	-1.8212	-0.286888	-0.1038	-0.848967	-0.60193
RGAG4	0.909566	0.13281	-0.073858	-0.23659	-0.512155	-0.59026	-1.52031	-0.24602	-1.27129	-0.60174
OR5A1	-0.253537	-0.013691	-0.491443	-0.34218	-0.827747	-0.62048	-1.81656	-0.34375	-1.49802	-0.60163
MTFMT	-0.168719	-0.30478	1.96666	0.2369	-1.48826	-0.96969	3.0958	0.61746	-1.63408	-0.60157
RFC4	-2.48958	-1.3634	-4.34579	-1.422	-3.35425	-1.6574	-0.962813	-0.14735	-0.7124	-0.60093
KCNK2	-0.116021	-0.22304	-0.045579	-0.013666	-0.688204	-0.4121	0.476475	0.047808	-1.34226	-0.60058
NPVF	-0.223096	-0.37177	-0.12654	-0.37618	-0.923906	-0.92996	-0.121501	-0.035461	-1.1215	-0.59987
C22orf46	-0.293427	-0.23965	0.513825	0.069038	-1.56422	-0.95621	1.24318	0.25038	-1.73325	-0.5998
SETMAR	0.526148	0.028285	-2.8102	-0.65743	-1.10325	-0.66867	-3.4556	-0.72627	-1.99375	-0.59978
SLC2A8	-0.050147	-0.2339	-0.173433	-0.070693	-1.66362	-0.8391	0.460034	0.031219	-2.18934	-0.59978
PLP1	-0.191377	-0.11842	0.732218	0.032272	-0.388946	-0.4445	-0.703357	-0.15399	-1.4148	-0.59938
CDK2AP2	-0.126848	-0.38109	-0.501097	-0.39	-1.38183	-0.94806	-0.408757	-0.061152	-1.12192	-0.5992
OVCH2	-0.1774	-0.20357	-0.356518	-0.3409	-0.802582	-0.64533	-0.849244	-0.17664	-1.61545	-0.59914
LIMS1	-1.74581	-1.1704	-2.10184	-0.99382	-2.56897	-2.0615	0.592032	0.19017	-0.570312	-0.59881
THBS4	0.938925	0.035263	-0.267606	-0.005244	-0.501276	-0.56679	-1.0627	-0.23514	-1.9384	-0.59875
TSG101	-3.05942	-1.5819	-2.59438	-1.3552	-3.41255	-2.2163	0.361621	0.050937	-1.12433	-0.59819
SCGB1D4	-0.151817	-0.34338	-1.12716	-0.48044	-1.36303	-0.98702	-0.959991	-0.10189	-1.26152	-0.59811
EXOC3L4	-0.032616	-0.18277	-0.231421	-0.077519	-1.1414	-0.77753	0.512862	0.047742	-1.34725	-0.59778
PPP6R1	-2.69418	-0.94831	-2.28144	-1.4447	-2.93562	-1.2764	-1.07523	-0.33808	-1.10049	-0.59772
SEZ6	-0.352343	-0.22408	-0.936517	-0.47886	-0.586952	-0.53848	-1.59458	-0.38645	-1.30663	-0.59747
DPY19L3	-0.35936	-0.31014	-0.5284	-0.36609	-1.67535	-0.85265	-1.38032	-0.42801	-1.34915	-0.59746
LOC100652758	-0.194771	-0.099255	-0.175972	-0.2837	-0.889242	-0.8998	-0.668249	-0.19886	-1.63547	-0.59712
IL2RG	1.53186	0.095455	-0.029272	-0.025939	-0.609772	-0.49684	-1.26603	-0.24152	-1.96839	-0.59706
ST18	-0.141812	-0.11244	-0.009488	-0.08454	-0.790485	-0.55384	1.62547	0.067333	-1.65835	-0.59698
LOXHD1	-0.068837	-0.082271	-0.342237	-0.15456	-1.0644	-0.67476	-1.20248	-0.24615	-1.90351	-0.59677
PPP4R1	-0.115069	-0.084747	-0.947498	-0.43254	-0.297466	-0.48991	-2.1153	-0.31644	-1.43816	-0.59655
NOL11	-2.12568	-1.2772	-1.73643	-1.2771	-2.37503	-2.1523	-0.279866	-0.18711	-0.835231	-0.59652
OR2M3	-1.37006	-0.12044	0.29819	0.05644	-1.73287	-1.0667	0.410073	0.091787	-1.66386	-0.59632
HERC5	0.96134	0.26446	0.578873	0.076815	-0.243295	-0.33686	-0.684639	-0.12626	-1.63631	-0.59629
TRPC6	-0.025691	-0.007459	-0.143307	-0.096294	-0.757136	-0.60084	-0.786828	-0.14704	-1.63566	-0.59621
SHKBP1	-0.066725	-0.17794	-0.495135	-0.38346	-1.72948	-0.81023	-1.23488	-0.22257	-2.18596	-0.59621
FGF13	0.691052	0.17316	-0.052498	-0.21139	-0.542527	-0.61109	-1.49258	-0.36452	-1.47631	-0.59616
MED28	-3.10545	-1.3177	-3.14093	-1.8762	-2.71849	-1.9218	-1.26097	-0.57258	-0.794525	-0.59594
HCLS1	-0.239012	-0.040822	-0.282721	-0.071749	-0.709209	-0.56853	0.92245	0.047185	-1.21942	-0.59577
SPA17	1.78407	0.25069	-0.400128	-0.08664	-0.828157	-0.54672	-1.82122	-0.20705	-2.28584	-0.59556
SRP14	-4.67938	-2.9995	-4.32089	-3.8429	-5.20726	-4.4003	-0.450494	-0.57673	-0.373218	-0.5954
AMY2B	-1.40795	-0.5447	-1.44839	-0.84383	-1.7841	-1.2286	-1.64212	-0.33072	-2.36613	-0.59525
NPBWR2	-0.291911	-0.021047	-0.092229	-0.17611	-1.45688	-0.96877	-0.359151	-0.073782	-3.0561	-0.5947
FAM53C	1.4346	0.11979	-0.056263	-0.17086	-0.725288	-0.5416	-0.941043	-0.16712	-1.70423	-0.59467
TIMM9	-4.90749	-2.2112	-4.37799	-2.9927	-5.01113	-2.8383	-0.513938	-0.42389	-0.764598	-0.59454
AADACL4	-0.113419	-0.32651	-0.294153	-0.37126	-2.11131	-0.92967	-0.457698	-0.11569	-2.12734	-0.59452
PIGG	0.647046	0.10233	-0.079564	-0.1687	-0.321027	-0.45552	-1.35795	-0.2879	-1.42847	-0.59442
USP35	-0.085345	-0.22927	-0.541967	-0.29618	-1.45758	-0.88672	-1.12863	-0.26237	-1.72974	-0.59414
KRTAP13-1	-0.754265	-0.10902	-0.882861	-0.08574	-0.998786	-0.60599	-0.627419	-0.094234	-1.25828	-0.59376
ZDHHC7	3.58752	0.15926	-0.160679	-0.082086	-0.34756	-0.20409	-1.34305	-0.30546	-1.69977	-0.59344
PRKAG3	-0.052645	-0.18789	-0.396812	-0.2686	-1.10273	-0.7428	-0.660032	-0.10677	-1.8253	-0.59343
PABPC1	-3.96114	-1.5082	-3.75704	-1.6652	-2.2828	-2.3388	-0.931443	-0.53367	-0.424974	-0.59335
ZC3H3	-0.685796	-0.40256	-0.630524	-0.24966	-0.885856	-0.78213	1.28671	0.12539	-0.908685	-0.59324
PRPS1	-0.242331	-0.16574	-0.069566	-0.30023	-0.676727	-0.55635	-0.170999	-0.04927	-1.44495	-0.5932
C1orf200	-0.275773	-0.29543	-0.89582	-0.45392	-1.4706	-0.89466	0.632234	0.003444	-1.11908	-0.59318
RNF31	-2.16422	-0.91617	-1.11239	-0.67581	-2.32087	-1.6319	1.35756	0.010504	-0.880052	-0.593
LARP4	-0.775933	-0.37243	-0.7695	-0.43726	-2.21445	-0.8667	-0.690583	-0.012186	-1.49935	-0.59292
C11orf24	1.33226	0.087478	-0.0879	-0.20095	-0.743306	-0.53689	-1.54857	-0.24974	-1.99645	-0.59261
DUX2	-2.85381	-1.4388	-3.67266	-1.2607	-2.3999	-1.4938	4.58959	0.15119	-0.691329	-0.59196
EMC7	-1.49737	-0.67312	-3.5489	-1.0145	-1.99658	-1.5695	-0.762305	-0.26339	-0.990804	-0.59185
NCR2	0.459671	0.035524	-0.189129	-0.25864	-0.705644	-0.57653	-1.12156	-0.11486	-1.12445	-0.59178
RFC1	-1.99341	-1.0989	-2.13487	-1.4572	-2.05347	-1.6838	-1.56798	-0.37413	-0.721704	-0.59165
TIAL1	-4.36499	-1.2508	-4.69663	-1.8819	-3.30114	-1.7974	-2.17404	-0.52613	-0.807711	-0.59159
RAB38	-0.260285	-0.24881	-0.611828	-0.39983	-0.753231	-0.67186	-0.845424	-0.17368	-1.92125	-0.59094
MAP3K9	-0.062648	-0.095859	-0.38001	-0.14668	-1.49241	-0.54711	-2.19097	-0.14763	-2.00754	-0.59061
RWDD4	-0.09536	-0.15273	-0.555612	-0.222	-0.829533	-0.88124	-0.673214	-0.14326	-1.37642	-0.59048
CLPSL1	-0.156269	-0.38396	-1.25066	-0.52001	-1.36461	-1.0105	-1.50292	-0.17849	-1.35806	-0.59047
TSPAN14	-0.123222	-0.19221	-0.439328	-0.31525	-1.6256	-0.8445	-0.858049	-0.25971	-1.6004	-0.59014
FOXD3	-0.163739	-0.28729	0.567207	0.097329	-1.02947	-0.75455	1.75811	0.29795	-1.25178	-0.58995
HTR6	0.596622	0.092818	-0.216511	-0.11471	-0.81582	-0.53994	-1.54061	-0.32885	-2.00838	-0.58961
CTIF	0.978563	0.057953	0.483214	0.0257	-1.45741	-0.42323	-0.706063	-0.11687	-1.93949	-0.58959
CHORDC1	-3.03962	-1.7368	-2.65031	-1.5181	-3.1039	-2.6299	0.197165	0.030095	-1.00307	-0.58959
CARD9	-0.17512	-0.25438	-0.513825	-0.35012	-0.887931	-0.84805	-0.384355	-0.10017	-1.43859	-0.58951
UBQLN4	-0.096519	-0.053369	-0.010194	-0.12055	-1.03601	-0.68016	-0.411403	-0.092345	-1.57303	-0.58944
ADAM32	-0.206755	-0.32947	-0.183003	-0.16914	-0.991911	-0.7477	0.720607	0.028751	-1.38093	-0.58922
TBX10	-0.296124	-0.13166	-0.721521	-0.47382	-1.99358	-0.68251	-1.44842	-0.2391	-1.24493	-0.58895
MSL3	1.46334	0.1553	-0.154815	-0.013422	-0.753108	-0.64754	-0.887127	-0.2462	-2.10378	-0.58881
PPIA	-0.850658	-0.44655	-0.456503	-0.31715	-1.11297	-0.8876	-0.363211	-0.051819	-1.20484	-0.58867
CSAD	-0.050878	-0.21867	-0.164341	-0.055038	-1.28828	-0.80374	0.997014	0.14441	-1.5939	-0.5886
HIST1H3A	-0.317521	-0.15286	-0.241792	-0.35742	-0.898184	-0.65622	-0.630024	-0.16188	-1.49401	-0.58836
OR4K13	1.40659	0.027783	0.310274	0.039746	-0.765306	-0.5101	-0.33139	-0.013728	-2.60202	-0.58812
TBPL1	-0.175048	-0.047615	-0.173854	-0.27706	-0.715524	-0.74318	-2.10086	-0.38561	-2.01026	-0.58773
SLC22A25	-0.239133	-0.10214	-1.00168	-0.52366	-1.08195	-0.69435	-2.1633	-0.35667	-2.1909	-0.58753
METTL2A	-0.710478	-0.33087	-0.312578	-0.34075	-1.35678	-0.9618	1.17946	0.18384	-1.23413	-0.58747
CAND1	-3.44764	-1.0958	-2.33752	-1.1147	-2.15457	-1.5301	0.496237	0.076688	-0.924125	-0.58746
SARAF	-0.234488	-0.41699	-0.27661	-0.36283	-1.33216	-0.87842	0.46125	0.089803	-1.02561	-0.58738
GORASP1	-0.108334	-0.2125	-0.108245	-0.14335	-1.23995	-0.84206	1.09623	0.068854	-1.80925	-0.58722
C7orf26	-4.84823	-3.1891	-5.09344	-4.5458	-4.37328	-3.2949	-2.27868	-1.3824	-0.471726	-0.58713
MSRA	-0.020989	-0.018451	-0.073812	-0.17443	-0.56862	-0.47157	-0.741435	-0.095813	-2.01204	-0.58682
RECQL4	-2.84973	-0.93556	-2.84197	-1.6784	-3.19196	-1.5181	-2.07339	-0.6779	-2.26398	-0.5863
POLE	-6.02328	-3.5662	-7.0226	-4.2833	-6.26412	-4.1477	-0.826027	-0.58934	-0.686449	-0.58623
FGD1	-0.354254	-0.2563	-0.178565	-0.13797	-0.75188	-0.69077	0.474075	0.08537	-1.26386	-0.58599
ABHD13	-0.057322	-0.26511	-0.581102	-0.18431	-0.855613	-0.79123	1.35737	0.051887	-1.38176	-0.58592
PXYLP1	-0.239216	-0.20781	2.2971	0.24477	-0.721933	-0.57463	2.31998	0.3069	-1.06124	-0.58588
SMC4	-4.60499	-2.2109	-4.73407	-2.7707	-4.58047	-2.3937	-0.899285	-0.41962	-0.759301	-0.58582
NXPH1	-0.066644	-0.1645	0.950782	0.15559	-0.693983	-0.52101	1.35835	0.21123	-1.63121	-0.58571
PRR23D2	-0.086372	-0.19083	-0.019615	-0.004842	-0.798931	-0.69266	1.09053	0.11177	-1.50077	-0.5854
CACNA2D4	-0.164563	-0.20387	1.02543	0.055685	-0.735182	-0.65987	1.4272	0.23526	-1.88359	-0.5853
NKX2-8	-0.200267	-0.10811	-0.473609	-0.33948	-1.76609	-0.72275	-0.634606	-0.21916	-1.46694	-0.58483
AIPL1	-0.0741	-0.2748	-0.233669	-0.1754	-0.988514	-0.74214	0.272866	0.042093	-0.945387	-0.58461
BTN1A1	0.501317	0.10998	0.509255	0.073149	-0.704675	-0.57171	-0.284481	-0.040718	-1.67574	-0.5846
CD8B	-2.13204	-1.0043	-1.87677	-0.82086	-2.08194	-1.5722	-1.79027	-0.29511	-2.02015	-0.58455
MED17	-2.99654	-1.8439	-2.71501	-1.7013	-3.31691	-2.619	2.1299	0.066778	-0.742201	-0.58431
GFER	-4.06305	-2.0359	-3.35704	-2.1773	-3.45049	-2.7734	0.526411	0.092862	-0.729298	-0.58431
PGAP1	-0.108412	-0.21492	0.590574	0.026557	-2.04443	-0.83099	1.04969	0.21665	-1.95912	-0.58429
CD79B	-0.188057	-0.1251	-0.033506	-0.072218	-0.562297	-0.5649	1.16705	0.009258	-1.94896	-0.58415
DCLK3	0.40574	0.014356	-0.278058	-0.19622	-0.96469	-0.57495	-0.395288	-0.074509	-2.69585	-0.58412
CEP104	-0.194248	-0.1842	-0.944316	-0.42363	-1.65292	-0.76441	-0.86758	-0.18691	-2.56641	-0.58402
RBP5	0.776193	0.062112	0.640639	0.065558	-0.808493	-0.68915	-0.024054	-0.021392	-1.39069	-0.58385
POM121	-1.59838	-0.83372	-2.03561	-0.7567	-2.16422	-1.4144	-0.590337	-0.051785	-2.37138	-0.58373
NPIPA1	-4.05635	-1.9767	-4.0838	-2.2041	-2.90525	-2.4592	-0.402963	-0.28682	-0.668613	-0.58346
EVI5	2.84128	0.31417	-0.551711	-0.46237	-0.372542	-0.35663	-3.12119	-0.70262	-1.22196	-0.58304
C10orf62	0.402788	0.066429	0.373218	0.001673	-0.69648	-0.71072	-0.076756	-0.020398	-1.63051	-0.58304
DEFA6	0.751659	0.16422	-0.07701	-0.11358	-0.408924	-0.33668	-2.01245	-0.26024	-2.81144	-0.58293
USP17L25	-2.7904	-1.3545	-2.73504	-1.5353	-2.71296	-1.9773	-0.829944	-0.20577	-0.759126	-0.58273
C16orf13	-0.030239	-0.1696	-0.162027	-0.16652	-0.883193	-0.61504	-0.683673	-0.15629	-1.37856	-0.58259
MED12	-3.57408	-1.9944	-4.37051	-2.0478	-2.87228	-2.3122	-0.461288	-0.20332	-0.625508	-0.58226
ASGR1	-0.076233	-0.15238	-0.092648	-0.1233	-1.71652	-0.66721	-0.266402	-0.11521	-2.19779	-0.58208
NRP2	0.586834	0.10571	-0.447113	-0.40799	-0.287426	-0.46389	-2.56914	-0.54745	-1.25327	-0.58165
OR4D2	-0.036264	-0.11688	-0.13575	-0.21212	-0.457884	-0.55453	-0.759451	-0.17318	-1.59705	-0.58164
SMIM14	0.859052	0.032773	0.353351	0.065342	-0.605058	-0.56233	-0.437612	-0.046238	-1.50935	-0.58142
N4BP3	1.01159	0.070789	-0.097171	-0.11794	-0.560762	-0.40959	-0.928118	-0.21918	-1.91261	-0.58126
REV1	-0.425274	-0.21384	-0.645315	-0.37896	-1.21407	-0.80058	-1.61448	-0.10319	-1.42785	-0.58112
ITGAD	-0.024187	-0.042228	-0.008017	-0.075384	-0.865409	-0.63679	0.25055	0.01239	-1.78165	-0.58096
SLC13A5	0.335283	0.061286	-0.193535	-0.29182	-0.415714	-0.52375	-1.24744	-0.30588	-1.35829	-0.58074
KRTAP9-8	-0.158309	-0.078067	-0.118872	-0.28373	-1.10072	-0.71936	-1.23696	-0.23572	-1.30926	-0.58054
SPRYD4	-1.54338	-0.60508	-0.008256	-0.052311	-1.12644	-0.92821	3.56759	0.51483	-0.862741	-0.5802
GPRIN2	-0.423567	-0.20195	-0.28418	-0.2291	-0.96429	-0.67541	-0.389851	-0.010512	-1.62663	-0.58014
NGLY1	-0.232562	-0.3529	-0.558839	-0.38154	-1.41565	-1.0282	-0.814656	-0.1542	-1.50122	-0.58012
XPNPEP1	-0.289646	-0.42418	-0.169302	-0.19818	-1.03097	-0.90669	0.572108	0.13128	-1.049	-0.58
FAM219A	-0.142505	-0.24564	-0.831237	-0.4443	-1.12336	-0.6913	-0.881405	-0.1879	-1.61934	-0.57987
ZNF609	0.51306	0.093883	2.77695	0.23159	-0.756987	-0.71335	1.59767	0.11279	-1.87569	-0.57984
HPRT1	-0.104009	-0.057615	-0.161592	-0.34639	-1.14949	-0.81882	-1.68144	-0.37897	-1.2148	-0.57983
JDP2	-0.158321	-0.24705	-0.032564	-0.030637	-1.05105	-0.84989	0.520022	0.14416	-1.93048	-0.57944
ELMSAN1	-0.764219	-0.39146	-0.088517	-0.10421	-1.73039	-1.0452	1.13972	0.1987	-2.05539	-0.57907
AGXT	1.18504	0.084095	-0.199414	-0.2667	-0.807767	-0.50221	-3.27693	-0.44986	-1.90354	-0.57889
NME1	-0.192134	-0.22758	-1.00416	-0.47082	-0.820506	-0.60248	-1.63699	-0.33132	-1.31592	-0.57881
ILF2	-4.13763	-3.3245	-3.79078	-3.5444	-4.65177	-4.468	-0.03913	-0.040095	-0.603993	-0.57879
MARK3	-0.051484	-0.06491	-0.035429	-0.20614	-0.604726	-0.55941	-0.494402	-0.082041	-1.00844	-0.57868
HIST1H2AI	-3.01833	-1.2234	-2.7955	-1.7117	-2.4527	-2.0576	-0.774226	-0.27825	-0.883791	-0.57863
EGFL6	-0.07873	-0.23517	-0.099065	-0.084593	-2.07493	-0.78533	0.779683	0.12653	-2.10573	-0.57839
RMI1	-2.53146	-2.0593	-2.25735	-1.8174	-2.49263	-2.2439	0.381649	0.064413	-0.65115	-0.57794
VPS35	-0.824343	-0.49661	-1.96389	-0.60435	-2.64463	-1.0632	-0.683589	-0.13171	-1.20688	-0.57782
IKZF1	-0.337601	-0.085103	-0.089717	-0.22994	-1.58826	-0.9903	-0.342638	-0.026607	-2.03707	-0.5778
U2AF2	-3.65744	-2.4809	-3.28216	-2.5164	-3.31806	-2.9873	-0.787573	-0.25568	-1.45114	-0.57763
WI2-2373I1.2	0.2608	0.047845	-0.015932	-0.022203	-0.705909	-0.52639	-0.204523	-0.018681	-1.62157	-0.57744
LRRN4CL	-0.322795	-0.26741	-0.41419	-0.4149	-1.1528	-0.99405	-0.495828	-0.16477	-1.55028	-0.57707
FAM110D	-0.102851	-0.16893	-1.18836	-0.62401	-1.53407	-0.74242	-2.46592	-0.52148	-1.1701	-0.57664
SURF4	-0.049849	-0.09613	1.22568	0.24167	-0.66035	-0.60707	1.50848	0.27255	-1.28851	-0.57662
ZBTB6	-0.032447	-0.17891	-0.398712	-0.27032	-0.54333	-0.6207	-1.17383	-0.24561	-1.21575	-0.57652
KCNN4	-0.438994	-0.22593	-0.50941	-0.4506	-0.608412	-0.72692	-0.939378	-0.24731	-1.23994	-0.57644
GDE1	1.12436	0.072235	-0.081063	-0.16319	-0.927603	-0.61602	-1.26705	-0.25923	-2.42885	-0.57599
HS3ST3A1	-0.48146	-0.091443	-0.382916	-0.062043	-1.38755	-0.6642	0.476332	0.098705	-2.381	-0.57592
LSM3	-4.23784	-2.9123	-4.43045	-3.8407	-4.34107	-3.2964	-2.16429	-0.37217	-1.50505	-0.5758
ZNF239	-0.038916	-0.1677	-0.054157	-0.18661	-1.75422	-0.58837	-0.308945	-0.12358	-1.79452	-0.5757
CD2AP	-0.199448	-0.17254	-0.54371	-0.22002	-0.876181	-0.6894	-0.083604	-0.005741	-1.96791	-0.5752
EPHB3	1.40715	0.00238	-0.052023	-0.022682	-0.201481	-0.3296	-0.605881	-0.20035	-1.06516	-0.57519
RPRD1A	0.644185	0.071316	-0.103281	-0.16337	-0.991187	-0.74445	-0.745307	-0.21077	-1.5744	-0.5751
CCDC18	-0.101675	-0.21153	-0.009413	-0.031278	-0.927713	-0.58435	0.644587	0.14975	-1.49527	-0.57475
ROMO1	-4.25754	-2.1616	-3.6625	-2.0701	-4.24463	-2.4753	0.449527	0.02109	-0.684575	-0.57451
NKAIN1	-0.091435	-0.088433	-0.079527	-0.11282	-0.500629	-0.57938	0.988049	0.11425	-1.04303	-0.57443
DNAJB11	-0.184774	-0.084263	-0.289595	-0.19718	-0.892383	-0.66912	-0.373352	-0.12871	-1.24548	-0.57433
NUP153	-1.14207	-0.60674	-0.84582	-0.42247	-2.02087	-1.2747	0.931926	0.11889	-1.31624	-0.57425
COX20	-0.358962	-0.4225	-0.762959	-0.43589	-1.61373	-1.0497	-0.34035	-0.060966	-1.81251	-0.5742
SCML2	0.630246	0.034688	-0.145227	-0.096702	-0.776426	-0.53537	-1.16646	-0.25359	-1.15654	-0.57415
LOC113230	-0.550753	-0.048305	-0.598048	-0.23072	-0.847803	-0.55758	-0.690711	-0.19346	-1.61554	-0.57398
LRRC3B	-0.206168	-0.05269	-0.376027	-0.18991	-0.97363	-0.62349	-0.681227	-0.22304	-2.26595	-0.57393
LAIR2	0.460372	0.040775	-0.323169	-0.15854	-0.322302	-0.50224	-0.889983	-0.21069	-1.57251	-0.57386
OTUD4	-0.15047	-0.097392	0.705005	0.027163	-0.679086	-0.47207	-0.256435	-0.076827	-1.08266	-0.57363
TM2D2	3.22796	0.19267	-0.090091	-0.11825	-0.666633	-0.42083	-1.51763	-0.42391	-1.89928	-0.57347
BRCA1	-4.01438	-1.4864	-3.92672	-1.6378	-4.07142	-2.1435	-1.09093	-0.20221	-1.3654	-0.57269
[truncated: 17,293 more rows]
